# Supplementary material for: Evolutionarily recent transcription factors partake in human cell cycle regulation
Source: Cell Genom. 2025 Jun 23;5(8):100923. doi: 10.1016/j.xgen.2025.100923 (PMC12366659; doi:10.1016/j.xgen.2025.100923)
Supplement: Table S1. Bulk RNA-seq cell cycle chronogram of gene expression (gene rhythmicity), related to Figure 1 [file mmc2.xlsx]

## Sheet: IndexTableSupp_Chronogram
Column1	Column2
mesor	Midline Estimated Statistic Of Rhythm, i.e. baseline expression in voom-normalized counts, as estimated by the cosinor.
amplitude	max. estimated expression minus baseline expression, as estimated by the cosinor.
delta	estimated linear regression coefficient for batch adjustment.
acrophase	phase of peak expression, re-scaled to the range [0-8], as estimated by the cosinor.
padj	Benjamini-Hochberg adjusted p-value.
sample_id	bulk RNA-seq sample ID in cell cycle-sorted K562
gate	integer from 1 to 8, corresponds to the FACS gates used for sorting prior to bulk RNA-seq in cell cycle-sorted K562. 1 is for early G1, and 8 for M.
phase_corrected	final name of the gate, named after GOBP enrichment of rhythmic genes
pca_outlier	TRUE iff the correpsonding bulk RNA-seq sample is a PCA outlier, and was thus excluded from further analyses
norm.counts	voom-normalized RNA-seq counts, on the log2 scale.
batch	sequencing batch
delta	linear regression coefficient controlling the extent of batch correction

## Sheet: TableSupp_chronogram
chr	start	end	strand	ensembl	symbol	mesor	amplitude	delta	acrophase	padj	sample_id	phase_corrected	gate	pca_outlier	norm.counts	batch
chr1	860260	879955	+	ENSG00000187634	SAMD11	-0.598115557634999	0.318103490457777	0.212330790546817	6.82554273123257	0.0938754223967161	G1_1	eG1	1	FALSE	-0.621260066483022	0
chr1	860260	879955	+	ENSG00000187634	SAMD11	-0.598115557634999	0.318103490457777	0.212330790546817	6.82554273123257	0.0938754223967161	G1.S_1	lG1	2	FALSE	0.119358017277869	0
chr1	860260	879955	+	ENSG00000187634	SAMD11	-0.598115557634999	0.318103490457777	0.212330790546817	6.82554273123257	0.0938754223967161	G2_1	G2/M	7	FALSE	-0.60610612729894	0
chr1	860260	879955	+	ENSG00000187634	SAMD11	-0.598115557634999	0.318103490457777	0.212330790546817	6.82554273123257	0.0938754223967161	M_1	M	8	FALSE	-0.322633392573766	0
chr1	860260	879955	+	ENSG00000187634	SAMD11	-0.598115557634999	0.318103490457777	0.212330790546817	6.82554273123257	0.0938754223967161	S1_1	G1/S	3	FALSE	-0.703517422510252	0
chr1	860260	879955	+	ENSG00000187634	SAMD11	-0.598115557634999	0.318103490457777	0.212330790546817	6.82554273123257	0.0938754223967161	S2_1	S1	4	FALSE	-1.31192641154999	0
chr1	860260	879955	+	ENSG00000187634	SAMD11	-0.598115557634999	0.318103490457777	0.212330790546817	6.82554273123257	0.0938754223967161	S3_1	S2	5	FALSE	-0.956997812155162	0
chr1	860260	879955	+	ENSG00000187634	SAMD11	-0.598115557634999	0.318103490457777	0.212330790546817	6.82554273123257	0.0938754223967161	S3.G2_1	G2	6	FALSE	-0.381841245786727	0
chr1	860260	879955	+	ENSG00000187634	SAMD11	-0.598115557634999	0.318103490457777	0.212330790546817	6.82554273123257	0.0938754223967161	G1_2	eG1	1	FALSE	-0.789778469422448	1
chr1	860260	879955	+	ENSG00000187634	SAMD11	-0.598115557634999	0.318103490457777	0.212330790546817	6.82554273123257	0.0938754223967161	G1.S_2	lG1	2	FALSE	-0.282314766987772	1
chr1	860260	879955	+	ENSG00000187634	SAMD11	-0.598115557634999	0.318103490457777	0.212330790546817	6.82554273123257	0.0938754223967161	G2_2	G2/M	7	FALSE	-0.131032984072763	1
chr1	860260	879955	+	ENSG00000187634	SAMD11	-0.598115557634999	0.318103490457777	0.212330790546817	6.82554273123257	0.0938754223967161	M_2	M	8	TRUE	NA	NA
chr1	860260	879955	+	ENSG00000187634	SAMD11	-0.598115557634999	0.318103490457777	0.212330790546817	6.82554273123257	0.0938754223967161	S1_2	G1/S	3	FALSE	-0.11239497021126	1
chr1	860260	879955	+	ENSG00000187634	SAMD11	-0.598115557634999	0.318103490457777	0.212330790546817	6.82554273123257	0.0938754223967161	S2_2	S1	4	FALSE	-1.37043892520333	1
chr1	860260	879955	+	ENSG00000187634	SAMD11	-0.598115557634999	0.318103490457777	0.212330790546817	6.82554273123257	0.0938754223967161	S3_2	S2	5	TRUE	NA	NA
chr1	860260	879955	+	ENSG00000187634	SAMD11	-0.598115557634999	0.318103490457777	0.212330790546817	6.82554273123257	0.0938754223967161	S3.G2_2	G2	6	FALSE	0.0575258760811014	1
chr1	860260	879955	+	ENSG00000187634	SAMD11	-0.598115557634999	0.318103490457777	0.212330790546817	6.82554273123257	0.0938754223967161	G1_3	eG1	1	FALSE	0.0882874692101771	1
chr1	860260	879955	+	ENSG00000187634	SAMD11	-0.598115557634999	0.318103490457777	0.212330790546817	6.82554273123257	0.0938754223967161	G1.S_3	lG1	2	FALSE	-0.8230633104558	1
chr1	860260	879955	+	ENSG00000187634	SAMD11	-0.598115557634999	0.318103490457777	0.212330790546817	6.82554273123257	0.0938754223967161	G2_3	G2/M	7	FALSE	-0.152772689539488	1
chr1	860260	879955	+	ENSG00000187634	SAMD11	-0.598115557634999	0.318103490457777	0.212330790546817	6.82554273123257	0.0938754223967161	M_3	M	8	FALSE	-0.108555945515808	1
chr1	860260	879955	+	ENSG00000187634	SAMD11	-0.598115557634999	0.318103490457777	0.212330790546817	6.82554273123257	0.0938754223967161	S1_3	G1/S	3	FALSE	-0.655949235726301	1
chr1	860260	879955	+	ENSG00000187634	SAMD11	-0.598115557634999	0.318103490457777	0.212330790546817	6.82554273123257	0.0938754223967161	S2_3	S1	4	FALSE	-0.701889892921893	1
chr1	860260	879955	+	ENSG00000187634	SAMD11	-0.598115557634999	0.318103490457777	0.212330790546817	6.82554273123257	0.0938754223967161	S3_3	S2	5	FALSE	-0.477383174191676	1
chr1	860260	879955	+	ENSG00000187634	SAMD11	-0.598115557634999	0.318103490457777	0.212330790546817	6.82554273123257	0.0938754223967161	S3.G2_3	G2	6	FALSE	-0.0642464876159212	1
chr1	879584	894689	-	ENSG00000188976	NOC2L	8.91408098645626	0.0605767612917562	-0.00872957022136185	5.21543565391561	0.490495099654909	G1_1	eG1	1	FALSE	8.81978959594116	0
chr1	879584	894689	-	ENSG00000188976	NOC2L	8.91408098645626	0.0605767612917562	-0.00872957022136185	5.21543565391561	0.490495099654909	G1.S_1	lG1	2	FALSE	9.0360336953147	0
chr1	879584	894689	-	ENSG00000188976	NOC2L	8.91408098645626	0.0605767612917562	-0.00872957022136185	5.21543565391561	0.490495099654909	G2_1	G2/M	7	FALSE	9.19856271124043	0
chr1	879584	894689	-	ENSG00000188976	NOC2L	8.91408098645626	0.0605767612917562	-0.00872957022136185	5.21543565391561	0.490495099654909	M_1	M	8	FALSE	8.58417132577404	0
chr1	879584	894689	-	ENSG00000188976	NOC2L	8.91408098645626	0.0605767612917562	-0.00872957022136185	5.21543565391561	0.490495099654909	S1_1	G1/S	3	FALSE	9.0034756030492	0
chr1	879584	894689	-	ENSG00000188976	NOC2L	8.91408098645626	0.0605767612917562	-0.00872957022136185	5.21543565391561	0.490495099654909	S2_1	S1	4	FALSE	8.90360658819566	0
chr1	879584	894689	-	ENSG00000188976	NOC2L	8.91408098645626	0.0605767612917562	-0.00872957022136185	5.21543565391561	0.490495099654909	S3_1	S2	5	FALSE	8.84043212287365	0
chr1	879584	894689	-	ENSG00000188976	NOC2L	8.91408098645626	0.0605767612917562	-0.00872957022136185	5.21543565391561	0.490495099654909	S3.G2_1	G2	6	FALSE	8.92657624926124	0
chr1	879584	894689	-	ENSG00000188976	NOC2L	8.91408098645626	0.0605767612917562	-0.00872957022136185	5.21543565391561	0.490495099654909	G1_2	eG1	1	FALSE	8.86464274980802	1
chr1	879584	894689	-	ENSG00000188976	NOC2L	8.91408098645626	0.0605767612917562	-0.00872957022136185	5.21543565391561	0.490495099654909	G1.S_2	lG1	2	FALSE	8.89661410319007	1
chr1	879584	894689	-	ENSG00000188976	NOC2L	8.91408098645626	0.0605767612917562	-0.00872957022136185	5.21543565391561	0.490495099654909	G2_2	G2/M	7	FALSE	8.94728056972689	1
chr1	879584	894689	-	ENSG00000188976	NOC2L	8.91408098645626	0.0605767612917562	-0.00872957022136185	5.21543565391561	0.490495099654909	M_2	M	8	TRUE	NA	NA
chr1	879584	894689	-	ENSG00000188976	NOC2L	8.91408098645626	0.0605767612917562	-0.00872957022136185	5.21543565391561	0.490495099654909	S1_2	G1/S	3	FALSE	8.92543926192805	1
chr1	879584	894689	-	ENSG00000188976	NOC2L	8.91408098645626	0.0605767612917562	-0.00872957022136185	5.21543565391561	0.490495099654909	S2_2	S1	4	FALSE	8.86229481529593	1
chr1	879584	894689	-	ENSG00000188976	NOC2L	8.91408098645626	0.0605767612917562	-0.00872957022136185	5.21543565391561	0.490495099654909	S3_2	S2	5	TRUE	NA	NA
chr1	879584	894689	-	ENSG00000188976	NOC2L	8.91408098645626	0.0605767612917562	-0.00872957022136185	5.21543565391561	0.490495099654909	S3.G2_2	G2	6	FALSE	9.15180013525351	1
chr1	879584	894689	-	ENSG00000188976	NOC2L	8.91408098645626	0.0605767612917562	-0.00872957022136185	5.21543565391561	0.490495099654909	G1_3	eG1	1	FALSE	8.69329314627958	1
chr1	879584	894689	-	ENSG00000188976	NOC2L	8.91408098645626	0.0605767612917562	-0.00872957022136185	5.21543565391561	0.490495099654909	G1.S_3	lG1	2	FALSE	8.8268176470381	1
chr1	879584	894689	-	ENSG00000188976	NOC2L	8.91408098645626	0.0605767612917562	-0.00872957022136185	5.21543565391561	0.490495099654909	G2_3	G2/M	7	FALSE	8.98384337183476	1
chr1	879584	894689	-	ENSG00000188976	NOC2L	8.91408098645626	0.0605767612917562	-0.00872957022136185	5.21543565391561	0.490495099654909	M_3	M	8	FALSE	9.06745733224248	1
chr1	879584	894689	-	ENSG00000188976	NOC2L	8.91408098645626	0.0605767612917562	-0.00872957022136185	5.21543565391561	0.490495099654909	S1_3	G1/S	3	FALSE	8.85013600945157	1
chr1	879584	894689	-	ENSG00000188976	NOC2L	8.91408098645626	0.0605767612917562	-0.00872957022136185	5.21543565391561	0.490495099654909	S2_3	S1	4	FALSE	8.73332196608559	1
chr1	879584	894689	-	ENSG00000188976	NOC2L	8.91408098645626	0.0605767612917562	-0.00872957022136185	5.21543565391561	0.490495099654909	S3_3	S2	5	FALSE	8.87055960672677	1
chr1	879584	894689	-	ENSG00000188976	NOC2L	8.91408098645626	0.0605767612917562	-0.00872957022136185	5.21543565391561	0.490495099654909	S3.G2_3	G2	6	FALSE	8.95620879562497	1
chr1	895967	901095	+	ENSG00000187961	KLHL17	4.52785081899728	0.103178766144929	-0.091930239719653	6.97294080929375	0.231209842862064	G1_1	eG1	1	FALSE	4.47539780296745	0
chr1	895967	901095	+	ENSG00000187961	KLHL17	4.52785081899728	0.103178766144929	-0.091930239719653	6.97294080929375	0.231209842862064	G1.S_1	lG1	2	FALSE	4.60907220285121	0
chr1	895967	901095	+	ENSG00000187961	KLHL17	4.52785081899728	0.103178766144929	-0.091930239719653	6.97294080929375	0.231209842862064	G2_1	G2/M	7	FALSE	4.79002290942984	0
chr1	895967	901095	+	ENSG00000187961	KLHL17	4.52785081899728	0.103178766144929	-0.091930239719653	6.97294080929375	0.231209842862064	M_1	M	8	FALSE	4.51818948109345	0
chr1	895967	901095	+	ENSG00000187961	KLHL17	4.52785081899728	0.103178766144929	-0.091930239719653	6.97294080929375	0.231209842862064	S1_1	G1/S	3	FALSE	4.52004554253413	0
chr1	895967	901095	+	ENSG00000187961	KLHL17	4.52785081899728	0.103178766144929	-0.091930239719653	6.97294080929375	0.231209842862064	S2_1	S1	4	FALSE	4.39665035602944	0
chr1	895967	901095	+	ENSG00000187961	KLHL17	4.52785081899728	0.103178766144929	-0.091930239719653	6.97294080929375	0.231209842862064	S3_1	S2	5	FALSE	4.50399432046975	0
chr1	895967	901095	+	ENSG00000187961	KLHL17	4.52785081899728	0.103178766144929	-0.091930239719653	6.97294080929375	0.231209842862064	S3.G2_1	G2	6	FALSE	4.40943393660302	0
chr1	895967	901095	+	ENSG00000187961	KLHL17	4.52785081899728	0.103178766144929	-0.091930239719653	6.97294080929375	0.231209842862064	G1_2	eG1	1	FALSE	4.44747930147792	1
chr1	895967	901095	+	ENSG00000187961	KLHL17	4.52785081899728	0.103178766144929	-0.091930239719653	6.97294080929375	0.231209842862064	G1.S_2	lG1	2	FALSE	4.57264803657689	1
chr1	895967	901095	+	ENSG00000187961	KLHL17	4.52785081899728	0.103178766144929	-0.091930239719653	6.97294080929375	0.231209842862064	G2_2	G2/M	7	FALSE	4.28125285493859	1
chr1	895967	901095	+	ENSG00000187961	KLHL17	4.52785081899728	0.103178766144929	-0.091930239719653	6.97294080929375	0.231209842862064	M_2	M	8	TRUE	NA	NA
chr1	895967	901095	+	ENSG00000187961	KLHL17	4.52785081899728	0.103178766144929	-0.091930239719653	6.97294080929375	0.231209842862064	S1_2	G1/S	3	FALSE	4.33324551274583	1
chr1	895967	901095	+	ENSG00000187961	KLHL17	4.52785081899728	0.103178766144929	-0.091930239719653	6.97294080929375	0.231209842862064	S2_2	S1	4	FALSE	4.39255688034761	1
chr1	895967	901095	+	ENSG00000187961	KLHL17	4.52785081899728	0.103178766144929	-0.091930239719653	6.97294080929375	0.231209842862064	S3_2	S2	5	TRUE	NA	NA
chr1	895967	901095	+	ENSG00000187961	KLHL17	4.52785081899728	0.103178766144929	-0.091930239719653	6.97294080929375	0.231209842862064	S3.G2_2	G2	6	FALSE	4.59701471007537	1
chr1	895967	901095	+	ENSG00000187961	KLHL17	4.52785081899728	0.103178766144929	-0.091930239719653	6.97294080929375	0.231209842862064	G1_3	eG1	1	FALSE	4.41523946368703	1
chr1	895967	901095	+	ENSG00000187961	KLHL17	4.52785081899728	0.103178766144929	-0.091930239719653	6.97294080929375	0.231209842862064	G1.S_3	lG1	2	FALSE	4.37618226465673	1
chr1	895967	901095	+	ENSG00000187961	KLHL17	4.52785081899728	0.103178766144929	-0.091930239719653	6.97294080929375	0.231209842862064	G2_3	G2/M	7	FALSE	4.40704738531927	1
chr1	895967	901095	+	ENSG00000187961	KLHL17	4.52785081899728	0.103178766144929	-0.091930239719653	6.97294080929375	0.231209842862064	M_3	M	8	FALSE	4.97345658686877	1
chr1	895967	901095	+	ENSG00000187961	KLHL17	4.52785081899728	0.103178766144929	-0.091930239719653	6.97294080929375	0.231209842862064	S1_3	G1/S	3	FALSE	4.20545859008821	1
chr1	895967	901095	+	ENSG00000187961	KLHL17	4.52785081899728	0.103178766144929	-0.091930239719653	6.97294080929375	0.231209842862064	S2_3	S1	4	FALSE	4.33197355894439	1
chr1	895967	901095	+	ENSG00000187961	KLHL17	4.52785081899728	0.103178766144929	-0.091930239719653	6.97294080929375	0.231209842862064	S3_3	S2	5	FALSE	4.42484604404698	1
chr1	895967	901095	+	ENSG00000187961	KLHL17	4.52785081899728	0.103178766144929	-0.091930239719653	6.97294080929375	0.231209842862064	S3.G2_3	G2	6	FALSE	4.3127229708294	1
chr1	901877	911245	+	ENSG00000187583	PLEKHN1	0.68172614214545	0.471078077463079	-0.269526403718616	7.87740210684211	0.00636514703989683	G1_1	eG1	1	FALSE	1.23021740880689	0
chr1	901877	911245	+	ENSG00000187583	PLEKHN1	0.68172614214545	0.471078077463079	-0.269526403718616	7.87740210684211	0.00636514703989683	G1.S_1	lG1	2	FALSE	0.856323611444075	0
chr1	901877	911245	+	ENSG00000187583	PLEKHN1	0.68172614214545	0.471078077463079	-0.269526403718616	7.87740210684211	0.00636514703989683	G2_1	G2/M	7	FALSE	0.569743708100478	0
chr1	901877	911245	+	ENSG00000187583	PLEKHN1	0.68172614214545	0.471078077463079	-0.269526403718616	7.87740210684211	0.00636514703989683	M_1	M	8	FALSE	1.02381702144767	0
chr1	901877	911245	+	ENSG00000187583	PLEKHN1	0.68172614214545	0.471078077463079	-0.269526403718616	7.87740210684211	0.00636514703989683	S1_1	G1/S	3	FALSE	0.852001300318422	0
chr1	901877	911245	+	ENSG00000187583	PLEKHN1	0.68172614214545	0.471078077463079	-0.269526403718616	7.87740210684211	0.00636514703989683	S2_1	S1	4	FALSE	0.709135203977836	0
chr1	901877	911245	+	ENSG00000187583	PLEKHN1	0.68172614214545	0.471078077463079	-0.269526403718616	7.87740210684211	0.00636514703989683	S3_1	S2	5	FALSE	-0.220032217988956	0
chr1	901877	911245	+	ENSG00000187583	PLEKHN1	0.68172614214545	0.471078077463079	-0.269526403718616	7.87740210684211	0.00636514703989683	S3.G2_1	G2	6	FALSE	0.432603101057197	0
chr1	901877	911245	+	ENSG00000187583	PLEKHN1	0.68172614214545	0.471078077463079	-0.269526403718616	7.87740210684211	0.00636514703989683	G1_2	eG1	1	FALSE	0.294285795366026	1
chr1	901877	911245	+	ENSG00000187583	PLEKHN1	0.68172614214545	0.471078077463079	-0.269526403718616	7.87740210684211	0.00636514703989683	G1.S_2	lG1	2	FALSE	0.781815570431944	1
chr1	901877	911245	+	ENSG00000187583	PLEKHN1	0.68172614214545	0.471078077463079	-0.269526403718616	7.87740210684211	0.00636514703989683	G2_2	G2/M	7	FALSE	-0.0623202339887494	1
chr1	901877	911245	+	ENSG00000187583	PLEKHN1	0.68172614214545	0.471078077463079	-0.269526403718616	7.87740210684211	0.00636514703989683	M_2	M	8	TRUE	NA	NA
chr1	901877	911245	+	ENSG00000187583	PLEKHN1	0.68172614214545	0.471078077463079	-0.269526403718616	7.87740210684211	0.00636514703989683	S1_2	G1/S	3	FALSE	0.0760501192018506	1
chr1	901877	911245	+	ENSG00000187583	PLEKHN1	0.68172614214545	0.471078077463079	-0.269526403718616	7.87740210684211	0.00636514703989683	S2_2	S1	4	FALSE	0.214523575517823	1
chr1	901877	911245	+	ENSG00000187583	PLEKHN1	0.68172614214545	0.471078077463079	-0.269526403718616	7.87740210684211	0.00636514703989683	S3_2	S2	5	TRUE	NA	NA
chr1	901877	911245	+	ENSG00000187583	PLEKHN1	0.68172614214545	0.471078077463079	-0.269526403718616	7.87740210684211	0.00636514703989683	S3.G2_2	G2	6	FALSE	0.117646868518673	1
chr1	901877	911245	+	ENSG00000187583	PLEKHN1	0.68172614214545	0.471078077463079	-0.269526403718616	7.87740210684211	0.00636514703989683	G1_3	eG1	1	FALSE	0.770547171286248	1
chr1	901877	911245	+	ENSG00000187583	PLEKHN1	0.68172614214545	0.471078077463079	-0.269526403718616	7.87740210684211	0.00636514703989683	G1.S_3	lG1	2	FALSE	1.09631822933592	1
chr1	901877	911245	+	ENSG00000187583	PLEKHN1	0.68172614214545	0.471078077463079	-0.269526403718616	7.87740210684211	0.00636514703989683	G2_3	G2/M	7	FALSE	0.793456054019532	1
chr1	901877	911245	+	ENSG00000187583	PLEKHN1	0.68172614214545	0.471078077463079	-0.269526403718616	7.87740210684211	0.00636514703989683	M_3	M	8	FALSE	1.47640655520535	1
chr1	901877	911245	+	ENSG00000187583	PLEKHN1	0.68172614214545	0.471078077463079	-0.269526403718616	7.87740210684211	0.00636514703989683	S1_3	G1/S	3	FALSE	0.0406586208237643	1
chr1	901877	911245	+	ENSG00000187583	PLEKHN1	0.68172614214545	0.471078077463079	-0.269526403718616	7.87740210684211	0.00636514703989683	S2_3	S1	4	FALSE	0.146107013633057	1
chr1	901877	911245	+	ENSG00000187583	PLEKHN1	0.68172614214545	0.471078077463079	-0.269526403718616	7.87740210684211	0.00636514703989683	S3_3	S2	5	FALSE	-0.146177265716303	1
chr1	901877	911245	+	ENSG00000187583	PLEKHN1	0.68172614214545	0.471078077463079	-0.269526403718616	7.87740210684211	0.00636514703989683	S3.G2_3	G2	6	FALSE	0.276790430219146	1
chr1	910579	917497	-	ENSG00000187642	PERM1	-0.41641100047882	0.758124271107389	-1.2499064024692	0.205121518912966	0.0506018686916571	G1_1	eG1	1	FALSE	0.583098432023165	0
chr1	910579	917497	-	ENSG00000187642	PERM1	-0.41641100047882	0.758124271107389	-1.2499064024692	0.205121518912966	0.0506018686916571	G1.S_1	lG1	2	FALSE	-0.328100959693352	0
chr1	910579	917497	-	ENSG00000187642	PERM1	-0.41641100047882	0.758124271107389	-1.2499064024692	0.205121518912966	0.0506018686916571	G2_1	G2/M	7	FALSE	-0.837431673405396	0
chr1	910579	917497	-	ENSG00000187642	PERM1	-0.41641100047882	0.758124271107389	-1.2499064024692	0.205121518912966	0.0506018686916571	M_1	M	8	FALSE	1.49059809582051	0
chr1	910579	917497	-	ENSG00000187642	PERM1	-0.41641100047882	0.758124271107389	-1.2499064024692	0.205121518912966	0.0506018686916571	S1_1	G1/S	3	FALSE	-0.993024039705237	0
chr1	910579	917497	-	ENSG00000187642	PERM1	-0.41641100047882	0.758124271107389	-1.2499064024692	0.205121518912966	0.0506018686916571	S2_1	S1	4	FALSE	-0.445192942413458	0
chr1	910579	917497	-	ENSG00000187642	PERM1	-0.41641100047882	0.758124271107389	-1.2499064024692	0.205121518912966	0.0506018686916571	S3_1	S2	5	FALSE	-1.26185239368358	0
chr1	910579	917497	-	ENSG00000187642	PERM1	-0.41641100047882	0.758124271107389	-1.2499064024692	0.205121518912966	0.0506018686916571	S3.G2_1	G2	6	FALSE	-1.53938252277321	0
chr1	910579	917497	-	ENSG00000187642	PERM1	-0.41641100047882	0.758124271107389	-1.2499064024692	0.205121518912966	0.0506018686916571	G1_2	eG1	1	FALSE	-0.789778469422448	1
chr1	910579	917497	-	ENSG00000187642	PERM1	-0.41641100047882	0.758124271107389	-1.2499064024692	0.205121518912966	0.0506018686916571	G1.S_2	lG1	2	FALSE	-0.468727891218653	1
chr1	910579	917497	-	ENSG00000187642	PERM1	-0.41641100047882	0.758124271107389	-1.2499064024692	0.205121518912966	0.0506018686916571	G2_2	G2/M	7	FALSE	-3.16665689380348	1
chr1	910579	917497	-	ENSG00000187642	PERM1	-0.41641100047882	0.758124271107389	-1.2499064024692	0.205121518912966	0.0506018686916571	M_2	M	8	TRUE	NA	NA
chr1	910579	917497	-	ENSG00000187642	PERM1	-0.41641100047882	0.758124271107389	-1.2499064024692	0.205121518912966	0.0506018686916571	S1_2	G1/S	3	FALSE	-2.07922810627606	1
chr1	910579	917497	-	ENSG00000187642	PERM1	-0.41641100047882	0.758124271107389	-1.2499064024692	0.205121518912966	0.0506018686916571	S2_2	S1	4	FALSE	-2.43456926262305	1
chr1	910579	917497	-	ENSG00000187642	PERM1	-0.41641100047882	0.758124271107389	-1.2499064024692	0.205121518912966	0.0506018686916571	S3_2	S2	5	TRUE	NA	NA
chr1	910579	917497	-	ENSG00000187642	PERM1	-0.41641100047882	0.758124271107389	-1.2499064024692	0.205121518912966	0.0506018686916571	S3.G2_2	G2	6	FALSE	-1.24913546215295	1
chr1	910579	917497	-	ENSG00000187642	PERM1	-0.41641100047882	0.758124271107389	-1.2499064024692	0.205121518912966	0.0506018686916571	G1_3	eG1	1	FALSE	-0.814415329434908	1
chr1	910579	917497	-	ENSG00000187642	PERM1	-0.41641100047882	0.758124271107389	-1.2499064024692	0.205121518912966	0.0506018686916571	G1.S_3	lG1	2	FALSE	-1.43973467090429	1
chr1	910579	917497	-	ENSG00000187642	PERM1	-0.41641100047882	0.758124271107389	-1.2499064024692	0.205121518912966	0.0506018686916571	G2_3	G2/M	7	FALSE	-3.18839659927021	1
chr1	910579	917497	-	ENSG00000187642	PERM1	-0.41641100047882	0.758124271107389	-1.2499064024692	0.205121518912966	0.0506018686916571	M_3	M	8	FALSE	-0.639070662214588	1
chr1	910579	917497	-	ENSG00000187642	PERM1	-0.41641100047882	0.758124271107389	-1.2499064024692	0.205121518912966	0.0506018686916571	S1_3	G1/S	3	FALSE	-1.42646738960353	1
chr1	910579	917497	-	ENSG00000187642	PERM1	-0.41641100047882	0.758124271107389	-1.2499064024692	0.205121518912966	0.0506018686916571	S2_3	S1	4	FALSE	-1.88631446405932	1
chr1	910579	917497	-	ENSG00000187642	PERM1	-0.41641100047882	0.758124271107389	-1.2499064024692	0.205121518912966	0.0506018686916571	S3_3	S2	5	FALSE	-1.34411664332821	1
chr1	910579	917497	-	ENSG00000187642	PERM1	-0.41641100047882	0.758124271107389	-1.2499064024692	0.205121518912966	0.0506018686916571	S3.G2_3	G2	6	FALSE	-2.0966679653083	1
chr1	934342	935552	-	ENSG00000188290	HES4	3.32066032210831	0.345052999881806	0.0688485126921816	2.72756874016506	0.00605069947167273	G1_1	eG1	1	FALSE	2.6430805368514	0
chr1	934342	935552	-	ENSG00000188290	HES4	3.32066032210831	0.345052999881806	0.0688485126921816	2.72756874016506	0.00605069947167273	G1.S_1	lG1	2	FALSE	3.30346195388994	0
chr1	934342	935552	-	ENSG00000188290	HES4	3.32066032210831	0.345052999881806	0.0688485126921816	2.72756874016506	0.00605069947167273	G2_1	G2/M	7	FALSE	3.11878663456669	0
chr1	934342	935552	-	ENSG00000188290	HES4	3.32066032210831	0.345052999881806	0.0688485126921816	2.72756874016506	0.00605069947167273	M_1	M	8	FALSE	3.03592362430432	0
chr1	934342	935552	-	ENSG00000188290	HES4	3.32066032210831	0.345052999881806	0.0688485126921816	2.72756874016506	0.00605069947167273	S1_1	G1/S	3	FALSE	3.90134463564861	0
chr1	934342	935552	-	ENSG00000188290	HES4	3.32066032210831	0.345052999881806	0.0688485126921816	2.72756874016506	0.00605069947167273	S2_1	S1	4	FALSE	3.67475220995217	0
chr1	934342	935552	-	ENSG00000188290	HES4	3.32066032210831	0.345052999881806	0.0688485126921816	2.72756874016506	0.00605069947167273	S3_1	S2	5	FALSE	3.52412887758145	0
chr1	934342	935552	-	ENSG00000188290	HES4	3.32066032210831	0.345052999881806	0.0688485126921816	2.72756874016506	0.00605069947167273	S3.G2_1	G2	6	FALSE	3.36380410407189	0
chr1	934342	935552	-	ENSG00000188290	HES4	3.32066032210831	0.345052999881806	0.0688485126921816	2.72756874016506	0.00605069947167273	G1_2	eG1	1	FALSE	3.22814343857481	1
chr1	934342	935552	-	ENSG00000188290	HES4	3.32066032210831	0.345052999881806	0.0688485126921816	2.72756874016506	0.00605069947167273	G1.S_2	lG1	2	FALSE	3.51564145706758	1
chr1	934342	935552	-	ENSG00000188290	HES4	3.32066032210831	0.345052999881806	0.0688485126921816	2.72756874016506	0.00605069947167273	G2_2	G2/M	7	FALSE	3.0152407493049	1
chr1	934342	935552	-	ENSG00000188290	HES4	3.32066032210831	0.345052999881806	0.0688485126921816	2.72756874016506	0.00605069947167273	M_2	M	8	TRUE	NA	NA
chr1	934342	935552	-	ENSG00000188290	HES4	3.32066032210831	0.345052999881806	0.0688485126921816	2.72756874016506	0.00605069947167273	S1_2	G1/S	3	FALSE	3.9228197223728	1
chr1	934342	935552	-	ENSG00000188290	HES4	3.32066032210831	0.345052999881806	0.0688485126921816	2.72756874016506	0.00605069947167273	S2_2	S1	4	FALSE	3.53016540755775	1
chr1	934342	935552	-	ENSG00000188290	HES4	3.32066032210831	0.345052999881806	0.0688485126921816	2.72756874016506	0.00605069947167273	S3_2	S2	5	TRUE	NA	NA
chr1	934342	935552	-	ENSG00000188290	HES4	3.32066032210831	0.345052999881806	0.0688485126921816	2.72756874016506	0.00605069947167273	S3.G2_2	G2	6	FALSE	3.37638113691884	1
chr1	934342	935552	-	ENSG00000188290	HES4	3.32066032210831	0.345052999881806	0.0688485126921816	2.72756874016506	0.00605069947167273	G1_3	eG1	1	FALSE	3.01516954000616	1
chr1	934342	935552	-	ENSG00000188290	HES4	3.32066032210831	0.345052999881806	0.0688485126921816	2.72756874016506	0.00605069947167273	G1.S_3	lG1	2	FALSE	3.63351431112634	1
chr1	934342	935552	-	ENSG00000188290	HES4	3.32066032210831	0.345052999881806	0.0688485126921816	2.72756874016506	0.00605069947167273	G2_3	G2/M	7	FALSE	2.86905367291369	1
chr1	934342	935552	-	ENSG00000188290	HES4	3.32066032210831	0.345052999881806	0.0688485126921816	2.72756874016506	0.00605069947167273	M_3	M	8	FALSE	3.61447045769252	1
chr1	934342	935552	-	ENSG00000188290	HES4	3.32066032210831	0.345052999881806	0.0688485126921816	2.72756874016506	0.00605069947167273	S1_3	G1/S	3	FALSE	3.56555455297294	1
chr1	934342	935552	-	ENSG00000188290	HES4	3.32066032210831	0.345052999881806	0.0688485126921816	2.72756874016506	0.00605069947167273	S2_3	S1	4	FALSE	3.41247713203011	1
chr1	934342	935552	-	ENSG00000188290	HES4	3.32066032210831	0.345052999881806	0.0688485126921816	2.72756874016506	0.00605069947167273	S3_3	S2	5	FALSE	3.82816377911223	1
chr1	934342	935552	-	ENSG00000188290	HES4	3.32066032210831	0.345052999881806	0.0688485126921816	2.72756874016506	0.00605069947167273	S3.G2_3	G2	6	FALSE	3.07689561319736	1
chr1	948803	949920	+	ENSG00000187608	ISG15	2.68712282104317	0.0294992655229343	0.054252067508167	1.58676976421402	0.951430139660178	G1_1	eG1	1	FALSE	2.82672153141074	0
chr1	948803	949920	+	ENSG00000187608	ISG15	2.68712282104317	0.0294992655229343	0.054252067508167	1.58676976421402	0.951430139660178	G1.S_1	lG1	2	FALSE	2.50402186751319	0
chr1	948803	949920	+	ENSG00000187608	ISG15	2.68712282104317	0.0294992655229343	0.054252067508167	1.58676976421402	0.951430139660178	G2_1	G2/M	7	FALSE	2.68885491998815	0
chr1	948803	949920	+	ENSG00000187608	ISG15	2.68712282104317	0.0294992655229343	0.054252067508167	1.58676976421402	0.951430139660178	M_1	M	8	FALSE	2.91002736421651	0
chr1	948803	949920	+	ENSG00000187608	ISG15	2.68712282104317	0.0294992655229343	0.054252067508167	1.58676976421402	0.951430139660178	S1_1	G1/S	3	FALSE	2.90672448665926	0
chr1	948803	949920	+	ENSG00000187608	ISG15	2.68712282104317	0.0294992655229343	0.054252067508167	1.58676976421402	0.951430139660178	S2_1	S1	4	FALSE	2.51350008342963	0
chr1	948803	949920	+	ENSG00000187608	ISG15	2.68712282104317	0.0294992655229343	0.054252067508167	1.58676976421402	0.951430139660178	S3_1	S2	5	FALSE	2.59905199665076	0
chr1	948803	949920	+	ENSG00000187608	ISG15	2.68712282104317	0.0294992655229343	0.054252067508167	1.58676976421402	0.951430139660178	S3.G2_1	G2	6	FALSE	2.54808031847713	0
chr1	948803	949920	+	ENSG00000187608	ISG15	2.68712282104317	0.0294992655229343	0.054252067508167	1.58676976421402	0.951430139660178	G1_2	eG1	1	FALSE	2.73127226747851	1
chr1	948803	949920	+	ENSG00000187608	ISG15	2.68712282104317	0.0294992655229343	0.054252067508167	1.58676976421402	0.951430139660178	G1.S_2	lG1	2	FALSE	2.59810361725956	1
chr1	948803	949920	+	ENSG00000187608	ISG15	2.68712282104317	0.0294992655229343	0.054252067508167	1.58676976421402	0.951430139660178	G2_2	G2/M	7	FALSE	2.3506187994061	1
chr1	948803	949920	+	ENSG00000187608	ISG15	2.68712282104317	0.0294992655229343	0.054252067508167	1.58676976421402	0.951430139660178	M_2	M	8	TRUE	NA	NA
chr1	948803	949920	+	ENSG00000187608	ISG15	2.68712282104317	0.0294992655229343	0.054252067508167	1.58676976421402	0.951430139660178	S1_2	G1/S	3	FALSE	3.06496662007283	1
chr1	948803	949920	+	ENSG00000187608	ISG15	2.68712282104317	0.0294992655229343	0.054252067508167	1.58676976421402	0.951430139660178	S2_2	S1	4	FALSE	2.76063514726762	1
chr1	948803	949920	+	ENSG00000187608	ISG15	2.68712282104317	0.0294992655229343	0.054252067508167	1.58676976421402	0.951430139660178	S3_2	S2	5	TRUE	NA	NA
chr1	948803	949920	+	ENSG00000187608	ISG15	2.68712282104317	0.0294992655229343	0.054252067508167	1.58676976421402	0.951430139660178	S3.G2_2	G2	6	FALSE	2.92500179057628	1
chr1	948803	949920	+	ENSG00000187608	ISG15	2.68712282104317	0.0294992655229343	0.054252067508167	1.58676976421402	0.951430139660178	G1_3	eG1	1	FALSE	2.36938184658896	1
chr1	948803	949920	+	ENSG00000187608	ISG15	2.68712282104317	0.0294992655229343	0.054252067508167	1.58676976421402	0.951430139660178	G1.S_3	lG1	2	FALSE	2.62491828743796	1
chr1	948803	949920	+	ENSG00000187608	ISG15	2.68712282104317	0.0294992655229343	0.054252067508167	1.58676976421402	0.951430139660178	G2_3	G2/M	7	FALSE	2.41448780944821	1
chr1	948803	949920	+	ENSG00000187608	ISG15	2.68712282104317	0.0294992655229343	0.054252067508167	1.58676976421402	0.951430139660178	M_3	M	8	FALSE	3.42302545887732	1
chr1	948803	949920	+	ENSG00000187608	ISG15	2.68712282104317	0.0294992655229343	0.054252067508167	1.58676976421402	0.951430139660178	S1_3	G1/S	3	FALSE	2.803482382911	1
chr1	948803	949920	+	ENSG00000187608	ISG15	2.68712282104317	0.0294992655229343	0.054252067508167	1.58676976421402	0.951430139660178	S2_3	S1	4	FALSE	2.76799608335257	1
chr1	948803	949920	+	ENSG00000187608	ISG15	2.68712282104317	0.0294992655229343	0.054252067508167	1.58676976421402	0.951430139660178	S3_3	S2	5	FALSE	2.93910792222867	1
chr1	948803	949920	+	ENSG00000187608	ISG15	2.68712282104317	0.0294992655229343	0.054252067508167	1.58676976421402	0.951430139660178	S3.G2_3	G2	6	FALSE	2.62877575896269	1
chr1	955503	991496	+	ENSG00000188157	AGRN	8.88732355062707	0.0828221526066753	-0.240903354409262	5.01637947612084	0.564586583976467	G1_1	eG1	1	FALSE	8.82699093386539	0
chr1	955503	991496	+	ENSG00000188157	AGRN	8.88732355062707	0.0828221526066753	-0.240903354409262	5.01637947612084	0.564586583976467	G1.S_1	lG1	2	FALSE	8.871645733621	0
chr1	955503	991496	+	ENSG00000188157	AGRN	8.88732355062707	0.0828221526066753	-0.240903354409262	5.01637947612084	0.564586583976467	G2_1	G2/M	7	FALSE	8.98087262184975	0
chr1	955503	991496	+	ENSG00000188157	AGRN	8.88732355062707	0.0828221526066753	-0.240903354409262	5.01637947612084	0.564586583976467	M_1	M	8	FALSE	8.83109957536596	0
chr1	955503	991496	+	ENSG00000188157	AGRN	8.88732355062707	0.0828221526066753	-0.240903354409262	5.01637947612084	0.564586583976467	S1_1	G1/S	3	FALSE	8.9909723779064	0
chr1	955503	991496	+	ENSG00000188157	AGRN	8.88732355062707	0.0828221526066753	-0.240903354409262	5.01637947612084	0.564586583976467	S2_1	S1	4	FALSE	8.82197129680466	0
chr1	955503	991496	+	ENSG00000188157	AGRN	8.88732355062707	0.0828221526066753	-0.240903354409262	5.01637947612084	0.564586583976467	S3_1	S2	5	FALSE	8.85853797230041	0
chr1	955503	991496	+	ENSG00000188157	AGRN	8.88732355062707	0.0828221526066753	-0.240903354409262	5.01637947612084	0.564586583976467	S3.G2_1	G2	6	FALSE	8.91649789330304	0
chr1	955503	991496	+	ENSG00000188157	AGRN	8.88732355062707	0.0828221526066753	-0.240903354409262	5.01637947612084	0.564586583976467	G1_2	eG1	1	FALSE	8.48643900994884	1
chr1	955503	991496	+	ENSG00000188157	AGRN	8.88732355062707	0.0828221526066753	-0.240903354409262	5.01637947612084	0.564586583976467	G1.S_2	lG1	2	FALSE	8.54008707216531	1
chr1	955503	991496	+	ENSG00000188157	AGRN	8.88732355062707	0.0828221526066753	-0.240903354409262	5.01637947612084	0.564586583976467	G2_2	G2/M	7	FALSE	8.44538223005805	1
chr1	955503	991496	+	ENSG00000188157	AGRN	8.88732355062707	0.0828221526066753	-0.240903354409262	5.01637947612084	0.564586583976467	M_2	M	8	TRUE	NA	NA
chr1	955503	991496	+	ENSG00000188157	AGRN	8.88732355062707	0.0828221526066753	-0.240903354409262	5.01637947612084	0.564586583976467	S1_2	G1/S	3	FALSE	8.69308646764559	1
chr1	955503	991496	+	ENSG00000188157	AGRN	8.88732355062707	0.0828221526066753	-0.240903354409262	5.01637947612084	0.564586583976467	S2_2	S1	4	FALSE	8.65126528851384	1
chr1	955503	991496	+	ENSG00000188157	AGRN	8.88732355062707	0.0828221526066753	-0.240903354409262	5.01637947612084	0.564586583976467	S3_2	S2	5	TRUE	NA	NA
chr1	955503	991496	+	ENSG00000188157	AGRN	8.88732355062707	0.0828221526066753	-0.240903354409262	5.01637947612084	0.564586583976467	S3.G2_2	G2	6	FALSE	9.03717910420121	1
chr1	955503	991496	+	ENSG00000188157	AGRN	8.88732355062707	0.0828221526066753	-0.240903354409262	5.01637947612084	0.564586583976467	G1_3	eG1	1	FALSE	8.24145651451542	1
chr1	955503	991496	+	ENSG00000188157	AGRN	8.88732355062707	0.0828221526066753	-0.240903354409262	5.01637947612084	0.564586583976467	G1.S_3	lG1	2	FALSE	8.52441363214666	1
chr1	955503	991496	+	ENSG00000188157	AGRN	8.88732355062707	0.0828221526066753	-0.240903354409262	5.01637947612084	0.564586583976467	G2_3	G2/M	7	FALSE	8.54994903886703	1
chr1	955503	991496	+	ENSG00000188157	AGRN	8.88732355062707	0.0828221526066753	-0.240903354409262	5.01637947612084	0.564586583976467	M_3	M	8	FALSE	9.31819263738631	1
chr1	955503	991496	+	ENSG00000188157	AGRN	8.88732355062707	0.0828221526066753	-0.240903354409262	5.01637947612084	0.564586583976467	S1_3	G1/S	3	FALSE	8.55526776465723	1
chr1	955503	991496	+	ENSG00000188157	AGRN	8.88732355062707	0.0828221526066753	-0.240903354409262	5.01637947612084	0.564586583976467	S2_3	S1	4	FALSE	8.55992296494876	1
chr1	955503	991496	+	ENSG00000188157	AGRN	8.88732355062707	0.0828221526066753	-0.240903354409262	5.01637947612084	0.564586583976467	S3_3	S2	5	FALSE	8.79083809514346	1
chr1	955503	991496	+	ENSG00000188157	AGRN	8.88732355062707	0.0828221526066753	-0.240903354409262	5.01637947612084	0.564586583976467	S3.G2_3	G2	6	FALSE	8.59753161015607	1
chr1	1006346	1009687	-	ENSG00000237330	RNF223	-4.63617318594879	0.647938489469122	0.232433484917966	0.422212914002966	0.292515482733584	G1_1	eG1	1	FALSE	-2.33746710048243	0
chr1	1006346	1009687	-	ENSG00000237330	RNF223	-4.63617318594879	0.647938489469122	0.232433484917966	0.422212914002966	0.292515482733584	G1.S_1	lG1	2	FALSE	-3.78753257833065	0
chr1	1006346	1009687	-	ENSG00000237330	RNF223	-4.63617318594879	0.647938489469122	0.232433484917966	0.422212914002966	0.292515482733584	G2_1	G2/M	7	FALSE	-5.36099362946241	0
chr1	1006346	1009687	-	ENSG00000237330	RNF223	-4.63617318594879	0.647938489469122	0.232433484917966	0.422212914002966	0.292515482733584	M_1	M	8	FALSE	-3.86695390879758	0
chr1	1006346	1009687	-	ENSG00000237330	RNF223	-4.63617318594879	0.647938489469122	0.232433484917966	0.422212914002966	0.292515482733584	S1_1	G1/S	3	FALSE	-5.74791154186871	0
chr1	1006346	1009687	-	ENSG00000237330	RNF223	-4.63617318594879	0.647938489469122	0.232433484917966	0.422212914002966	0.292515482733584	S2_1	S1	4	FALSE	-5.39938925280033	0
chr1	1006346	1009687	-	ENSG00000237330	RNF223	-4.63617318594879	0.647938489469122	0.232433484917966	0.422212914002966	0.292515482733584	S3_1	S2	5	FALSE	-5.34931523493392	0
chr1	1006346	1009687	-	ENSG00000237330	RNF223	-4.63617318594879	0.647938489469122	0.232433484917966	0.422212914002966	0.292515482733584	S3.G2_1	G2	6	FALSE	-5.2398222409143	0
chr1	1006346	1009687	-	ENSG00000237330	RNF223	-4.63617318594879	0.647938489469122	0.232433484917966	0.422212914002966	0.292515482733584	G1_2	eG1	1	FALSE	-5.43363465919717	1
chr1	1006346	1009687	-	ENSG00000237330	RNF223	-4.63617318594879	0.647938489469122	0.232433484917966	0.422212914002966	0.292515482733584	G1.S_2	lG1	2	FALSE	-5.32670888634622	1
chr1	1006346	1009687	-	ENSG00000237330	RNF223	-4.63617318594879	0.647938489469122	0.232433484917966	0.422212914002966	0.292515482733584	G2_2	G2/M	7	FALSE	-3.90362248796969	1
chr1	1006346	1009687	-	ENSG00000237330	RNF223	-4.63617318594879	0.647938489469122	0.232433484917966	0.422212914002966	0.292515482733584	M_2	M	8	TRUE	NA	NA
chr1	1006346	1009687	-	ENSG00000237330	RNF223	-4.63617318594879	0.647938489469122	0.232433484917966	0.422212914002966	0.292515482733584	S1_2	G1/S	3	FALSE	-3.9536972241922	1
chr1	1006346	1009687	-	ENSG00000237330	RNF223	-4.63617318594879	0.647938489469122	0.232433484917966	0.422212914002966	0.292515482733584	S2_2	S1	4	FALSE	-5.89400088126035	1
chr1	1006346	1009687	-	ENSG00000237330	RNF223	-4.63617318594879	0.647938489469122	0.232433484917966	0.422212914002966	0.292515482733584	S3_2	S2	5	TRUE	NA	NA
chr1	1006346	1009687	-	ENSG00000237330	RNF223	-4.63617318594879	0.647938489469122	0.232433484917966	0.422212914002966	0.292515482733584	S3.G2_2	G2	6	FALSE	-3.91210047487538	1
chr1	1006346	1009687	-	ENSG00000237330	RNF223	-4.63617318594879	0.647938489469122	0.232433484917966	0.422212914002966	0.292515482733584	G1_3	eG1	1	FALSE	-3.75301478477076	1
chr1	1006346	1009687	-	ENSG00000237330	RNF223	-4.63617318594879	0.647938489469122	0.232433484917966	0.422212914002966	0.292515482733584	G1.S_3	lG1	2	FALSE	-3.76166276579166	1
chr1	1006346	1009687	-	ENSG00000237330	RNF223	-4.63617318594879	0.647938489469122	0.232433484917966	0.422212914002966	0.292515482733584	G2_3	G2/M	7	FALSE	-5.51032469415757	1
chr1	1006346	1009687	-	ENSG00000237330	RNF223	-4.63617318594879	0.647938489469122	0.232433484917966	0.422212914002966	0.292515482733584	M_3	M	8	FALSE	-3.8089956636569	1
chr1	1006346	1009687	-	ENSG00000237330	RNF223	-4.63617318594879	0.647938489469122	0.232433484917966	0.422212914002966	0.292515482733584	S1_3	G1/S	3	FALSE	-2.05449861221658	1
chr1	1006346	1009687	-	ENSG00000237330	RNF223	-4.63617318594879	0.647938489469122	0.232433484917966	0.422212914002966	0.292515482733584	S2_3	S1	4	FALSE	-3.02381798780926	1
chr1	1006346	1009687	-	ENSG00000237330	RNF223	-4.63617318594879	0.647938489469122	0.232433484917966	0.422212914002966	0.292515482733584	S3_3	S2	5	FALSE	-5.43157948457855	1
chr1	1006346	1009687	-	ENSG00000237330	RNF223	-4.63617318594879	0.647938489469122	0.232433484917966	0.422212914002966	0.292515482733584	S3.G2_3	G2	6	FALSE	-5.5560995839456	1
chr1	1017198	1051741	-	ENSG00000131591	C1orf159	5.19241533948092	0.164732493021606	-0.0725105764120418	5.50525783710208	0.149374089569958	G1_1	eG1	1	FALSE	4.97541585480193	0
chr1	1017198	1051741	-	ENSG00000131591	C1orf159	5.19241533948092	0.164732493021606	-0.0725105764120418	5.50525783710208	0.149374089569958	G1.S_1	lG1	2	FALSE	5.18496862254602	0
chr1	1017198	1051741	-	ENSG00000131591	C1orf159	5.19241533948092	0.164732493021606	-0.0725105764120418	5.50525783710208	0.149374089569958	G2_1	G2/M	7	FALSE	5.5254650662413	0
chr1	1017198	1051741	-	ENSG00000131591	C1orf159	5.19241533948092	0.164732493021606	-0.0725105764120418	5.50525783710208	0.149374089569958	M_1	M	8	FALSE	5.07653770124606	0
chr1	1017198	1051741	-	ENSG00000131591	C1orf159	5.19241533948092	0.164732493021606	-0.0725105764120418	5.50525783710208	0.149374089569958	S1_1	G1/S	3	FALSE	5.17615864371664	0
chr1	1017198	1051741	-	ENSG00000131591	C1orf159	5.19241533948092	0.164732493021606	-0.0725105764120418	5.50525783710208	0.149374089569958	S2_1	S1	4	FALSE	5.14654051628513	0
chr1	1017198	1051741	-	ENSG00000131591	C1orf159	5.19241533948092	0.164732493021606	-0.0725105764120418	5.50525783710208	0.149374089569958	S3_1	S2	5	FALSE	5.33980916997934	0
chr1	1017198	1051741	-	ENSG00000131591	C1orf159	5.19241533948092	0.164732493021606	-0.0725105764120418	5.50525783710208	0.149374089569958	S3.G2_1	G2	6	FALSE	5.11442714103094	0
chr1	1017198	1051741	-	ENSG00000131591	C1orf159	5.19241533948092	0.164732493021606	-0.0725105764120418	5.50525783710208	0.149374089569958	G1_2	eG1	1	FALSE	4.92501654169571	1
chr1	1017198	1051741	-	ENSG00000131591	C1orf159	5.19241533948092	0.164732493021606	-0.0725105764120418	5.50525783710208	0.149374089569958	G1.S_2	lG1	2	FALSE	4.9224045663675	1
chr1	1017198	1051741	-	ENSG00000131591	C1orf159	5.19241533948092	0.164732493021606	-0.0725105764120418	5.50525783710208	0.149374089569958	G2_2	G2/M	7	FALSE	5.22651902054532	1
chr1	1017198	1051741	-	ENSG00000131591	C1orf159	5.19241533948092	0.164732493021606	-0.0725105764120418	5.50525783710208	0.149374089569958	M_2	M	8	TRUE	NA	NA
chr1	1017198	1051741	-	ENSG00000131591	C1orf159	5.19241533948092	0.164732493021606	-0.0725105764120418	5.50525783710208	0.149374089569958	S1_2	G1/S	3	FALSE	5.24351946891785	1
chr1	1017198	1051741	-	ENSG00000131591	C1orf159	5.19241533948092	0.164732493021606	-0.0725105764120418	5.50525783710208	0.149374089569958	S2_2	S1	4	FALSE	5.02560735734291	1
chr1	1017198	1051741	-	ENSG00000131591	C1orf159	5.19241533948092	0.164732493021606	-0.0725105764120418	5.50525783710208	0.149374089569958	S3_2	S2	5	TRUE	NA	NA
chr1	1017198	1051741	-	ENSG00000131591	C1orf159	5.19241533948092	0.164732493021606	-0.0725105764120418	5.50525783710208	0.149374089569958	S3.G2_2	G2	6	FALSE	5.46799978114809	1
chr1	1017198	1051741	-	ENSG00000131591	C1orf159	5.19241533948092	0.164732493021606	-0.0725105764120418	5.50525783710208	0.149374089569958	G1_3	eG1	1	FALSE	4.85308192903974	1
chr1	1017198	1051741	-	ENSG00000131591	C1orf159	5.19241533948092	0.164732493021606	-0.0725105764120418	5.50525783710208	0.149374089569958	G1.S_3	lG1	2	FALSE	4.8761696363553	1
chr1	1017198	1051741	-	ENSG00000131591	C1orf159	5.19241533948092	0.164732493021606	-0.0725105764120418	5.50525783710208	0.149374089569958	G2_3	G2/M	7	FALSE	5.06047974356693	1
chr1	1017198	1051741	-	ENSG00000131591	C1orf159	5.19241533948092	0.164732493021606	-0.0725105764120418	5.50525783710208	0.149374089569958	M_3	M	8	FALSE	5.86166058546154	1
chr1	1017198	1051741	-	ENSG00000131591	C1orf159	5.19241533948092	0.164732493021606	-0.0725105764120418	5.50525783710208	0.149374089569958	S1_3	G1/S	3	FALSE	4.8621951584223	1
chr1	1017198	1051741	-	ENSG00000131591	C1orf159	5.19241533948092	0.164732493021606	-0.0725105764120418	5.50525783710208	0.149374089569958	S2_3	S1	4	FALSE	4.85515252234183	1
chr1	1017198	1051741	-	ENSG00000131591	C1orf159	5.19241533948092	0.164732493021606	-0.0725105764120418	5.50525783710208	0.149374089569958	S3_3	S2	5	FALSE	5.22930778572401	1
chr1	1017198	1051741	-	ENSG00000131591	C1orf159	5.19241533948092	0.164732493021606	-0.0725105764120418	5.50525783710208	0.149374089569958	S3.G2_3	G2	6	FALSE	5.14347286934167	1
chr1	1138888	1142071	-	ENSG00000186891	TNFRSF18	-3.227021584717	0.540010291999327	-1.52269688919722	7.90060820461717	0.326436871990599	G1_1	eG1	1	FALSE	-2.82289392765267	0
chr1	1138888	1142071	-	ENSG00000186891	TNFRSF18	-3.227021584717	0.540010291999327	-1.52269688919722	7.90060820461717	0.326436871990599	G1.S_1	lG1	2	FALSE	-3.78753257833065	0
chr1	1138888	1142071	-	ENSG00000186891	TNFRSF18	-3.227021584717	0.540010291999327	-1.52269688919722	7.90060820461717	0.326436871990599	G2_1	G2/M	7	FALSE	-3.77603112874125	0
chr1	1138888	1142071	-	ENSG00000186891	TNFRSF18	-3.227021584717	0.540010291999327	-1.52269688919722	7.90060820461717	0.326436871990599	M_1	M	8	FALSE	-1.99248479088143	0
chr1	1138888	1142071	-	ENSG00000186891	TNFRSF18	-3.227021584717	0.540010291999327	-1.52269688919722	7.90060820461717	0.326436871990599	S1_1	G1/S	3	FALSE	-3.42598344698134	0
chr1	1138888	1142071	-	ENSG00000186891	TNFRSF18	-3.227021584717	0.540010291999327	-1.52269688919722	7.90060820461717	0.326436871990599	S2_1	S1	4	FALSE	-3.81442675207918	0
chr1	1138888	1142071	-	ENSG00000186891	TNFRSF18	-3.227021584717	0.540010291999327	-1.52269688919722	7.90060820461717	0.326436871990599	S3_1	S2	5	FALSE	-3.76435273421277	0
chr1	1138888	1142071	-	ENSG00000186891	TNFRSF18	-3.227021584717	0.540010291999327	-1.52269688919722	7.90060820461717	0.326436871990599	S3.G2_1	G2	6	FALSE	-2.43246731885669	0
chr1	1138888	1142071	-	ENSG00000186891	TNFRSF18	-3.227021584717	0.540010291999327	-1.52269688919722	7.90060820461717	0.326436871990599	G1_2	eG1	1	FALSE	-2.26370965775486	1
chr1	1138888	1142071	-	ENSG00000186891	TNFRSF18	-3.227021584717	0.540010291999327	-1.52269688919722	7.90060820461717	0.326436871990599	G1.S_2	lG1	2	FALSE	-5.32670888634622	1
chr1	1138888	1142071	-	ENSG00000186891	TNFRSF18	-3.227021584717	0.540010291999327	-1.52269688919722	7.90060820461717	0.326436871990599	G2_2	G2/M	7	FALSE	-5.48858498869085	1
chr1	1138888	1142071	-	ENSG00000186891	TNFRSF18	-3.227021584717	0.540010291999327	-1.52269688919722	7.90060820461717	0.326436871990599	M_2	M	8	TRUE	NA	NA
chr1	1138888	1142071	-	ENSG00000186891	TNFRSF18	-3.227021584717	0.540010291999327	-1.52269688919722	7.90060820461717	0.326436871990599	S1_2	G1/S	3	FALSE	-5.53865972491336	1
chr1	1138888	1142071	-	ENSG00000186891	TNFRSF18	-3.227021584717	0.540010291999327	-1.52269688919722	7.90060820461717	0.326436871990599	S2_2	S1	4	FALSE	-4.30903838053919	1
chr1	1138888	1142071	-	ENSG00000186891	TNFRSF18	-3.227021584717	0.540010291999327	-1.52269688919722	7.90060820461717	0.326436871990599	S3_2	S2	5	TRUE	NA	NA
chr1	1138888	1142071	-	ENSG00000186891	TNFRSF18	-3.227021584717	0.540010291999327	-1.52269688919722	7.90060820461717	0.326436871990599	S3.G2_2	G2	6	FALSE	-5.49706297559654	1
chr1	1138888	1142071	-	ENSG00000186891	TNFRSF18	-3.227021584717	0.540010291999327	-1.52269688919722	7.90060820461717	0.326436871990599	G1_3	eG1	1	FALSE	-3.01604919060456	1
chr1	1138888	1142071	-	ENSG00000186891	TNFRSF18	-3.227021584717	0.540010291999327	-1.52269688919722	7.90060820461717	0.326436871990599	G1.S_3	lG1	2	FALSE	-3.76166276579166	1
chr1	1138888	1142071	-	ENSG00000186891	TNFRSF18	-3.227021584717	0.540010291999327	-1.52269688919722	7.90060820461717	0.326436871990599	G2_3	G2/M	7	FALSE	-5.51032469415757	1
chr1	1138888	1142071	-	ENSG00000186891	TNFRSF18	-3.227021584717	0.540010291999327	-1.52269688919722	7.90060820461717	0.326436871990599	M_3	M	8	FALSE	-5.39395816437806	1
chr1	1138888	1142071	-	ENSG00000186891	TNFRSF18	-3.227021584717	0.540010291999327	-1.52269688919722	7.90060820461717	0.326436871990599	S1_3	G1/S	3	FALSE	-5.51393023085387	1
chr1	1138888	1142071	-	ENSG00000186891	TNFRSF18	-3.227021584717	0.540010291999327	-1.52269688919722	7.90060820461717	0.326436871990599	S2_3	S1	4	FALSE	-5.34574608269662	1
chr1	1138888	1142071	-	ENSG00000186891	TNFRSF18	-3.227021584717	0.540010291999327	-1.52269688919722	7.90060820461717	0.326436871990599	S3_3	S2	5	FALSE	-3.8466169838574	1
chr1	1138888	1142071	-	ENSG00000186891	TNFRSF18	-3.227021584717	0.540010291999327	-1.52269688919722	7.90060820461717	0.326436871990599	S3.G2_3	G2	6	FALSE	-5.5560995839456	1
chr1	1146706	1149518	-	ENSG00000186827	TNFRSF4	-1.88819230170278	0.8299304091479	-0.546439668835046	7.97594991834753	0.0354861652144989	G1_1	eG1	1	FALSE	-1.68539040390274	0
chr1	1146706	1149518	-	ENSG00000186827	TNFRSF4	-1.88819230170278	0.8299304091479	-0.546439668835046	7.97594991834753	0.0354861652144989	G1.S_1	lG1	2	FALSE	-1.46560448344329	0
chr1	1146706	1149518	-	ENSG00000186827	TNFRSF4	-1.88819230170278	0.8299304091479	-0.546439668835046	7.97594991834753	0.0354861652144989	G2_1	G2/M	7	FALSE	-2.1910686280201	0
chr1	1146706	1149518	-	ENSG00000186827	TNFRSF4	-1.88819230170278	0.8299304091479	-0.546439668835046	7.97594991834753	0.0354861652144989	M_1	M	8	FALSE	-1.20398889607515	0
chr1	1146706	1149518	-	ENSG00000186827	TNFRSF4	-1.88819230170278	0.8299304091479	-0.546439668835046	7.97594991834753	0.0354861652144989	S1_1	G1/S	3	FALSE	-1.35559411908995	0
chr1	1146706	1149518	-	ENSG00000186827	TNFRSF4	-1.88819230170278	0.8299304091479	-0.546439668835046	7.97594991834753	0.0354861652144989	S2_1	S1	4	FALSE	-2.59203433074273	0
chr1	1146706	1149518	-	ENSG00000186827	TNFRSF4	-1.88819230170278	0.8299304091479	-0.546439668835046	7.97594991834753	0.0354861652144989	S3_1	S2	5	FALSE	-2.54196031287632	0
chr1	1146706	1149518	-	ENSG00000186827	TNFRSF4	-1.88819230170278	0.8299304091479	-0.546439668835046	7.97594991834753	0.0354861652144989	S3.G2_1	G2	6	FALSE	-2.06989723947199	0
chr1	1146706	1149518	-	ENSG00000186827	TNFRSF4	-1.88819230170278	0.8299304091479	-0.546439668835046	7.97594991834753	0.0354861652144989	G1_2	eG1	1	FALSE	-2.26370965775486	1
chr1	1146706	1149518	-	ENSG00000186827	TNFRSF4	-1.88819230170278	0.8299304091479	-0.546439668835046	7.97594991834753	0.0354861652144989	G1.S_2	lG1	2	FALSE	-1.62626916820513	1
chr1	1146706	1149518	-	ENSG00000186827	TNFRSF4	-1.88819230170278	0.8299304091479	-0.546439668835046	7.97594991834753	0.0354861652144989	G2_2	G2/M	7	FALSE	-3.16665689380348	1
chr1	1146706	1149518	-	ENSG00000186827	TNFRSF4	-1.88819230170278	0.8299304091479	-0.546439668835046	7.97594991834753	0.0354861652144989	M_2	M	8	TRUE	NA	NA
chr1	1146706	1149518	-	ENSG00000186827	TNFRSF4	-1.88819230170278	0.8299304091479	-0.546439668835046	7.97594991834753	0.0354861652144989	S1_2	G1/S	3	FALSE	-1.29073221146977	1
chr1	1146706	1149518	-	ENSG00000186827	TNFRSF4	-1.88819230170278	0.8299304091479	-0.546439668835046	7.97594991834753	0.0354861652144989	S2_2	S1	4	FALSE	-4.30903838053919	1
chr1	1146706	1149518	-	ENSG00000186827	TNFRSF4	-1.88819230170278	0.8299304091479	-0.546439668835046	7.97594991834753	0.0354861652144989	S3_2	S2	5	TRUE	NA	NA
chr1	1146706	1149518	-	ENSG00000186827	TNFRSF4	-1.88819230170278	0.8299304091479	-0.546439668835046	7.97594991834753	0.0354861652144989	S3.G2_2	G2	6	FALSE	-3.17513488070917	1
chr1	1146706	1149518	-	ENSG00000186827	TNFRSF4	-1.88819230170278	0.8299304091479	-0.546439668835046	7.97594991834753	0.0354861652144989	G1_3	eG1	1	FALSE	-1.25051444424158	1
chr1	1146706	1149518	-	ENSG00000186827	TNFRSF4	-1.88819230170278	0.8299304091479	-0.546439668835046	7.97594991834753	0.0354861652144989	G1.S_3	lG1	2	FALSE	-1.64618554837172	1
chr1	1146706	1149518	-	ENSG00000186827	TNFRSF4	-1.88819230170278	0.8299304091479	-0.546439668835046	7.97594991834753	0.0354861652144989	G2_3	G2/M	7	FALSE	-1.42286185290723	1
chr1	1146706	1149518	-	ENSG00000186827	TNFRSF4	-1.88819230170278	0.8299304091479	-0.546439668835046	7.97594991834753	0.0354861652144989	M_3	M	8	FALSE	-1.0016407415993	1
chr1	1146706	1149518	-	ENSG00000186827	TNFRSF4	-1.88819230170278	0.8299304091479	-0.546439668835046	7.97594991834753	0.0354861652144989	S1_3	G1/S	3	FALSE	-3.92896773013272	1
chr1	1146706	1149518	-	ENSG00000186827	TNFRSF4	-1.88819230170278	0.8299304091479	-0.546439668835046	7.97594991834753	0.0354861652144989	S2_3	S1	4	FALSE	-2.17582108125431	1
chr1	1146706	1149518	-	ENSG00000186827	TNFRSF4	-1.88819230170278	0.8299304091479	-0.546439668835046	7.97594991834753	0.0354861652144989	S3_3	S2	5	FALSE	-2.62422456252095	1
chr1	1146706	1149518	-	ENSG00000186827	TNFRSF4	-1.88819230170278	0.8299304091479	-0.546439668835046	7.97594991834753	0.0354861652144989	S3.G2_3	G2	6	FALSE	-3.97113708322444	1
chr1	1152288	1167411	-	ENSG00000078808	SDF4	7.26422145531606	0.140352582360579	0.0784982825497379	5.54435689388974	0.077206717505065	G1_1	eG1	1	FALSE	7.2245026798673	0
chr1	1152288	1167411	-	ENSG00000078808	SDF4	7.26422145531606	0.140352582360579	0.0784982825497379	5.54435689388974	0.077206717505065	G1.S_1	lG1	2	FALSE	7.25070055640113	0
chr1	1152288	1167411	-	ENSG00000078808	SDF4	7.26422145531606	0.140352582360579	0.0784982825497379	5.54435689388974	0.077206717505065	G2_1	G2/M	7	FALSE	7.38068401548345	0
chr1	1152288	1167411	-	ENSG00000078808	SDF4	7.26422145531606	0.140352582360579	0.0784982825497379	5.54435689388974	0.077206717505065	M_1	M	8	FALSE	7.39180839678042	0
chr1	1152288	1167411	-	ENSG00000078808	SDF4	7.26422145531606	0.140352582360579	0.0784982825497379	5.54435689388974	0.077206717505065	S1_1	G1/S	3	FALSE	7.265585612423	0
chr1	1152288	1167411	-	ENSG00000078808	SDF4	7.26422145531606	0.140352582360579	0.0784982825497379	5.54435689388974	0.077206717505065	S2_1	S1	4	FALSE	7.23246987448245	0
chr1	1152288	1167411	-	ENSG00000078808	SDF4	7.26422145531606	0.140352582360579	0.0784982825497379	5.54435689388974	0.077206717505065	S3_1	S2	5	FALSE	7.1881458596991	0
chr1	1152288	1167411	-	ENSG00000078808	SDF4	7.26422145531606	0.140352582360579	0.0784982825497379	5.54435689388974	0.077206717505065	S3.G2_1	G2	6	FALSE	7.17987464739168	0
chr1	1152288	1167411	-	ENSG00000078808	SDF4	7.26422145531606	0.140352582360579	0.0784982825497379	5.54435689388974	0.077206717505065	G1_2	eG1	1	FALSE	7.15484575363258	1
chr1	1152288	1167411	-	ENSG00000078808	SDF4	7.26422145531606	0.140352582360579	0.0784982825497379	5.54435689388974	0.077206717505065	G1.S_2	lG1	2	FALSE	7.13707089898916	1
chr1	1152288	1167411	-	ENSG00000078808	SDF4	7.26422145531606	0.140352582360579	0.0784982825497379	5.54435689388974	0.077206717505065	G2_2	G2/M	7	FALSE	7.42374302399625	1
chr1	1152288	1167411	-	ENSG00000078808	SDF4	7.26422145531606	0.140352582360579	0.0784982825497379	5.54435689388974	0.077206717505065	M_2	M	8	TRUE	NA	NA
chr1	1152288	1167411	-	ENSG00000078808	SDF4	7.26422145531606	0.140352582360579	0.0784982825497379	5.54435689388974	0.077206717505065	S1_2	G1/S	3	FALSE	7.44022945144822	1
chr1	1152288	1167411	-	ENSG00000078808	SDF4	7.26422145531606	0.140352582360579	0.0784982825497379	5.54435689388974	0.077206717505065	S2_2	S1	4	FALSE	7.29875426138002	1
chr1	1152288	1167411	-	ENSG00000078808	SDF4	7.26422145531606	0.140352582360579	0.0784982825497379	5.54435689388974	0.077206717505065	S3_2	S2	5	TRUE	NA	NA
chr1	1152288	1167411	-	ENSG00000078808	SDF4	7.26422145531606	0.140352582360579	0.0784982825497379	5.54435689388974	0.077206717505065	S3.G2_2	G2	6	FALSE	7.69661637914519	1
chr1	1152288	1167411	-	ENSG00000078808	SDF4	7.26422145531606	0.140352582360579	0.0784982825497379	5.54435689388974	0.077206717505065	G1_3	eG1	1	FALSE	7.03950440269104	1
chr1	1152288	1167411	-	ENSG00000078808	SDF4	7.26422145531606	0.140352582360579	0.0784982825497379	5.54435689388974	0.077206717505065	G1.S_3	lG1	2	FALSE	7.07307162179317	1
chr1	1152288	1167411	-	ENSG00000078808	SDF4	7.26422145531606	0.140352582360579	0.0784982825497379	5.54435689388974	0.077206717505065	G2_3	G2/M	7	FALSE	7.41095839214981	1
chr1	1152288	1167411	-	ENSG00000078808	SDF4	7.26422145531606	0.140352582360579	0.0784982825497379	5.54435689388974	0.077206717505065	M_3	M	8	FALSE	7.79509419781228	1
chr1	1152288	1167411	-	ENSG00000078808	SDF4	7.26422145531606	0.140352582360579	0.0784982825497379	5.54435689388974	0.077206717505065	S1_3	G1/S	3	FALSE	7.15694727354311	1
chr1	1152288	1167411	-	ENSG00000078808	SDF4	7.26422145531606	0.140352582360579	0.0784982825497379	5.54435689388974	0.077206717505065	S2_3	S1	4	FALSE	7.18050861113198	1
chr1	1152288	1167411	-	ENSG00000078808	SDF4	7.26422145531606	0.140352582360579	0.0784982825497379	5.54435689388974	0.077206717505065	S3_3	S2	5	FALSE	7.44282559183094	1
chr1	1152288	1167411	-	ENSG00000078808	SDF4	7.26422145531606	0.140352582360579	0.0784982825497379	5.54435689388974	0.077206717505065	S3.G2_3	G2	6	FALSE	7.4405504352303	1
chr1	1167629	1170421	+	ENSG00000176022	B3GALT6	5.98342281307982	0.227914481528198	-0.231790554318195	4.73605644120976	0.00914603199062016	G1_1	eG1	1	FALSE	5.86710404376677	0
chr1	1167629	1170421	+	ENSG00000176022	B3GALT6	5.98342281307982	0.227914481528198	-0.231790554318195	4.73605644120976	0.00914603199062016	G1.S_1	lG1	2	FALSE	5.76641663909094	0
chr1	1167629	1170421	+	ENSG00000176022	B3GALT6	5.98342281307982	0.227914481528198	-0.231790554318195	4.73605644120976	0.00914603199062016	G2_1	G2/M	7	FALSE	6.17671011844524	0
chr1	1167629	1170421	+	ENSG00000176022	B3GALT6	5.98342281307982	0.227914481528198	-0.231790554318195	4.73605644120976	0.00914603199062016	M_1	M	8	FALSE	5.73233908588662	0
chr1	1167629	1170421	+	ENSG00000176022	B3GALT6	5.98342281307982	0.227914481528198	-0.231790554318195	4.73605644120976	0.00914603199062016	S1_1	G1/S	3	FALSE	6.0256398045598	0
chr1	1167629	1170421	+	ENSG00000176022	B3GALT6	5.98342281307982	0.227914481528198	-0.231790554318195	4.73605644120976	0.00914603199062016	S2_1	S1	4	FALSE	6.06566691503084	0
chr1	1167629	1170421	+	ENSG00000176022	B3GALT6	5.98342281307982	0.227914481528198	-0.231790554318195	4.73605644120976	0.00914603199062016	S3_1	S2	5	FALSE	6.10755250344642	0
chr1	1167629	1170421	+	ENSG00000176022	B3GALT6	5.98342281307982	0.227914481528198	-0.231790554318195	4.73605644120976	0.00914603199062016	S3.G2_1	G2	6	FALSE	6.12595339441197	0
chr1	1167629	1170421	+	ENSG00000176022	B3GALT6	5.98342281307982	0.227914481528198	-0.231790554318195	4.73605644120976	0.00914603199062016	G1_2	eG1	1	FALSE	5.61961246671525	1
chr1	1167629	1170421	+	ENSG00000176022	B3GALT6	5.98342281307982	0.227914481528198	-0.231790554318195	4.73605644120976	0.00914603199062016	G1.S_2	lG1	2	FALSE	5.34306200217929	1
chr1	1167629	1170421	+	ENSG00000176022	B3GALT6	5.98342281307982	0.227914481528198	-0.231790554318195	4.73605644120976	0.00914603199062016	G2_2	G2/M	7	FALSE	5.79392431754999	1
chr1	1167629	1170421	+	ENSG00000176022	B3GALT6	5.98342281307982	0.227914481528198	-0.231790554318195	4.73605644120976	0.00914603199062016	M_2	M	8	TRUE	NA	NA
chr1	1167629	1170421	+	ENSG00000176022	B3GALT6	5.98342281307982	0.227914481528198	-0.231790554318195	4.73605644120976	0.00914603199062016	S1_2	G1/S	3	FALSE	5.80174676593994	1
chr1	1167629	1170421	+	ENSG00000176022	B3GALT6	5.98342281307982	0.227914481528198	-0.231790554318195	4.73605644120976	0.00914603199062016	S2_2	S1	4	FALSE	5.86380579093688	1
chr1	1167629	1170421	+	ENSG00000176022	B3GALT6	5.98342281307982	0.227914481528198	-0.231790554318195	4.73605644120976	0.00914603199062016	S3_2	S2	5	TRUE	NA	NA
chr1	1167629	1170421	+	ENSG00000176022	B3GALT6	5.98342281307982	0.227914481528198	-0.231790554318195	4.73605644120976	0.00914603199062016	S3.G2_2	G2	6	FALSE	6.22360881122902	1
chr1	1167629	1170421	+	ENSG00000176022	B3GALT6	5.98342281307982	0.227914481528198	-0.231790554318195	4.73605644120976	0.00914603199062016	G1_3	eG1	1	FALSE	5.3317936030336	1
chr1	1167629	1170421	+	ENSG00000176022	B3GALT6	5.98342281307982	0.227914481528198	-0.231790554318195	4.73605644120976	0.00914603199062016	G1.S_3	lG1	2	FALSE	5.42898501424672	1
chr1	1167629	1170421	+	ENSG00000176022	B3GALT6	5.98342281307982	0.227914481528198	-0.231790554318195	4.73605644120976	0.00914603199062016	G2_3	G2/M	7	FALSE	5.76055460117121	1
chr1	1167629	1170421	+	ENSG00000176022	B3GALT6	5.98342281307982	0.227914481528198	-0.231790554318195	4.73605644120976	0.00914603199062016	M_3	M	8	FALSE	6.19147388721491	1
chr1	1167629	1170421	+	ENSG00000176022	B3GALT6	5.98342281307982	0.227914481528198	-0.231790554318195	4.73605644120976	0.00914603199062016	S1_3	G1/S	3	FALSE	5.59785750494714	1
chr1	1167629	1170421	+	ENSG00000176022	B3GALT6	5.98342281307982	0.227914481528198	-0.231790554318195	4.73605644120976	0.00914603199062016	S2_3	S1	4	FALSE	5.67036575552389	1
chr1	1167629	1170421	+	ENSG00000176022	B3GALT6	5.98342281307982	0.227914481528198	-0.231790554318195	4.73605644120976	0.00914603199062016	S3_3	S2	5	FALSE	5.91105081409986	1
chr1	1167629	1170421	+	ENSG00000176022	B3GALT6	5.98342281307982	0.227914481528198	-0.231790554318195	4.73605644120976	0.00914603199062016	S3.G2_3	G2	6	FALSE	5.84104022229001	1
chr1	1177826	1182102	-	ENSG00000184163	C1QTNF12	-0.219202125527397	0.285634741984447	0.00502772811438268	7.86667929151372	0.519278348661775	G1_1	eG1	1	FALSE	-0.389934520376566	0
chr1	1177826	1182102	-	ENSG00000184163	C1QTNF12	-0.219202125527397	0.285634741984447	0.00502772811438268	7.86667929151372	0.519278348661775	G1.S_1	lG1	2	FALSE	-0.418298768664931	0
chr1	1177826	1182102	-	ENSG00000184163	C1QTNF12	-0.219202125527397	0.285634741984447	0.00502772811438268	7.86667929151372	0.519278348661775	G2_1	G2/M	7	FALSE	-0.406797319075533	0
chr1	1177826	1182102	-	ENSG00000184163	C1QTNF12	-0.219202125527397	0.285634741984447	0.00502772811438268	7.86667929151372	0.519278348661775	M_1	M	8	FALSE	0.814870131176169	0
chr1	1177826	1182102	-	ENSG00000184163	C1QTNF12	-0.219202125527397	0.285634741984447	0.00502772811438268	7.86667929151372	0.519278348661775	S1_1	G1/S	3	FALSE	-0.462509323006457	0
chr1	1177826	1182102	-	ENSG00000184163	C1QTNF12	-0.219202125527397	0.285634741984447	0.00502772811438268	7.86667929151372	0.519278348661775	S2_1	S1	4	FALSE	-0.113987033938085	0
chr1	1177826	1182102	-	ENSG00000184163	C1QTNF12	-0.219202125527397	0.285634741984447	0.00502772811438268	7.86667929151372	0.519278348661775	S3_1	S2	5	FALSE	-0.49133423980635	0
chr1	1177826	1182102	-	ENSG00000184163	C1QTNF12	-0.219202125527397	0.285634741984447	0.00502772811438268	7.86667929151372	0.519278348661775	S3.G2_1	G2	6	FALSE	-0.285625930527424	0
chr1	1177826	1182102	-	ENSG00000184163	C1QTNF12	-0.219202125527397	0.285634741984447	0.00502772811438268	7.86667929151372	0.519278348661775	G1_2	eG1	1	FALSE	0.294285795366026	1
chr1	1177826	1182102	-	ENSG00000184163	C1QTNF12	-0.219202125527397	0.285634741984447	0.00502772811438268	7.86667929151372	0.519278348661775	G1.S_2	lG1	2	FALSE	0.0308431182718585	1
chr1	1177826	1182102	-	ENSG00000184163	C1QTNF12	-0.219202125527397	0.285634741984447	0.00502772811438268	7.86667929151372	0.519278348661775	G2_2	G2/M	7	FALSE	-1.24065747524726	1
chr1	1177826	1182102	-	ENSG00000184163	C1QTNF12	-0.219202125527397	0.285634741984447	0.00502772811438268	7.86667929151372	0.519278348661775	M_2	M	8	TRUE	NA	NA
chr1	1177826	1182102	-	ENSG00000184163	C1QTNF12	-0.219202125527397	0.285634741984447	0.00502772811438268	7.86667929151372	0.519278348661775	S1_2	G1/S	3	FALSE	-0.680678729785786	1
chr1	1177826	1182102	-	ENSG00000184163	C1QTNF12	-0.219202125527397	0.285634741984447	0.00502772811438268	7.86667929151372	0.519278348661775	S2_2	S1	4	FALSE	0.409779866916757	1
chr1	1177826	1182102	-	ENSG00000184163	C1QTNF12	-0.219202125527397	0.285634741984447	0.00502772811438268	7.86667929151372	0.519278348661775	S3_2	S2	5	TRUE	NA	NA
chr1	1177826	1182102	-	ENSG00000184163	C1QTNF12	-0.219202125527397	0.285634741984447	0.00502772811438268	7.86667929151372	0.519278348661775	S3.G2_2	G2	6	FALSE	-0.211660756734287	1
chr1	1177826	1182102	-	ENSG00000184163	C1QTNF12	-0.219202125527397	0.285634741984447	0.00502772811438268	7.86667929151372	0.519278348661775	G1_3	eG1	1	FALSE	-0.208694268546954	1
chr1	1177826	1182102	-	ENSG00000184163	C1QTNF12	-0.219202125527397	0.285634741984447	0.00502772811438268	7.86667929151372	0.519278348661775	G1.S_3	lG1	2	FALSE	-0.30223114715436	1
chr1	1177826	1182102	-	ENSG00000184163	C1QTNF12	-0.219202125527397	0.285634741984447	0.00502772811438268	7.86667929151372	0.519278348661775	G2_3	G2/M	7	FALSE	-1.26239718071399	1
chr1	1177826	1182102	-	ENSG00000184163	C1QTNF12	-0.219202125527397	0.285634741984447	0.00502772811438268	7.86667929151372	0.519278348661775	M_3	M	8	FALSE	1.74559318802074	1
chr1	1177826	1182102	-	ENSG00000184163	C1QTNF12	-0.219202125527397	0.285634741984447	0.00502772811438268	7.86667929151372	0.519278348661775	S1_3	G1/S	3	FALSE	0.100779613261335	1
chr1	1177826	1182102	-	ENSG00000184163	C1QTNF12	-0.219202125527397	0.285634741984447	0.00502772811438268	7.86667929151372	0.519278348661775	S2_3	S1	4	FALSE	-0.953428659917857	1
chr1	1177826	1182102	-	ENSG00000184163	C1QTNF12	-0.219202125527397	0.285634741984447	0.00502772811438268	7.86667929151372	0.519278348661775	S3_3	S2	5	FALSE	-0.387185365220098	1
chr1	1177826	1182102	-	ENSG00000184163	C1QTNF12	-0.219202125527397	0.285634741984447	0.00502772811438268	7.86667929151372	0.519278348661775	S3.G2_3	G2	6	FALSE	-0.270697365083348	1
chr1	1189289	1209265	-	ENSG00000160087	UBE2J2	6.28688516392686	0.0713768351210835	-0.143685354398055	6.48701005226053	0.38088553994814	G1_1	eG1	1	FALSE	6.23834223809508	0
chr1	1189289	1209265	-	ENSG00000160087	UBE2J2	6.28688516392686	0.0713768351210835	-0.143685354398055	6.48701005226053	0.38088553994814	G1.S_1	lG1	2	FALSE	6.26639330320045	0
chr1	1189289	1209265	-	ENSG00000160087	UBE2J2	6.28688516392686	0.0713768351210835	-0.143685354398055	6.48701005226053	0.38088553994814	G2_1	G2/M	7	FALSE	6.44515317385812	0
chr1	1189289	1209265	-	ENSG00000160087	UBE2J2	6.28688516392686	0.0713768351210835	-0.143685354398055	6.48701005226053	0.38088553994814	M_1	M	8	FALSE	6.34696035861457	0
chr1	1189289	1209265	-	ENSG00000160087	UBE2J2	6.28688516392686	0.0713768351210835	-0.143685354398055	6.48701005226053	0.38088553994814	S1_1	G1/S	3	FALSE	6.24750231035645	0
chr1	1189289	1209265	-	ENSG00000160087	UBE2J2	6.28688516392686	0.0713768351210835	-0.143685354398055	6.48701005226053	0.38088553994814	S2_1	S1	4	FALSE	6.32213721120714	0
chr1	1189289	1209265	-	ENSG00000160087	UBE2J2	6.28688516392686	0.0713768351210835	-0.143685354398055	6.48701005226053	0.38088553994814	S3_1	S2	5	FALSE	6.2426745326812	0
chr1	1189289	1209265	-	ENSG00000160087	UBE2J2	6.28688516392686	0.0713768351210835	-0.143685354398055	6.48701005226053	0.38088553994814	S3.G2_1	G2	6	FALSE	6.18591818340191	0
chr1	1189289	1209265	-	ENSG00000160087	UBE2J2	6.28688516392686	0.0713768351210835	-0.143685354398055	6.48701005226053	0.38088553994814	G1_2	eG1	1	FALSE	6.11470562847897	1
chr1	1189289	1209265	-	ENSG00000160087	UBE2J2	6.28688516392686	0.0713768351210835	-0.143685354398055	6.48701005226053	0.38088553994814	G1.S_2	lG1	2	FALSE	6.03468664681966	1
chr1	1189289	1209265	-	ENSG00000160087	UBE2J2	6.28688516392686	0.0713768351210835	-0.143685354398055	6.48701005226053	0.38088553994814	G2_2	G2/M	7	FALSE	6.22694807483574	1
chr1	1189289	1209265	-	ENSG00000160087	UBE2J2	6.28688516392686	0.0713768351210835	-0.143685354398055	6.48701005226053	0.38088553994814	M_2	M	8	TRUE	NA	NA
chr1	1189289	1209265	-	ENSG00000160087	UBE2J2	6.28688516392686	0.0713768351210835	-0.143685354398055	6.48701005226053	0.38088553994814	S1_2	G1/S	3	FALSE	6.2851055548763	1
chr1	1189289	1209265	-	ENSG00000160087	UBE2J2	6.28688516392686	0.0713768351210835	-0.143685354398055	6.48701005226053	0.38088553994814	S2_2	S1	4	FALSE	6.2017257873787	1
chr1	1189289	1209265	-	ENSG00000160087	UBE2J2	6.28688516392686	0.0713768351210835	-0.143685354398055	6.48701005226053	0.38088553994814	S3_2	S2	5	TRUE	NA	NA
chr1	1189289	1209265	-	ENSG00000160087	UBE2J2	6.28688516392686	0.0713768351210835	-0.143685354398055	6.48701005226053	0.38088553994814	S3.G2_2	G2	6	FALSE	6.191624447626	1
chr1	1189289	1209265	-	ENSG00000160087	UBE2J2	6.28688516392686	0.0713768351210835	-0.143685354398055	6.48701005226053	0.38088553994814	G1_3	eG1	1	FALSE	5.98225915974973	1
chr1	1189289	1209265	-	ENSG00000160087	UBE2J2	6.28688516392686	0.0713768351210835	-0.143685354398055	6.48701005226053	0.38088553994814	G1.S_3	lG1	2	FALSE	6.0322114466978	1
chr1	1189289	1209265	-	ENSG00000160087	UBE2J2	6.28688516392686	0.0713768351210835	-0.143685354398055	6.48701005226053	0.38088553994814	G2_3	G2/M	7	FALSE	6.14027832805774	1
chr1	1189289	1209265	-	ENSG00000160087	UBE2J2	6.28688516392686	0.0713768351210835	-0.143685354398055	6.48701005226053	0.38088553994814	M_3	M	8	FALSE	6.62319822200506	1
chr1	1189289	1209265	-	ENSG00000160087	UBE2J2	6.28688516392686	0.0713768351210835	-0.143685354398055	6.48701005226053	0.38088553994814	S1_3	G1/S	3	FALSE	6.01598829726645	1
chr1	1189289	1209265	-	ENSG00000160087	UBE2J2	6.28688516392686	0.0713768351210835	-0.143685354398055	6.48701005226053	0.38088553994814	S2_3	S1	4	FALSE	6.02330592430477	1
chr1	1189289	1209265	-	ENSG00000160087	UBE2J2	6.28688516392686	0.0713768351210835	-0.143685354398055	6.48701005226053	0.38088553994814	S3_3	S2	5	FALSE	6.01911628699436	1
chr1	1189289	1209265	-	ENSG00000160087	UBE2J2	6.28688516392686	0.0713768351210835	-0.143685354398055	6.48701005226053	0.38088553994814	S3.G2_3	G2	6	FALSE	6.07462257815824	1
chr1	1215816	1227409	+	ENSG00000162572	SCNN1D	0.785660780824875	0.287098419663871	-0.71817240374337	0.244744655348084	0.338368008669616	G1_1	eG1	1	FALSE	1.00492509696465	0
chr1	1215816	1227409	+	ENSG00000162572	SCNN1D	0.785660780824875	0.287098419663871	-0.71817240374337	0.244744655348084	0.338368008669616	G1.S_1	lG1	2	FALSE	0.967354923832819	0
chr1	1215816	1227409	+	ENSG00000162572	SCNN1D	0.785660780824875	0.287098419663871	-0.71817240374337	0.244744655348084	0.338368008669616	G2_1	G2/M	7	FALSE	0.471896384702333	0
chr1	1215816	1227409	+	ENSG00000162572	SCNN1D	0.785660780824875	0.287098419663871	-0.71817240374337	0.244744655348084	0.338368008669616	M_1	M	8	FALSE	1.17744021056088	0
chr1	1215816	1227409	+	ENSG00000162572	SCNN1D	0.785660780824875	0.287098419663871	-0.71817240374337	0.244744655348084	0.338368008669616	S1_1	G1/S	3	FALSE	0.695031953980023	0
chr1	1215816	1227409	+	ENSG00000162572	SCNN1D	0.785660780824875	0.287098419663871	-0.71817240374337	0.244744655348084	0.338368008669616	S2_1	S1	4	FALSE	0.092463843529341	0
chr1	1215816	1227409	+	ENSG00000162572	SCNN1D	0.785660780824875	0.287098419663871	-0.71817240374337	0.244744655348084	0.338368008669616	S3_1	S2	5	FALSE	1.09362826091481	0
chr1	1215816	1227409	+	ENSG00000162572	SCNN1D	0.785660780824875	0.287098419663871	-0.71817240374337	0.244744655348084	0.338368008669616	S3.G2_1	G2	6	FALSE	0.782545572114155	0
chr1	1215816	1227409	+	ENSG00000162572	SCNN1D	0.785660780824875	0.287098419663871	-0.71817240374337	0.244744655348084	0.338368008669616	G1_2	eG1	1	FALSE	0.632454531260599	1
chr1	1215816	1227409	+	ENSG00000162572	SCNN1D	0.785660780824875	0.287098419663871	-0.71817240374337	0.244744655348084	0.338368008669616	G1.S_2	lG1	2	FALSE	0.288000957768983	1
chr1	1215816	1227409	+	ENSG00000162572	SCNN1D	0.785660780824875	0.287098419663871	-0.71817240374337	0.244744655348084	0.338368008669616	G2_2	G2/M	7	FALSE	-0.733697486527379	1
chr1	1215816	1227409	+	ENSG00000162572	SCNN1D	0.785660780824875	0.287098419663871	-0.71817240374337	0.244744655348084	0.338368008669616	M_2	M	8	TRUE	NA	NA
chr1	1215816	1227409	+	ENSG00000162572	SCNN1D	0.785660780824875	0.287098419663871	-0.71817240374337	0.244744655348084	0.338368008669616	S1_2	G1/S	3	FALSE	0.690158965582523	1
chr1	1215816	1227409	+	ENSG00000162572	SCNN1D	0.785660780824875	0.287098419663871	-0.71817240374337	0.244744655348084	0.338368008669616	S2_2	S1	4	FALSE	-0.339412029582709	1
chr1	1215816	1227409	+	ENSG00000162572	SCNN1D	0.785660780824875	0.287098419663871	-0.71817240374337	0.244744655348084	0.338368008669616	S3_2	S2	5	TRUE	NA	NA
chr1	1215816	1227409	+	ENSG00000162572	SCNN1D	0.785660780824875	0.287098419663871	-0.71817240374337	0.244744655348084	0.338368008669616	S3.G2_2	G2	6	FALSE	-0.0707982208944376	1
chr1	1215816	1227409	+	ENSG00000162572	SCNN1D	0.785660780824875	0.287098419663871	-0.71817240374337	0.244744655348084	0.338368008669616	G1_3	eG1	1	FALSE	0.216611566185717	1
chr1	1215816	1227409	+	ENSG00000162572	SCNN1D	0.785660780824875	0.287098419663871	-0.71817240374337	0.244744655348084	0.338368008669616	G1.S_3	lG1	2	FALSE	-0.30223114715436	1
chr1	1215816	1227409	+	ENSG00000162572	SCNN1D	0.785660780824875	0.287098419663871	-0.71817240374337	0.244744655348084	0.338368008669616	G2_3	G2/M	7	FALSE	-0.755437191994103	1
chr1	1215816	1227409	+	ENSG00000162572	SCNN1D	0.785660780824875	0.287098419663871	-0.71817240374337	0.244744655348084	0.338368008669616	M_3	M	8	FALSE	1.40045770197205	1
chr1	1215816	1227409	+	ENSG00000162572	SCNN1D	0.785660780824875	0.287098419663871	-0.71817240374337	0.244744655348084	0.338368008669616	S1_3	G1/S	3	FALSE	-0.0876654761517752	1
chr1	1215816	1227409	+	ENSG00000162572	SCNN1D	0.785660780824875	0.287098419663871	-0.71817240374337	0.244744655348084	0.338368008669616	S2_3	S1	4	FALSE	0.584991254866269	1
chr1	1215816	1227409	+	ENSG00000162572	SCNN1D	0.785660780824875	0.287098419663871	-0.71817240374337	0.244744655348084	0.338368008669616	S3_3	S2	5	FALSE	-0.573598489450979	1
chr1	1215816	1227409	+	ENSG00000162572	SCNN1D	0.785660780824875	0.287098419663871	-0.71817240374337	0.244744655348084	0.338368008669616	S3.G2_3	G2	6	FALSE	0.1163257580259	1
chr1	1227756	1244989	-	ENSG00000131584	ACAP3	5.98101819568296	0.0803055770892497	-0.440506864004221	0.692623860939564	0.662772921494351	G1_1	eG1	1	FALSE	6.04808719657198	0
chr1	1227756	1244989	-	ENSG00000131584	ACAP3	5.98101819568296	0.0803055770892497	-0.440506864004221	0.692623860939564	0.662772921494351	G1.S_1	lG1	2	FALSE	6.00742473859473	0
chr1	1227756	1244989	-	ENSG00000131584	ACAP3	5.98101819568296	0.0803055770892497	-0.440506864004221	0.692623860939564	0.662772921494351	G2_1	G2/M	7	FALSE	5.84174241378776	0
chr1	1227756	1244989	-	ENSG00000131584	ACAP3	5.98101819568296	0.0803055770892497	-0.440506864004221	0.692623860939564	0.662772921494351	M_1	M	8	FALSE	6.17880575258511	0
chr1	1227756	1244989	-	ENSG00000131584	ACAP3	5.98101819568296	0.0803055770892497	-0.440506864004221	0.692623860939564	0.662772921494351	S1_1	G1/S	3	FALSE	6.11045805798603	0
chr1	1227756	1244989	-	ENSG00000131584	ACAP3	5.98101819568296	0.0803055770892497	-0.440506864004221	0.692623860939564	0.662772921494351	S2_1	S1	4	FALSE	5.8155369351421	0
chr1	1227756	1244989	-	ENSG00000131584	ACAP3	5.98101819568296	0.0803055770892497	-0.440506864004221	0.692623860939564	0.662772921494351	S3_1	S2	5	FALSE	5.98328082285529	0
chr1	1227756	1244989	-	ENSG00000131584	ACAP3	5.98101819568296	0.0803055770892497	-0.440506864004221	0.692623860939564	0.662772921494351	S3.G2_1	G2	6	FALSE	5.86280964794067	0
chr1	1227756	1244989	-	ENSG00000131584	ACAP3	5.98101819568296	0.0803055770892497	-0.440506864004221	0.692623860939564	0.662772921494351	G1_2	eG1	1	FALSE	5.56847711728268	1
chr1	1227756	1244989	-	ENSG00000131584	ACAP3	5.98101819568296	0.0803055770892497	-0.440506864004221	0.692623860939564	0.662772921494351	G1.S_2	lG1	2	FALSE	5.57189250105771	1
chr1	1227756	1244989	-	ENSG00000131584	ACAP3	5.98101819568296	0.0803055770892497	-0.440506864004221	0.692623860939564	0.662772921494351	G2_2	G2/M	7	FALSE	5.11966983328706	1
chr1	1227756	1244989	-	ENSG00000131584	ACAP3	5.98101819568296	0.0803055770892497	-0.440506864004221	0.692623860939564	0.662772921494351	M_2	M	8	TRUE	NA	NA
chr1	1227756	1244989	-	ENSG00000131584	ACAP3	5.98101819568296	0.0803055770892497	-0.440506864004221	0.692623860939564	0.662772921494351	S1_2	G1/S	3	FALSE	5.77818745868911	1
chr1	1227756	1244989	-	ENSG00000131584	ACAP3	5.98101819568296	0.0803055770892497	-0.440506864004221	0.692623860939564	0.662772921494351	S2_2	S1	4	FALSE	5.53069031025261	1
chr1	1227756	1244989	-	ENSG00000131584	ACAP3	5.98101819568296	0.0803055770892497	-0.440506864004221	0.692623860939564	0.662772921494351	S3_2	S2	5	TRUE	NA	NA
chr1	1227756	1244989	-	ENSG00000131584	ACAP3	5.98101819568296	0.0803055770892497	-0.440506864004221	0.692623860939564	0.662772921494351	S3.G2_2	G2	6	FALSE	5.70076802241566	1
chr1	1227756	1244989	-	ENSG00000131584	ACAP3	5.98101819568296	0.0803055770892497	-0.440506864004221	0.692623860939564	0.662772921494351	G1_3	eG1	1	FALSE	5.38397632730947	1
chr1	1227756	1244989	-	ENSG00000131584	ACAP3	5.98101819568296	0.0803055770892497	-0.440506864004221	0.692623860939564	0.662772921494351	G1.S_3	lG1	2	FALSE	5.54439892363668	1
chr1	1227756	1244989	-	ENSG00000131584	ACAP3	5.98101819568296	0.0803055770892497	-0.440506864004221	0.692623860939564	0.662772921494351	G2_3	G2/M	7	FALSE	5.10897826125812	1
chr1	1227756	1244989	-	ENSG00000131584	ACAP3	5.98101819568296	0.0803055770892497	-0.440506864004221	0.692623860939564	0.662772921494351	M_3	M	8	FALSE	6.28684087019492	1
chr1	1227756	1244989	-	ENSG00000131584	ACAP3	5.98101819568296	0.0803055770892497	-0.440506864004221	0.692623860939564	0.662772921494351	S1_3	G1/S	3	FALSE	5.45401647495883	1
chr1	1227756	1244989	-	ENSG00000131584	ACAP3	5.98101819568296	0.0803055770892497	-0.440506864004221	0.692623860939564	0.662772921494351	S2_3	S1	4	FALSE	5.4640220460138	1
chr1	1227756	1244989	-	ENSG00000131584	ACAP3	5.98101819568296	0.0803055770892497	-0.440506864004221	0.692623860939564	0.662772921494351	S3_3	S2	5	FALSE	5.66579428441167	1
chr1	1227756	1244989	-	ENSG00000131584	ACAP3	5.98101819568296	0.0803055770892497	-0.440506864004221	0.692623860939564	0.662772921494351	S3.G2_3	G2	6	FALSE	5.43896088308712	1
chr1	1243947	1247057	+	ENSG00000169972	PUSL1	5.26287666832507	0.0794840599279225	-0.159059969596828	3.77781913318293	0.412114137956576	G1_1	eG1	1	FALSE	5.1486496262981	0
chr1	1243947	1247057	+	ENSG00000169972	PUSL1	5.26287666832507	0.0794840599279225	-0.159059969596828	3.77781913318293	0.412114137956576	G1.S_1	lG1	2	FALSE	5.31312976067455	0
chr1	1243947	1247057	+	ENSG00000169972	PUSL1	5.26287666832507	0.0794840599279225	-0.159059969596828	3.77781913318293	0.412114137956576	G2_1	G2/M	7	FALSE	5.53760775794153	0
chr1	1243947	1247057	+	ENSG00000169972	PUSL1	5.26287666832507	0.0794840599279225	-0.159059969596828	3.77781913318293	0.412114137956576	M_1	M	8	FALSE	4.87113835082291	0
chr1	1243947	1247057	+	ENSG00000169972	PUSL1	5.26287666832507	0.0794840599279225	-0.159059969596828	3.77781913318293	0.412114137956576	S1_1	G1/S	3	FALSE	5.38072727098389	0
chr1	1243947	1247057	+	ENSG00000169972	PUSL1	5.26287666832507	0.0794840599279225	-0.159059969596828	3.77781913318293	0.412114137956576	S2_1	S1	4	FALSE	5.32597700509531	0
chr1	1243947	1247057	+	ENSG00000169972	PUSL1	5.26287666832507	0.0794840599279225	-0.159059969596828	3.77781913318293	0.412114137956576	S3_1	S2	5	FALSE	5.26078682806574	0
chr1	1243947	1247057	+	ENSG00000169972	PUSL1	5.26287666832507	0.0794840599279225	-0.159059969596828	3.77781913318293	0.412114137956576	S3.G2_1	G2	6	FALSE	5.26499674671854	0
chr1	1243947	1247057	+	ENSG00000169972	PUSL1	5.26287666832507	0.0794840599279225	-0.159059969596828	3.77781913318293	0.412114137956576	G1_2	eG1	1	FALSE	5.03498938372085	1
chr1	1243947	1247057	+	ENSG00000169972	PUSL1	5.26287666832507	0.0794840599279225	-0.159059969596828	3.77781913318293	0.412114137956576	G1.S_2	lG1	2	FALSE	5.12759040727367	1
chr1	1243947	1247057	+	ENSG00000169972	PUSL1	5.26287666832507	0.0794840599279225	-0.159059969596828	3.77781913318293	0.412114137956576	G2_2	G2/M	7	FALSE	5.01623399894199	1
chr1	1243947	1247057	+	ENSG00000169972	PUSL1	5.26287666832507	0.0794840599279225	-0.159059969596828	3.77781913318293	0.412114137956576	M_2	M	8	TRUE	NA	NA
chr1	1243947	1247057	+	ENSG00000169972	PUSL1	5.26287666832507	0.0794840599279225	-0.159059969596828	3.77781913318293	0.412114137956576	S1_2	G1/S	3	FALSE	5.2678898970726	1
chr1	1243947	1247057	+	ENSG00000169972	PUSL1	5.26287666832507	0.0794840599279225	-0.159059969596828	3.77781913318293	0.412114137956576	S2_2	S1	4	FALSE	5.11372723337191	1
chr1	1243947	1247057	+	ENSG00000169972	PUSL1	5.26287666832507	0.0794840599279225	-0.159059969596828	3.77781913318293	0.412114137956576	S3_2	S2	5	TRUE	NA	NA
chr1	1243947	1247057	+	ENSG00000169972	PUSL1	5.26287666832507	0.0794840599279225	-0.159059969596828	3.77781913318293	0.412114137956576	S3.G2_2	G2	6	FALSE	5.25698939193239	1
chr1	1243947	1247057	+	ENSG00000169972	PUSL1	5.26287666832507	0.0794840599279225	-0.159059969596828	3.77781913318293	0.412114137956576	G1_3	eG1	1	FALSE	4.8456580959813	1
chr1	1243947	1247057	+	ENSG00000169972	PUSL1	5.26287666832507	0.0794840599279225	-0.159059969596828	3.77781913318293	0.412114137956576	G1.S_3	lG1	2	FALSE	4.95829640306886	1
chr1	1243947	1247057	+	ENSG00000169972	PUSL1	5.26287666832507	0.0794840599279225	-0.159059969596828	3.77781913318293	0.412114137956576	G2_3	G2/M	7	FALSE	5.04138356746312	1
chr1	1243947	1247057	+	ENSG00000169972	PUSL1	5.26287666832507	0.0794840599279225	-0.159059969596828	3.77781913318293	0.412114137956576	M_3	M	8	FALSE	5.3533956651	1
chr1	1243947	1247057	+	ENSG00000169972	PUSL1	5.26287666832507	0.0794840599279225	-0.159059969596828	3.77781913318293	0.412114137956576	S1_3	G1/S	3	FALSE	5.09247498184391	1
chr1	1243947	1247057	+	ENSG00000169972	PUSL1	5.26287666832507	0.0794840599279225	-0.159059969596828	3.77781913318293	0.412114137956576	S2_3	S1	4	FALSE	5.0172935475599	1
chr1	1243947	1247057	+	ENSG00000169972	PUSL1	5.26287666832507	0.0794840599279225	-0.159059969596828	3.77781913318293	0.412114137956576	S3_3	S2	5	FALSE	5.27145890440787	1
chr1	1243947	1247057	+	ENSG00000169972	PUSL1	5.26287666832507	0.0794840599279225	-0.159059969596828	3.77781913318293	0.412114137956576	S3.G2_3	G2	6	FALSE	5.0428833870905	1
chr1	1246965	1260071	-	ENSG00000127054	INTS11	6.92329784272542	0.111588571072826	0.0298012584622829	6.18959338100743	0.0575326621926059	G1_1	eG1	1	FALSE	6.88135557434919	0
chr1	1246965	1260071	-	ENSG00000127054	INTS11	6.92329784272542	0.111588571072826	0.0298012584622829	6.18959338100743	0.0575326621926059	G1.S_1	lG1	2	FALSE	6.86501366912085	0
chr1	1246965	1260071	-	ENSG00000127054	INTS11	6.92329784272542	0.111588571072826	0.0298012584622829	6.18959338100743	0.0575326621926059	G2_1	G2/M	7	FALSE	7.10278615587298	0
chr1	1246965	1260071	-	ENSG00000127054	INTS11	6.92329784272542	0.111588571072826	0.0298012584622829	6.18959338100743	0.0575326621926059	M_1	M	8	FALSE	7.03968619717738	0
chr1	1246965	1260071	-	ENSG00000127054	INTS11	6.92329784272542	0.111588571072826	0.0298012584622829	6.18959338100743	0.0575326621926059	S1_1	G1/S	3	FALSE	6.89752173329555	0
chr1	1246965	1260071	-	ENSG00000127054	INTS11	6.92329784272542	0.111588571072826	0.0298012584622829	6.18959338100743	0.0575326621926059	S2_1	S1	4	FALSE	6.87702598909234	0
chr1	1246965	1260071	-	ENSG00000127054	INTS11	6.92329784272542	0.111588571072826	0.0298012584622829	6.18959338100743	0.0575326621926059	S3_1	S2	5	FALSE	6.85005038192406	0
chr1	1246965	1260071	-	ENSG00000127054	INTS11	6.92329784272542	0.111588571072826	0.0298012584622829	6.18959338100743	0.0575326621926059	S3.G2_1	G2	6	FALSE	6.87294304097102	0
chr1	1246965	1260071	-	ENSG00000127054	INTS11	6.92329784272542	0.111588571072826	0.0298012584622829	6.18959338100743	0.0575326621926059	G1_2	eG1	1	FALSE	6.95518987882643	1
chr1	1246965	1260071	-	ENSG00000127054	INTS11	6.92329784272542	0.111588571072826	0.0298012584622829	6.18959338100743	0.0575326621926059	G1.S_2	lG1	2	FALSE	6.86712444620032	1
chr1	1246965	1260071	-	ENSG00000127054	INTS11	6.92329784272542	0.111588571072826	0.0298012584622829	6.18959338100743	0.0575326621926059	G2_2	G2/M	7	FALSE	6.90239001746469	1
chr1	1246965	1260071	-	ENSG00000127054	INTS11	6.92329784272542	0.111588571072826	0.0298012584622829	6.18959338100743	0.0575326621926059	M_2	M	8	TRUE	NA	NA
chr1	1246965	1260071	-	ENSG00000127054	INTS11	6.92329784272542	0.111588571072826	0.0298012584622829	6.18959338100743	0.0575326621926059	S1_2	G1/S	3	FALSE	6.87628971656091	1
chr1	1246965	1260071	-	ENSG00000127054	INTS11	6.92329784272542	0.111588571072826	0.0298012584622829	6.18959338100743	0.0575326621926059	S2_2	S1	4	FALSE	6.8581706639021	1
chr1	1246965	1260071	-	ENSG00000127054	INTS11	6.92329784272542	0.111588571072826	0.0298012584622829	6.18959338100743	0.0575326621926059	S3_2	S2	5	TRUE	NA	NA
chr1	1246965	1260071	-	ENSG00000127054	INTS11	6.92329784272542	0.111588571072826	0.0298012584622829	6.18959338100743	0.0575326621926059	S3.G2_2	G2	6	FALSE	7.20185868674328	1
chr1	1246965	1260071	-	ENSG00000127054	INTS11	6.92329784272542	0.111588571072826	0.0298012584622829	6.18959338100743	0.0575326621926059	G1_3	eG1	1	FALSE	6.81462445852728	1
chr1	1246965	1260071	-	ENSG00000127054	INTS11	6.92329784272542	0.111588571072826	0.0298012584622829	6.18959338100743	0.0575326621926059	G1.S_3	lG1	2	FALSE	6.84597578319914	1
chr1	1246965	1260071	-	ENSG00000127054	INTS11	6.92329784272542	0.111588571072826	0.0298012584622829	6.18959338100743	0.0575326621926059	G2_3	G2/M	7	FALSE	6.96566199671308	1
chr1	1246965	1260071	-	ENSG00000127054	INTS11	6.92329784272542	0.111588571072826	0.0298012584622829	6.18959338100743	0.0575326621926059	M_3	M	8	FALSE	7.39577923668909	1
chr1	1246965	1260071	-	ENSG00000127054	INTS11	6.92329784272542	0.111588571072826	0.0298012584622829	6.18959338100743	0.0575326621926059	S1_3	G1/S	3	FALSE	6.78785173119723	1
chr1	1246965	1260071	-	ENSG00000127054	INTS11	6.92329784272542	0.111588571072826	0.0298012584622829	6.18959338100743	0.0575326621926059	S2_3	S1	4	FALSE	6.90307097658189	1
chr1	1246965	1260071	-	ENSG00000127054	INTS11	6.92329784272542	0.111588571072826	0.0298012584622829	6.18959338100743	0.0575326621926059	S3_3	S2	5	FALSE	6.93883548430115	1
chr1	1246965	1260071	-	ENSG00000127054	INTS11	6.92329784272542	0.111588571072826	0.0298012584622829	6.18959338100743	0.0575326621926059	S3.G2_3	G2	6	FALSE	6.95738129203345	1
chr1	1260136	1264277	+	ENSG00000224051	CPTP	5.29161705279442	0.219682123017027	-0.403904738891337	7.86536683324679	0.0125920894196153	G1_1	eG1	1	FALSE	5.59411465913611	0
chr1	1260136	1264277	+	ENSG00000224051	CPTP	5.29161705279442	0.219682123017027	-0.403904738891337	7.86536683324679	0.0125920894196153	G1.S_1	lG1	2	FALSE	5.48315208697546	0
chr1	1260136	1264277	+	ENSG00000224051	CPTP	5.29161705279442	0.219682123017027	-0.403904738891337	7.86536683324679	0.0125920894196153	G2_1	G2/M	7	FALSE	5.49620984204576	0
chr1	1260136	1264277	+	ENSG00000224051	CPTP	5.29161705279442	0.219682123017027	-0.403904738891337	7.86536683324679	0.0125920894196153	M_1	M	8	FALSE	5.42229652531214	0
chr1	1260136	1264277	+	ENSG00000224051	CPTP	5.29161705279442	0.219682123017027	-0.403904738891337	7.86536683324679	0.0125920894196153	S1_1	G1/S	3	FALSE	5.29579932147845	0
chr1	1260136	1264277	+	ENSG00000224051	CPTP	5.29161705279442	0.219682123017027	-0.403904738891337	7.86536683324679	0.0125920894196153	S2_1	S1	4	FALSE	5.27215181391155	0
chr1	1260136	1264277	+	ENSG00000224051	CPTP	5.29161705279442	0.219682123017027	-0.403904738891337	7.86536683324679	0.0125920894196153	S3_1	S2	5	FALSE	4.78382697746668	0
chr1	1260136	1264277	+	ENSG00000224051	CPTP	5.29161705279442	0.219682123017027	-0.403904738891337	7.86536683324679	0.0125920894196153	S3.G2_1	G2	6	FALSE	4.9853851960292	0
chr1	1260136	1264277	+	ENSG00000224051	CPTP	5.29161705279442	0.219682123017027	-0.403904738891337	7.86536683324679	0.0125920894196153	G1_2	eG1	1	FALSE	4.99786294506088	1
chr1	1260136	1264277	+	ENSG00000224051	CPTP	5.29161705279442	0.219682123017027	-0.403904738891337	7.86536683324679	0.0125920894196153	G1.S_2	lG1	2	FALSE	4.97364367398199	1
chr1	1260136	1264277	+	ENSG00000224051	CPTP	5.29161705279442	0.219682123017027	-0.403904738891337	7.86536683324679	0.0125920894196153	G2_2	G2/M	7	FALSE	4.76526249629656	1
chr1	1260136	1264277	+	ENSG00000224051	CPTP	5.29161705279442	0.219682123017027	-0.403904738891337	7.86536683324679	0.0125920894196153	M_2	M	8	TRUE	NA	NA
chr1	1260136	1264277	+	ENSG00000224051	CPTP	5.29161705279442	0.219682123017027	-0.403904738891337	7.86536683324679	0.0125920894196153	S1_2	G1/S	3	FALSE	5.10248887249787	1
chr1	1260136	1264277	+	ENSG00000224051	CPTP	5.29161705279442	0.219682123017027	-0.403904738891337	7.86536683324679	0.0125920894196153	S2_2	S1	4	FALSE	4.84493580041579	1
chr1	1260136	1264277	+	ENSG00000224051	CPTP	5.29161705279442	0.219682123017027	-0.403904738891337	7.86536683324679	0.0125920894196153	S3_2	S2	5	TRUE	NA	NA
chr1	1260136	1264277	+	ENSG00000224051	CPTP	5.29161705279442	0.219682123017027	-0.403904738891337	7.86536683324679	0.0125920894196153	S3.G2_2	G2	6	FALSE	4.88123188031536	1
chr1	1260136	1264277	+	ENSG00000224051	CPTP	5.29161705279442	0.219682123017027	-0.403904738891337	7.86536683324679	0.0125920894196153	G1_3	eG1	1	FALSE	4.89204315021371	1
chr1	1260136	1264277	+	ENSG00000224051	CPTP	5.29161705279442	0.219682123017027	-0.403904738891337	7.86536683324679	0.0125920894196153	G1.S_3	lG1	2	FALSE	4.8469000939884	1
chr1	1260136	1264277	+	ENSG00000224051	CPTP	5.29161705279442	0.219682123017027	-0.403904738891337	7.86536683324679	0.0125920894196153	G2_3	G2/M	7	FALSE	4.91279121598953	1
chr1	1260136	1264277	+	ENSG00000224051	CPTP	5.29161705279442	0.219682123017027	-0.403904738891337	7.86536683324679	0.0125920894196153	M_3	M	8	FALSE	5.41420160849032	1
chr1	1260136	1264277	+	ENSG00000224051	CPTP	5.29161705279442	0.219682123017027	-0.403904738891337	7.86536683324679	0.0125920894196153	S1_3	G1/S	3	FALSE	4.7909914387278	1
chr1	1260136	1264277	+	ENSG00000224051	CPTP	5.29161705279442	0.219682123017027	-0.403904738891337	7.86536683324679	0.0125920894196153	S2_3	S1	4	FALSE	4.59530152364396	1
chr1	1260136	1264277	+	ENSG00000224051	CPTP	5.29161705279442	0.219682123017027	-0.403904738891337	7.86536683324679	0.0125920894196153	S3_3	S2	5	FALSE	4.78879884311668	1
chr1	1260136	1264277	+	ENSG00000224051	CPTP	5.29161705279442	0.219682123017027	-0.403904738891337	7.86536683324679	0.0125920894196153	S3.G2_3	G2	6	FALSE	4.66910785299791	1
chr1	1266694	1270686	+	ENSG00000169962	TAS1R3	-1.20598271179177	0.888207205516811	-0.5220168764442	0.827291632229841	0.200477101429443	G1_1	eG1	1	FALSE	0.140580196322214	0
chr1	1266694	1270686	+	ENSG00000169962	TAS1R3	-1.20598271179177	0.888207205516811	-0.5220168764442	0.827291632229841	0.200477101429443	G1.S_1	lG1	2	FALSE	-0.514514083924233	0
chr1	1266694	1270686	+	ENSG00000169962	TAS1R3	-1.20598271179177	0.888207205516811	-0.5220168764442	0.827291632229841	0.200477101429443	G2_1	G2/M	7	FALSE	-3.03906553457505	0
chr1	1266694	1270686	+	ENSG00000169962	TAS1R3	-1.20598271179177	0.888207205516811	-0.5220168764442	0.827291632229841	0.200477101429443	M_1	M	8	FALSE	0.776902280977149	0
chr1	1266694	1270686	+	ENSG00000169962	TAS1R3	-1.20598271179177	0.888207205516811	-0.5220168764442	0.827291632229841	0.200477101429443	S1_1	G1/S	3	FALSE	-1.49998402842512	0
chr1	1266694	1270686	+	ENSG00000169962	TAS1R3	-1.20598271179177	0.888207205516811	-0.5220168764442	0.827291632229841	0.200477101429443	S2_1	S1	4	FALSE	-1.15146173935675	0
chr1	1266694	1270686	+	ENSG00000169962	TAS1R3	-1.20598271179177	0.888207205516811	-0.5220168764442	0.827291632229841	0.200477101429443	S3_1	S2	5	FALSE	-0.705459045159198	0
chr1	1266694	1270686	+	ENSG00000169962	TAS1R3	-1.20598271179177	0.888207205516811	-0.5220168764442	0.827291632229841	0.200477101429443	S3.G2_1	G2	6	FALSE	-3.65485974019314	0
chr1	1266694	1270686	+	ENSG00000169962	TAS1R3	-1.20598271179177	0.888207205516811	-0.5220168764442	0.827291632229841	0.200477101429443	G1_2	eG1	1	FALSE	-0.678747157033705	1
chr1	1266694	1270686	+	ENSG00000169962	TAS1R3	-1.20598271179177	0.888207205516811	-0.5220168764442	0.827291632229841	0.200477101429443	G1.S_2	lG1	2	FALSE	-2.15678388490391	1
chr1	1266694	1270686	+	ENSG00000169962	TAS1R3	-1.20598271179177	0.888207205516811	-0.5220168764442	0.827291632229841	0.200477101429443	G2_2	G2/M	7	FALSE	-2.31865998724853	1
chr1	1266694	1270686	+	ENSG00000169962	TAS1R3	-1.20598271179177	0.888207205516811	-0.5220168764442	0.827291632229841	0.200477101429443	M_2	M	8	TRUE	NA	NA
chr1	1266694	1270686	+	ENSG00000169962	TAS1R3	-1.20598271179177	0.888207205516811	-0.5220168764442	0.827291632229841	0.200477101429443	S1_2	G1/S	3	FALSE	-1.45119688366302	1
chr1	1266694	1270686	+	ENSG00000169962	TAS1R3	-1.20598271179177	0.888207205516811	-0.5220168764442	0.827291632229841	0.200477101429443	S2_2	S1	4	FALSE	-1.80653804001001	1
chr1	1266694	1270686	+	ENSG00000169962	TAS1R3	-1.20598271179177	0.888207205516811	-0.5220168764442	0.827291632229841	0.200477101429443	S3_2	S2	5	TRUE	NA	NA
chr1	1266694	1270686	+	ENSG00000169962	TAS1R3	-1.20598271179177	0.888207205516811	-0.5220168764442	0.827291632229841	0.200477101429443	S3.G2_2	G2	6	FALSE	-2.03763135695924	1
chr1	1266694	1270686	+	ENSG00000169962	TAS1R3	-1.20598271179177	0.888207205516811	-0.5220168764442	0.827291632229841	0.200477101429443	G1_3	eG1	1	FALSE	-1.09004977204834	1
chr1	1266694	1270686	+	ENSG00000169962	TAS1R3	-1.20598271179177	0.888207205516811	-0.5220168764442	0.827291632229841	0.200477101429443	G1.S_3	lG1	2	FALSE	-0.591737764349344	1
chr1	1266694	1270686	+	ENSG00000169962	TAS1R3	-1.20598271179177	0.888207205516811	-0.5220168764442	0.827291632229841	0.200477101429443	G2_3	G2/M	7	FALSE	-5.51032469415757	1
chr1	1266694	1270686	+	ENSG00000169962	TAS1R3	-1.20598271179177	0.888207205516811	-0.5220168764442	0.827291632229841	0.200477101429443	M_3	M	8	FALSE	0.628409648650398	1
chr1	1266694	1270686	+	ENSG00000169962	TAS1R3	-1.20598271179177	0.888207205516811	-0.5220168764442	0.827291632229841	0.200477101429443	S1_3	G1/S	3	FALSE	-2.34400522941156	1
chr1	1266694	1270686	+	ENSG00000169962	TAS1R3	-1.20598271179177	0.888207205516811	-0.5220168764442	0.827291632229841	0.200477101429443	S2_3	S1	4	FALSE	-0.822184126639604	1
chr1	1266694	1270686	+	ENSG00000169962	TAS1R3	-1.20598271179177	0.888207205516811	-0.5220168764442	0.827291632229841	0.200477101429443	S3_3	S2	5	FALSE	-1.03926206179979	1
chr1	1266694	1270686	+	ENSG00000169962	TAS1R3	-1.20598271179177	0.888207205516811	-0.5220168764442	0.827291632229841	0.200477101429443	S3.G2_3	G2	6	FALSE	-2.38617458250328	1
chr1	1270656	1284730	-	ENSG00000107404	DVL1	7.09591249754497	0.249751656891563	-0.19255804555886	5.67375733163446	0.00124587023106405	G1_1	eG1	1	FALSE	6.99632717589748	0
chr1	1270656	1284730	-	ENSG00000107404	DVL1	7.09591249754497	0.249751656891563	-0.19255804555886	5.67375733163446	0.00124587023106405	G1.S_1	lG1	2	FALSE	7.08770481600778	0
chr1	1270656	1284730	-	ENSG00000107404	DVL1	7.09591249754497	0.249751656891563	-0.19255804555886	5.67375733163446	0.00124587023106405	G2_1	G2/M	7	FALSE	7.46535623525768	0
chr1	1270656	1284730	-	ENSG00000107404	DVL1	7.09591249754497	0.249751656891563	-0.19255804555886	5.67375733163446	0.00124587023106405	M_1	M	8	FALSE	7.10147289520289	0
chr1	1270656	1284730	-	ENSG00000107404	DVL1	7.09591249754497	0.249751656891563	-0.19255804555886	5.67375733163446	0.00124587023106405	S1_1	G1/S	3	FALSE	6.96955068848096	0
chr1	1270656	1284730	-	ENSG00000107404	DVL1	7.09591249754497	0.249751656891563	-0.19255804555886	5.67375733163446	0.00124587023106405	S2_1	S1	4	FALSE	6.91830599296483	0
chr1	1270656	1284730	-	ENSG00000107404	DVL1	7.09591249754497	0.249751656891563	-0.19255804555886	5.67375733163446	0.00124587023106405	S3_1	S2	5	FALSE	7.0582180967374	0
chr1	1270656	1284730	-	ENSG00000107404	DVL1	7.09591249754497	0.249751656891563	-0.19255804555886	5.67375733163446	0.00124587023106405	S3.G2_1	G2	6	FALSE	7.17036407981079	0
chr1	1270656	1284730	-	ENSG00000107404	DVL1	7.09591249754497	0.249751656891563	-0.19255804555886	5.67375733163446	0.00124587023106405	G1_2	eG1	1	FALSE	6.76019867334938	1
chr1	1270656	1284730	-	ENSG00000107404	DVL1	7.09591249754497	0.249751656891563	-0.19255804555886	5.67375733163446	0.00124587023106405	G1.S_2	lG1	2	FALSE	6.69877677046216	1
chr1	1270656	1284730	-	ENSG00000107404	DVL1	7.09591249754497	0.249751656891563	-0.19255804555886	5.67375733163446	0.00124587023106405	G2_2	G2/M	7	FALSE	7.07055306695154	1
chr1	1270656	1284730	-	ENSG00000107404	DVL1	7.09591249754497	0.249751656891563	-0.19255804555886	5.67375733163446	0.00124587023106405	M_2	M	8	TRUE	NA	NA
chr1	1270656	1284730	-	ENSG00000107404	DVL1	7.09591249754497	0.249751656891563	-0.19255804555886	5.67375733163446	0.00124587023106405	S1_2	G1/S	3	FALSE	6.79979811821749	1
chr1	1270656	1284730	-	ENSG00000107404	DVL1	7.09591249754497	0.249751656891563	-0.19255804555886	5.67375733163446	0.00124587023106405	S2_2	S1	4	FALSE	6.80838827871599	1
chr1	1270656	1284730	-	ENSG00000107404	DVL1	7.09591249754497	0.249751656891563	-0.19255804555886	5.67375733163446	0.00124587023106405	S3_2	S2	5	TRUE	NA	NA
chr1	1270656	1284730	-	ENSG00000107404	DVL1	7.09591249754497	0.249751656891563	-0.19255804555886	5.67375733163446	0.00124587023106405	S3.G2_2	G2	6	FALSE	7.38271170174039	1
chr1	1270656	1284730	-	ENSG00000107404	DVL1	7.09591249754497	0.249751656891563	-0.19255804555886	5.67375733163446	0.00124587023106405	G1_3	eG1	1	FALSE	6.58646410684728	1
chr1	1270656	1284730	-	ENSG00000107404	DVL1	7.09591249754497	0.249751656891563	-0.19255804555886	5.67375733163446	0.00124587023106405	G1.S_3	lG1	2	FALSE	6.60429508551728	1
chr1	1270656	1284730	-	ENSG00000107404	DVL1	7.09591249754497	0.249751656891563	-0.19255804555886	5.67375733163446	0.00124587023106405	G2_3	G2/M	7	FALSE	7.07862412615711	1
chr1	1270656	1284730	-	ENSG00000107404	DVL1	7.09591249754497	0.249751656891563	-0.19255804555886	5.67375733163446	0.00124587023106405	M_3	M	8	FALSE	7.36863150116451	1
chr1	1270656	1284730	-	ENSG00000107404	DVL1	7.09591249754497	0.249751656891563	-0.19255804555886	5.67375733163446	0.00124587023106405	S1_3	G1/S	3	FALSE	6.57121023084789	1
chr1	1270656	1284730	-	ENSG00000107404	DVL1	7.09591249754497	0.249751656891563	-0.19255804555886	5.67375733163446	0.00124587023106405	S2_3	S1	4	FALSE	6.69145765845536	1
chr1	1270656	1284730	-	ENSG00000107404	DVL1	7.09591249754497	0.249751656891563	-0.19255804555886	5.67375733163446	0.00124587023106405	S3_3	S2	5	FALSE	6.98178399663242	1
chr1	1270656	1284730	-	ENSG00000107404	DVL1	7.09591249754497	0.249751656891563	-0.19255804555886	5.67375733163446	0.00124587023106405	S3.G2_3	G2	6	FALSE	7.05469458510759	1
chr1	1288069	1297157	-	ENSG00000162576	MXRA8	4.42096085132876	0.265378100799763	-0.215280842338484	6.92252534284913	0.000359990255526485	G1_1	eG1	1	FALSE	4.49361389145044	0
chr1	1288069	1297157	-	ENSG00000162576	MXRA8	4.42096085132876	0.265378100799763	-0.215280842338484	6.92252534284913	0.000359990255526485	G1.S_1	lG1	2	FALSE	4.47769175859397	0
chr1	1288069	1297157	-	ENSG00000162576	MXRA8	4.42096085132876	0.265378100799763	-0.215280842338484	6.92252534284913	0.000359990255526485	G2_1	G2/M	7	FALSE	4.72248569786943	0
chr1	1288069	1297157	-	ENSG00000162576	MXRA8	4.42096085132876	0.265378100799763	-0.215280842338484	6.92252534284913	0.000359990255526485	M_1	M	8	FALSE	4.86436512222749	0
chr1	1288069	1297157	-	ENSG00000162576	MXRA8	4.42096085132876	0.265378100799763	-0.215280842338484	6.92252534284913	0.000359990255526485	S1_1	G1/S	3	FALSE	4.27584281143071	0
chr1	1288069	1297157	-	ENSG00000162576	MXRA8	4.42096085132876	0.265378100799763	-0.215280842338484	6.92252534284913	0.000359990255526485	S2_1	S1	4	FALSE	4.1761499940342	0
chr1	1288069	1297157	-	ENSG00000162576	MXRA8	4.42096085132876	0.265378100799763	-0.215280842338484	6.92252534284913	0.000359990255526485	S3_1	S2	5	FALSE	4.04085372126626	0
chr1	1288069	1297157	-	ENSG00000162576	MXRA8	4.42096085132876	0.265378100799763	-0.215280842338484	6.92252534284913	0.000359990255526485	S3.G2_1	G2	6	FALSE	4.31668381375763	0
chr1	1288069	1297157	-	ENSG00000162576	MXRA8	4.42096085132876	0.265378100799763	-0.215280842338484	6.92252534284913	0.000359990255526485	G1_2	eG1	1	FALSE	4.33950454752252	1
chr1	1288069	1297157	-	ENSG00000162576	MXRA8	4.42096085132876	0.265378100799763	-0.215280842338484	6.92252534284913	0.000359990255526485	G1.S_2	lG1	2	FALSE	4.1948915533775	1
chr1	1288069	1297157	-	ENSG00000162576	MXRA8	4.42096085132876	0.265378100799763	-0.215280842338484	6.92252534284913	0.000359990255526485	G2_2	G2/M	7	FALSE	4.38332024896834	1
chr1	1288069	1297157	-	ENSG00000162576	MXRA8	4.42096085132876	0.265378100799763	-0.215280842338484	6.92252534284913	0.000359990255526485	M_2	M	8	TRUE	NA	NA
chr1	1288069	1297157	-	ENSG00000162576	MXRA8	4.42096085132876	0.265378100799763	-0.215280842338484	6.92252534284913	0.000359990255526485	S1_2	G1/S	3	FALSE	4.12133616751662	1
chr1	1288069	1297157	-	ENSG00000162576	MXRA8	4.42096085132876	0.265378100799763	-0.215280842338484	6.92252534284913	0.000359990255526485	S2_2	S1	4	FALSE	4.02635197415474	1
chr1	1288069	1297157	-	ENSG00000162576	MXRA8	4.42096085132876	0.265378100799763	-0.215280842338484	6.92252534284913	0.000359990255526485	S3_2	S2	5	TRUE	NA	NA
chr1	1288069	1297157	-	ENSG00000162576	MXRA8	4.42096085132876	0.265378100799763	-0.215280842338484	6.92252534284913	0.000359990255526485	S3.G2_2	G2	6	FALSE	4.37791837205724	1
chr1	1288069	1297157	-	ENSG00000162576	MXRA8	4.42096085132876	0.265378100799763	-0.215280842338484	6.92252534284913	0.000359990255526485	G1_3	eG1	1	FALSE	4.14382214617383	1
chr1	1288069	1297157	-	ENSG00000162576	MXRA8	4.42096085132876	0.265378100799763	-0.215280842338484	6.92252534284913	0.000359990255526485	G1.S_3	lG1	2	FALSE	4.21370756769963	1
chr1	1288069	1297157	-	ENSG00000162576	MXRA8	4.42096085132876	0.265378100799763	-0.215280842338484	6.92252534284913	0.000359990255526485	G2_3	G2/M	7	FALSE	4.32730323901383	1
chr1	1288069	1297157	-	ENSG00000162576	MXRA8	4.42096085132876	0.265378100799763	-0.215280842338484	6.92252534284913	0.000359990255526485	M_3	M	8	FALSE	4.61306910251591	1
chr1	1288069	1297157	-	ENSG00000162576	MXRA8	4.42096085132876	0.265378100799763	-0.215280842338484	6.92252534284913	0.000359990255526485	S1_3	G1/S	3	FALSE	3.91442994185042	1
chr1	1288069	1297157	-	ENSG00000162576	MXRA8	4.42096085132876	0.265378100799763	-0.215280842338484	6.92252534284913	0.000359990255526485	S2_3	S1	4	FALSE	3.83167345529262	1
chr1	1288069	1297157	-	ENSG00000162576	MXRA8	4.42096085132876	0.265378100799763	-0.215280842338484	6.92252534284913	0.000359990255526485	S3_3	S2	5	FALSE	4.23907676453989	1
chr1	1288069	1297157	-	ENSG00000162576	MXRA8	4.42096085132876	0.265378100799763	-0.215280842338484	6.92252534284913	0.000359990255526485	S3.G2_3	G2	6	FALSE	4.06412024156189	1
chr1	1309110	1310875	-	ENSG00000175756	AURKAIP1	7.08675956182055	0.0728471118897234	0.0775016301711796	6.30986882522111	0.599376007070884	G1_1	eG1	1	FALSE	7.03539795963016	0
chr1	1309110	1310875	-	ENSG00000175756	AURKAIP1	7.08675956182055	0.0728471118897234	0.0775016301711796	6.30986882522111	0.599376007070884	G1.S_1	lG1	2	FALSE	7.26571454758178	0
chr1	1309110	1310875	-	ENSG00000175756	AURKAIP1	7.08675956182055	0.0728471118897234	0.0775016301711796	6.30986882522111	0.599376007070884	G2_1	G2/M	7	FALSE	7.34355849199987	0
chr1	1309110	1310875	-	ENSG00000175756	AURKAIP1	7.08675956182055	0.0728471118897234	0.0775016301711796	6.30986882522111	0.599376007070884	M_1	M	8	FALSE	6.83781433056502	0
chr1	1309110	1310875	-	ENSG00000175756	AURKAIP1	7.08675956182055	0.0728471118897234	0.0775016301711796	6.30986882522111	0.599376007070884	S1_1	G1/S	3	FALSE	7.18005155913476	0
chr1	1309110	1310875	-	ENSG00000175756	AURKAIP1	7.08675956182055	0.0728471118897234	0.0775016301711796	6.30986882522111	0.599376007070884	S2_1	S1	4	FALSE	7.03602057036299	0
chr1	1309110	1310875	-	ENSG00000175756	AURKAIP1	7.08675956182055	0.0728471118897234	0.0775016301711796	6.30986882522111	0.599376007070884	S3_1	S2	5	FALSE	7.02436559847769	0
chr1	1309110	1310875	-	ENSG00000175756	AURKAIP1	7.08675956182055	0.0728471118897234	0.0775016301711796	6.30986882522111	0.599376007070884	S3.G2_1	G2	6	FALSE	6.9711534368121	0
chr1	1309110	1310875	-	ENSG00000175756	AURKAIP1	7.08675956182055	0.0728471118897234	0.0775016301711796	6.30986882522111	0.599376007070884	G1_2	eG1	1	FALSE	7.18176508452832	1
chr1	1309110	1310875	-	ENSG00000175756	AURKAIP1	7.08675956182055	0.0728471118897234	0.0775016301711796	6.30986882522111	0.599376007070884	G1.S_2	lG1	2	FALSE	7.09298800195975	1
chr1	1309110	1310875	-	ENSG00000175756	AURKAIP1	7.08675956182055	0.0728471118897234	0.0775016301711796	6.30986882522111	0.599376007070884	G2_2	G2/M	7	FALSE	7.15414365507815	1
chr1	1309110	1310875	-	ENSG00000175756	AURKAIP1	7.08675956182055	0.0728471118897234	0.0775016301711796	6.30986882522111	0.599376007070884	M_2	M	8	TRUE	NA	NA
chr1	1309110	1310875	-	ENSG00000175756	AURKAIP1	7.08675956182055	0.0728471118897234	0.0775016301711796	6.30986882522111	0.599376007070884	S1_2	G1/S	3	FALSE	7.30349415972151	1
chr1	1309110	1310875	-	ENSG00000175756	AURKAIP1	7.08675956182055	0.0728471118897234	0.0775016301711796	6.30986882522111	0.599376007070884	S2_2	S1	4	FALSE	7.11775051405637	1
chr1	1309110	1310875	-	ENSG00000175756	AURKAIP1	7.08675956182055	0.0728471118897234	0.0775016301711796	6.30986882522111	0.599376007070884	S3_2	S2	5	TRUE	NA	NA
chr1	1309110	1310875	-	ENSG00000175756	AURKAIP1	7.08675956182055	0.0728471118897234	0.0775016301711796	6.30986882522111	0.599376007070884	S3.G2_2	G2	6	FALSE	7.43275020906761	1
chr1	1309110	1310875	-	ENSG00000175756	AURKAIP1	7.08675956182055	0.0728471118897234	0.0775016301711796	6.30986882522111	0.599376007070884	G1_3	eG1	1	FALSE	6.91498375090176	1
chr1	1309110	1310875	-	ENSG00000175756	AURKAIP1	7.08675956182055	0.0728471118897234	0.0775016301711796	6.30986882522111	0.599376007070884	G1.S_3	lG1	2	FALSE	7.01010179095182	1
chr1	1309110	1310875	-	ENSG00000175756	AURKAIP1	7.08675956182055	0.0728471118897234	0.0775016301711796	6.30986882522111	0.599376007070884	G2_3	G2/M	7	FALSE	7.18555605609998	1
chr1	1309110	1310875	-	ENSG00000175756	AURKAIP1	7.08675956182055	0.0728471118897234	0.0775016301711796	6.30986882522111	0.599376007070884	M_3	M	8	FALSE	7.71309540523016	1
chr1	1309110	1310875	-	ENSG00000175756	AURKAIP1	7.08675956182055	0.0728471118897234	0.0775016301711796	6.30986882522111	0.599376007070884	S1_3	G1/S	3	FALSE	6.98417101314098	1
chr1	1309110	1310875	-	ENSG00000175756	AURKAIP1	7.08675956182055	0.0728471118897234	0.0775016301711796	6.30986882522111	0.599376007070884	S2_3	S1	4	FALSE	6.87735060765108	1
chr1	1309110	1310875	-	ENSG00000175756	AURKAIP1	7.08675956182055	0.0728471118897234	0.0775016301711796	6.30986882522111	0.599376007070884	S3_3	S2	5	FALSE	7.17320537250787	1
chr1	1309110	1310875	-	ENSG00000175756	AURKAIP1	7.08675956182055	0.0728471118897234	0.0775016301711796	6.30986882522111	0.599376007070884	S3.G2_3	G2	6	FALSE	7.1134498795099	1
chr1	1321091	1334708	-	ENSG00000221978	CCNL2	7.0156663012607	0.105630105803462	-0.120903747029452	0.708094616608467	0.127091387424041	G1_1	eG1	1	FALSE	7.13623864913698	0
chr1	1321091	1334708	-	ENSG00000221978	CCNL2	7.0156663012607	0.105630105803462	-0.120903747029452	0.708094616608467	0.127091387424041	G1.S_1	lG1	2	FALSE	6.95870179810122	0
chr1	1321091	1334708	-	ENSG00000221978	CCNL2	7.0156663012607	0.105630105803462	-0.120903747029452	0.708094616608467	0.127091387424041	G2_1	G2/M	7	FALSE	6.93964492453131	0
chr1	1321091	1334708	-	ENSG00000221978	CCNL2	7.0156663012607	0.105630105803462	-0.120903747029452	0.708094616608467	0.127091387424041	M_1	M	8	FALSE	7.27195780934517	0
chr1	1321091	1334708	-	ENSG00000221978	CCNL2	7.0156663012607	0.105630105803462	-0.120903747029452	0.708094616608467	0.127091387424041	S1_1	G1/S	3	FALSE	7.10247066378345	0
chr1	1321091	1334708	-	ENSG00000221978	CCNL2	7.0156663012607	0.105630105803462	-0.120903747029452	0.708094616608467	0.127091387424041	S2_1	S1	4	FALSE	6.92169326520971	0
chr1	1321091	1334708	-	ENSG00000221978	CCNL2	7.0156663012607	0.105630105803462	-0.120903747029452	0.708094616608467	0.127091387424041	S3_1	S2	5	FALSE	6.94731423935158	0
chr1	1321091	1334708	-	ENSG00000221978	CCNL2	7.0156663012607	0.105630105803462	-0.120903747029452	0.708094616608467	0.127091387424041	S3.G2_1	G2	6	FALSE	6.84730906062623	0
chr1	1321091	1334708	-	ENSG00000221978	CCNL2	7.0156663012607	0.105630105803462	-0.120903747029452	0.708094616608467	0.127091387424041	G1_2	eG1	1	FALSE	7.01319018158313	1
chr1	1321091	1334708	-	ENSG00000221978	CCNL2	7.0156663012607	0.105630105803462	-0.120903747029452	0.708094616608467	0.127091387424041	G1.S_2	lG1	2	FALSE	6.84290299625799	1
chr1	1321091	1334708	-	ENSG00000221978	CCNL2	7.0156663012607	0.105630105803462	-0.120903747029452	0.708094616608467	0.127091387424041	G2_2	G2/M	7	FALSE	6.60582264439036	1
chr1	1321091	1334708	-	ENSG00000221978	CCNL2	7.0156663012607	0.105630105803462	-0.120903747029452	0.708094616608467	0.127091387424041	M_2	M	8	TRUE	NA	NA
chr1	1321091	1334708	-	ENSG00000221978	CCNL2	7.0156663012607	0.105630105803462	-0.120903747029452	0.708094616608467	0.127091387424041	S1_2	G1/S	3	FALSE	7.06241461402831	1
chr1	1321091	1334708	-	ENSG00000221978	CCNL2	7.0156663012607	0.105630105803462	-0.120903747029452	0.708094616608467	0.127091387424041	S2_2	S1	4	FALSE	6.85858883638064	1
chr1	1321091	1334708	-	ENSG00000221978	CCNL2	7.0156663012607	0.105630105803462	-0.120903747029452	0.708094616608467	0.127091387424041	S3_2	S2	5	TRUE	NA	NA
chr1	1321091	1334708	-	ENSG00000221978	CCNL2	7.0156663012607	0.105630105803462	-0.120903747029452	0.708094616608467	0.127091387424041	S3.G2_2	G2	6	FALSE	6.82176224480316	1
chr1	1321091	1334708	-	ENSG00000221978	CCNL2	7.0156663012607	0.105630105803462	-0.120903747029452	0.708094616608467	0.127091387424041	G1_3	eG1	1	FALSE	6.91498375090176	1
chr1	1321091	1334708	-	ENSG00000221978	CCNL2	7.0156663012607	0.105630105803462	-0.120903747029452	0.708094616608467	0.127091387424041	G1.S_3	lG1	2	FALSE	6.90574450141321	1
chr1	1321091	1334708	-	ENSG00000221978	CCNL2	7.0156663012607	0.105630105803462	-0.120903747029452	0.708094616608467	0.127091387424041	G2_3	G2/M	7	FALSE	6.70065098356882	1
chr1	1321091	1334708	-	ENSG00000221978	CCNL2	7.0156663012607	0.105630105803462	-0.120903747029452	0.708094616608467	0.127091387424041	M_3	M	8	FALSE	7.22694893150728	1
chr1	1321091	1334708	-	ENSG00000221978	CCNL2	7.0156663012607	0.105630105803462	-0.120903747029452	0.708094616608467	0.127091387424041	S1_3	G1/S	3	FALSE	6.98466969791639	1
chr1	1321091	1334708	-	ENSG00000221978	CCNL2	7.0156663012607	0.105630105803462	-0.120903747029452	0.708094616608467	0.127091387424041	S2_3	S1	4	FALSE	7.03390303506342	1
chr1	1321091	1334708	-	ENSG00000221978	CCNL2	7.0156663012607	0.105630105803462	-0.120903747029452	0.708094616608467	0.127091387424041	S3_3	S2	5	FALSE	6.85468947810123	1
chr1	1321091	1334708	-	ENSG00000221978	CCNL2	7.0156663012607	0.105630105803462	-0.120903747029452	0.708094616608467	0.127091387424041	S3.G2_3	G2	6	FALSE	6.7661102598033	1
chr1	1334902	1337426	+	ENSG00000224870	MRPL20-AS1	5.33727644045292	0.0553549800108949	-0.250095896370967	1.16091930345821	0.571068421029482	G1_1	eG1	1	FALSE	5.28667558171802	0
chr1	1334902	1337426	+	ENSG00000224870	MRPL20-AS1	5.33727644045292	0.0553549800108949	-0.250095896370967	1.16091930345821	0.571068421029482	G1.S_1	lG1	2	FALSE	5.50171785577907	0
chr1	1334902	1337426	+	ENSG00000224870	MRPL20-AS1	5.33727644045292	0.0553549800108949	-0.250095896370967	1.16091930345821	0.571068421029482	G2_1	G2/M	7	FALSE	5.49153587994179	0
chr1	1334902	1337426	+	ENSG00000224870	MRPL20-AS1	5.33727644045292	0.0553549800108949	-0.250095896370967	1.16091930345821	0.571068421029482	M_1	M	8	FALSE	5.22844311399498	0
chr1	1334902	1337426	+	ENSG00000224870	MRPL20-AS1	5.33727644045292	0.0553549800108949	-0.250095896370967	1.16091930345821	0.571068421029482	S1_1	G1/S	3	FALSE	5.45114728178432	0
chr1	1334902	1337426	+	ENSG00000224870	MRPL20-AS1	5.33727644045292	0.0553549800108949	-0.250095896370967	1.16091930345821	0.571068421029482	S2_1	S1	4	FALSE	5.36299278591006	0
chr1	1334902	1337426	+	ENSG00000224870	MRPL20-AS1	5.33727644045292	0.0553549800108949	-0.250095896370967	1.16091930345821	0.571068421029482	S3_1	S2	5	FALSE	5.19661453415155	0
chr1	1334902	1337426	+	ENSG00000224870	MRPL20-AS1	5.33727644045292	0.0553549800108949	-0.250095896370967	1.16091930345821	0.571068421029482	S3.G2_1	G2	6	FALSE	5.1790844903436	0
chr1	1334902	1337426	+	ENSG00000224870	MRPL20-AS1	5.33727644045292	0.0553549800108949	-0.250095896370967	1.16091930345821	0.571068421029482	G1_2	eG1	1	FALSE	5.18750145407747	1
chr1	1334902	1337426	+	ENSG00000224870	MRPL20-AS1	5.33727644045292	0.0553549800108949	-0.250095896370967	1.16091930345821	0.571068421029482	G1.S_2	lG1	2	FALSE	5.15609907038044	1
chr1	1334902	1337426	+	ENSG00000224870	MRPL20-AS1	5.33727644045292	0.0553549800108949	-0.250095896370967	1.16091930345821	0.571068421029482	G2_2	G2/M	7	FALSE	4.98613495783564	1
chr1	1334902	1337426	+	ENSG00000224870	MRPL20-AS1	5.33727644045292	0.0553549800108949	-0.250095896370967	1.16091930345821	0.571068421029482	M_2	M	8	TRUE	NA	NA
chr1	1334902	1337426	+	ENSG00000224870	MRPL20-AS1	5.33727644045292	0.0553549800108949	-0.250095896370967	1.16091930345821	0.571068421029482	S1_2	G1/S	3	FALSE	5.41626356711696	1
chr1	1334902	1337426	+	ENSG00000224870	MRPL20-AS1	5.33727644045292	0.0553549800108949	-0.250095896370967	1.16091930345821	0.571068421029482	S2_2	S1	4	FALSE	5.17544888616744	1
chr1	1334902	1337426	+	ENSG00000224870	MRPL20-AS1	5.33727644045292	0.0553549800108949	-0.250095896370967	1.16091930345821	0.571068421029482	S3_2	S2	5	TRUE	NA	NA
chr1	1334902	1337426	+	ENSG00000224870	MRPL20-AS1	5.33727644045292	0.0553549800108949	-0.250095896370967	1.16091930345821	0.571068421029482	S3.G2_2	G2	6	FALSE	5.28183550041184	1
chr1	1334902	1337426	+	ENSG00000224870	MRPL20-AS1	5.33727644045292	0.0553549800108949	-0.250095896370967	1.16091930345821	0.571068421029482	G1_3	eG1	1	FALSE	4.97377102951304	1
chr1	1334902	1337426	+	ENSG00000224870	MRPL20-AS1	5.33727644045292	0.0553549800108949	-0.250095896370967	1.16091930345821	0.571068421029482	G1.S_3	lG1	2	FALSE	4.93298531453967	1
chr1	1334902	1337426	+	ENSG00000224870	MRPL20-AS1	5.33727644045292	0.0553549800108949	-0.250095896370967	1.16091930345821	0.571068421029482	G2_3	G2/M	7	FALSE	4.98052618258273	1
chr1	1334902	1337426	+	ENSG00000224870	MRPL20-AS1	5.33727644045292	0.0553549800108949	-0.250095896370967	1.16091930345821	0.571068421029482	M_3	M	8	FALSE	5.23448737575912	1
chr1	1334902	1337426	+	ENSG00000224870	MRPL20-AS1	5.33727644045292	0.0553549800108949	-0.250095896370967	1.16091930345821	0.571068421029482	S1_3	G1/S	3	FALSE	5.04161754079319	1
chr1	1334902	1337426	+	ENSG00000224870	MRPL20-AS1	5.33727644045292	0.0553549800108949	-0.250095896370967	1.16091930345821	0.571068421029482	S2_3	S1	4	FALSE	5.00408800876063	1
chr1	1334902	1337426	+	ENSG00000224870	MRPL20-AS1	5.33727644045292	0.0553549800108949	-0.250095896370967	1.16091930345821	0.571068421029482	S3_3	S2	5	FALSE	4.86648308314046	1
chr1	1334902	1337426	+	ENSG00000224870	MRPL20-AS1	5.33727644045292	0.0553549800108949	-0.250095896370967	1.16091930345821	0.571068421029482	S3.G2_3	G2	6	FALSE	5.02415898355419	1
chr1	1337288	1342693	-	ENSG00000242485	MRPL20	5.31644549464795	0.044590877812551	-0.0614253428693067	4.98315669304861	0.642792225093815	G1_1	eG1	1	FALSE	5.22477532373864	0
chr1	1337288	1342693	-	ENSG00000242485	MRPL20	5.31644549464795	0.044590877812551	-0.0614253428693067	4.98315669304861	0.642792225093815	G1.S_1	lG1	2	FALSE	5.26140833029671	0
chr1	1337288	1342693	-	ENSG00000242485	MRPL20	5.31644549464795	0.044590877812551	-0.0614253428693067	4.98315669304861	0.642792225093815	G2_1	G2/M	7	FALSE	5.56900443314662	0
chr1	1337288	1342693	-	ENSG00000242485	MRPL20	5.31644549464795	0.044590877812551	-0.0614253428693067	4.98315669304861	0.642792225093815	M_1	M	8	FALSE	5.09014813276471	0
chr1	1337288	1342693	-	ENSG00000242485	MRPL20	5.31644549464795	0.044590877812551	-0.0614253428693067	4.98315669304861	0.642792225093815	S1_1	G1/S	3	FALSE	5.29579932147845	0
chr1	1337288	1342693	-	ENSG00000242485	MRPL20	5.31644549464795	0.044590877812551	-0.0614253428693067	4.98315669304861	0.642792225093815	S2_1	S1	4	FALSE	5.49011471061114	0
chr1	1337288	1342693	-	ENSG00000242485	MRPL20	5.31644549464795	0.044590877812551	-0.0614253428693067	4.98315669304861	0.642792225093815	S3_1	S2	5	FALSE	5.20623253671314	0
chr1	1337288	1342693	-	ENSG00000242485	MRPL20	5.31644549464795	0.044590877812551	-0.0614253428693067	4.98315669304861	0.642792225093815	S3.G2_1	G2	6	FALSE	5.39408116843422	0
chr1	1337288	1342693	-	ENSG00000242485	MRPL20	5.31644549464795	0.044590877812551	-0.0614253428693067	4.98315669304861	0.642792225093815	G1_2	eG1	1	FALSE	5.33372219492851	1
chr1	1337288	1342693	-	ENSG00000242485	MRPL20	5.31644549464795	0.044590877812551	-0.0614253428693067	4.98315669304861	0.642792225093815	G1.S_2	lG1	2	FALSE	5.35891595338013	1
chr1	1337288	1342693	-	ENSG00000242485	MRPL20	5.31644549464795	0.044590877812551	-0.0614253428693067	4.98315669304861	0.642792225093815	G2_2	G2/M	7	FALSE	5.35297935903973	1
chr1	1337288	1342693	-	ENSG00000242485	MRPL20	5.31644549464795	0.044590877812551	-0.0614253428693067	4.98315669304861	0.642792225093815	M_2	M	8	TRUE	NA	NA
chr1	1337288	1342693	-	ENSG00000242485	MRPL20	5.31644549464795	0.044590877812551	-0.0614253428693067	4.98315669304861	0.642792225093815	S1_2	G1/S	3	FALSE	5.43647173200798	1
chr1	1337288	1342693	-	ENSG00000242485	MRPL20	5.31644549464795	0.044590877812551	-0.0614253428693067	4.98315669304861	0.642792225093815	S2_2	S1	4	FALSE	5.22818001999941	1
chr1	1337288	1342693	-	ENSG00000242485	MRPL20	5.31644549464795	0.044590877812551	-0.0614253428693067	4.98315669304861	0.642792225093815	S3_2	S2	5	TRUE	NA	NA
chr1	1337288	1342693	-	ENSG00000242485	MRPL20	5.31644549464795	0.044590877812551	-0.0614253428693067	4.98315669304861	0.642792225093815	S3.G2_2	G2	6	FALSE	5.26531906311386	1
chr1	1337288	1342693	-	ENSG00000242485	MRPL20	5.31644549464795	0.044590877812551	-0.0614253428693067	4.98315669304861	0.642792225093815	G1_3	eG1	1	FALSE	5.09352031876613	1
chr1	1337288	1342693	-	ENSG00000242485	MRPL20	5.31644549464795	0.044590877812551	-0.0614253428693067	4.98315669304861	0.642792225093815	G1.S_3	lG1	2	FALSE	5.04461832291463	1
chr1	1337288	1342693	-	ENSG00000242485	MRPL20	5.31644549464795	0.044590877812551	-0.0614253428693067	4.98315669304861	0.642792225093815	G2_3	G2/M	7	FALSE	5.22523132975396	1
chr1	1337288	1342693	-	ENSG00000242485	MRPL20	5.31644549464795	0.044590877812551	-0.0614253428693067	4.98315669304861	0.642792225093815	M_3	M	8	FALSE	5.38165211638148	1
chr1	1337288	1342693	-	ENSG00000242485	MRPL20	5.31644549464795	0.044590877812551	-0.0614253428693067	4.98315669304861	0.642792225093815	S1_3	G1/S	3	FALSE	5.14695703944869	1
chr1	1337288	1342693	-	ENSG00000242485	MRPL20	5.31644549464795	0.044590877812551	-0.0614253428693067	4.98315669304861	0.642792225093815	S2_3	S1	4	FALSE	5.13100012124285	1
chr1	1337288	1342693	-	ENSG00000242485	MRPL20	5.31644549464795	0.044590877812551	-0.0614253428693067	4.98315669304861	0.642792225093815	S3_3	S2	5	FALSE	5.2627784026429	1
chr1	1337288	1342693	-	ENSG00000242485	MRPL20	5.31644549464795	0.044590877812551	-0.0614253428693067	4.98315669304861	0.642792225093815	S3.G2_3	G2	6	FALSE	5.27758116470915	1
chr1	1370241	1378262	+	ENSG00000179403	VWA1	3.51255320850329	0.418084515837448	-0.658475340496998	0.0819647194210127	0.00380831465834021	G1_1	eG1	1	FALSE	4.01252491282281	0
chr1	1370241	1378262	+	ENSG00000179403	VWA1	3.51255320850329	0.418084515837448	-0.658475340496998	0.0819647194210127	0.00380831465834021	G1.S_1	lG1	2	FALSE	4.09714673818771	0
chr1	1370241	1378262	+	ENSG00000179403	VWA1	3.51255320850329	0.418084515837448	-0.658475340496998	0.0819647194210127	0.00380831465834021	G2_1	G2/M	7	FALSE	3.34981280423694	0
chr1	1370241	1378262	+	ENSG00000179403	VWA1	3.51255320850329	0.418084515837448	-0.658475340496998	0.0819647194210127	0.00380831465834021	M_1	M	8	FALSE	3.8031121603	0
chr1	1370241	1378262	+	ENSG00000179403	VWA1	3.51255320850329	0.418084515837448	-0.658475340496998	0.0819647194210127	0.00380831465834021	S1_1	G1/S	3	FALSE	3.72173027537081	0
chr1	1370241	1378262	+	ENSG00000179403	VWA1	3.51255320850329	0.418084515837448	-0.658475340496998	0.0819647194210127	0.00380831465834021	S2_1	S1	4	FALSE	3.12808775326006	0
chr1	1370241	1378262	+	ENSG00000179403	VWA1	3.51255320850329	0.418084515837448	-0.658475340496998	0.0819647194210127	0.00380831465834021	S3_1	S2	5	FALSE	3.00383159056416	0
chr1	1370241	1378262	+	ENSG00000179403	VWA1	3.51255320850329	0.418084515837448	-0.658475340496998	0.0819647194210127	0.00380831465834021	S3.G2_1	G2	6	FALSE	2.98417943328381	0
chr1	1370241	1378262	+	ENSG00000179403	VWA1	3.51255320850329	0.418084515837448	-0.658475340496998	0.0819647194210127	0.00380831465834021	G1_2	eG1	1	FALSE	2.89279482792513	1
chr1	1370241	1378262	+	ENSG00000179403	VWA1	3.51255320850329	0.418084515837448	-0.658475340496998	0.0819647194210127	0.00380831465834021	G1.S_2	lG1	2	FALSE	3.34217609792002	1
chr1	1370241	1378262	+	ENSG00000179403	VWA1	3.51255320850329	0.418084515837448	-0.658475340496998	0.0819647194210127	0.00380831465834021	G2_2	G2/M	7	FALSE	2.68634069380983	1
chr1	1370241	1378262	+	ENSG00000179403	VWA1	3.51255320850329	0.418084515837448	-0.658475340496998	0.0819647194210127	0.00380831465834021	M_2	M	8	TRUE	NA	NA
chr1	1370241	1378262	+	ENSG00000179403	VWA1	3.51255320850329	0.418084515837448	-0.658475340496998	0.0819647194210127	0.00380831465834021	S1_2	G1/S	3	FALSE	2.98097652792986	1
chr1	1370241	1378262	+	ENSG00000179403	VWA1	3.51255320850329	0.418084515837448	-0.658475340496998	0.0819647194210127	0.00380831465834021	S2_2	S1	4	FALSE	2.49401640408479	1
chr1	1370241	1378262	+	ENSG00000179403	VWA1	3.51255320850329	0.418084515837448	-0.658475340496998	0.0819647194210127	0.00380831465834021	S3_2	S2	5	TRUE	NA	NA
chr1	1370241	1378262	+	ENSG00000179403	VWA1	3.51255320850329	0.418084515837448	-0.658475340496998	0.0819647194210127	0.00380831465834021	S3.G2_2	G2	6	FALSE	2.92500179057628	1
chr1	1370241	1378262	+	ENSG00000179403	VWA1	3.51255320850329	0.418084515837448	-0.658475340496998	0.0819647194210127	0.00380831465834021	G1_3	eG1	1	FALSE	2.85677956893033	1
chr1	1370241	1378262	+	ENSG00000179403	VWA1	3.51255320850329	0.418084515837448	-0.658475340496998	0.0819647194210127	0.00380831465834021	G1.S_3	lG1	2	FALSE	3.13315499751629	1
chr1	1370241	1378262	+	ENSG00000179403	VWA1	3.51255320850329	0.418084515837448	-0.658475340496998	0.0819647194210127	0.00380831465834021	G2_3	G2/M	7	FALSE	2.53952385529299	1
chr1	1370241	1378262	+	ENSG00000179403	VWA1	3.51255320850329	0.418084515837448	-0.658475340496998	0.0819647194210127	0.00380831465834021	M_3	M	8	FALSE	3.76338877098479	1
chr1	1370241	1378262	+	ENSG00000179403	VWA1	3.51255320850329	0.418084515837448	-0.658475340496998	0.0819647194210127	0.00380831465834021	S1_3	G1/S	3	FALSE	2.83921659464421	1
chr1	1370241	1378262	+	ENSG00000179403	VWA1	3.51255320850329	0.418084515837448	-0.658475340496998	0.0819647194210127	0.00380831465834021	S2_3	S1	4	FALSE	2.21649634152446	1
chr1	1370241	1378262	+	ENSG00000179403	VWA1	3.51255320850329	0.418084515837448	-0.658475340496998	0.0819647194210127	0.00380831465834021	S3_3	S2	5	FALSE	2.71307875825333	1
chr1	1370241	1378262	+	ENSG00000179403	VWA1	3.51255320850329	0.418084515837448	-0.658475340496998	0.0819647194210127	0.00380831465834021	S3.G2_3	G2	6	FALSE	2.71536344395878	1
chr1	1385069	1405538	+	ENSG00000215915	ATAD3C	-2.78667316538273	0.321190394106909	-0.87794159643508	0.136596607060019	0.816871876743411	G1_1	eG1	1	FALSE	-1.68539040390274	0
chr1	1385069	1405538	+	ENSG00000215915	ATAD3C	-2.78667316538273	0.321190394106909	-0.87794159643508	0.136596607060019	0.816871876743411	G1.S_1	lG1	2	FALSE	-3.05056698416444	0
chr1	1385069	1405538	+	ENSG00000215915	ATAD3C	-2.78667316538273	0.321190394106909	-0.87794159643508	0.136596607060019	0.816871876743411	G2_1	G2/M	7	FALSE	-2.5536387074048	0
chr1	1385069	1405538	+	ENSG00000215915	ATAD3C	-2.78667316538273	0.321190394106909	-0.87794159643508	0.136596607060019	0.816871876743411	M_1	M	8	FALSE	-1.20398889607515	0
chr1	1385069	1405538	+	ENSG00000215915	ATAD3C	-2.78667316538273	0.321190394106909	-0.87794159643508	0.136596607060019	0.816871876743411	S1_1	G1/S	3	FALSE	-2.9405566198111	0
chr1	1385069	1405538	+	ENSG00000215915	ATAD3C	-2.78667316538273	0.321190394106909	-0.87794159643508	0.136596607060019	0.816871876743411	S2_1	S1	4	FALSE	-2.59203433074273	0
chr1	1385069	1405538	+	ENSG00000215915	ATAD3C	-2.78667316538273	0.321190394106909	-0.87794159643508	0.136596607060019	0.816871876743411	S3_1	S2	5	FALSE	-3.02738714004656	0
chr1	1385069	1405538	+	ENSG00000215915	ATAD3C	-2.78667316538273	0.321190394106909	-0.87794159643508	0.136596607060019	0.816871876743411	S3.G2_1	G2	6	FALSE	-5.2398222409143	0
chr1	1385069	1405538	+	ENSG00000215915	ATAD3C	-2.78667316538273	0.321190394106909	-0.87794159643508	0.136596607060019	0.816871876743411	G1_2	eG1	1	FALSE	-2.62627973713957	1
chr1	1385069	1405538	+	ENSG00000215915	ATAD3C	-2.78667316538273	0.321190394106909	-0.87794159643508	0.136596607060019	0.816871876743411	G1.S_2	lG1	2	FALSE	-3.00478079145886	1
chr1	1385069	1405538	+	ENSG00000215915	ATAD3C	-2.78667316538273	0.321190394106909	-0.87794159643508	0.136596607060019	0.816871876743411	G2_2	G2/M	7	FALSE	-2.31865998724853	1
chr1	1385069	1405538	+	ENSG00000215915	ATAD3C	-2.78667316538273	0.321190394106909	-0.87794159643508	0.136596607060019	0.816871876743411	M_2	M	8	TRUE	NA	NA
chr1	1385069	1405538	+	ENSG00000215915	ATAD3C	-2.78667316538273	0.321190394106909	-0.87794159643508	0.136596607060019	0.816871876743411	S1_2	G1/S	3	FALSE	-3.216731630026	1
chr1	1385069	1405538	+	ENSG00000215915	ATAD3C	-2.78667316538273	0.321190394106909	-0.87794159643508	0.136596607060019	0.816871876743411	S2_2	S1	4	FALSE	-3.08664595920274	1
chr1	1385069	1405538	+	ENSG00000215915	ATAD3C	-2.78667316538273	0.321190394106909	-0.87794159643508	0.136596607060019	0.816871876743411	S3_2	S2	5	TRUE	NA	NA
chr1	1385069	1405538	+	ENSG00000215915	ATAD3C	-2.78667316538273	0.321190394106909	-0.87794159643508	0.136596607060019	0.816871876743411	S3.G2_2	G2	6	FALSE	-3.17513488070917	1
chr1	1385069	1405538	+	ENSG00000215915	ATAD3C	-2.78667316538273	0.321190394106909	-0.87794159643508	0.136596607060019	0.816871876743411	G1_3	eG1	1	FALSE	-5.33797728549192	1
chr1	1385069	1405538	+	ENSG00000215915	ATAD3C	-2.78667316538273	0.321190394106909	-0.87794159643508	0.136596607060019	0.816871876743411	G1.S_3	lG1	2	FALSE	-5.34662526651281	1
chr1	1385069	1405538	+	ENSG00000215915	ATAD3C	-2.78667316538273	0.321190394106909	-0.87794159643508	0.136596607060019	0.816871876743411	G2_3	G2/M	7	FALSE	-5.51032469415757	1
chr1	1385069	1405538	+	ENSG00000215915	ATAD3C	-2.78667316538273	0.321190394106909	-0.87794159643508	0.136596607060019	0.816871876743411	M_3	M	8	FALSE	-2.22403316293574	1
chr1	1385069	1405538	+	ENSG00000215915	ATAD3C	-2.78667316538273	0.321190394106909	-0.87794159643508	0.136596607060019	0.816871876743411	S1_3	G1/S	3	FALSE	-2.70657530879627	1
chr1	1385069	1405538	+	ENSG00000215915	ATAD3C	-2.78667316538273	0.321190394106909	-0.87794159643508	0.136596607060019	0.816871876743411	S2_3	S1	4	FALSE	-5.34574608269662	1
chr1	1385069	1405538	+	ENSG00000215915	ATAD3C	-2.78667316538273	0.321190394106909	-0.87794159643508	0.136596607060019	0.816871876743411	S3_3	S2	5	FALSE	-1.73113976643746	1
chr1	1385069	1405538	+	ENSG00000215915	ATAD3C	-2.78667316538273	0.321190394106909	-0.87794159643508	0.136596607060019	0.816871876743411	S3.G2_3	G2	6	FALSE	-5.5560995839456	1
chr1	1407143	1433228	+	ENSG00000160072	ATAD3B	7.23808365269381	0.0967688894148672	-0.164642877672761	0.0117410889153948	0.174049943886848	G1_1	eG1	1	FALSE	7.19307858032089	0
chr1	1407143	1433228	+	ENSG00000160072	ATAD3B	7.23808365269381	0.0967688894148672	-0.164642877672761	0.0117410889153948	0.174049943886848	G1.S_1	lG1	2	FALSE	7.44987658091152	0
chr1	1407143	1433228	+	ENSG00000160072	ATAD3B	7.23808365269381	0.0967688894148672	-0.164642877672761	0.0117410889153948	0.174049943886848	G2_1	G2/M	7	FALSE	7.42711291650284	0
chr1	1407143	1433228	+	ENSG00000160072	ATAD3B	7.23808365269381	0.0967688894148672	-0.164642877672761	0.0117410889153948	0.174049943886848	M_1	M	8	FALSE	7.18176000037359	0
chr1	1407143	1433228	+	ENSG00000160072	ATAD3B	7.23808365269381	0.0967688894148672	-0.164642877672761	0.0117410889153948	0.174049943886848	S1_1	G1/S	3	FALSE	7.45681242215087	0
chr1	1407143	1433228	+	ENSG00000160072	ATAD3B	7.23808365269381	0.0967688894148672	-0.164642877672761	0.0117410889153948	0.174049943886848	S2_1	S1	4	FALSE	7.02451451303626	0
chr1	1407143	1433228	+	ENSG00000160072	ATAD3B	7.23808365269381	0.0967688894148672	-0.164642877672761	0.0117410889153948	0.174049943886848	S3_1	S2	5	FALSE	7.05076366768809	0
chr1	1407143	1433228	+	ENSG00000160072	ATAD3B	7.23808365269381	0.0967688894148672	-0.164642877672761	0.0117410889153948	0.174049943886848	S3.G2_1	G2	6	FALSE	7.1207505405664	0
chr1	1407143	1433228	+	ENSG00000160072	ATAD3B	7.23808365269381	0.0967688894148672	-0.164642877672761	0.0117410889153948	0.174049943886848	G1_2	eG1	1	FALSE	7.09310908380251	1
chr1	1407143	1433228	+	ENSG00000160072	ATAD3B	7.23808365269381	0.0967688894148672	-0.164642877672761	0.0117410889153948	0.174049943886848	G1.S_2	lG1	2	FALSE	7.18923729276329	1
chr1	1407143	1433228	+	ENSG00000160072	ATAD3B	7.23808365269381	0.0967688894148672	-0.164642877672761	0.0117410889153948	0.174049943886848	G2_2	G2/M	7	FALSE	7.03669110917628	1
chr1	1407143	1433228	+	ENSG00000160072	ATAD3B	7.23808365269381	0.0967688894148672	-0.164642877672761	0.0117410889153948	0.174049943886848	M_2	M	8	TRUE	NA	NA
chr1	1407143	1433228	+	ENSG00000160072	ATAD3B	7.23808365269381	0.0967688894148672	-0.164642877672761	0.0117410889153948	0.174049943886848	S1_2	G1/S	3	FALSE	7.07903730439451	1
chr1	1407143	1433228	+	ENSG00000160072	ATAD3B	7.23808365269381	0.0967688894148672	-0.164642877672761	0.0117410889153948	0.174049943886848	S2_2	S1	4	FALSE	7.08881448392958	1
chr1	1407143	1433228	+	ENSG00000160072	ATAD3B	7.23808365269381	0.0967688894148672	-0.164642877672761	0.0117410889153948	0.174049943886848	S3_2	S2	5	TRUE	NA	NA
chr1	1407143	1433228	+	ENSG00000160072	ATAD3B	7.23808365269381	0.0967688894148672	-0.164642877672761	0.0117410889153948	0.174049943886848	S3.G2_2	G2	6	FALSE	7.09329015538148	1
chr1	1407143	1433228	+	ENSG00000160072	ATAD3B	7.23808365269381	0.0967688894148672	-0.164642877672761	0.0117410889153948	0.174049943886848	G1_3	eG1	1	FALSE	6.92910198017931	1
chr1	1407143	1433228	+	ENSG00000160072	ATAD3B	7.23808365269381	0.0967688894148672	-0.164642877672761	0.0117410889153948	0.174049943886848	G1.S_3	lG1	2	FALSE	7.15047809050406	1
chr1	1407143	1433228	+	ENSG00000160072	ATAD3B	7.23808365269381	0.0967688894148672	-0.164642877672761	0.0117410889153948	0.174049943886848	G2_3	G2/M	7	FALSE	7.11012425785574	1
chr1	1407143	1433228	+	ENSG00000160072	ATAD3B	7.23808365269381	0.0967688894148672	-0.164642877672761	0.0117410889153948	0.174049943886848	M_3	M	8	FALSE	7.37815017767406	1
chr1	1407143	1433228	+	ENSG00000160072	ATAD3B	7.23808365269381	0.0967688894148672	-0.164642877672761	0.0117410889153948	0.174049943886848	S1_3	G1/S	3	FALSE	7.06514995298088	1
chr1	1407143	1433228	+	ENSG00000160072	ATAD3B	7.23808365269381	0.0967688894148672	-0.164642877672761	0.0117410889153948	0.174049943886848	S2_3	S1	4	FALSE	6.98545079445641	1
chr1	1407143	1433228	+	ENSG00000160072	ATAD3B	7.23808365269381	0.0967688894148672	-0.164642877672761	0.0117410889153948	0.174049943886848	S3_3	S2	5	FALSE	6.86217952508931	1
chr1	1407143	1433228	+	ENSG00000160072	ATAD3B	7.23808365269381	0.0967688894148672	-0.164642877672761	0.0117410889153948	0.174049943886848	S3.G2_3	G2	6	FALSE	6.99632936458087	1
chr1	1447531	1470067	+	ENSG00000197785	ATAD3A	7.37668121558197	0.156054431293667	0.0226831896872457	4.03262597792718	0.0798465379728809	G1_1	eG1	1	FALSE	7.10932082431571	0
chr1	1447531	1470067	+	ENSG00000197785	ATAD3A	7.37668121558197	0.156054431293667	0.0226831896872457	4.03262597792718	0.0798465379728809	G1.S_1	lG1	2	FALSE	7.41234421560134	0
chr1	1447531	1470067	+	ENSG00000197785	ATAD3A	7.37668121558197	0.156054431293667	0.0226831896872457	4.03262597792718	0.0798465379728809	G2_1	G2/M	7	FALSE	7.64445548408452	0
chr1	1447531	1470067	+	ENSG00000197785	ATAD3A	7.37668121558197	0.156054431293667	0.0226831896872457	4.03262597792718	0.0798465379728809	M_1	M	8	FALSE	7.05215770500184	0
chr1	1447531	1470067	+	ENSG00000197785	ATAD3A	7.37668121558197	0.156054431293667	0.0226831896872457	4.03262597792718	0.0798465379728809	S1_1	G1/S	3	FALSE	7.55971620538843	0
chr1	1447531	1470067	+	ENSG00000197785	ATAD3A	7.37668121558197	0.156054431293667	0.0226831896872457	4.03262597792718	0.0798465379728809	S2_1	S1	4	FALSE	7.51779632353606	0
chr1	1447531	1470067	+	ENSG00000197785	ATAD3A	7.37668121558197	0.156054431293667	0.0226831896872457	4.03262597792718	0.0798465379728809	S3_1	S2	5	FALSE	7.39404657193194	0
chr1	1447531	1470067	+	ENSG00000197785	ATAD3A	7.37668121558197	0.156054431293667	0.0226831896872457	4.03262597792718	0.0798465379728809	S3.G2_1	G2	6	FALSE	7.3236123947959	0
chr1	1447531	1470067	+	ENSG00000197785	ATAD3A	7.37668121558197	0.156054431293667	0.0226831896872457	4.03262597792718	0.0798465379728809	G1_2	eG1	1	FALSE	7.10334100641347	1
chr1	1447531	1470067	+	ENSG00000197785	ATAD3A	7.37668121558197	0.156054431293667	0.0226831896872457	4.03262597792718	0.0798465379728809	G1.S_2	lG1	2	FALSE	7.29419820953911	1
chr1	1447531	1470067	+	ENSG00000197785	ATAD3A	7.37668121558197	0.156054431293667	0.0226831896872457	4.03262597792718	0.0798465379728809	G2_2	G2/M	7	FALSE	7.42822750901898	1
chr1	1447531	1470067	+	ENSG00000197785	ATAD3A	7.37668121558197	0.156054431293667	0.0226831896872457	4.03262597792718	0.0798465379728809	M_2	M	8	TRUE	NA	NA
chr1	1447531	1470067	+	ENSG00000197785	ATAD3A	7.37668121558197	0.156054431293667	0.0226831896872457	4.03262597792718	0.0798465379728809	S1_2	G1/S	3	FALSE	7.65317061318195	1
chr1	1447531	1470067	+	ENSG00000197785	ATAD3A	7.37668121558197	0.156054431293667	0.0226831896872457	4.03262597792718	0.0798465379728809	S2_2	S1	4	FALSE	7.50861152224629	1
chr1	1447531	1470067	+	ENSG00000197785	ATAD3A	7.37668121558197	0.156054431293667	0.0226831896872457	4.03262597792718	0.0798465379728809	S3_2	S2	5	TRUE	NA	NA
chr1	1447531	1470067	+	ENSG00000197785	ATAD3A	7.37668121558197	0.156054431293667	0.0226831896872457	4.03262597792718	0.0798465379728809	S3.G2_2	G2	6	FALSE	7.65411216221204	1
chr1	1447531	1470067	+	ENSG00000197785	ATAD3A	7.37668121558197	0.156054431293667	0.0226831896872457	4.03262597792718	0.0798465379728809	G1_3	eG1	1	FALSE	7.05835990873918	1
chr1	1447531	1470067	+	ENSG00000197785	ATAD3A	7.37668121558197	0.156054431293667	0.0226831896872457	4.03262597792718	0.0798465379728809	G1.S_3	lG1	2	FALSE	7.09346525843768	1
chr1	1447531	1470067	+	ENSG00000197785	ATAD3A	7.37668121558197	0.156054431293667	0.0226831896872457	4.03262597792718	0.0798465379728809	G2_3	G2/M	7	FALSE	7.4965273075912	1
chr1	1447531	1470067	+	ENSG00000197785	ATAD3A	7.37668121558197	0.156054431293667	0.0226831896872457	4.03262597792718	0.0798465379728809	M_3	M	8	FALSE	7.5611468158385	1
chr1	1447531	1470067	+	ENSG00000197785	ATAD3A	7.37668121558197	0.156054431293667	0.0226831896872457	4.03262597792718	0.0798465379728809	S1_3	G1/S	3	FALSE	7.46531631361478	1
chr1	1447531	1470067	+	ENSG00000197785	ATAD3A	7.37668121558197	0.156054431293667	0.0226831896872457	4.03262597792718	0.0798465379728809	S2_3	S1	4	FALSE	7.33351407702017	1
chr1	1447531	1470067	+	ENSG00000197785	ATAD3A	7.37668121558197	0.156054431293667	0.0226831896872457	4.03262597792718	0.0798465379728809	S3_3	S2	5	FALSE	7.39357807012253	1
chr1	1447531	1470067	+	ENSG00000197785	ATAD3A	7.37668121558197	0.156054431293667	0.0226831896872457	4.03262597792718	0.0798465379728809	S3.G2_3	G2	6	FALSE	7.49901335204992	1
chr1	1470554	1475833	-	ENSG00000205090	TMEM240	0.426677162765221	0.418291842555628	-0.523915361201368	7.44255580161254	0.0629795082219892	G1_1	eG1	1	FALSE	0.737821026821807	0
chr1	1470554	1475833	-	ENSG00000205090	TMEM240	0.426677162765221	0.418291842555628	-0.523915361201368	7.44255580161254	0.0629795082219892	G1.S_1	lG1	2	FALSE	0.777252040452876	0
chr1	1470554	1475833	-	ENSG00000205090	TMEM240	0.426677162765221	0.418291842555628	-0.523915361201368	7.44255580161254	0.0629795082219892	G2_1	G2/M	7	FALSE	0.311431712509087	0
chr1	1470554	1475833	-	ENSG00000205090	TMEM240	0.426677162765221	0.418291842555628	-0.523915361201368	7.44255580161254	0.0629795082219892	M_1	M	8	FALSE	1.41844831006467	0
chr1	1470554	1475833	-	ENSG00000205090	TMEM240	0.426677162765221	0.418291842555628	-0.523915361201368	7.44255580161254	0.0629795082219892	S1_1	G1/S	3	FALSE	0.134731507493136	0
chr1	1470554	1475833	-	ENSG00000205090	TMEM240	0.426677162765221	0.418291842555628	-0.523915361201368	7.44255580161254	0.0629795082219892	S2_1	S1	4	FALSE	0.092463843529341	0
chr1	1470554	1475833	-	ENSG00000205090	TMEM240	0.426677162765221	0.418291842555628	-0.523915361201368	7.44255580161254	0.0629795082219892	S3_1	S2	5	FALSE	0.323110107037573	0
chr1	1470554	1475833	-	ENSG00000205090	TMEM240	0.426677162765221	0.418291842555628	-0.523915361201368	7.44255580161254	0.0629795082219892	S3.G2_1	G2	6	FALSE	-0.381841245786727	0
chr1	1470554	1475833	-	ENSG00000205090	TMEM240	0.426677162765221	0.418291842555628	-0.523915361201368	7.44255580161254	0.0629795082219892	G1_2	eG1	1	FALSE	0.120954192480464	1
chr1	1470554	1475833	-	ENSG00000205090	TMEM240	0.426677162765221	0.418291842555628	-0.523915361201368	7.44255580161254	0.0629795082219892	G1.S_2	lG1	2	FALSE	-0.6828526965715	1
chr1	1470554	1475833	-	ENSG00000205090	TMEM240	0.426677162765221	0.418291842555628	-0.523915361201368	7.44255580161254	0.0629795082219892	G2_2	G2/M	7	FALSE	-0.279131623061898	1
chr1	1470554	1475833	-	ENSG00000205090	TMEM240	0.426677162765221	0.418291842555628	-0.523915361201368	7.44255580161254	0.0629795082219892	M_2	M	8	TRUE	NA	NA
chr1	1470554	1475833	-	ENSG00000205090	TMEM240	0.426677162765221	0.418291842555628	-0.523915361201368	7.44255580161254	0.0629795082219892	S1_2	G1/S	3	FALSE	-0.11239497021126	1
chr1	1470554	1475833	-	ENSG00000205090	TMEM240	0.426677162765221	0.418291842555628	-0.523915361201368	7.44255580161254	0.0629795082219892	S2_2	S1	4	FALSE	0.0832790422395704	1
chr1	1470554	1475833	-	ENSG00000205090	TMEM240	0.426677162765221	0.418291842555628	-0.523915361201368	7.44255580161254	0.0629795082219892	S3_2	S2	5	TRUE	NA	NA
chr1	1470554	1475833	-	ENSG00000205090	TMEM240	0.426677162765221	0.418291842555628	-0.523915361201368	7.44255580161254	0.0629795082219892	S3.G2_2	G2	6	FALSE	0.230857478966664	1
chr1	1470554	1475833	-	ENSG00000205090	TMEM240	0.426677162765221	0.418291842555628	-0.523915361201368	7.44255580161254	0.0629795082219892	G1_3	eG1	1	FALSE	0.389943169071278	1
chr1	1470554	1475833	-	ENSG00000205090	TMEM240	0.426677162765221	0.418291842555628	-0.523915361201368	7.44255580161254	0.0629795082219892	G1.S_3	lG1	2	FALSE	0.0109267381052707	1
chr1	1470554	1475833	-	ENSG00000205090	TMEM240	0.426677162765221	0.418291842555628	-0.523915361201368	7.44255580161254	0.0629795082219892	G2_3	G2/M	7	FALSE	0.162100647813924	1
chr1	1470554	1475833	-	ENSG00000205090	TMEM240	0.426677162765221	0.418291842555628	-0.523915361201368	7.44255580161254	0.0629795082219892	M_3	M	8	FALSE	0.909822583799046	1
chr1	1470554	1475833	-	ENSG00000205090	TMEM240	0.426677162765221	0.418291842555628	-0.523915361201368	7.44255580161254	0.0629795082219892	S1_3	G1/S	3	FALSE	-0.46953611149542	1
chr1	1470554	1475833	-	ENSG00000205090	TMEM240	0.426677162765221	0.418291842555628	-0.523915361201368	7.44255580161254	0.0629795082219892	S2_3	S1	4	FALSE	-0.822184126639604	1
chr1	1470554	1475833	-	ENSG00000205090	TMEM240	0.426677162765221	0.418291842555628	-0.523915361201368	7.44255580161254	0.0629795082219892	S3_3	S2	5	FALSE	-0.00531472987645352	1
chr1	1470554	1475833	-	ENSG00000205090	TMEM240	0.426677162765221	0.418291842555628	-0.523915361201368	7.44255580161254	0.0629795082219892	S3.G2_3	G2	6	FALSE	-0.912243394170871	1
chr1	1477053	1510249	-	ENSG00000160075	SSU72	6.64404647719849	0.0971495595347298	-0.00731337655675627	7.45674131919078	0.0296822734854504	G1_1	eG1	1	FALSE	6.60714039092082	0
chr1	1477053	1510249	-	ENSG00000160075	SSU72	6.64404647719849	0.0971495595347298	-0.00731337655675627	7.45674131919078	0.0296822734854504	G1.S_1	lG1	2	FALSE	6.72980873816084	0
chr1	1477053	1510249	-	ENSG00000160075	SSU72	6.64404647719849	0.0971495595347298	-0.00731337655675627	7.45674131919078	0.0296822734854504	G2_1	G2/M	7	FALSE	6.71147397877945	0
chr1	1477053	1510249	-	ENSG00000160075	SSU72	6.64404647719849	0.0971495595347298	-0.00731337655675627	7.45674131919078	0.0296822734854504	M_1	M	8	FALSE	6.72456843777316	0
chr1	1477053	1510249	-	ENSG00000160075	SSU72	6.64404647719849	0.0971495595347298	-0.00731337655675627	7.45674131919078	0.0296822734854504	S1_1	G1/S	3	FALSE	6.67389031860117	0
chr1	1477053	1510249	-	ENSG00000160075	SSU72	6.64404647719849	0.0971495595347298	-0.00731337655675627	7.45674131919078	0.0296822734854504	S2_1	S1	4	FALSE	6.61008949308773	0
chr1	1477053	1510249	-	ENSG00000160075	SSU72	6.64404647719849	0.0971495595347298	-0.00731337655675627	7.45674131919078	0.0296822734854504	S3_1	S2	5	FALSE	6.5082770507636	0
chr1	1477053	1510249	-	ENSG00000160075	SSU72	6.64404647719849	0.0971495595347298	-0.00731337655675627	7.45674131919078	0.0296822734854504	S3.G2_1	G2	6	FALSE	6.58712340950119	0
chr1	1477053	1510249	-	ENSG00000160075	SSU72	6.64404647719849	0.0971495595347298	-0.00731337655675627	7.45674131919078	0.0296822734854504	G1_2	eG1	1	FALSE	6.72276448567441	1
chr1	1477053	1510249	-	ENSG00000160075	SSU72	6.64404647719849	0.0971495595347298	-0.00731337655675627	7.45674131919078	0.0296822734854504	G1.S_2	lG1	2	FALSE	6.61617211081282	1
chr1	1477053	1510249	-	ENSG00000160075	SSU72	6.64404647719849	0.0971495595347298	-0.00731337655675627	7.45674131919078	0.0296822734854504	G2_2	G2/M	7	FALSE	6.81776156499765	1
chr1	1477053	1510249	-	ENSG00000160075	SSU72	6.64404647719849	0.0971495595347298	-0.00731337655675627	7.45674131919078	0.0296822734854504	M_2	M	8	TRUE	NA	NA
chr1	1477053	1510249	-	ENSG00000160075	SSU72	6.64404647719849	0.0971495595347298	-0.00731337655675627	7.45674131919078	0.0296822734854504	S1_2	G1/S	3	FALSE	6.7348445090488	1
chr1	1477053	1510249	-	ENSG00000160075	SSU72	6.64404647719849	0.0971495595347298	-0.00731337655675627	7.45674131919078	0.0296822734854504	S2_2	S1	4	FALSE	6.52094856021392	1
chr1	1477053	1510249	-	ENSG00000160075	SSU72	6.64404647719849	0.0971495595347298	-0.00731337655675627	7.45674131919078	0.0296822734854504	S3_2	S2	5	TRUE	NA	NA
chr1	1477053	1510249	-	ENSG00000160075	SSU72	6.64404647719849	0.0971495595347298	-0.00731337655675627	7.45674131919078	0.0296822734854504	S3.G2_2	G2	6	FALSE	6.55448586284387	1
chr1	1477053	1510249	-	ENSG00000160075	SSU72	6.64404647719849	0.0971495595347298	-0.00731337655675627	7.45674131919078	0.0296822734854504	G1_3	eG1	1	FALSE	6.57678155344994	1
chr1	1477053	1510249	-	ENSG00000160075	SSU72	6.64404647719849	0.0971495595347298	-0.00731337655675627	7.45674131919078	0.0296822734854504	G1.S_3	lG1	2	FALSE	6.70015770384354	1
chr1	1477053	1510249	-	ENSG00000160075	SSU72	6.64404647719849	0.0971495595347298	-0.00731337655675627	7.45674131919078	0.0296822734854504	G2_3	G2/M	7	FALSE	6.64227704986163	1
chr1	1477053	1510249	-	ENSG00000160075	SSU72	6.64404647719849	0.0971495595347298	-0.00731337655675627	7.45674131919078	0.0296822734854504	M_3	M	8	FALSE	6.89461957261465	1
chr1	1477053	1510249	-	ENSG00000160075	SSU72	6.64404647719849	0.0971495595347298	-0.00731337655675627	7.45674131919078	0.0296822734854504	S1_3	G1/S	3	FALSE	6.54912773276962	1
chr1	1477053	1510249	-	ENSG00000160075	SSU72	6.64404647719849	0.0971495595347298	-0.00731337655675627	7.45674131919078	0.0296822734854504	S2_3	S1	4	FALSE	6.46683236143876	1
chr1	1477053	1510249	-	ENSG00000160075	SSU72	6.64404647719849	0.0971495595347298	-0.00731337655675627	7.45674131919078	0.0296822734854504	S3_3	S2	5	FALSE	6.57929823842848	1
chr1	1477053	1510249	-	ENSG00000160075	SSU72	6.64404647719849	0.0971495595347298	-0.00731337655675627	7.45674131919078	0.0296822734854504	S3.G2_3	G2	6	FALSE	6.53566635457121	1
chr1	1533392	1535476	-	ENSG00000228594	FNDC10	4.16817264226244	0.32762814187868	-0.579943018707723	0.4397303001425	0.00347131665700654	G1_1	eG1	1	FALSE	4.45694876586768	0
chr1	1533392	1535476	-	ENSG00000228594	FNDC10	4.16817264226244	0.32762814187868	-0.579943018707723	0.4397303001425	0.00347131665700654	G1.S_1	lG1	2	FALSE	4.32620958771854	0
chr1	1533392	1535476	-	ENSG00000228594	FNDC10	4.16817264226244	0.32762814187868	-0.579943018707723	0.4397303001425	0.00347131665700654	G2_1	G2/M	7	FALSE	4.08402121640601	0
chr1	1533392	1535476	-	ENSG00000228594	FNDC10	4.16817264226244	0.32762814187868	-0.579943018707723	0.4397303001425	0.00347131665700654	M_1	M	8	FALSE	4.58837331150698	0
chr1	1533392	1535476	-	ENSG00000228594	FNDC10	4.16817264226244	0.32762814187868	-0.579943018707723	0.4397303001425	0.00347131665700654	S1_1	G1/S	3	FALSE	4.42326525578307	0
chr1	1533392	1535476	-	ENSG00000228594	FNDC10	4.16817264226244	0.32762814187868	-0.579943018707723	0.4397303001425	0.00347131665700654	S2_1	S1	4	FALSE	4.1571168018716	0
chr1	1533392	1535476	-	ENSG00000228594	FNDC10	4.16817264226244	0.32762814187868	-0.579943018707723	0.4397303001425	0.00347131665700654	S3_1	S2	5	FALSE	3.52412887758145	0
chr1	1533392	1535476	-	ENSG00000228594	FNDC10	4.16817264226244	0.32762814187868	-0.579943018707723	0.4397303001425	0.00347131665700654	S3.G2_1	G2	6	FALSE	3.78531732136421	0
chr1	1533392	1535476	-	ENSG00000228594	FNDC10	4.16817264226244	0.32762814187868	-0.579943018707723	0.4397303001425	0.00347131665700654	G1_2	eG1	1	FALSE	3.624357063562	1
chr1	1533392	1535476	-	ENSG00000228594	FNDC10	4.16817264226244	0.32762814187868	-0.579943018707723	0.4397303001425	0.00347131665700654	G1.S_2	lG1	2	FALSE	3.88517940819978	1
chr1	1533392	1535476	-	ENSG00000228594	FNDC10	4.16817264226244	0.32762814187868	-0.579943018707723	0.4397303001425	0.00347131665700654	G2_2	G2/M	7	FALSE	3.55853892342318	1
chr1	1533392	1535476	-	ENSG00000228594	FNDC10	4.16817264226244	0.32762814187868	-0.579943018707723	0.4397303001425	0.00347131665700654	M_2	M	8	TRUE	NA	NA
chr1	1533392	1535476	-	ENSG00000228594	FNDC10	4.16817264226244	0.32762814187868	-0.579943018707723	0.4397303001425	0.00347131665700654	S1_2	G1/S	3	FALSE	3.97900966322045	1
chr1	1533392	1535476	-	ENSG00000228594	FNDC10	4.16817264226244	0.32762814187868	-0.579943018707723	0.4397303001425	0.00347131665700654	S2_2	S1	4	FALSE	3.53016540755775	1
chr1	1533392	1535476	-	ENSG00000228594	FNDC10	4.16817264226244	0.32762814187868	-0.579943018707723	0.4397303001425	0.00347131665700654	S3_2	S2	5	TRUE	NA	NA
chr1	1533392	1535476	-	ENSG00000228594	FNDC10	4.16817264226244	0.32762814187868	-0.579943018707723	0.4397303001425	0.00347131665700654	S3.G2_2	G2	6	FALSE	3.51136564647405	1
chr1	1533392	1535476	-	ENSG00000228594	FNDC10	4.16817264226244	0.32762814187868	-0.579943018707723	0.4397303001425	0.00347131665700654	G1_3	eG1	1	FALSE	3.54160596412086	1
chr1	1533392	1535476	-	ENSG00000228594	FNDC10	4.16817264226244	0.32762814187868	-0.579943018707723	0.4397303001425	0.00347131665700654	G1.S_3	lG1	2	FALSE	3.80565957579377	1
chr1	1533392	1535476	-	ENSG00000228594	FNDC10	4.16817264226244	0.32762814187868	-0.579943018707723	0.4397303001425	0.00347131665700654	G2_3	G2/M	7	FALSE	3.28733683169619	1
chr1	1533392	1535476	-	ENSG00000228594	FNDC10	4.16817264226244	0.32762814187868	-0.579943018707723	0.4397303001425	0.00347131665700654	M_3	M	8	FALSE	4.04275337775916	1
chr1	1533392	1535476	-	ENSG00000228594	FNDC10	4.16817264226244	0.32762814187868	-0.579943018707723	0.4397303001425	0.00347131665700654	S1_3	G1/S	3	FALSE	3.95163617395553	1
chr1	1533392	1535476	-	ENSG00000228594	FNDC10	4.16817264226244	0.32762814187868	-0.579943018707723	0.4397303001425	0.00347131665700654	S2_3	S1	4	FALSE	3.19728573755862	1
chr1	1533392	1535476	-	ENSG00000228594	FNDC10	4.16817264226244	0.32762814187868	-0.579943018707723	0.4397303001425	0.00347131665700654	S3_3	S2	5	FALSE	3.11145233567669	1
chr1	1533392	1535476	-	ENSG00000228594	FNDC10	4.16817264226244	0.32762814187868	-0.579943018707723	0.4397303001425	0.00347131665700654	S3.G2_3	G2	6	FALSE	3.37759107100664	1
chr1	1550795	1565990	+	ENSG00000197530	MIB2	5.40968253025059	0.170041588457141	-0.317977374706125	7.20565590725049	0.332861022511098	G1_1	eG1	1	FALSE	5.67934118720412	0
chr1	1550795	1565990	+	ENSG00000197530	MIB2	5.40968253025059	0.170041588457141	-0.317977374706125	7.20565590725049	0.332861022511098	G1.S_1	lG1	2	FALSE	5.34432438227814	0
chr1	1550795	1565990	+	ENSG00000197530	MIB2	5.40968253025059	0.170041588457141	-0.317977374706125	7.20565590725049	0.332861022511098	G2_1	G2/M	7	FALSE	5.23426385198663	0
chr1	1550795	1565990	+	ENSG00000197530	MIB2	5.40968253025059	0.170041588457141	-0.317977374706125	7.20565590725049	0.332861022511098	M_1	M	8	FALSE	6.11270945327664	0
chr1	1550795	1565990	+	ENSG00000197530	MIB2	5.40968253025059	0.170041588457141	-0.317977374706125	7.20565590725049	0.332861022511098	S1_1	G1/S	3	FALSE	5.33490279580357	0
chr1	1550795	1565990	+	ENSG00000197530	MIB2	5.40968253025059	0.170041588457141	-0.317977374706125	7.20565590725049	0.332861022511098	S2_1	S1	4	FALSE	5.16951690170175	0
chr1	1550795	1565990	+	ENSG00000197530	MIB2	5.40968253025059	0.170041588457141	-0.317977374706125	7.20565590725049	0.332861022511098	S3_1	S2	5	FALSE	5.20239302668677	0
chr1	1550795	1565990	+	ENSG00000197530	MIB2	5.40968253025059	0.170041588457141	-0.317977374706125	7.20565590725049	0.332861022511098	S3.G2_1	G2	6	FALSE	5.20000864306709	0
chr1	1550795	1565990	+	ENSG00000197530	MIB2	5.40968253025059	0.170041588457141	-0.317977374706125	7.20565590725049	0.332861022511098	G1_2	eG1	1	FALSE	5.16348676959239	1
chr1	1550795	1565990	+	ENSG00000197530	MIB2	5.40968253025059	0.170041588457141	-0.317977374706125	7.20565590725049	0.332861022511098	G1.S_2	lG1	2	FALSE	4.86681647415499	1
chr1	1550795	1565990	+	ENSG00000197530	MIB2	5.40968253025059	0.170041588457141	-0.317977374706125	7.20565590725049	0.332861022511098	G2_2	G2/M	7	FALSE	4.82543171521051	1
chr1	1550795	1565990	+	ENSG00000197530	MIB2	5.40968253025059	0.170041588457141	-0.317977374706125	7.20565590725049	0.332861022511098	M_2	M	8	TRUE	NA	NA
chr1	1550795	1565990	+	ENSG00000197530	MIB2	5.40968253025059	0.170041588457141	-0.317977374706125	7.20565590725049	0.332861022511098	S1_2	G1/S	3	FALSE	5.04348225674542	1
chr1	1550795	1565990	+	ENSG00000197530	MIB2	5.40968253025059	0.170041588457141	-0.317977374706125	7.20565590725049	0.332861022511098	S2_2	S1	4	FALSE	5.15244106674697	1
chr1	1550795	1565990	+	ENSG00000197530	MIB2	5.40968253025059	0.170041588457141	-0.317977374706125	7.20565590725049	0.332861022511098	S3_2	S2	5	TRUE	NA	NA
chr1	1550795	1565990	+	ENSG00000197530	MIB2	5.40968253025059	0.170041588457141	-0.317977374706125	7.20565590725049	0.332861022511098	S3.G2_2	G2	6	FALSE	5.21288240463596	1
chr1	1550795	1565990	+	ENSG00000197530	MIB2	5.40968253025059	0.170041588457141	-0.317977374706125	7.20565590725049	0.332861022511098	G1_3	eG1	1	FALSE	4.96694438408975	1
chr1	1550795	1565990	+	ENSG00000197530	MIB2	5.40968253025059	0.170041588457141	-0.317977374706125	7.20565590725049	0.332861022511098	G1.S_3	lG1	2	FALSE	4.94454543280905	1
chr1	1550795	1565990	+	ENSG00000197530	MIB2	5.40968253025059	0.170041588457141	-0.317977374706125	7.20565590725049	0.332861022511098	G2_3	G2/M	7	FALSE	4.77623306745039	1
chr1	1550795	1565990	+	ENSG00000197530	MIB2	5.40968253025059	0.170041588457141	-0.317977374706125	7.20565590725049	0.332861022511098	M_3	M	8	FALSE	6.02231158014515	1
chr1	1550795	1565990	+	ENSG00000197530	MIB2	5.40968253025059	0.170041588457141	-0.317977374706125	7.20565590725049	0.332861022511098	S1_3	G1/S	3	FALSE	4.97892438932087	1
chr1	1550795	1565990	+	ENSG00000197530	MIB2	5.40968253025059	0.170041588457141	-0.317977374706125	7.20565590725049	0.332861022511098	S2_3	S1	4	FALSE	4.98629046566503	1
chr1	1550795	1565990	+	ENSG00000197530	MIB2	5.40968253025059	0.170041588457141	-0.317977374706125	7.20565590725049	0.332861022511098	S3_3	S2	5	FALSE	5.23464451822463	1
chr1	1550795	1565990	+	ENSG00000197530	MIB2	5.40968253025059	0.170041588457141	-0.317977374706125	7.20565590725049	0.332861022511098	S3.G2_3	G2	6	FALSE	5.07961853638545	1
chr1	1567474	1570639	+	ENSG00000189409	MMP23B	-2.71308304531488	0.958818149703646	-0.124328251260919	7.01154539079802	0.172404144834638	G1_1	eG1	1	FALSE	-1.68539040390274	0
chr1	1567474	1570639	+	ENSG00000189409	MMP23B	-2.71308304531488	0.958818149703646	-0.124328251260919	7.01154539079802	0.172404144834638	G1.S_1	lG1	2	FALSE	-5.37249507905181	0
chr1	1567474	1570639	+	ENSG00000189409	MMP23B	-2.71308304531488	0.958818149703646	-0.124328251260919	7.01154539079802	0.172404144834638	G2_1	G2/M	7	FALSE	-1.90156201082511	0
chr1	1567474	1570639	+	ENSG00000189409	MMP23B	-2.71308304531488	0.958818149703646	-0.124328251260919	7.01154539079802	0.172404144834638	M_1	M	8	FALSE	-0.808060219744008	0
chr1	1567474	1570639	+	ENSG00000189409	MMP23B	-2.71308304531488	0.958818149703646	-0.124328251260919	7.01154539079802	0.172404144834638	S1_1	G1/S	3	FALSE	-2.28847992323141	0
chr1	1567474	1570639	+	ENSG00000189409	MMP23B	-2.71308304531488	0.958818149703646	-0.124328251260919	7.01154539079802	0.172404144834638	S2_1	S1	4	FALSE	-5.39938925280033	0
chr1	1567474	1570639	+	ENSG00000189409	MMP23B	-2.71308304531488	0.958818149703646	-0.124328251260919	7.01154539079802	0.172404144834638	S3_1	S2	5	FALSE	-2.17939023349161	0
chr1	1567474	1570639	+	ENSG00000189409	MMP23B	-2.71308304531488	0.958818149703646	-0.124328251260919	7.01154539079802	0.172404144834638	S3.G2_1	G2	6	FALSE	-2.06989723947199	0
chr1	1567474	1570639	+	ENSG00000189409	MMP23B	-2.71308304531488	0.958818149703646	-0.124328251260919	7.01154539079802	0.172404144834638	G1_2	eG1	1	FALSE	-2.26370965775486	1
chr1	1567474	1570639	+	ENSG00000189409	MMP23B	-2.71308304531488	0.958818149703646	-0.124328251260919	7.01154539079802	0.172404144834638	G1.S_2	lG1	2	FALSE	-2.51935396428862	1
chr1	1567474	1570639	+	ENSG00000189409	MMP23B	-2.71308304531488	0.958818149703646	-0.124328251260919	7.01154539079802	0.172404144834638	G2_2	G2/M	7	FALSE	-2.31865998724853	1
chr1	1567474	1570639	+	ENSG00000189409	MMP23B	-2.71308304531488	0.958818149703646	-0.124328251260919	7.01154539079802	0.172404144834638	M_2	M	8	TRUE	NA	NA
chr1	1567474	1570639	+	ENSG00000189409	MMP23B	-2.71308304531488	0.958818149703646	-0.124328251260919	7.01154539079802	0.172404144834638	S1_2	G1/S	3	FALSE	-1.83822000677227	1
chr1	1567474	1570639	+	ENSG00000189409	MMP23B	-2.71308304531488	0.958818149703646	-0.124328251260919	7.01154539079802	0.172404144834638	S2_2	S1	4	FALSE	-5.89400088126035	1
chr1	1567474	1570639	+	ENSG00000189409	MMP23B	-2.71308304531488	0.958818149703646	-0.124328251260919	7.01154539079802	0.172404144834638	S3_2	S2	5	TRUE	NA	NA
chr1	1567474	1570639	+	ENSG00000189409	MMP23B	-2.71308304531488	0.958818149703646	-0.124328251260919	7.01154539079802	0.172404144834638	S3.G2_2	G2	6	FALSE	-2.68970805353893	1
chr1	1567474	1570639	+	ENSG00000189409	MMP23B	-2.71308304531488	0.958818149703646	-0.124328251260919	7.01154539079802	0.172404144834638	G1_3	eG1	1	FALSE	-3.01604919060456	1
chr1	1567474	1570639	+	ENSG00000189409	MMP23B	-2.71308304531488	0.958818149703646	-0.124328251260919	7.01154539079802	0.172404144834638	G1.S_3	lG1	2	FALSE	-1.88719364787552	1
chr1	1567474	1570639	+	ENSG00000189409	MMP23B	-2.71308304531488	0.958818149703646	-0.124328251260919	7.01154539079802	0.172404144834638	G2_3	G2/M	7	FALSE	-3.92536219343642	1
chr1	1567474	1570639	+	ENSG00000189409	MMP23B	-2.71308304531488	0.958818149703646	-0.124328251260919	7.01154539079802	0.172404144834638	M_3	M	8	FALSE	-0.750101974603332	1
chr1	1567474	1570639	+	ENSG00000189409	MMP23B	-2.71308304531488	0.958818149703646	-0.124328251260919	7.01154539079802	0.172404144834638	S1_3	G1/S	3	FALSE	-3.92896773013272	1
chr1	1567474	1570639	+	ENSG00000189409	MMP23B	-2.71308304531488	0.958818149703646	-0.124328251260919	7.01154539079802	0.172404144834638	S2_3	S1	4	FALSE	-1.88631446405932	1
chr1	1567474	1570639	+	ENSG00000189409	MMP23B	-2.71308304531488	0.958818149703646	-0.124328251260919	7.01154539079802	0.172404144834638	S3_3	S2	5	FALSE	-3.8466169838574	1
chr1	1567474	1570639	+	ENSG00000189409	MMP23B	-2.71308304531488	0.958818149703646	-0.124328251260919	7.01154539079802	0.172404144834638	S3.G2_3	G2	6	FALSE	-3.23417148905823	1
chr1	1570603	1590473	-	ENSG00000248333	CDK11B	4.63763362720914	0.0729297743919539	0.485039174076333	2.79562062702546	0.26761031035009	G1_1	eG1	1	FALSE	4.6316110099047	0
chr1	1570603	1590473	-	ENSG00000248333	CDK11B	4.63763362720914	0.0729297743919539	0.485039174076333	2.79562062702546	0.26761031035009	G1.S_1	lG1	2	FALSE	4.54785777636328	0
chr1	1570603	1590473	-	ENSG00000248333	CDK11B	4.63763362720914	0.0729297743919539	0.485039174076333	2.79562062702546	0.26761031035009	G2_1	G2/M	7	FALSE	4.55339150269303	0
chr1	1570603	1590473	-	ENSG00000248333	CDK11B	4.63763362720914	0.0729297743919539	0.485039174076333	2.79562062702546	0.26761031035009	M_1	M	8	FALSE	4.75387683987843	0
chr1	1570603	1590473	-	ENSG00000248333	CDK11B	4.63763362720914	0.0729297743919539	0.485039174076333	2.79562062702546	0.26761031035009	S1_1	G1/S	3	FALSE	4.62168580440997	0
chr1	1570603	1590473	-	ENSG00000248333	CDK11B	4.63763362720914	0.0729297743919539	0.485039174076333	2.79562062702546	0.26761031035009	S2_1	S1	4	FALSE	4.74399396118949	0
chr1	1570603	1590473	-	ENSG00000248333	CDK11B	4.63763362720914	0.0729297743919539	0.485039174076333	2.79562062702546	0.26761031035009	S3_1	S2	5	FALSE	4.68273049199689	0
chr1	1570603	1590473	-	ENSG00000248333	CDK11B	4.63763362720914	0.0729297743919539	0.485039174076333	2.79562062702546	0.26761031035009	S3.G2_1	G2	6	FALSE	4.56592163123732	0
chr1	1570603	1590473	-	ENSG00000248333	CDK11B	4.63763362720914	0.0729297743919539	0.485039174076333	2.79562062702546	0.26761031035009	G1_2	eG1	1	FALSE	5.15601648731761	1
chr1	1570603	1590473	-	ENSG00000248333	CDK11B	4.63763362720914	0.0729297743919539	0.485039174076333	2.79562062702546	0.26761031035009	G1.S_2	lG1	2	FALSE	5.23839319201409	1
chr1	1570603	1590473	-	ENSG00000248333	CDK11B	4.63763362720914	0.0729297743919539	0.485039174076333	2.79562062702546	0.26761031035009	G2_2	G2/M	7	FALSE	4.98003905422717	1
chr1	1570603	1590473	-	ENSG00000248333	CDK11B	4.63763362720914	0.0729297743919539	0.485039174076333	2.79562062702546	0.26761031035009	M_2	M	8	TRUE	NA	NA
chr1	1570603	1590473	-	ENSG00000248333	CDK11B	4.63763362720914	0.0729297743919539	0.485039174076333	2.79562062702546	0.26761031035009	S1_2	G1/S	3	FALSE	5.41335343997613	1
chr1	1570603	1590473	-	ENSG00000248333	CDK11B	4.63763362720914	0.0729297743919539	0.485039174076333	2.79562062702546	0.26761031035009	S2_2	S1	4	FALSE	5.23334865979877	1
chr1	1570603	1590473	-	ENSG00000248333	CDK11B	4.63763362720914	0.0729297743919539	0.485039174076333	2.79562062702546	0.26761031035009	S3_2	S2	5	TRUE	NA	NA
chr1	1570603	1590473	-	ENSG00000248333	CDK11B	4.63763362720914	0.0729297743919539	0.485039174076333	2.79562062702546	0.26761031035009	S3.G2_2	G2	6	FALSE	5.20077338236584	1
chr1	1570603	1590473	-	ENSG00000248333	CDK11B	4.63763362720914	0.0729297743919539	0.485039174076333	2.79562062702546	0.26761031035009	G1_3	eG1	1	FALSE	4.82818579715419	1
chr1	1570603	1590473	-	ENSG00000248333	CDK11B	4.63763362720914	0.0729297743919539	0.485039174076333	2.79562062702546	0.26761031035009	G1.S_3	lG1	2	FALSE	5.00762411543243	1
chr1	1570603	1590473	-	ENSG00000248333	CDK11B	4.63763362720914	0.0729297743919539	0.485039174076333	2.79562062702546	0.26761031035009	G2_3	G2/M	7	FALSE	4.99846046790694	1
chr1	1570603	1590473	-	ENSG00000248333	CDK11B	4.63763362720914	0.0729297743919539	0.485039174076333	2.79562062702546	0.26761031035009	M_3	M	8	FALSE	5.18441452698275	1
chr1	1570603	1590473	-	ENSG00000248333	CDK11B	4.63763362720914	0.0729297743919539	0.485039174076333	2.79562062702546	0.26761031035009	S1_3	G1/S	3	FALSE	5.1126914215045	1
chr1	1570603	1590473	-	ENSG00000248333	CDK11B	4.63763362720914	0.0729297743919539	0.485039174076333	2.79562062702546	0.26761031035009	S2_3	S1	4	FALSE	5.20596217892407	1
chr1	1570603	1590473	-	ENSG00000248333	CDK11B	4.63763362720914	0.0729297743919539	0.485039174076333	2.79562062702546	0.26761031035009	S3_3	S2	5	FALSE	5.09882685252052	1
chr1	1570603	1590473	-	ENSG00000248333	CDK11B	4.63763362720914	0.0729297743919539	0.485039174076333	2.79562062702546	0.26761031035009	S3.G2_3	G2	6	FALSE	5.08865800857066	1
chr1	1592939	1624167	-	ENSG00000189339	SLC35E2B	6.77635997444978	0.0717973243783673	-0.1254655699874	4.86099444871833	0.305291224432134	G1_1	eG1	1	FALSE	6.88273845970874	0
chr1	1592939	1624167	-	ENSG00000189339	SLC35E2B	6.77635997444978	0.0717973243783673	-0.1254655699874	4.86099444871833	0.305291224432134	G1.S_1	lG1	2	FALSE	6.60942890826553	0
chr1	1592939	1624167	-	ENSG00000189339	SLC35E2B	6.77635997444978	0.0717973243783673	-0.1254655699874	4.86099444871833	0.305291224432134	G2_1	G2/M	7	FALSE	6.72613767207812	0
chr1	1592939	1624167	-	ENSG00000189339	SLC35E2B	6.77635997444978	0.0717973243783673	-0.1254655699874	4.86099444871833	0.305291224432134	M_1	M	8	FALSE	6.91686285052261	0
chr1	1592939	1624167	-	ENSG00000189339	SLC35E2B	6.77635997444978	0.0717973243783673	-0.1254655699874	4.86099444871833	0.305291224432134	S1_1	G1/S	3	FALSE	6.77393423329323	0
chr1	1592939	1624167	-	ENSG00000189339	SLC35E2B	6.77635997444978	0.0717973243783673	-0.1254655699874	4.86099444871833	0.305291224432134	S2_1	S1	4	FALSE	6.82732397181863	0
chr1	1592939	1624167	-	ENSG00000189339	SLC35E2B	6.77635997444978	0.0717973243783673	-0.1254655699874	4.86099444871833	0.305291224432134	S3_1	S2	5	FALSE	6.75101858419262	0
chr1	1592939	1624167	-	ENSG00000189339	SLC35E2B	6.77635997444978	0.0717973243783673	-0.1254655699874	4.86099444871833	0.305291224432134	S3.G2_1	G2	6	FALSE	6.72343511571875	0
chr1	1592939	1624167	-	ENSG00000189339	SLC35E2B	6.77635997444978	0.0717973243783673	-0.1254655699874	4.86099444871833	0.305291224432134	G1_2	eG1	1	FALSE	6.57933898917737	1
chr1	1592939	1624167	-	ENSG00000189339	SLC35E2B	6.77635997444978	0.0717973243783673	-0.1254655699874	4.86099444871833	0.305291224432134	G1.S_2	lG1	2	FALSE	6.48104851724304	1
chr1	1592939	1624167	-	ENSG00000189339	SLC35E2B	6.77635997444978	0.0717973243783673	-0.1254655699874	4.86099444871833	0.305291224432134	G2_2	G2/M	7	FALSE	6.49618947135599	1
chr1	1592939	1624167	-	ENSG00000189339	SLC35E2B	6.77635997444978	0.0717973243783673	-0.1254655699874	4.86099444871833	0.305291224432134	M_2	M	8	TRUE	NA	NA
chr1	1592939	1624167	-	ENSG00000189339	SLC35E2B	6.77635997444978	0.0717973243783673	-0.1254655699874	4.86099444871833	0.305291224432134	S1_2	G1/S	3	FALSE	6.53782187629366	1
chr1	1592939	1624167	-	ENSG00000189339	SLC35E2B	6.77635997444978	0.0717973243783673	-0.1254655699874	4.86099444871833	0.305291224432134	S2_2	S1	4	FALSE	6.69401097195474	1
chr1	1592939	1624167	-	ENSG00000189339	SLC35E2B	6.77635997444978	0.0717973243783673	-0.1254655699874	4.86099444871833	0.305291224432134	S3_2	S2	5	TRUE	NA	NA
chr1	1592939	1624167	-	ENSG00000189339	SLC35E2B	6.77635997444978	0.0717973243783673	-0.1254655699874	4.86099444871833	0.305291224432134	S3.G2_2	G2	6	FALSE	6.893374713964	1
chr1	1592939	1624167	-	ENSG00000189339	SLC35E2B	6.77635997444978	0.0717973243783673	-0.1254655699874	4.86099444871833	0.305291224432134	G1_3	eG1	1	FALSE	6.50319390375662	1
chr1	1592939	1624167	-	ENSG00000189339	SLC35E2B	6.77635997444978	0.0717973243783673	-0.1254655699874	4.86099444871833	0.305291224432134	G1.S_3	lG1	2	FALSE	6.48903042432699	1
chr1	1592939	1624167	-	ENSG00000189339	SLC35E2B	6.77635997444978	0.0717973243783673	-0.1254655699874	4.86099444871833	0.305291224432134	G2_3	G2/M	7	FALSE	6.61541163523744	1
chr1	1592939	1624167	-	ENSG00000189339	SLC35E2B	6.77635997444978	0.0717973243783673	-0.1254655699874	4.86099444871833	0.305291224432134	M_3	M	8	FALSE	6.90782379767305	1
chr1	1592939	1624167	-	ENSG00000189339	SLC35E2B	6.77635997444978	0.0717973243783673	-0.1254655699874	4.86099444871833	0.305291224432134	S1_3	G1/S	3	FALSE	6.63549935920287	1
chr1	1592939	1624167	-	ENSG00000189339	SLC35E2B	6.77635997444978	0.0717973243783673	-0.1254655699874	4.86099444871833	0.305291224432134	S2_3	S1	4	FALSE	6.73207103819929	1
chr1	1592939	1624167	-	ENSG00000189339	SLC35E2B	6.77635997444978	0.0717973243783673	-0.1254655699874	4.86099444871833	0.305291224432134	S3_3	S2	5	FALSE	6.83374253965632	1
chr1	1592939	1624167	-	ENSG00000189339	SLC35E2B	6.77635997444978	0.0717973243783673	-0.1254655699874	4.86099444871833	0.305291224432134	S3.G2_3	G2	6	FALSE	6.66578957752567	1
chr1	1634169	1655766	-	ENSG00000008128	CDK11A	2.14637878368155	0.248206770407266	-0.345550747861074	0.55712819196442	0.136052208446664	G1_1	eG1	1	FALSE	2.60337082704943	0
chr1	1634169	1655766	-	ENSG00000008128	CDK11A	2.14637878368155	0.248206770407266	-0.345550747861074	0.55712819196442	0.136052208446664	G1.S_1	lG1	2	FALSE	2.40229198054937	0
chr1	1634169	1655766	-	ENSG00000008128	CDK11A	2.14637878368155	0.248206770407266	-0.345550747861074	0.55712819196442	0.136052208446664	G2_1	G2/M	7	FALSE	2.15470620882163	0
chr1	1634169	1655766	-	ENSG00000008128	CDK11A	2.14637878368155	0.248206770407266	-0.345550747861074	0.55712819196442	0.136052208446664	M_1	M	8	FALSE	1.91440580472708	0
chr1	1634169	1655766	-	ENSG00000008128	CDK11A	2.14637878368155	0.248206770407266	-0.345550747861074	0.55712819196442	0.136052208446664	S1_1	G1/S	3	FALSE	2.21209039019938	0
chr1	1634169	1655766	-	ENSG00000008128	CDK11A	2.14637878368155	0.248206770407266	-0.345550747861074	0.55712819196442	0.136052208446664	S2_1	S1	4	FALSE	2.13199220771598	0
chr1	1634169	1655766	-	ENSG00000008128	CDK11A	2.14637878368155	0.248206770407266	-0.345550747861074	0.55712819196442	0.136052208446664	S3_1	S2	5	FALSE	2.19757922495371	0
chr1	1634169	1655766	-	ENSG00000008128	CDK11A	2.14637878368155	0.248206770407266	-0.345550747861074	0.55712819196442	0.136052208446664	S3.G2_1	G2	6	FALSE	1.55459362543581	0
chr1	1634169	1655766	-	ENSG00000008128	CDK11A	2.14637878368155	0.248206770407266	-0.345550747861074	0.55712819196442	0.136052208446664	G1_2	eG1	1	FALSE	2.28746452951001	1
chr1	1634169	1655766	-	ENSG00000008128	CDK11A	2.14637878368155	0.248206770407266	-0.345550747861074	0.55712819196442	0.136052208446664	G1.S_2	lG1	2	FALSE	1.56810887696172	1
chr1	1634169	1655766	-	ENSG00000008128	CDK11A	2.14637878368155	0.248206770407266	-0.345550747861074	0.55712819196442	0.136052208446664	G2_2	G2/M	7	FALSE	1.74981975063423	1
chr1	1634169	1655766	-	ENSG00000008128	CDK11A	2.14637878368155	0.248206770407266	-0.345550747861074	0.55712819196442	0.136052208446664	M_2	M	8	TRUE	NA	NA
chr1	1634169	1655766	-	ENSG00000008128	CDK11A	2.14637878368155	0.248206770407266	-0.345550747861074	0.55712819196442	0.136052208446664	S1_2	G1/S	3	FALSE	2.05379731235472	1
chr1	1634169	1655766	-	ENSG00000008128	CDK11A	2.14637878368155	0.248206770407266	-0.345550747861074	0.55712819196442	0.136052208446664	S2_2	S1	4	FALSE	1.6834279467754	1
chr1	1634169	1655766	-	ENSG00000008128	CDK11A	2.14637878368155	0.248206770407266	-0.345550747861074	0.55712819196442	0.136052208446664	S3_2	S2	5	TRUE	NA	NA
chr1	1634169	1655766	-	ENSG00000008128	CDK11A	2.14637878368155	0.248206770407266	-0.345550747861074	0.55712819196442	0.136052208446664	S3.G2_2	G2	6	FALSE	2.06517944862454	1
chr1	1634169	1655766	-	ENSG00000008128	CDK11A	2.14637878368155	0.248206770407266	-0.345550747861074	0.55712819196442	0.136052208446664	G1_3	eG1	1	FALSE	2.39673233473392	1
chr1	1634169	1655766	-	ENSG00000008128	CDK11A	2.14637878368155	0.248206770407266	-0.345550747861074	0.55712819196442	0.136052208446664	G1.S_3	lG1	2	FALSE	1.39484171988833	1
chr1	1634169	1655766	-	ENSG00000008128	CDK11A	2.14637878368155	0.248206770407266	-0.345550747861074	0.55712819196442	0.136052208446664	G2_3	G2/M	7	FALSE	1.45545959050452	1
chr1	1634169	1655766	-	ENSG00000008128	CDK11A	2.14637878368155	0.248206770407266	-0.345550747861074	0.55712819196442	0.136052208446664	M_3	M	8	FALSE	2.07364738570494	1
chr1	1634169	1655766	-	ENSG00000008128	CDK11A	2.14637878368155	0.248206770407266	-0.345550747861074	0.55712819196442	0.136052208446664	S1_3	G1/S	3	FALSE	2.13712146032506	1
chr1	1634169	1655766	-	ENSG00000008128	CDK11A	2.14637878368155	0.248206770407266	-0.345550747861074	0.55712819196442	0.136052208446664	S2_3	S1	4	FALSE	1.985170795418	1
chr1	1634169	1655766	-	ENSG00000008128	CDK11A	2.14637878368155	0.248206770407266	-0.345550747861074	0.55712819196442	0.136052208446664	S3_3	S2	5	FALSE	1.1382761237524	1
chr1	1634169	1655766	-	ENSG00000008128	CDK11A	2.14637878368155	0.248206770407266	-0.345550747861074	0.55712819196442	0.136052208446664	S3.G2_3	G2	6	FALSE	1.362763653329	1
chr1	1656277	1677431	-	ENSG00000215790	SLC35E2A	3.79127210708864	0.0446218657207686	-0.189651752304931	2.58741855804419	0.76960588599264	G1_1	eG1	1	FALSE	4.06706627200597	0
chr1	1656277	1677431	-	ENSG00000215790	SLC35E2A	3.79127210708864	0.0446218657207686	-0.189651752304931	2.58741855804419	0.76960588599264	G1.S_1	lG1	2	FALSE	3.85391711373698	0
chr1	1656277	1677431	-	ENSG00000215790	SLC35E2A	3.79127210708864	0.0446218657207686	-0.189651752304931	2.58741855804419	0.76960588599264	G2_1	G2/M	7	FALSE	3.63618585147521	0
chr1	1656277	1677431	-	ENSG00000215790	SLC35E2A	3.79127210708864	0.0446218657207686	-0.189651752304931	2.58741855804419	0.76960588599264	M_1	M	8	FALSE	3.75020741431173	0
chr1	1656277	1677431	-	ENSG00000215790	SLC35E2A	3.79127210708864	0.0446218657207686	-0.189651752304931	2.58741855804419	0.76960588599264	S1_1	G1/S	3	FALSE	3.81623794811703	0
chr1	1656277	1677431	-	ENSG00000215790	SLC35E2A	3.79127210708864	0.0446218657207686	-0.189651752304931	2.58741855804419	0.76960588599264	S2_1	S1	4	FALSE	3.64773465931369	0
chr1	1656277	1677431	-	ENSG00000215790	SLC35E2A	3.79127210708864	0.0446218657207686	-0.189651752304931	2.58741855804419	0.76960588599264	S3_1	S2	5	FALSE	3.74608178785863	0
chr1	1656277	1677431	-	ENSG00000215790	SLC35E2A	3.79127210708864	0.0446218657207686	-0.189651752304931	2.58741855804419	0.76960588599264	S3.G2_1	G2	6	FALSE	3.81274580988985	0
chr1	1656277	1677431	-	ENSG00000215790	SLC35E2A	3.79127210708864	0.0446218657207686	-0.189651752304931	2.58741855804419	0.76960588599264	G1_2	eG1	1	FALSE	3.41498828123216	1
chr1	1656277	1677431	-	ENSG00000215790	SLC35E2A	3.79127210708864	0.0446218657207686	-0.189651752304931	2.58741855804419	0.76960588599264	G1.S_2	lG1	2	FALSE	3.52191405408311	1
chr1	1656277	1677431	-	ENSG00000215790	SLC35E2A	3.79127210708864	0.0446218657207686	-0.189651752304931	2.58741855804419	0.76960588599264	G2_2	G2/M	7	FALSE	3.28949214084451	1
chr1	1656277	1677431	-	ENSG00000215790	SLC35E2A	3.79127210708864	0.0446218657207686	-0.189651752304931	2.58741855804419	0.76960588599264	M_2	M	8	TRUE	NA	NA
chr1	1656277	1677431	-	ENSG00000215790	SLC35E2A	3.79127210708864	0.0446218657207686	-0.189651752304931	2.58741855804419	0.76960588599264	S1_2	G1/S	3	FALSE	3.46976889715722	1
chr1	1656277	1677431	-	ENSG00000215790	SLC35E2A	3.79127210708864	0.0446218657207686	-0.189651752304931	2.58741855804419	0.76960588599264	S2_2	S1	4	FALSE	3.61577412306659	1
chr1	1656277	1677431	-	ENSG00000215790	SLC35E2A	3.79127210708864	0.0446218657207686	-0.189651752304931	2.58741855804419	0.76960588599264	S3_2	S2	5	TRUE	NA	NA
chr1	1656277	1677431	-	ENSG00000215790	SLC35E2A	3.79127210708864	0.0446218657207686	-0.189651752304931	2.58741855804419	0.76960588599264	S3.G2_2	G2	6	FALSE	3.95620765841409	1
chr1	1656277	1677431	-	ENSG00000215790	SLC35E2A	3.79127210708864	0.0446218657207686	-0.189651752304931	2.58741855804419	0.76960588599264	G1_3	eG1	1	FALSE	3.57191579827812	1
chr1	1656277	1677431	-	ENSG00000215790	SLC35E2A	3.79127210708864	0.0446218657207686	-0.189651752304931	2.58741855804419	0.76960588599264	G1.S_3	lG1	2	FALSE	3.57521567056168	1
chr1	1656277	1677431	-	ENSG00000215790	SLC35E2A	3.79127210708864	0.0446218657207686	-0.189651752304931	2.58741855804419	0.76960588599264	G2_3	G2/M	7	FALSE	3.45257131117969	1
chr1	1656277	1677431	-	ENSG00000215790	SLC35E2A	3.79127210708864	0.0446218657207686	-0.189651752304931	2.58741855804419	0.76960588599264	M_3	M	8	FALSE	3.75832667792853	1
chr1	1656277	1677431	-	ENSG00000215790	SLC35E2A	3.79127210708864	0.0446218657207686	-0.189651752304931	2.58741855804419	0.76960588599264	S1_3	G1/S	3	FALSE	3.81474469647407	1
chr1	1656277	1677431	-	ENSG00000215790	SLC35E2A	3.79127210708864	0.0446218657207686	-0.189651752304931	2.58741855804419	0.76960588599264	S2_3	S1	4	FALSE	3.79124502938361	1
chr1	1656277	1677431	-	ENSG00000215790	SLC35E2A	3.79127210708864	0.0446218657207686	-0.189651752304931	2.58741855804419	0.76960588599264	S3_3	S2	5	FALSE	3.70027747603024	1
chr1	1656277	1677431	-	ENSG00000215790	SLC35E2A	3.79127210708864	0.0446218657207686	-0.189651752304931	2.58741855804419	0.76960588599264	S3.G2_3	G2	6	FALSE	3.51267869403982	1
chr1	1682671	1711896	-	ENSG00000008130	NADK	7.05365598458502	0.0928933491007452	-0.116469213314324	5.2151135720344	0.247861417023124	G1_1	eG1	1	FALSE	6.9323274930497	0
chr1	1682671	1711896	-	ENSG00000008130	NADK	7.05365598458502	0.0928933491007452	-0.116469213314324	5.2151135720344	0.247861417023124	G1.S_1	lG1	2	FALSE	7.13157903546877	0
chr1	1682671	1711896	-	ENSG00000008130	NADK	7.05365598458502	0.0928933491007452	-0.116469213314324	5.2151135720344	0.247861417023124	G2_1	G2/M	7	FALSE	7.25210516474681	0
chr1	1682671	1711896	-	ENSG00000008130	NADK	7.05365598458502	0.0928933491007452	-0.116469213314324	5.2151135720344	0.247861417023124	M_1	M	8	FALSE	6.90591047269205	0
chr1	1682671	1711896	-	ENSG00000008130	NADK	7.05365598458502	0.0928933491007452	-0.116469213314324	5.2151135720344	0.247861417023124	S1_1	G1/S	3	FALSE	7.01841030608526	0
chr1	1682671	1711896	-	ENSG00000008130	NADK	7.05365598458502	0.0928933491007452	-0.116469213314324	5.2151135720344	0.247861417023124	S2_1	S1	4	FALSE	6.97917655720023	0
chr1	1682671	1711896	-	ENSG00000008130	NADK	7.05365598458502	0.0928933491007452	-0.116469213314324	5.2151135720344	0.247861417023124	S3_1	S2	5	FALSE	7.08296566228024	0
chr1	1682671	1711896	-	ENSG00000008130	NADK	7.05365598458502	0.0928933491007452	-0.116469213314324	5.2151135720344	0.247861417023124	S3.G2_1	G2	6	FALSE	7.12677318515714	0
chr1	1682671	1711896	-	ENSG00000008130	NADK	7.05365598458502	0.0928933491007452	-0.116469213314324	5.2151135720344	0.247861417023124	G1_2	eG1	1	FALSE	6.86414140369697	1
chr1	1682671	1711896	-	ENSG00000008130	NADK	7.05365598458502	0.0928933491007452	-0.116469213314324	5.2151135720344	0.247861417023124	G1.S_2	lG1	2	FALSE	6.9066111963846	1
chr1	1682671	1711896	-	ENSG00000008130	NADK	7.05365598458502	0.0928933491007452	-0.116469213314324	5.2151135720344	0.247861417023124	G2_2	G2/M	7	FALSE	6.78666655477948	1
chr1	1682671	1711896	-	ENSG00000008130	NADK	7.05365598458502	0.0928933491007452	-0.116469213314324	5.2151135720344	0.247861417023124	M_2	M	8	TRUE	NA	NA
chr1	1682671	1711896	-	ENSG00000008130	NADK	7.05365598458502	0.0928933491007452	-0.116469213314324	5.2151135720344	0.247861417023124	S1_2	G1/S	3	FALSE	6.91074689007222	1
chr1	1682671	1711896	-	ENSG00000008130	NADK	7.05365598458502	0.0928933491007452	-0.116469213314324	5.2151135720344	0.247861417023124	S2_2	S1	4	FALSE	6.94658036930041	1
chr1	1682671	1711896	-	ENSG00000008130	NADK	7.05365598458502	0.0928933491007452	-0.116469213314324	5.2151135720344	0.247861417023124	S3_2	S2	5	TRUE	NA	NA
chr1	1682671	1711896	-	ENSG00000008130	NADK	7.05365598458502	0.0928933491007452	-0.116469213314324	5.2151135720344	0.247861417023124	S3.G2_2	G2	6	FALSE	7.24166264689689	1
chr1	1682671	1711896	-	ENSG00000008130	NADK	7.05365598458502	0.0928933491007452	-0.116469213314324	5.2151135720344	0.247861417023124	G1_3	eG1	1	FALSE	6.69922645566005	1
chr1	1682671	1711896	-	ENSG00000008130	NADK	7.05365598458502	0.0928933491007452	-0.116469213314324	5.2151135720344	0.247861417023124	G1.S_3	lG1	2	FALSE	6.7602647785794	1
chr1	1682671	1711896	-	ENSG00000008130	NADK	7.05365598458502	0.0928933491007452	-0.116469213314324	5.2151135720344	0.247861417023124	G2_3	G2/M	7	FALSE	6.94782555389999	1
chr1	1682671	1711896	-	ENSG00000008130	NADK	7.05365598458502	0.0928933491007452	-0.116469213314324	5.2151135720344	0.247861417023124	M_3	M	8	FALSE	7.37360560190874	1
chr1	1682671	1711896	-	ENSG00000008130	NADK	7.05365598458502	0.0928933491007452	-0.116469213314324	5.2151135720344	0.247861417023124	S1_3	G1/S	3	FALSE	6.79013583227341	1
chr1	1682671	1711896	-	ENSG00000008130	NADK	7.05365598458502	0.0928933491007452	-0.116469213314324	5.2151135720344	0.247861417023124	S2_3	S1	4	FALSE	6.88817312589036	1
chr1	1682671	1711896	-	ENSG00000008130	NADK	7.05365598458502	0.0928933491007452	-0.116469213314324	5.2151135720344	0.247861417023124	S3_3	S2	5	FALSE	7.01576208079213	1
chr1	1682671	1711896	-	ENSG00000008130	NADK	7.05365598458502	0.0928933491007452	-0.116469213314324	5.2151135720344	0.247861417023124	S3.G2_3	G2	6	FALSE	6.91988710692506	1
chr1	1716729	1822495	-	ENSG00000078369	GNB1	8.11619767147139	0.0820307229640186	0.28220612930882	4.9222653142291	0.000702656216362584	G1_1	eG1	1	FALSE	8.03430954385549	0
chr1	1716729	1822495	-	ENSG00000078369	GNB1	8.11619767147139	0.0820307229640186	0.28220612930882	4.9222653142291	0.000702656216362584	G1.S_1	lG1	2	FALSE	7.95800169858688	0
chr1	1716729	1822495	-	ENSG00000078369	GNB1	8.11619767147139	0.0820307229640186	0.28220612930882	4.9222653142291	0.000702656216362584	G2_1	G2/M	7	FALSE	8.2385705812741	0
chr1	1716729	1822495	-	ENSG00000078369	GNB1	8.11619767147139	0.0820307229640186	0.28220612930882	4.9222653142291	0.000702656216362584	M_1	M	8	FALSE	8.11092224359907	0
chr1	1716729	1822495	-	ENSG00000078369	GNB1	8.11619767147139	0.0820307229640186	0.28220612930882	4.9222653142291	0.000702656216362584	S1_1	G1/S	3	FALSE	8.15116210160049	0
chr1	1716729	1822495	-	ENSG00000078369	GNB1	8.11619767147139	0.0820307229640186	0.28220612930882	4.9222653142291	0.000702656216362584	S2_1	S1	4	FALSE	8.1567575203255	0
chr1	1716729	1822495	-	ENSG00000078369	GNB1	8.11619767147139	0.0820307229640186	0.28220612930882	4.9222653142291	0.000702656216362584	S3_1	S2	5	FALSE	8.10459839727823	0
chr1	1716729	1822495	-	ENSG00000078369	GNB1	8.11619767147139	0.0820307229640186	0.28220612930882	4.9222653142291	0.000702656216362584	S3.G2_1	G2	6	FALSE	8.17525928525137	0
chr1	1716729	1822495	-	ENSG00000078369	GNB1	8.11619767147139	0.0820307229640186	0.28220612930882	4.9222653142291	0.000702656216362584	G1_2	eG1	1	FALSE	8.31529193293625	1
chr1	1716729	1822495	-	ENSG00000078369	GNB1	8.11619767147139	0.0820307229640186	0.28220612930882	4.9222653142291	0.000702656216362584	G1.S_2	lG1	2	FALSE	8.32063710625127	1
chr1	1716729	1822495	-	ENSG00000078369	GNB1	8.11619767147139	0.0820307229640186	0.28220612930882	4.9222653142291	0.000702656216362584	G2_2	G2/M	7	FALSE	8.4574988467651	1
chr1	1716729	1822495	-	ENSG00000078369	GNB1	8.11619767147139	0.0820307229640186	0.28220612930882	4.9222653142291	0.000702656216362584	M_2	M	8	TRUE	NA	NA
chr1	1716729	1822495	-	ENSG00000078369	GNB1	8.11619767147139	0.0820307229640186	0.28220612930882	4.9222653142291	0.000702656216362584	S1_2	G1/S	3	FALSE	8.32910163449133	1
chr1	1716729	1822495	-	ENSG00000078369	GNB1	8.11619767147139	0.0820307229640186	0.28220612930882	4.9222653142291	0.000702656216362584	S2_2	S1	4	FALSE	8.44842108098974	1
chr1	1716729	1822495	-	ENSG00000078369	GNB1	8.11619767147139	0.0820307229640186	0.28220612930882	4.9222653142291	0.000702656216362584	S3_2	S2	5	TRUE	NA	NA
chr1	1716729	1822495	-	ENSG00000078369	GNB1	8.11619767147139	0.0820307229640186	0.28220612930882	4.9222653142291	0.000702656216362584	S3.G2_2	G2	6	FALSE	8.46284842306868	1
chr1	1716729	1822495	-	ENSG00000078369	GNB1	8.11619767147139	0.0820307229640186	0.28220612930882	4.9222653142291	0.000702656216362584	G1_3	eG1	1	FALSE	8.32302136833055	1
chr1	1716729	1822495	-	ENSG00000078369	GNB1	8.11619767147139	0.0820307229640186	0.28220612930882	4.9222653142291	0.000702656216362584	G1.S_3	lG1	2	FALSE	8.38033789414805	1
chr1	1716729	1822495	-	ENSG00000078369	GNB1	8.11619767147139	0.0820307229640186	0.28220612930882	4.9222653142291	0.000702656216362584	G2_3	G2/M	7	FALSE	8.51663093884531	1
chr1	1716729	1822495	-	ENSG00000078369	GNB1	8.11619767147139	0.0820307229640186	0.28220612930882	4.9222653142291	0.000702656216362584	M_3	M	8	FALSE	8.36353602197826	1
chr1	1716729	1822495	-	ENSG00000078369	GNB1	8.11619767147139	0.0820307229640186	0.28220612930882	4.9222653142291	0.000702656216362584	S1_3	G1/S	3	FALSE	8.30774411404073	1
chr1	1716729	1822495	-	ENSG00000078369	GNB1	8.11619767147139	0.0820307229640186	0.28220612930882	4.9222653142291	0.000702656216362584	S2_3	S1	4	FALSE	8.38716327923454	1
chr1	1716729	1822495	-	ENSG00000078369	GNB1	8.11619767147139	0.0820307229640186	0.28220612930882	4.9222653142291	0.000702656216362584	S3_3	S2	5	FALSE	8.4417684963332	1
chr1	1716729	1822495	-	ENSG00000078369	GNB1	8.11619767147139	0.0820307229640186	0.28220612930882	4.9222653142291	0.000702656216362584	S3.G2_3	G2	6	FALSE	8.46722161864925	1
chr1	1849029	1850712	-	ENSG00000178821	TMEM52	2.64651313555453	0.151103854606089	-0.105875170107486	6.95073627461366	0.259250761455914	G1_1	eG1	1	FALSE	2.73169492402497	0
chr1	1849029	1850712	-	ENSG00000178821	TMEM52	2.64651313555453	0.151103854606089	-0.105875170107486	6.95073627461366	0.259250761455914	G1.S_1	lG1	2	FALSE	2.88959976631837	0
chr1	1849029	1850712	-	ENSG00000178821	TMEM52	2.64651313555453	0.151103854606089	-0.105875170107486	6.95073627461366	0.259250761455914	G2_1	G2/M	7	FALSE	3.18975315592083	0
chr1	1849029	1850712	-	ENSG00000178821	TMEM52	2.64651313555453	0.151103854606089	-0.105875170107486	6.95073627461366	0.259250761455914	M_1	M	8	FALSE	2.28279321070711	0
chr1	1849029	1850712	-	ENSG00000178821	TMEM52	2.64651313555453	0.151103854606089	-0.105875170107486	6.95073627461366	0.259250761455914	S1_1	G1/S	3	FALSE	2.39674670096318	0
chr1	1849029	1850712	-	ENSG00000178821	TMEM52	2.64651313555453	0.151103854606089	-0.105875170107486	6.95073627461366	0.259250761455914	S2_1	S1	4	FALSE	2.47712769376467	0
chr1	1849029	1850712	-	ENSG00000178821	TMEM52	2.64651313555453	0.151103854606089	-0.105875170107486	6.95073627461366	0.259250761455914	S3_1	S2	5	FALSE	2.43858732445751	0
chr1	1849029	1850712	-	ENSG00000178821	TMEM52	2.64651313555453	0.151103854606089	-0.105875170107486	6.95073627461366	0.259250761455914	S3.G2_1	G2	6	FALSE	2.76580230827958	0
chr1	1849029	1850712	-	ENSG00000178821	TMEM52	2.64651313555453	0.151103854606089	-0.105875170107486	6.95073627461366	0.259250761455914	G1_2	eG1	1	FALSE	2.69048665263201	1
chr1	1849029	1850712	-	ENSG00000178821	TMEM52	2.64651313555453	0.151103854606089	-0.105875170107486	6.95073627461366	0.259250761455914	G1.S_2	lG1	2	FALSE	2.89729278785188	1
chr1	1849029	1850712	-	ENSG00000178821	TMEM52	2.64651313555453	0.151103854606089	-0.105875170107486	6.95073627461366	0.259250761455914	G2_2	G2/M	7	FALSE	2.49440858600346	1
chr1	1849029	1850712	-	ENSG00000178821	TMEM52	2.64651313555453	0.151103854606089	-0.105875170107486	6.95073627461366	0.259250761455914	M_2	M	8	TRUE	NA	NA
chr1	1849029	1850712	-	ENSG00000178821	TMEM52	2.64651313555453	0.151103854606089	-0.105875170107486	6.95073627461366	0.259250761455914	S1_2	G1/S	3	FALSE	2.3500835239849	1
chr1	1849029	1850712	-	ENSG00000178821	TMEM52	2.64651313555453	0.151103854606089	-0.105875170107486	6.95073627461366	0.259250761455914	S2_2	S1	4	FALSE	2.33000079293776	1
chr1	1849029	1850712	-	ENSG00000178821	TMEM52	2.64651313555453	0.151103854606089	-0.105875170107486	6.95073627461366	0.259250761455914	S3_2	S2	5	TRUE	NA	NA
chr1	1849029	1850712	-	ENSG00000178821	TMEM52	2.64651313555453	0.151103854606089	-0.105875170107486	6.95073627461366	0.259250761455914	S3.G2_2	G2	6	FALSE	2.76503186977364	1
chr1	1849029	1850712	-	ENSG00000178821	TMEM52	2.64651313555453	0.151103854606089	-0.105875170107486	6.95073627461366	0.259250761455914	G1_3	eG1	1	FALSE	2.47580390572512	1
chr1	1849029	1850712	-	ENSG00000178821	TMEM52	2.64651313555453	0.151103854606089	-0.105875170107486	6.95073627461366	0.259250761455914	G1.S_3	lG1	2	FALSE	2.75666254189921	1
chr1	1849029	1850712	-	ENSG00000178821	TMEM52	2.64651313555453	0.151103854606089	-0.105875170107486	6.95073627461366	0.259250761455914	G2_3	G2/M	7	FALSE	2.52859429513473	1
chr1	1849029	1850712	-	ENSG00000178821	TMEM52	2.64651313555453	0.151103854606089	-0.105875170107486	6.95073627461366	0.259250761455914	M_3	M	8	FALSE	2.57758538957272	1
chr1	1849029	1850712	-	ENSG00000178821	TMEM52	2.64651313555453	0.151103854606089	-0.105875170107486	6.95073627461366	0.259250761455914	S1_3	G1/S	3	FALSE	2.4227077081487	1
chr1	1849029	1850712	-	ENSG00000178821	TMEM52	2.64651313555453	0.151103854606089	-0.105875170107486	6.95073627461366	0.259250761455914	S2_3	S1	4	FALSE	2.00298207153446	1
chr1	1849029	1850712	-	ENSG00000178821	TMEM52	2.64651313555453	0.151103854606089	-0.105875170107486	6.95073627461366	0.259250761455914	S3_3	S2	5	FALSE	2.55141409011576	1
chr1	1849029	1850712	-	ENSG00000178821	TMEM52	2.64651313555453	0.151103854606089	-0.105875170107486	6.95073627461366	0.259250761455914	S3.G2_3	G2	6	FALSE	2.67752009281411	1
chr1	1981909	2116834	+	ENSG00000067606	PRKCZ	1.27553817983683	0.120001037561801	-0.134733920249183	6.11179848864271	0.490325321694371	G1_1	eG1	1	FALSE	1.51338946021176	0
chr1	1981909	2116834	+	ENSG00000067606	PRKCZ	1.27553817983683	0.120001037561801	-0.134733920249183	6.11179848864271	0.490325321694371	G1.S_1	lG1	2	FALSE	0.967354923832819	0
chr1	1981909	2116834	+	ENSG00000067606	PRKCZ	1.27553817983683	0.120001037561801	-0.134733920249183	6.11179848864271	0.490325321694371	G2_1	G2/M	7	FALSE	1.20886197886854	0
chr1	1981909	2116834	+	ENSG00000067606	PRKCZ	1.27553817983683	0.120001037561801	-0.134733920249183	6.11179848864271	0.490325321694371	M_1	M	8	FALSE	1.60336602598246	0
chr1	1981909	2116834	+	ENSG00000067606	PRKCZ	1.27553817983683	0.120001037561801	-0.134733920249183	6.11179848864271	0.490325321694371	S1_1	G1/S	3	FALSE	1.09757850907567	0
chr1	1981909	2116834	+	ENSG00000067606	PRKCZ	1.27553817983683	0.120001037561801	-0.134733920249183	6.11179848864271	0.490325321694371	S2_1	S1	4	FALSE	1.1397695583077	0
chr1	1981909	2116834	+	ENSG00000067606	PRKCZ	1.27553817983683	0.120001037561801	-0.134733920249183	6.11179848864271	0.490325321694371	S3_1	S2	5	FALSE	1.09362826091481	0
chr1	1981909	2116834	+	ENSG00000067606	PRKCZ	1.27553817983683	0.120001037561801	-0.134733920249183	6.11179848864271	0.490325321694371	S3.G2_1	G2	6	FALSE	1.58035672150089	0
chr1	1981909	2116834	+	ENSG00000067606	PRKCZ	1.27553817983683	0.120001037561801	-0.134733920249183	6.11179848864271	0.490325321694371	G1_2	eG1	1	FALSE	1.33454966557975	1
chr1	1981909	2116834	+	ENSG00000067606	PRKCZ	1.27553817983683	0.120001037561801	-0.134733920249183	6.11179848864271	0.490325321694371	G1.S_2	lG1	2	FALSE	1.24314672198472	1
chr1	1981909	2116834	+	ENSG00000067606	PRKCZ	1.27553817983683	0.120001037561801	-0.134733920249183	6.11179848864271	0.490325321694371	G2_2	G2/M	7	FALSE	1.14077163138876	1
chr1	1981909	2116834	+	ENSG00000067606	PRKCZ	1.27553817983683	0.120001037561801	-0.134733920249183	6.11179848864271	0.490325321694371	M_2	M	8	TRUE	NA	NA
chr1	1981909	2116834	+	ENSG00000067606	PRKCZ	1.27553817983683	0.120001037561801	-0.134733920249183	6.11179848864271	0.490325321694371	S1_2	G1/S	3	FALSE	1.40385478042588	1
chr1	1981909	2116834	+	ENSG00000067606	PRKCZ	1.27553817983683	0.120001037561801	-0.134733920249183	6.11179848864271	0.490325321694371	S2_2	S1	4	FALSE	1.07178340340174	1
chr1	1981909	2116834	+	ENSG00000067606	PRKCZ	1.27553817983683	0.120001037561801	-0.134733920249183	6.11179848864271	0.490325321694371	S3_2	S2	5	TRUE	NA	NA
chr1	1981909	2116834	+	ENSG00000067606	PRKCZ	1.27553817983683	0.120001037561801	-0.134733920249183	6.11179848864271	0.490325321694371	S3.G2_2	G2	6	FALSE	1.4454515297427	1
chr1	1981909	2116834	+	ENSG00000067606	PRKCZ	1.27553817983683	0.120001037561801	-0.134733920249183	6.11179848864271	0.490325321694371	G1_3	eG1	1	FALSE	0.639302638007996	1
chr1	1981909	2116834	+	ENSG00000067606	PRKCZ	1.27553817983683	0.120001037561801	-0.134733920249183	6.11179848864271	0.490325321694371	G1.S_3	lG1	2	FALSE	1.31158621623898	1
chr1	1981909	2116834	+	ENSG00000067606	PRKCZ	1.27553817983683	0.120001037561801	-0.134733920249183	6.11179848864271	0.490325321694371	G2_3	G2/M	7	FALSE	1.11903192592204	1
chr1	1981909	2116834	+	ENSG00000067606	PRKCZ	1.27553817983683	0.120001037561801	-0.134733920249183	6.11179848864271	0.490325321694371	M_3	M	8	FALSE	1.26425331837374	1
chr1	1981909	2116834	+	ENSG00000067606	PRKCZ	1.27553817983683	0.120001037561801	-0.134733920249183	6.11179848864271	0.490325321694371	S1_3	G1/S	3	FALSE	0.368712818507968	1
chr1	1981909	2116834	+	ENSG00000067606	PRKCZ	1.27553817983683	0.120001037561801	-0.134733920249183	6.11179848864271	0.490325321694371	S2_3	S1	4	FALSE	1.3407544444866	1
chr1	1981909	2116834	+	ENSG00000067606	PRKCZ	1.27553817983683	0.120001037561801	-0.134733920249183	6.11179848864271	0.490325321694371	S3_3	S2	5	FALSE	1.07621515562014	1
chr1	1981909	2116834	+	ENSG00000067606	PRKCZ	1.27553817983683	0.120001037561801	-0.134733920249183	6.11179848864271	0.490325321694371	S3.G2_3	G2	6	FALSE	1.13040094323762	1
chr1	2115903	2144159	-	ENSG00000162585	FAAP20	6.09899388314086	0.119259131942938	-0.0870125424005486	7.48169247120051	0.218139776934257	G1_1	eG1	1	FALSE	6.17089363548217	0
chr1	2115903	2144159	-	ENSG00000162585	FAAP20	6.09899388314086	0.119259131942938	-0.0870125424005486	7.48169247120051	0.218139776934257	G1.S_1	lG1	2	FALSE	6.18353191367287	0
chr1	2115903	2144159	-	ENSG00000162585	FAAP20	6.09899388314086	0.119259131942938	-0.0870125424005486	7.48169247120051	0.218139776934257	G2_1	G2/M	7	FALSE	6.19981683926553	0
chr1	2115903	2144159	-	ENSG00000162585	FAAP20	6.09899388314086	0.119259131942938	-0.0870125424005486	7.48169247120051	0.218139776934257	M_1	M	8	FALSE	6.22095086691506	0
chr1	2115903	2144159	-	ENSG00000162585	FAAP20	6.09899388314086	0.119259131942938	-0.0870125424005486	7.48169247120051	0.218139776934257	S1_1	G1/S	3	FALSE	6.12514800579276	0
chr1	2115903	2144159	-	ENSG00000162585	FAAP20	6.09899388314086	0.119259131942938	-0.0870125424005486	7.48169247120051	0.218139776934257	S2_1	S1	4	FALSE	5.98593392337554	0
chr1	2115903	2144159	-	ENSG00000162585	FAAP20	6.09899388314086	0.119259131942938	-0.0870125424005486	7.48169247120051	0.218139776934257	S3_1	S2	5	FALSE	6.0065864033945	0
chr1	2115903	2144159	-	ENSG00000162585	FAAP20	6.09899388314086	0.119259131942938	-0.0870125424005486	7.48169247120051	0.218139776934257	S3.G2_1	G2	6	FALSE	5.89908947722844	0
chr1	2115903	2144159	-	ENSG00000162585	FAAP20	6.09899388314086	0.119259131942938	-0.0870125424005486	7.48169247120051	0.218139776934257	G1_2	eG1	1	FALSE	6.08943716774322	1
chr1	2115903	2144159	-	ENSG00000162585	FAAP20	6.09899388314086	0.119259131942938	-0.0870125424005486	7.48169247120051	0.218139776934257	G1.S_2	lG1	2	FALSE	6.01480993689902	1
chr1	2115903	2144159	-	ENSG00000162585	FAAP20	6.09899388314086	0.119259131942938	-0.0870125424005486	7.48169247120051	0.218139776934257	G2_2	G2/M	7	FALSE	5.92979473067411	1
chr1	2115903	2144159	-	ENSG00000162585	FAAP20	6.09899388314086	0.119259131942938	-0.0870125424005486	7.48169247120051	0.218139776934257	M_2	M	8	TRUE	NA	NA
chr1	2115903	2144159	-	ENSG00000162585	FAAP20	6.09899388314086	0.119259131942938	-0.0870125424005486	7.48169247120051	0.218139776934257	S1_2	G1/S	3	FALSE	6.27552215927692	1
chr1	2115903	2144159	-	ENSG00000162585	FAAP20	6.09899388314086	0.119259131942938	-0.0870125424005486	7.48169247120051	0.218139776934257	S2_2	S1	4	FALSE	5.92018100292993	1
chr1	2115903	2144159	-	ENSG00000162585	FAAP20	6.09899388314086	0.119259131942938	-0.0870125424005486	7.48169247120051	0.218139776934257	S3_2	S2	5	TRUE	NA	NA
chr1	2115903	2144159	-	ENSG00000162585	FAAP20	6.09899388314086	0.119259131942938	-0.0870125424005486	7.48169247120051	0.218139776934257	S3.G2_2	G2	6	FALSE	6.15891488689041	1
chr1	2115903	2144159	-	ENSG00000162585	FAAP20	6.09899388314086	0.119259131942938	-0.0870125424005486	7.48169247120051	0.218139776934257	G1_3	eG1	1	FALSE	5.97547265547114	1
chr1	2115903	2144159	-	ENSG00000162585	FAAP20	6.09899388314086	0.119259131942938	-0.0870125424005486	7.48169247120051	0.218139776934257	G1.S_3	lG1	2	FALSE	5.81008987771189	1
chr1	2115903	2144159	-	ENSG00000162585	FAAP20	6.09899388314086	0.119259131942938	-0.0870125424005486	7.48169247120051	0.218139776934257	G2_3	G2/M	7	FALSE	5.8663433677001	1
chr1	2115903	2144159	-	ENSG00000162585	FAAP20	6.09899388314086	0.119259131942938	-0.0870125424005486	7.48169247120051	0.218139776934257	M_3	M	8	FALSE	6.59720934176195	1
chr1	2115903	2144159	-	ENSG00000162585	FAAP20	6.09899388314086	0.119259131942938	-0.0870125424005486	7.48169247120051	0.218139776934257	S1_3	G1/S	3	FALSE	5.92017669775608	1
chr1	2115903	2144159	-	ENSG00000162585	FAAP20	6.09899388314086	0.119259131942938	-0.0870125424005486	7.48169247120051	0.218139776934257	S2_3	S1	4	FALSE	5.73972637648467	1
chr1	2115903	2144159	-	ENSG00000162585	FAAP20	6.09899388314086	0.119259131942938	-0.0870125424005486	7.48169247120051	0.218139776934257	S3_3	S2	5	FALSE	5.95266463766453	1
chr1	2115903	2144159	-	ENSG00000162585	FAAP20	6.09899388314086	0.119259131942938	-0.0870125424005486	7.48169247120051	0.218139776934257	S3.G2_3	G2	6	FALSE	5.91608353224395	1
chr1	2160134	2241558	+	ENSG00000157933	SKI	7.50405635869632	0.177122647206432	-0.142260798488073	5.50640858953412	0.00385767044357253	G1_1	eG1	1	FALSE	7.35327922145482	0
chr1	2160134	2241558	+	ENSG00000157933	SKI	7.50405635869632	0.177122647206432	-0.142260798488073	5.50640858953412	0.00385767044357253	G1.S_1	lG1	2	FALSE	7.52251210131686	0
chr1	2160134	2241558	+	ENSG00000157933	SKI	7.50405635869632	0.177122647206432	-0.142260798488073	5.50640858953412	0.00385767044357253	G2_1	G2/M	7	FALSE	7.84617325192088	0
chr1	2160134	2241558	+	ENSG00000157933	SKI	7.50405635869632	0.177122647206432	-0.142260798488073	5.50640858953412	0.00385767044357253	M_1	M	8	FALSE	7.41091463737926	0
chr1	2160134	2241558	+	ENSG00000157933	SKI	7.50405635869632	0.177122647206432	-0.142260798488073	5.50640858953412	0.00385767044357253	S1_1	G1/S	3	FALSE	7.46199868607711	0
chr1	2160134	2241558	+	ENSG00000157933	SKI	7.50405635869632	0.177122647206432	-0.142260798488073	5.50640858953412	0.00385767044357253	S2_1	S1	4	FALSE	7.47232351003489	0
chr1	2160134	2241558	+	ENSG00000157933	SKI	7.50405635869632	0.177122647206432	-0.142260798488073	5.50640858953412	0.00385767044357253	S3_1	S2	5	FALSE	7.41451956449568	0
chr1	2160134	2241558	+	ENSG00000157933	SKI	7.50405635869632	0.177122647206432	-0.142260798488073	5.50640858953412	0.00385767044357253	S3.G2_1	G2	6	FALSE	7.55072989689108	0
chr1	2160134	2241558	+	ENSG00000157933	SKI	7.50405635869632	0.177122647206432	-0.142260798488073	5.50640858953412	0.00385767044357253	G1_2	eG1	1	FALSE	7.15952299890583	1
chr1	2160134	2241558	+	ENSG00000157933	SKI	7.50405635869632	0.177122647206432	-0.142260798488073	5.50640858953412	0.00385767044357253	G1.S_2	lG1	2	FALSE	7.22716035684984	1
chr1	2160134	2241558	+	ENSG00000157933	SKI	7.50405635869632	0.177122647206432	-0.142260798488073	5.50640858953412	0.00385767044357253	G2_2	G2/M	7	FALSE	7.60499763433706	1
chr1	2160134	2241558	+	ENSG00000157933	SKI	7.50405635869632	0.177122647206432	-0.142260798488073	5.50640858953412	0.00385767044357253	M_2	M	8	TRUE	NA	NA
chr1	2160134	2241558	+	ENSG00000157933	SKI	7.50405635869632	0.177122647206432	-0.142260798488073	5.50640858953412	0.00385767044357253	S1_2	G1/S	3	FALSE	7.26405857106982	1
chr1	2160134	2241558	+	ENSG00000157933	SKI	7.50405635869632	0.177122647206432	-0.142260798488073	5.50640858953412	0.00385767044357253	S2_2	S1	4	FALSE	7.32198705990104	1
chr1	2160134	2241558	+	ENSG00000157933	SKI	7.50405635869632	0.177122647206432	-0.142260798488073	5.50640858953412	0.00385767044357253	S3_2	S2	5	TRUE	NA	NA
chr1	2160134	2241558	+	ENSG00000157933	SKI	7.50405635869632	0.177122647206432	-0.142260798488073	5.50640858953412	0.00385767044357253	S3.G2_2	G2	6	FALSE	7.64424591015543	1
chr1	2160134	2241558	+	ENSG00000157933	SKI	7.50405635869632	0.177122647206432	-0.142260798488073	5.50640858953412	0.00385767044357253	G1_3	eG1	1	FALSE	7.10626115258618	1
chr1	2160134	2241558	+	ENSG00000157933	SKI	7.50405635869632	0.177122647206432	-0.142260798488073	5.50640858953412	0.00385767044357253	G1.S_3	lG1	2	FALSE	7.20484268611408	1
chr1	2160134	2241558	+	ENSG00000157933	SKI	7.50405635869632	0.177122647206432	-0.142260798488073	5.50640858953412	0.00385767044357253	G2_3	G2/M	7	FALSE	7.54851263852024	1
chr1	2160134	2241558	+	ENSG00000157933	SKI	7.50405635869632	0.177122647206432	-0.142260798488073	5.50640858953412	0.00385767044357253	M_3	M	8	FALSE	7.62684819634621	1
chr1	2160134	2241558	+	ENSG00000157933	SKI	7.50405635869632	0.177122647206432	-0.142260798488073	5.50640858953412	0.00385767044357253	S1_3	G1/S	3	FALSE	7.14361152884951	1
chr1	2160134	2241558	+	ENSG00000157933	SKI	7.50405635869632	0.177122647206432	-0.142260798488073	5.50640858953412	0.00385767044357253	S2_3	S1	4	FALSE	7.19220027767959	1
chr1	2160134	2241558	+	ENSG00000157933	SKI	7.50405635869632	0.177122647206432	-0.142260798488073	5.50640858953412	0.00385767044357253	S3_3	S2	5	FALSE	7.42270453559766	1
chr1	2160134	2241558	+	ENSG00000157933	SKI	7.50405635869632	0.177122647206432	-0.142260798488073	5.50640858953412	0.00385767044357253	S3.G2_3	G2	6	FALSE	7.46262220802458	1
chr1	2252692	2323146	-	ENSG00000116151	MORN1	4.07413788213531	0.263860232377469	-0.264669404591167	2.37433173058919	0.0241335865369159	G1_1	eG1	1	FALSE	4.16579075911949	0
chr1	2252692	2323146	-	ENSG00000116151	MORN1	4.07413788213531	0.263860232377469	-0.264669404591167	2.37433173058919	0.0241335865369159	G1.S_1	lG1	2	FALSE	4.12136037018902	0
chr1	2252692	2323146	-	ENSG00000116151	MORN1	4.07413788213531	0.263860232377469	-0.264669404591167	2.37433173058919	0.0241335865369159	G2_1	G2/M	7	FALSE	3.59610841209988	0
chr1	2252692	2323146	-	ENSG00000116151	MORN1	4.07413788213531	0.263860232377469	-0.264669404591167	2.37433173058919	0.0241335865369159	M_1	M	8	FALSE	3.91221824548932	0
chr1	2252692	2323146	-	ENSG00000116151	MORN1	4.07413788213531	0.263860232377469	-0.264669404591167	2.37433173058919	0.0241335865369159	S1_1	G1/S	3	FALSE	4.29511574172584	0
chr1	2252692	2323146	-	ENSG00000116151	MORN1	4.07413788213531	0.263860232377469	-0.264669404591167	2.37433173058919	0.0241335865369159	S2_1	S1	4	FALSE	4.09846258415078	0
chr1	2252692	2323146	-	ENSG00000116151	MORN1	4.07413788213531	0.263860232377469	-0.264669404591167	2.37433173058919	0.0241335865369159	S3_1	S2	5	FALSE	4.37007358600816	0
chr1	2252692	2323146	-	ENSG00000116151	MORN1	4.07413788213531	0.263860232377469	-0.264669404591167	2.37433173058919	0.0241335865369159	S3.G2_1	G2	6	FALSE	4.03397335829997	0
chr1	2252692	2323146	-	ENSG00000116151	MORN1	4.07413788213531	0.263860232377469	-0.264669404591167	2.37433173058919	0.0241335865369159	G1_2	eG1	1	FALSE	3.94357587119138	1
chr1	2252692	2323146	-	ENSG00000116151	MORN1	4.07413788213531	0.263860232377469	-0.264669404591167	2.37433173058919	0.0241335865369159	G1.S_2	lG1	2	FALSE	3.8556854670583	1
chr1	2252692	2323146	-	ENSG00000116151	MORN1	4.07413788213531	0.263860232377469	-0.264669404591167	2.37433173058919	0.0241335865369159	G2_2	G2/M	7	FALSE	3.10012964689142	1
chr1	2252692	2323146	-	ENSG00000116151	MORN1	4.07413788213531	0.263860232377469	-0.264669404591167	2.37433173058919	0.0241335865369159	M_2	M	8	TRUE	NA	NA
chr1	2252692	2323146	-	ENSG00000116151	MORN1	4.07413788213531	0.263860232377469	-0.264669404591167	2.37433173058919	0.0241335865369159	S1_2	G1/S	3	FALSE	4.25737988391641	1
chr1	2252692	2323146	-	ENSG00000116151	MORN1	4.07413788213531	0.263860232377469	-0.264669404591167	2.37433173058919	0.0241335865369159	S2_2	S1	4	FALSE	4.1352863457079	1
chr1	2252692	2323146	-	ENSG00000116151	MORN1	4.07413788213531	0.263860232377469	-0.264669404591167	2.37433173058919	0.0241335865369159	S3_2	S2	5	TRUE	NA	NA
chr1	2252692	2323146	-	ENSG00000116151	MORN1	4.07413788213531	0.263860232377469	-0.264669404591167	2.37433173058919	0.0241335865369159	S3.G2_2	G2	6	FALSE	3.95620765841409	1
chr1	2252692	2323146	-	ENSG00000116151	MORN1	4.07413788213531	0.263860232377469	-0.264669404591167	2.37433173058919	0.0241335865369159	G1_3	eG1	1	FALSE	3.81430755681466	1
chr1	2252692	2323146	-	ENSG00000116151	MORN1	4.07413788213531	0.263860232377469	-0.264669404591167	2.37433173058919	0.0241335865369159	G1.S_3	lG1	2	FALSE	3.60465944845416	1
chr1	2252692	2323146	-	ENSG00000116151	MORN1	4.07413788213531	0.263860232377469	-0.264669404591167	2.37433173058919	0.0241335865369159	G2_3	G2/M	7	FALSE	3.20048173954178	1
chr1	2252692	2323146	-	ENSG00000116151	MORN1	4.07413788213531	0.263860232377469	-0.264669404591167	2.37433173058919	0.0241335865369159	M_3	M	8	FALSE	4.01755282363401	1
chr1	2252692	2323146	-	ENSG00000116151	MORN1	4.07413788213531	0.263860232377469	-0.264669404591167	2.37433173058919	0.0241335865369159	S1_3	G1/S	3	FALSE	3.87623872534631	1
chr1	2252692	2323146	-	ENSG00000116151	MORN1	4.07413788213531	0.263860232377469	-0.264669404591167	2.37433173058919	0.0241335865369159	S2_3	S1	4	FALSE	4.09926876317181	1
chr1	2252692	2323146	-	ENSG00000116151	MORN1	4.07413788213531	0.263860232377469	-0.264669404591167	2.37433173058919	0.0241335865369159	S3_3	S2	5	FALSE	3.91493424858708	1
chr1	2252692	2323146	-	ENSG00000116151	MORN1	4.07413788213531	0.263860232377469	-0.264669404591167	2.37433173058919	0.0241335865369159	S3.G2_3	G2	6	FALSE	3.71302709520382	1
chr1	2323267	2336883	+	ENSG00000157916	RER1	6.60962027969842	0.0355872944254728	-0.0627933275966624	1.48342871361826	0.342969141737994	G1_1	eG1	1	FALSE	6.53597701203295	0
chr1	2323267	2336883	+	ENSG00000157916	RER1	6.60962027969842	0.0355872944254728	-0.0627933275966624	1.48342871361826	0.342969141737994	G1.S_1	lG1	2	FALSE	6.79084011303016	0
chr1	2323267	2336883	+	ENSG00000157916	RER1	6.60962027969842	0.0355872944254728	-0.0627933275966624	1.48342871361826	0.342969141737994	G2_1	G2/M	7	FALSE	6.58188736769663	0
chr1	2323267	2336883	+	ENSG00000157916	RER1	6.60962027969842	0.0355872944254728	-0.0627933275966624	1.48342871361826	0.342969141737994	M_1	M	8	FALSE	6.60438260503161	0
chr1	2323267	2336883	+	ENSG00000157916	RER1	6.60962027969842	0.0355872944254728	-0.0627933275966624	1.48342871361826	0.342969141737994	S1_1	G1/S	3	FALSE	6.63119602369244	0
chr1	2323267	2336883	+	ENSG00000157916	RER1	6.60962027969842	0.0355872944254728	-0.0627933275966624	1.48342871361826	0.342969141737994	S2_1	S1	4	FALSE	6.62540413190221	0
chr1	2323267	2336883	+	ENSG00000157916	RER1	6.60962027969842	0.0355872944254728	-0.0627933275966624	1.48342871361826	0.342969141737994	S3_1	S2	5	FALSE	6.59429846668012	0
chr1	2323267	2336883	+	ENSG00000157916	RER1	6.60962027969842	0.0355872944254728	-0.0627933275966624	1.48342871361826	0.342969141737994	S3.G2_1	G2	6	FALSE	6.51297651752122	0
chr1	2323267	2336883	+	ENSG00000157916	RER1	6.60962027969842	0.0355872944254728	-0.0627933275966624	1.48342871361826	0.342969141737994	G1_2	eG1	1	FALSE	6.58907991384759	1
chr1	2323267	2336883	+	ENSG00000157916	RER1	6.60962027969842	0.0355872944254728	-0.0627933275966624	1.48342871361826	0.342969141737994	G1.S_2	lG1	2	FALSE	6.59921637862663	1
chr1	2323267	2336883	+	ENSG00000157916	RER1	6.60962027969842	0.0355872944254728	-0.0627933275966624	1.48342871361826	0.342969141737994	G2_2	G2/M	7	FALSE	6.56432263962244	1
chr1	2323267	2336883	+	ENSG00000157916	RER1	6.60962027969842	0.0355872944254728	-0.0627933275966624	1.48342871361826	0.342969141737994	M_2	M	8	TRUE	NA	NA
chr1	2323267	2336883	+	ENSG00000157916	RER1	6.60962027969842	0.0355872944254728	-0.0627933275966624	1.48342871361826	0.342969141737994	S1_2	G1/S	3	FALSE	6.6421818406533	1
chr1	2323267	2336883	+	ENSG00000157916	RER1	6.60962027969842	0.0355872944254728	-0.0627933275966624	1.48342871361826	0.342969141737994	S2_2	S1	4	FALSE	6.59459245257506	1
chr1	2323267	2336883	+	ENSG00000157916	RER1	6.60962027969842	0.0355872944254728	-0.0627933275966624	1.48342871361826	0.342969141737994	S3_2	S2	5	TRUE	NA	NA
chr1	2323267	2336883	+	ENSG00000157916	RER1	6.60962027969842	0.0355872944254728	-0.0627933275966624	1.48342871361826	0.342969141737994	S3.G2_2	G2	6	FALSE	6.6364003709269	1
chr1	2323267	2336883	+	ENSG00000157916	RER1	6.60962027969842	0.0355872944254728	-0.0627933275966624	1.48342871361826	0.342969141737994	G1_3	eG1	1	FALSE	6.57752867674001	1
chr1	2323267	2336883	+	ENSG00000157916	RER1	6.60962027969842	0.0355872944254728	-0.0627933275966624	1.48342871361826	0.342969141737994	G1.S_3	lG1	2	FALSE	6.52335406638715	1
chr1	2323267	2336883	+	ENSG00000157916	RER1	6.60962027969842	0.0355872944254728	-0.0627933275966624	1.48342871361826	0.342969141737994	G2_3	G2/M	7	FALSE	6.45003931472026	1
chr1	2323267	2336883	+	ENSG00000157916	RER1	6.60962027969842	0.0355872944254728	-0.0627933275966624	1.48342871361826	0.342969141737994	M_3	M	8	FALSE	6.50275265134806	1
chr1	2323267	2336883	+	ENSG00000157916	RER1	6.60962027969842	0.0355872944254728	-0.0627933275966624	1.48342871361826	0.342969141737994	S1_3	G1/S	3	FALSE	6.47155596825076	1
chr1	2323267	2336883	+	ENSG00000157916	RER1	6.60962027969842	0.0355872944254728	-0.0627933275966624	1.48342871361826	0.342969141737994	S2_3	S1	4	FALSE	6.49069882864475	1
chr1	2323267	2336883	+	ENSG00000157916	RER1	6.60962027969842	0.0355872944254728	-0.0627933275966624	1.48342871361826	0.342969141737994	S3_3	S2	5	FALSE	6.55177044309791	1
chr1	2323267	2336883	+	ENSG00000157916	RER1	6.60962027969842	0.0355872944254728	-0.0627933275966624	1.48342871361826	0.342969141737994	S3.G2_3	G2	6	FALSE	6.4893188130852	1
chr1	2336236	2345236	-	ENSG00000157911	PEX10	4.52395363488233	0.0851916325309304	-0.291457231526265	5.83551131805979	0.167190510883257	G1_1	eG1	1	FALSE	4.52583422657841	0
chr1	2336236	2345236	-	ENSG00000157911	PEX10	4.52395363488233	0.0851916325309304	-0.291457231526265	5.83551131805979	0.167190510883257	G1.S_1	lG1	2	FALSE	4.52383732485814	0
chr1	2336236	2345236	-	ENSG00000157911	PEX10	4.52395363488233	0.0851916325309304	-0.291457231526265	5.83551131805979	0.167190510883257	G2_1	G2/M	7	FALSE	4.69021531145236	0
chr1	2336236	2345236	-	ENSG00000157911	PEX10	4.52395363488233	0.0851916325309304	-0.291457231526265	5.83551131805979	0.167190510883257	M_1	M	8	FALSE	4.41998882814045	0
chr1	2336236	2345236	-	ENSG00000157911	PEX10	4.52395363488233	0.0851916325309304	-0.291457231526265	5.83551131805979	0.167190510883257	S1_1	G1/S	3	FALSE	4.42326525578307	0
chr1	2336236	2345236	-	ENSG00000157911	PEX10	4.52395363488233	0.0851916325309304	-0.291457231526265	5.83551131805979	0.167190510883257	S2_1	S1	4	FALSE	4.56495161499208	0
chr1	2336236	2345236	-	ENSG00000157911	PEX10	4.52395363488233	0.0851916325309304	-0.291457231526265	5.83551131805979	0.167190510883257	S3_1	S2	5	FALSE	4.51021955144873	0
chr1	2336236	2345236	-	ENSG00000157911	PEX10	4.52395363488233	0.0851916325309304	-0.291457231526265	5.83551131805979	0.167190510883257	S3.G2_1	G2	6	FALSE	4.53331696580539	0
chr1	2336236	2345236	-	ENSG00000157911	PEX10	4.52395363488233	0.0851916325309304	-0.291457231526265	5.83551131805979	0.167190510883257	G1_2	eG1	1	FALSE	4.31958208998178	1
chr1	2336236	2345236	-	ENSG00000157911	PEX10	4.52395363488233	0.0851916325309304	-0.291457231526265	5.83551131805979	0.167190510883257	G1.S_2	lG1	2	FALSE	4.2143877290033	1
chr1	2336236	2345236	-	ENSG00000157911	PEX10	4.52395363488233	0.0851916325309304	-0.291457231526265	5.83551131805979	0.167190510883257	G2_2	G2/M	7	FALSE	4.24103575486219	1
chr1	2336236	2345236	-	ENSG00000157911	PEX10	4.52395363488233	0.0851916325309304	-0.291457231526265	5.83551131805979	0.167190510883257	M_2	M	8	TRUE	NA	NA
chr1	2336236	2345236	-	ENSG00000157911	PEX10	4.52395363488233	0.0851916325309304	-0.291457231526265	5.83551131805979	0.167190510883257	S1_2	G1/S	3	FALSE	4.18072909602872	1
chr1	2336236	2345236	-	ENSG00000157911	PEX10	4.52395363488233	0.0851916325309304	-0.291457231526265	5.83551131805979	0.167190510883257	S2_2	S1	4	FALSE	4.17074188348991	1
chr1	2336236	2345236	-	ENSG00000157911	PEX10	4.52395363488233	0.0851916325309304	-0.291457231526265	5.83551131805979	0.167190510883257	S3_2	S2	5	TRUE	NA	NA
chr1	2336236	2345236	-	ENSG00000157911	PEX10	4.52395363488233	0.0851916325309304	-0.291457231526265	5.83551131805979	0.167190510883257	S3.G2_2	G2	6	FALSE	4.42030910388031	1
chr1	2336236	2345236	-	ENSG00000157911	PEX10	4.52395363488233	0.0851916325309304	-0.291457231526265	5.83551131805979	0.167190510883257	G1_3	eG1	1	FALSE	4.22235554872052	1
chr1	2336236	2345236	-	ENSG00000157911	PEX10	4.52395363488233	0.0851916325309304	-0.291457231526265	5.83551131805979	0.167190510883257	G1.S_3	lG1	2	FALSE	3.94108711303664	1
chr1	2336236	2345236	-	ENSG00000157911	PEX10	4.52395363488233	0.0851916325309304	-0.291457231526265	5.83551131805979	0.167190510883257	G2_3	G2/M	7	FALSE	4.10622414962142	1
chr1	2336236	2345236	-	ENSG00000157911	PEX10	4.52395363488233	0.0851916325309304	-0.291457231526265	5.83551131805979	0.167190510883257	M_3	M	8	FALSE	4.54120688522564	1
chr1	2336236	2345236	-	ENSG00000157911	PEX10	4.52395363488233	0.0851916325309304	-0.291457231526265	5.83551131805979	0.167190510883257	S1_3	G1/S	3	FALSE	4.0387388666604	1
chr1	2336236	2345236	-	ENSG00000157911	PEX10	4.52395363488233	0.0851916325309304	-0.291457231526265	5.83551131805979	0.167190510883257	S2_3	S1	4	FALSE	4.26712241459442	1
chr1	2336236	2345236	-	ENSG00000157911	PEX10	4.52395363488233	0.0851916325309304	-0.291457231526265	5.83551131805979	0.167190510883257	S3_3	S2	5	FALSE	4.17019130382916	1
chr1	2336236	2345236	-	ENSG00000157911	PEX10	4.52395363488233	0.0851916325309304	-0.291457231526265	5.83551131805979	0.167190510883257	S3.G2_3	G2	6	FALSE	4.35828554820985	1
chr1	2357419	2436969	+	ENSG00000149527	PLCH2	-3.53245784406303	0.666045426744804	-0.828240629029018	0.662809342774064	0.379749013269762	G1_1	eG1	1	FALSE	-5.14482202254003	0
chr1	2357419	2436969	+	ENSG00000149527	PLCH2	-3.53245784406303	0.666045426744804	-0.828240629029018	0.662809342774064	0.379749013269762	G1.S_1	lG1	2	FALSE	-3.78753257833065	0
chr1	2357419	2436969	+	ENSG00000149527	PLCH2	-3.53245784406303	0.666045426744804	-0.828240629029018	0.662809342774064	0.379749013269762	G2_1	G2/M	7	FALSE	-3.03906553457505	0
chr1	2357419	2436969	+	ENSG00000149527	PLCH2	-3.53245784406303	0.666045426744804	-0.828240629029018	0.662809342774064	0.379749013269762	M_1	M	8	FALSE	-1.75147669137764	0
chr1	2357419	2436969	+	ENSG00000149527	PLCH2	-3.53245784406303	0.666045426744804	-0.828240629029018	0.662809342774064	0.379749013269762	S1_1	G1/S	3	FALSE	-2.9405566198111	0
chr1	2357419	2436969	+	ENSG00000149527	PLCH2	-3.53245784406303	0.666045426744804	-0.828240629029018	0.662809342774064	0.379749013269762	S2_1	S1	4	FALSE	-2.59203433074273	0
chr1	2357419	2436969	+	ENSG00000149527	PLCH2	-3.53245784406303	0.666045426744804	-0.828240629029018	0.662809342774064	0.379749013269762	S3_1	S2	5	FALSE	-5.34931523493392	0
chr1	2357419	2436969	+	ENSG00000149527	PLCH2	-3.53245784406303	0.666045426744804	-0.828240629029018	0.662809342774064	0.379749013269762	S3.G2_1	G2	6	FALSE	-3.65485974019314	0
chr1	2357419	2436969	+	ENSG00000149527	PLCH2	-3.53245784406303	0.666045426744804	-0.828240629029018	0.662809342774064	0.379749013269762	G1_2	eG1	1	FALSE	-3.84867215847602	1
chr1	2357419	2436969	+	ENSG00000149527	PLCH2	-3.53245784406303	0.666045426744804	-0.828240629029018	0.662809342774064	0.379749013269762	G1.S_2	lG1	2	FALSE	-3.74174638562507	1
chr1	2357419	2436969	+	ENSG00000149527	PLCH2	-3.53245784406303	0.666045426744804	-0.828240629029018	0.662809342774064	0.379749013269762	G2_2	G2/M	7	FALSE	-5.48858498869085	1
chr1	2357419	2436969	+	ENSG00000149527	PLCH2	-3.53245784406303	0.666045426744804	-0.828240629029018	0.662809342774064	0.379749013269762	M_2	M	8	TRUE	NA	NA
chr1	2357419	2436969	+	ENSG00000149527	PLCH2	-3.53245784406303	0.666045426744804	-0.828240629029018	0.662809342774064	0.379749013269762	S1_2	G1/S	3	FALSE	-3.216731630026	1
chr1	2357419	2436969	+	ENSG00000149527	PLCH2	-3.53245784406303	0.666045426744804	-0.828240629029018	0.662809342774064	0.379749013269762	S2_2	S1	4	FALSE	-5.89400088126035	1
chr1	2357419	2436969	+	ENSG00000149527	PLCH2	-3.53245784406303	0.666045426744804	-0.828240629029018	0.662809342774064	0.379749013269762	S3_2	S2	5	TRUE	NA	NA
chr1	2357419	2436969	+	ENSG00000149527	PLCH2	-3.53245784406303	0.666045426744804	-0.828240629029018	0.662809342774064	0.379749013269762	S3.G2_2	G2	6	FALSE	-5.49706297559654	1
chr1	2357419	2436969	+	ENSG00000149527	PLCH2	-3.53245784406303	0.666045426744804	-0.828240629029018	0.662809342774064	0.379749013269762	G1_3	eG1	1	FALSE	-5.33797728549192	1
chr1	2357419	2436969	+	ENSG00000149527	PLCH2	-3.53245784406303	0.666045426744804	-0.828240629029018	0.662809342774064	0.379749013269762	G1.S_3	lG1	2	FALSE	-3.76166276579166	1
chr1	2357419	2436969	+	ENSG00000149527	PLCH2	-3.53245784406303	0.666045426744804	-0.828240629029018	0.662809342774064	0.379749013269762	G2_3	G2/M	7	FALSE	-5.51032469415757	1
chr1	2357419	2436969	+	ENSG00000149527	PLCH2	-3.53245784406303	0.666045426744804	-0.828240629029018	0.662809342774064	0.379749013269762	M_3	M	8	FALSE	-1.14603065093447	1
chr1	2357419	2436969	+	ENSG00000149527	PLCH2	-3.53245784406303	0.666045426744804	-0.828240629029018	0.662809342774064	0.379749013269762	S1_3	G1/S	3	FALSE	-3.19200213596651	1
chr1	2357419	2436969	+	ENSG00000149527	PLCH2	-3.53245784406303	0.666045426744804	-0.828240629029018	0.662809342774064	0.379749013269762	S2_3	S1	4	FALSE	-3.02381798780926	1
chr1	2357419	2436969	+	ENSG00000149527	PLCH2	-3.53245784406303	0.666045426744804	-0.828240629029018	0.662809342774064	0.379749013269762	S3_3	S2	5	FALSE	-5.43157948457855	1
chr1	2357419	2436969	+	ENSG00000149527	PLCH2	-3.53245784406303	0.666045426744804	-0.828240629029018	0.662809342774064	0.379749013269762	S3.G2_3	G2	6	FALSE	-5.5560995839456	1
chr1	2439972	2458039	-	ENSG00000157881	PANK4	6.09943691986859	0.191786628817722	0.0295760106528598	3.60289831773464	0.00155524893242151	G1_1	eG1	1	FALSE	5.89888884080712	0
chr1	2439972	2458039	-	ENSG00000157881	PANK4	6.09943691986859	0.191786628817722	0.0295760106528598	3.60289831773464	0.00155524893242151	G1.S_1	lG1	2	FALSE	6.01821129382097	0
chr1	2439972	2458039	-	ENSG00000157881	PANK4	6.09943691986859	0.191786628817722	0.0295760106528598	3.60289831773464	0.00155524893242151	G2_1	G2/M	7	FALSE	6.14630549466036	0
chr1	2439972	2458039	-	ENSG00000157881	PANK4	6.09943691986859	0.191786628817722	0.0295760106528598	3.60289831773464	0.00155524893242151	M_1	M	8	FALSE	5.74836919570556	0
chr1	2439972	2458039	-	ENSG00000157881	PANK4	6.09943691986859	0.191786628817722	0.0295760106528598	3.60289831773464	0.00155524893242151	S1_1	G1/S	3	FALSE	6.26366516130747	0
chr1	2439972	2458039	-	ENSG00000157881	PANK4	6.09943691986859	0.191786628817722	0.0295760106528598	3.60289831773464	0.00155524893242151	S2_1	S1	4	FALSE	6.16904194036713	0
chr1	2439972	2458039	-	ENSG00000157881	PANK4	6.09943691986859	0.191786628817722	0.0295760106528598	3.60289831773464	0.00155524893242151	S3_1	S2	5	FALSE	6.32884472260884	0
chr1	2439972	2458039	-	ENSG00000157881	PANK4	6.09943691986859	0.191786628817722	0.0295760106528598	3.60289831773464	0.00155524893242151	S3.G2_1	G2	6	FALSE	6.22216870967127	0
chr1	2439972	2458039	-	ENSG00000157881	PANK4	6.09943691986859	0.191786628817722	0.0295760106528598	3.60289831773464	0.00155524893242151	G1_2	eG1	1	FALSE	5.9994291059249	1
chr1	2439972	2458039	-	ENSG00000157881	PANK4	6.09943691986859	0.191786628817722	0.0295760106528598	3.60289831773464	0.00155524893242151	G1.S_2	lG1	2	FALSE	6.07150037512063	1
chr1	2439972	2458039	-	ENSG00000157881	PANK4	6.09943691986859	0.191786628817722	0.0295760106528598	3.60289831773464	0.00155524893242151	G2_2	G2/M	7	FALSE	5.85404530998756	1
chr1	2439972	2458039	-	ENSG00000157881	PANK4	6.09943691986859	0.191786628817722	0.0295760106528598	3.60289831773464	0.00155524893242151	M_2	M	8	TRUE	NA	NA
chr1	2439972	2458039	-	ENSG00000157881	PANK4	6.09943691986859	0.191786628817722	0.0295760106528598	3.60289831773464	0.00155524893242151	S1_2	G1/S	3	FALSE	6.17687333861323	1
chr1	2439972	2458039	-	ENSG00000157881	PANK4	6.09943691986859	0.191786628817722	0.0295760106528598	3.60289831773464	0.00155524893242151	S2_2	S1	4	FALSE	6.29674976840202	1
chr1	2439972	2458039	-	ENSG00000157881	PANK4	6.09943691986859	0.191786628817722	0.0295760106528598	3.60289831773464	0.00155524893242151	S3_2	S2	5	TRUE	NA	NA
chr1	2439972	2458039	-	ENSG00000157881	PANK4	6.09943691986859	0.191786628817722	0.0295760106528598	3.60289831773464	0.00155524893242151	S3.G2_2	G2	6	FALSE	6.30747142739869	1
chr1	2439972	2458039	-	ENSG00000157881	PANK4	6.09943691986859	0.191786628817722	0.0295760106528598	3.60289831773464	0.00155524893242151	G1_3	eG1	1	FALSE	5.84503771539084	1
chr1	2439972	2458039	-	ENSG00000157881	PANK4	6.09943691986859	0.191786628817722	0.0295760106528598	3.60289831773464	0.00155524893242151	G1.S_3	lG1	2	FALSE	6.04944429112706	1
chr1	2439972	2458039	-	ENSG00000157881	PANK4	6.09943691986859	0.191786628817722	0.0295760106528598	3.60289831773464	0.00155524893242151	G2_3	G2/M	7	FALSE	6.01666351127444	1
chr1	2439972	2458039	-	ENSG00000157881	PANK4	6.09943691986859	0.191786628817722	0.0295760106528598	3.60289831773464	0.00155524893242151	M_3	M	8	FALSE	6.25394990990375	1
chr1	2439972	2458039	-	ENSG00000157881	PANK4	6.09943691986859	0.191786628817722	0.0295760106528598	3.60289831773464	0.00155524893242151	S1_3	G1/S	3	FALSE	6.14115321434411	1
chr1	2439972	2458039	-	ENSG00000157881	PANK4	6.09943691986859	0.191786628817722	0.0295760106528598	3.60289831773464	0.00155524893242151	S2_3	S1	4	FALSE	6.25090958497805	1
chr1	2439972	2458039	-	ENSG00000157881	PANK4	6.09943691986859	0.191786628817722	0.0295760106528598	3.60289831773464	0.00155524893242151	S3_3	S2	5	FALSE	6.36567673293123	1
chr1	2439972	2458039	-	ENSG00000157881	PANK4	6.09943691986859	0.191786628817722	0.0295760106528598	3.60289831773464	0.00155524893242151	S3.G2_3	G2	6	FALSE	6.16542688006188	1
chr1	2487078	2496821	+	ENSG00000157873	TNFRSF14	1.64290343398996	0.283825990642148	-0.707339800409788	7.26851985433692	0.341310914546888	G1_1	eG1	1	FALSE	2.56253710954085	0
chr1	2487078	2496821	+	ENSG00000157873	TNFRSF14	1.64290343398996	0.283825990642148	-0.707339800409788	7.26851985433692	0.341310914546888	G1.S_1	lG1	2	FALSE	1.36897190734934	0
chr1	2487078	2496821	+	ENSG00000157873	TNFRSF14	1.64290343398996	0.283825990642148	-0.707339800409788	7.26851985433692	0.341310914546888	G2_1	G2/M	7	FALSE	1.58152087587683	0
chr1	2487078	2496821	+	ENSG00000157873	TNFRSF14	1.64290343398996	0.283825990642148	-0.707339800409788	7.26851985433692	0.341310914546888	M_1	M	8	FALSE	1.80547143317392	0
chr1	2487078	2496821	+	ENSG00000157873	TNFRSF14	1.64290343398996	0.283825990642148	-0.707339800409788	7.26851985433692	0.341310914546888	S1_1	G1/S	3	FALSE	1.41195979490968	0
chr1	2487078	2496821	+	ENSG00000157873	TNFRSF14	1.64290343398996	0.283825990642148	-0.707339800409788	7.26851985433692	0.341310914546888	S2_1	S1	4	FALSE	1.31485626486579	0
chr1	2487078	2496821	+	ENSG00000157873	TNFRSF14	1.64290343398996	0.283825990642148	-0.707339800409788	7.26851985433692	0.341310914546888	S3_1	S2	5	FALSE	1.418869089843	0
chr1	2487078	2496821	+	ENSG00000157873	TNFRSF14	1.64290343398996	0.283825990642148	-0.707339800409788	7.26851985433692	0.341310914546888	S3.G2_1	G2	6	FALSE	1.6790409963603	0
chr1	2487078	2496821	+	ENSG00000157873	TNFRSF14	1.64290343398996	0.283825990642148	-0.707339800409788	7.26851985433692	0.341310914546888	G1_2	eG1	1	FALSE	1.10552415191086	1
chr1	2487078	2496821	+	ENSG00000157873	TNFRSF14	1.64290343398996	0.283825990642148	-0.707339800409788	7.26851985433692	0.341310914546888	G1.S_2	lG1	2	FALSE	0.863115672533792	1
chr1	2487078	2496821	+	ENSG00000157873	TNFRSF14	1.64290343398996	0.283825990642148	-0.707339800409788	7.26851985433692	0.341310914546888	G2_2	G2/M	7	FALSE	0.920805947446855	1
chr1	2487078	2496821	+	ENSG00000157873	TNFRSF14	1.64290343398996	0.283825990642148	-0.707339800409788	7.26851985433692	0.341310914546888	M_2	M	8	TRUE	NA	NA
chr1	2487078	2496821	+	ENSG00000157873	TNFRSF14	1.64290343398996	0.283825990642148	-0.707339800409788	7.26851985433692	0.341310914546888	S1_2	G1/S	3	FALSE	1.11955175783844	1
chr1	2487078	2496821	+	ENSG00000157873	TNFRSF14	1.64290343398996	0.283825990642148	-0.707339800409788	7.26851985433692	0.341310914546888	S2_2	S1	4	FALSE	0.87418344351658	1
chr1	2487078	2496821	+	ENSG00000157873	TNFRSF14	1.64290343398996	0.283825990642148	-0.707339800409788	7.26851985433692	0.341310914546888	S3_2	S2	5	TRUE	NA	NA
chr1	2487078	2496821	+	ENSG00000157873	TNFRSF14	1.64290343398996	0.283825990642148	-0.707339800409788	7.26851985433692	0.341310914546888	S3.G2_2	G2	6	FALSE	1.55821945990465	1
chr1	2487078	2496821	+	ENSG00000157873	TNFRSF14	1.64290343398996	0.283825990642148	-0.707339800409788	7.26851985433692	0.341310914546888	G1_3	eG1	1	FALSE	1.32023419725987	1
chr1	2487078	2496821	+	ENSG00000157873	TNFRSF14	1.64290343398996	0.283825990642148	-0.707339800409788	7.26851985433692	0.341310914546888	G1.S_3	lG1	2	FALSE	0.95715548166429	1
chr1	2487078	2496821	+	ENSG00000157873	TNFRSF14	1.64290343398996	0.283825990642148	-0.707339800409788	7.26851985433692	0.341310914546888	G2_3	G2/M	7	FALSE	-0.381041677212605	1
chr1	2487078	2496821	+	ENSG00000157873	TNFRSF14	1.64290343398996	0.283825990642148	-0.707339800409788	7.26851985433692	0.341310914546888	M_3	M	8	FALSE	1.90066258451357	1
chr1	2487078	2496821	+	ENSG00000157873	TNFRSF14	1.64290343398996	0.283825990642148	-0.707339800409788	7.26851985433692	0.341310914546888	S1_3	G1/S	3	FALSE	0.552158959603899	1
chr1	2487078	2496821	+	ENSG00000157873	TNFRSF14	1.64290343398996	0.283825990642148	-0.707339800409788	7.26851985433692	0.341310914546888	S2_3	S1	4	FALSE	0.0118059219214665	1
chr1	2487078	2496821	+	ENSG00000157873	TNFRSF14	1.64290343398996	0.283825990642148	-0.707339800409788	7.26851985433692	0.341310914546888	S3_3	S2	5	FALSE	1.04415394638785	1
chr1	2487078	2496821	+	ENSG00000157873	TNFRSF14	1.64290343398996	0.283825990642148	-0.707339800409788	7.26851985433692	0.341310914546888	S3.G2_3	G2	6	FALSE	1.21208474083133	1
chr1	2517930	2522908	+	ENSG00000157870	PRXL2B	4.79691728911341	0.339038040089155	-0.486753673484704	1.92385428958162	0.000997592722360563	G1_1	eG1	1	FALSE	4.81082788498834	0
chr1	2517930	2522908	+	ENSG00000157870	PRXL2B	4.79691728911341	0.339038040089155	-0.486753673484704	1.92385428958162	0.000997592722360563	G1.S_1	lG1	2	FALSE	5.15791125804726	0
chr1	2517930	2522908	+	ENSG00000157870	PRXL2B	4.79691728911341	0.339038040089155	-0.486753673484704	1.92385428958162	0.000997592722360563	G2_1	G2/M	7	FALSE	4.58298628488133	0
chr1	2517930	2522908	+	ENSG00000157870	PRXL2B	4.79691728911341	0.339038040089155	-0.486753673484704	1.92385428958162	0.000997592722360563	M_1	M	8	FALSE	4.57183794378069	0
chr1	2517930	2522908	+	ENSG00000157870	PRXL2B	4.79691728911341	0.339038040089155	-0.486753673484704	1.92385428958162	0.000997592722360563	S1_1	G1/S	3	FALSE	5.309403335914	0
chr1	2517930	2522908	+	ENSG00000157870	PRXL2B	4.79691728911341	0.339038040089155	-0.486753673484704	1.92385428958162	0.000997592722360563	S2_1	S1	4	FALSE	4.97456340256986	0
chr1	2517930	2522908	+	ENSG00000157870	PRXL2B	4.79691728911341	0.339038040089155	-0.486753673484704	1.92385428958162	0.000997592722360563	S3_1	S2	5	FALSE	4.62079065567826	0
chr1	2517930	2522908	+	ENSG00000157870	PRXL2B	4.79691728911341	0.339038040089155	-0.486753673484704	1.92385428958162	0.000997592722360563	S3.G2_1	G2	6	FALSE	4.34701754704753	0
chr1	2517930	2522908	+	ENSG00000157870	PRXL2B	4.79691728911341	0.339038040089155	-0.486753673484704	1.92385428958162	0.000997592722360563	G1_2	eG1	1	FALSE	4.09579589494898	1
chr1	2517930	2522908	+	ENSG00000157870	PRXL2B	4.79691728911341	0.339038040089155	-0.486753673484704	1.92385428958162	0.000997592722360563	G1.S_2	lG1	2	FALSE	4.52971664227931	1
chr1	2517930	2522908	+	ENSG00000157870	PRXL2B	4.79691728911341	0.339038040089155	-0.486753673484704	1.92385428958162	0.000997592722360563	G2_2	G2/M	7	FALSE	3.92715677959924	1
chr1	2517930	2522908	+	ENSG00000157870	PRXL2B	4.79691728911341	0.339038040089155	-0.486753673484704	1.92385428958162	0.000997592722360563	M_2	M	8	TRUE	NA	NA
chr1	2517930	2522908	+	ENSG00000157870	PRXL2B	4.79691728911341	0.339038040089155	-0.486753673484704	1.92385428958162	0.000997592722360563	S1_2	G1/S	3	FALSE	4.97605432922513	1
chr1	2517930	2522908	+	ENSG00000157870	PRXL2B	4.79691728911341	0.339038040089155	-0.486753673484704	1.92385428958162	0.000997592722360563	S2_2	S1	4	FALSE	4.57054486907359	1
chr1	2517930	2522908	+	ENSG00000157870	PRXL2B	4.79691728911341	0.339038040089155	-0.486753673484704	1.92385428958162	0.000997592722360563	S3_2	S2	5	TRUE	NA	NA
chr1	2517930	2522908	+	ENSG00000157870	PRXL2B	4.79691728911341	0.339038040089155	-0.486753673484704	1.92385428958162	0.000997592722360563	S3.G2_2	G2	6	FALSE	4.32789576493199	1
chr1	2517930	2522908	+	ENSG00000157870	PRXL2B	4.79691728911341	0.339038040089155	-0.486753673484704	1.92385428958162	0.000997592722360563	G1_3	eG1	1	FALSE	3.9951780648187	1
chr1	2517930	2522908	+	ENSG00000157870	PRXL2B	4.79691728911341	0.339038040089155	-0.486753673484704	1.92385428958162	0.000997592722360563	G1.S_3	lG1	2	FALSE	4.50668428889086	1
chr1	2517930	2522908	+	ENSG00000157870	PRXL2B	4.79691728911341	0.339038040089155	-0.486753673484704	1.92385428958162	0.000997592722360563	G2_3	G2/M	7	FALSE	3.90963548369032	1
chr1	2517930	2522908	+	ENSG00000157870	PRXL2B	4.79691728911341	0.339038040089155	-0.486753673484704	1.92385428958162	0.000997592722360563	M_3	M	8	FALSE	4.45309918171328	1
chr1	2517930	2522908	+	ENSG00000157870	PRXL2B	4.79691728911341	0.339038040089155	-0.486753673484704	1.92385428958162	0.000997592722360563	S1_3	G1/S	3	FALSE	4.71609020485176	1
chr1	2517930	2522908	+	ENSG00000157870	PRXL2B	4.79691728911341	0.339038040089155	-0.486753673484704	1.92385428958162	0.000997592722360563	S2_3	S1	4	FALSE	4.17977472639845	1
chr1	2517930	2522908	+	ENSG00000157870	PRXL2B	4.79691728911341	0.339038040089155	-0.486753673484704	1.92385428958162	0.000997592722360563	S3_3	S2	5	FALSE	4.35795416039181	1
chr1	2517930	2522908	+	ENSG00000157870	PRXL2B	4.79691728911341	0.339038040089155	-0.486753673484704	1.92385428958162	0.000997592722360563	S3.G2_3	G2	6	FALSE	4.041952916216	1
chr1	2522078	2564481	-	ENSG00000142606	MMEL1	-3.21641047251869	0.288084674575605	-0.895382805279038	6.61457634257025	0.808614503295391	G1_1	eG1	1	FALSE	-2.82289392765267	0
chr1	2522078	2564481	-	ENSG00000142606	MMEL1	-3.21641047251869	0.288084674575605	-0.895382805279038	6.61457634257025	0.808614503295391	G1.S_1	lG1	2	FALSE	-5.37249507905181	0
chr1	2522078	2564481	-	ENSG00000142606	MMEL1	-3.21641047251869	0.288084674575605	-0.895382805279038	6.61457634257025	0.808614503295391	G2_1	G2/M	7	FALSE	-3.77603112874125	0
chr1	2522078	2564481	-	ENSG00000142606	MMEL1	-3.21641047251869	0.288084674575605	-0.895382805279038	6.61457634257025	0.808614503295391	M_1	M	8	FALSE	-1.54502581391021	0
chr1	2522078	2564481	-	ENSG00000142606	MMEL1	-3.21641047251869	0.288084674575605	-0.895382805279038	6.61457634257025	0.808614503295391	S1_1	G1/S	3	FALSE	-2.9405566198111	0
chr1	2522078	2564481	-	ENSG00000142606	MMEL1	-3.21641047251869	0.288084674575605	-0.895382805279038	6.61457634257025	0.808614503295391	S2_1	S1	4	FALSE	-2.59203433074273	0
chr1	2522078	2564481	-	ENSG00000142606	MMEL1	-3.21641047251869	0.288084674575605	-0.895382805279038	6.61457634257025	0.808614503295391	S3_1	S2	5	FALSE	-3.76435273421277	0
chr1	2522078	2564481	-	ENSG00000142606	MMEL1	-3.21641047251869	0.288084674575605	-0.895382805279038	6.61457634257025	0.808614503295391	S3.G2_1	G2	6	FALSE	-2.91789414602694	0
chr1	2522078	2564481	-	ENSG00000142606	MMEL1	-3.21641047251869	0.288084674575605	-0.895382805279038	6.61457634257025	0.808614503295391	G1_2	eG1	1	FALSE	-5.43363465919717	1
chr1	2522078	2564481	-	ENSG00000142606	MMEL1	-3.21641047251869	0.288084674575605	-0.895382805279038	6.61457634257025	0.808614503295391	G1.S_2	lG1	2	FALSE	-3.74174638562507	1
chr1	2522078	2564481	-	ENSG00000142606	MMEL1	-3.21641047251869	0.288084674575605	-0.895382805279038	6.61457634257025	0.808614503295391	G2_2	G2/M	7	FALSE	-3.90362248796969	1
chr1	2522078	2564481	-	ENSG00000142606	MMEL1	-3.21641047251869	0.288084674575605	-0.895382805279038	6.61457634257025	0.808614503295391	M_2	M	8	TRUE	NA	NA
chr1	2522078	2564481	-	ENSG00000142606	MMEL1	-3.21641047251869	0.288084674575605	-0.895382805279038	6.61457634257025	0.808614503295391	S1_2	G1/S	3	FALSE	-5.53865972491336	1
chr1	2522078	2564481	-	ENSG00000142606	MMEL1	-3.21641047251869	0.288084674575605	-0.895382805279038	6.61457634257025	0.808614503295391	S2_2	S1	4	FALSE	-5.89400088126035	1
chr1	2522078	2564481	-	ENSG00000142606	MMEL1	-3.21641047251869	0.288084674575605	-0.895382805279038	6.61457634257025	0.808614503295391	S3_2	S2	5	TRUE	NA	NA
chr1	2522078	2564481	-	ENSG00000142606	MMEL1	-3.21641047251869	0.288084674575605	-0.895382805279038	6.61457634257025	0.808614503295391	S3.G2_2	G2	6	FALSE	-5.49706297559654	1
chr1	2522078	2564481	-	ENSG00000142606	MMEL1	-3.21641047251869	0.288084674575605	-0.895382805279038	6.61457634257025	0.808614503295391	G1_3	eG1	1	FALSE	-2.16805228404961	1
chr1	2522078	2564481	-	ENSG00000142606	MMEL1	-3.21641047251869	0.288084674575605	-0.895382805279038	6.61457634257025	0.808614503295391	G1.S_3	lG1	2	FALSE	-5.34662526651281	1
chr1	2522078	2564481	-	ENSG00000142606	MMEL1	-3.21641047251869	0.288084674575605	-0.895382805279038	6.61457634257025	0.808614503295391	G2_3	G2/M	7	FALSE	-3.18839659927021	1
chr1	2522078	2564481	-	ENSG00000142606	MMEL1	-3.21641047251869	0.288084674575605	-0.895382805279038	6.61457634257025	0.808614503295391	M_3	M	8	FALSE	-3.8089956636569	1
chr1	2522078	2564481	-	ENSG00000142606	MMEL1	-3.21641047251869	0.288084674575605	-0.895382805279038	6.61457634257025	0.808614503295391	S1_3	G1/S	3	FALSE	-2.34400522941156	1
chr1	2522078	2564481	-	ENSG00000142606	MMEL1	-3.21641047251869	0.288084674575605	-0.895382805279038	6.61457634257025	0.808614503295391	S2_3	S1	4	FALSE	-3.02381798780926	1
chr1	2522078	2564481	-	ENSG00000142606	MMEL1	-3.21641047251869	0.288084674575605	-0.895382805279038	6.61457634257025	0.808614503295391	S3_3	S2	5	FALSE	-3.8466169838574	1
chr1	2522078	2564481	-	ENSG00000142606	MMEL1	-3.21641047251869	0.288084674575605	-0.895382805279038	6.61457634257025	0.808614503295391	S3.G2_3	G2	6	FALSE	-3.97113708322444	1
chr1	2567415	2718286	-	ENSG00000215912	TTC34	1.45004531660193	0.278904998869834	-0.601273734646009	1.07996894150621	0.0957261068231062	G1_1	eG1	1	FALSE	1.79769248279921	0
chr1	2567415	2718286	-	ENSG00000215912	TTC34	1.45004531660193	0.278904998869834	-0.601273734646009	1.07996894150621	0.0957261068231062	G1.S_1	lG1	2	FALSE	1.54636815822279	0
chr1	2567415	2718286	-	ENSG00000215912	TTC34	1.45004531660193	0.278904998869834	-0.601273734646009	1.07996894150621	0.0957261068231062	G2_1	G2/M	7	FALSE	0.867825061033472	0
chr1	2567415	2718286	-	ENSG00000215912	TTC34	1.45004531660193	0.278904998869834	-0.601273734646009	1.07996894150621	0.0957261068231062	M_1	M	8	FALSE	1.41844831006467	0
chr1	2567415	2718286	-	ENSG00000215912	TTC34	1.45004531660193	0.278904998869834	-0.601273734646009	1.07996894150621	0.0957261068231062	S1_1	G1/S	3	FALSE	1.78346991864761	0
chr1	2567415	2718286	-	ENSG00000215912	TTC34	1.45004531660193	0.278904998869834	-0.601273734646009	1.07996894150621	0.0957261068231062	S2_1	S1	4	FALSE	0.867397287894568	0
chr1	2567415	2718286	-	ENSG00000215912	TTC34	1.45004531660193	0.278904998869834	-0.601273734646009	1.07996894150621	0.0957261068231062	S3_1	S2	5	FALSE	1.59319927040532	0
chr1	2567415	2718286	-	ENSG00000215912	TTC34	1.45004531660193	0.278904998869834	-0.601273734646009	1.07996894150621	0.0957261068231062	S3.G2_1	G2	6	FALSE	1.72596204374779	0
chr1	2567415	2718286	-	ENSG00000215912	TTC34	1.45004531660193	0.278904998869834	-0.601273734646009	1.07996894150621	0.0957261068231062	G1_2	eG1	1	FALSE	1.10552415191086	1
chr1	2567415	2718286	-	ENSG00000215912	TTC34	1.45004531660193	0.278904998869834	-0.601273734646009	1.07996894150621	0.0957261068231062	G1.S_2	lG1	2	FALSE	1.2732039558409	1
chr1	2567415	2718286	-	ENSG00000215912	TTC34	1.45004531660193	0.278904998869834	-0.601273734646009	1.07996894150621	0.0957261068231062	G2_2	G2/M	7	FALSE	0.239335465872352	1
chr1	2567415	2718286	-	ENSG00000215912	TTC34	1.45004531660193	0.278904998869834	-0.601273734646009	1.07996894150621	0.0957261068231062	M_2	M	8	TRUE	NA	NA
chr1	2567415	2718286	-	ENSG00000215912	TTC34	1.45004531660193	0.278904998869834	-0.601273734646009	1.07996894150621	0.0957261068231062	S1_2	G1/S	3	FALSE	1.09069689516625	1
chr1	2567415	2718286	-	ENSG00000215912	TTC34	1.45004531660193	0.278904998869834	-0.601273734646009	1.07996894150621	0.0957261068231062	S2_2	S1	4	FALSE	1.22494019146316	1
chr1	2567415	2718286	-	ENSG00000215912	TTC34	1.45004531660193	0.278904998869834	-0.601273734646009	1.07996894150621	0.0957261068231062	S3_2	S2	5	TRUE	NA	NA
chr1	2567415	2718286	-	ENSG00000215912	TTC34	1.45004531660193	0.278904998869834	-0.601273734646009	1.07996894150621	0.0957261068231062	S3.G2_2	G2	6	FALSE	1.07279263273441	1
chr1	2567415	2718286	-	ENSG00000215912	TTC34	1.45004531660193	0.278904998869834	-0.601273734646009	1.07996894150621	0.0957261068231062	G1_3	eG1	1	FALSE	1.037062145855	1
chr1	2567415	2718286	-	ENSG00000215912	TTC34	1.45004531660193	0.278904998869834	-0.601273734646009	1.07996894150621	0.0957261068231062	G1.S_3	lG1	2	FALSE	0.95715548166429	1
chr1	2567415	2718286	-	ENSG00000215912	TTC34	1.45004531660193	0.278904998869834	-0.601273734646009	1.07996894150621	0.0957261068231062	G2_3	G2/M	7	FALSE	0.271035019367088	1
chr1	2567415	2718286	-	ENSG00000215912	TTC34	1.45004531660193	0.278904998869834	-0.601273734646009	1.07996894150621	0.0957261068231062	M_3	M	8	FALSE	1.26425331837374	1
chr1	2567415	2718286	-	ENSG00000215912	TTC34	1.45004531660193	0.278904998869834	-0.601273734646009	1.07996894150621	0.0957261068231062	S1_3	G1/S	3	FALSE	1.14428125189792	1
chr1	2567415	2718286	-	ENSG00000215912	TTC34	1.45004531660193	0.278904998869834	-0.601273734646009	1.07996894150621	0.0957261068231062	S2_3	S1	4	FALSE	0.536896966665224	1
chr1	2567415	2718286	-	ENSG00000215912	TTC34	1.45004531660193	0.278904998869834	-0.601273734646009	1.07996894150621	0.0957261068231062	S3_3	S2	5	FALSE	0.590788328449903	1
chr1	2567415	2718286	-	ENSG00000215912	TTC34	1.45004531660193	0.278904998869834	-0.601273734646009	1.07996894150621	0.0957261068231062	S3.G2_3	G2	6	FALSE	0.276790430219146	1
chr1	2985732	3355185	+	ENSG00000142611	PRDM16	-1.90453289507755	0.331216219624124	-0.680660875442116	0.770149480447373	0.740265421190662	G1_1	eG1	1	FALSE	-2.82289392765267	0
chr1	2985732	3355185	+	ENSG00000142611	PRDM16	-1.90453289507755	0.331216219624124	-0.680660875442116	0.770149480447373	0.740265421190662	G1.S_1	lG1	2	FALSE	-1.67205536091071	0
chr1	2985732	3355185	+	ENSG00000142611	PRDM16	-1.90453289507755	0.331216219624124	-0.680660875442116	0.770149480447373	0.740265421190662	G2_1	G2/M	7	FALSE	-1.27353078821207	0
chr1	2985732	3355185	+	ENSG00000142611	PRDM16	-1.90453289507755	0.331216219624124	-0.680660875442116	0.770149480447373	0.740265421190662	M_1	M	8	FALSE	-0.407522290160279	0
chr1	2985732	3355185	+	ENSG00000142611	PRDM16	-1.90453289507755	0.331216219624124	-0.680660875442116	0.770149480447373	0.740265421190662	S1_1	G1/S	3	FALSE	-3.42598344698134	0
chr1	2985732	3355185	+	ENSG00000142611	PRDM16	-1.90453289507755	0.331216219624124	-0.680660875442116	0.770149480447373	0.740265421190662	S2_1	S1	4	FALSE	-1.31192641154999	0
chr1	2985732	3355185	+	ENSG00000142611	PRDM16	-1.90453289507755	0.331216219624124	-0.680660875442116	0.770149480447373	0.740265421190662	S3_1	S2	5	FALSE	-2.54196031287632	0
chr1	2985732	3355185	+	ENSG00000142611	PRDM16	-1.90453289507755	0.331216219624124	-0.680660875442116	0.770149480447373	0.740265421190662	S3.G2_1	G2	6	FALSE	-1.780390622277	0
chr1	2985732	3355185	+	ENSG00000142611	PRDM16	-1.90453289507755	0.331216219624124	-0.680660875442116	0.770149480447373	0.740265421190662	G1_2	eG1	1	FALSE	-2.62627973713957	1
chr1	2985732	3355185	+	ENSG00000142611	PRDM16	-1.90453289507755	0.331216219624124	-0.680660875442116	0.770149480447373	0.740265421190662	G1.S_2	lG1	2	FALSE	-3.74174638562507	1
chr1	2985732	3355185	+	ENSG00000142611	PRDM16	-1.90453289507755	0.331216219624124	-0.680660875442116	0.770149480447373	0.740265421190662	G2_2	G2/M	7	FALSE	-5.48858498869085	1
chr1	2985732	3355185	+	ENSG00000142611	PRDM16	-1.90453289507755	0.331216219624124	-0.680660875442116	0.770149480447373	0.740265421190662	M_2	M	8	TRUE	NA	NA
chr1	2985732	3355185	+	ENSG00000142611	PRDM16	-1.90453289507755	0.331216219624124	-0.680660875442116	0.770149480447373	0.740265421190662	S1_2	G1/S	3	FALSE	-1.29073221146977	1
chr1	2985732	3355185	+	ENSG00000142611	PRDM16	-1.90453289507755	0.331216219624124	-0.680660875442116	0.770149480447373	0.740265421190662	S2_2	S1	4	FALSE	-2.19356116311925	1
chr1	2985732	3355185	+	ENSG00000142611	PRDM16	-1.90453289507755	0.331216219624124	-0.680660875442116	0.770149480447373	0.740265421190662	S3_2	S2	5	TRUE	NA	NA
chr1	2985732	3355185	+	ENSG00000142611	PRDM16	-1.90453289507755	0.331216219624124	-0.680660875442116	0.770149480447373	0.740265421190662	S3.G2_2	G2	6	FALSE	-3.91210047487538	1
chr1	2985732	3355185	+	ENSG00000142611	PRDM16	-1.90453289507755	0.331216219624124	-0.680660875442116	0.770149480447373	0.740265421190662	G1_3	eG1	1	FALSE	-1.4310866898834	1
chr1	2985732	3355185	+	ENSG00000142611	PRDM16	-1.90453289507755	0.331216219624124	-0.680660875442116	0.770149480447373	0.740265421190662	G1.S_3	lG1	2	FALSE	-2.53927034445521	1
chr1	2985732	3355185	+	ENSG00000142611	PRDM16	-1.90453289507755	0.331216219624124	-0.680660875442116	0.770149480447373	0.740265421190662	G2_3	G2/M	7	FALSE	-2.34039969271526	1
chr1	2985732	3355185	+	ENSG00000142611	PRDM16	-1.90453289507755	0.331216219624124	-0.680660875442116	0.770149480447373	0.740265421190662	M_3	M	8	FALSE	-1.30649532312772	1
chr1	2985732	3355185	+	ENSG00000142611	PRDM16	-1.90453289507755	0.331216219624124	-0.680660875442116	0.770149480447373	0.740265421190662	S1_3	G1/S	3	FALSE	-0.99036827479686	1
chr1	2985732	3355185	+	ENSG00000142611	PRDM16	-1.90453289507755	0.331216219624124	-0.680660875442116	0.770149480447373	0.740265421190662	S2_3	S1	4	FALSE	-2.17582108125431	1
chr1	2985732	3355185	+	ENSG00000142611	PRDM16	-1.90453289507755	0.331216219624124	-0.680660875442116	0.770149480447373	0.740265421190662	S3_3	S2	5	FALSE	-3.8466169838574	1
chr1	2985732	3355185	+	ENSG00000142611	PRDM16	-1.90453289507755	0.331216219624124	-0.680660875442116	0.770149480447373	0.740265421190662	S3.G2_3	G2	6	FALSE	-2.0966679653083	1
chr1	3370990	3397677	+	ENSG00000130762	ARHGEF16	0.663807640208623	1.08950035773776	0.0903261724231022	2.80613504052015	9.04352991267494e-06	G1_1	eG1	1	FALSE	-0.286841027412462	0
chr1	3370990	3397677	+	ENSG00000130762	ARHGEF16	0.663807640208623	1.08950035773776	0.0903261724231022	2.80613504052015	9.04352991267494e-06	G1.S_1	lG1	2	FALSE	0.460394935112936	0
chr1	3370990	3397677	+	ENSG00000130762	ARHGEF16	0.663807640208623	1.08950035773776	0.0903261724231022	2.80613504052015	9.04352991267494e-06	G2_1	G2/M	7	FALSE	-0.60610612729894	0
chr1	3370990	3397677	+	ENSG00000130762	ARHGEF16	0.663807640208623	1.08950035773776	0.0903261724231022	2.80613504052015	9.04352991267494e-06	M_1	M	8	FALSE	0.162793434596476	0
chr1	3370990	3397677	+	ENSG00000130762	ARHGEF16	0.663807640208623	1.08950035773776	0.0903261724231022	2.80613504052015	9.04352991267494e-06	S1_1	G1/S	3	FALSE	1.65296789441348	0
chr1	3370990	3397677	+	ENSG00000130762	ARHGEF16	0.663807640208623	1.08950035773776	0.0903261724231022	2.80613504052015	9.04352991267494e-06	S2_1	S1	4	FALSE	1.74016209959846	0
chr1	3370990	3397677	+	ENSG00000130762	ARHGEF16	0.663807640208623	1.08950035773776	0.0903261724231022	2.80613504052015	9.04352991267494e-06	S3_1	S2	5	FALSE	1.49617481601045	0
chr1	3370990	3397677	+	ENSG00000130762	ARHGEF16	0.663807640208623	1.08950035773776	0.0903261724231022	2.80613504052015	9.04352991267494e-06	S3.G2_1	G2	6	FALSE	0.690915096648587	0
chr1	3370990	3397677	+	ENSG00000130762	ARHGEF16	0.663807640208623	1.08950035773776	0.0903261724231022	2.80613504052015	9.04352991267494e-06	G1_2	eG1	1	FALSE	-0.304351642252207	1
chr1	3370990	3397677	+	ENSG00000130762	ARHGEF16	0.663807640208623	1.08950035773776	0.0903261724231022	2.80613504052015	9.04352991267494e-06	G1.S_2	lG1	2	FALSE	1.14902454462017	1
chr1	3370990	3397677	+	ENSG00000130762	ARHGEF16	0.663807640208623	1.08950035773776	0.0903261724231022	2.80613504052015	9.04352991267494e-06	G2_2	G2/M	7	FALSE	-0.203182769828599	1
chr1	3370990	3397677	+	ENSG00000130762	ARHGEF16	0.663807640208623	1.08950035773776	0.0903261724231022	2.80613504052015	9.04352991267494e-06	M_2	M	8	TRUE	NA	NA
chr1	3370990	3397677	+	ENSG00000130762	ARHGEF16	0.663807640208623	1.08950035773776	0.0903261724231022	2.80613504052015	9.04352991267494e-06	S1_2	G1/S	3	FALSE	1.6805087955488	1
chr1	3370990	3397677	+	ENSG00000130762	ARHGEF16	0.663807640208623	1.08950035773776	0.0903261724231022	2.80613504052015	9.04352991267494e-06	S2_2	S1	4	FALSE	1.77133503592483	1
chr1	3370990	3397677	+	ENSG00000130762	ARHGEF16	0.663807640208623	1.08950035773776	0.0903261724231022	2.80613504052015	9.04352991267494e-06	S3_2	S2	5	TRUE	NA	NA
chr1	3370990	3397677	+	ENSG00000130762	ARHGEF16	0.663807640208623	1.08950035773776	0.0903261724231022	2.80613504052015	9.04352991267494e-06	S3.G2_2	G2	6	FALSE	1.10284986659059	1
chr1	3370990	3397677	+	ENSG00000130762	ARHGEF16	0.663807640208623	1.08950035773776	0.0903261724231022	2.80613504052015	9.04352991267494e-06	G1_3	eG1	1	FALSE	-0.208694268546954	1
chr1	3370990	3397677	+	ENSG00000130762	ARHGEF16	0.663807640208623	1.08950035773776	0.0903261724231022	2.80613504052015	9.04352991267494e-06	G1.S_3	lG1	2	FALSE	1.25328757567431	1
chr1	3370990	3397677	+	ENSG00000130762	ARHGEF16	0.663807640208623	1.08950035773776	0.0903261724231022	2.80613504052015	9.04352991267494e-06	G2_3	G2/M	7	FALSE	-0.755437191994103	1
chr1	3370990	3397677	+	ENSG00000130762	ARHGEF16	0.663807640208623	1.08950035773776	0.0903261724231022	2.80613504052015	9.04352991267494e-06	M_3	M	8	FALSE	0.488684884983785	1
chr1	3370990	3397677	+	ENSG00000130762	ARHGEF16	0.663807640208623	1.08950035773776	0.0903261724231022	2.80613504052015	9.04352991267494e-06	S1_3	G1/S	3	FALSE	1.88694920542831	1
chr1	3370990	3397677	+	ENSG00000130762	ARHGEF16	0.663807640208623	1.08950035773776	0.0903261724231022	2.80613504052015	9.04352991267494e-06	S2_3	S1	4	FALSE	1.52461863688679	1
chr1	3370990	3397677	+	ENSG00000130762	ARHGEF16	0.663807640208623	1.08950035773776	0.0903261724231022	2.80613504052015	9.04352991267494e-06	S3_3	S2	5	FALSE	1.1382761237524	1
chr1	3370990	3397677	+	ENSG00000130762	ARHGEF16	0.663807640208623	1.08950035773776	0.0903261724231022	2.80613504052015	9.04352991267494e-06	S3.G2_3	G2	6	FALSE	0.466268229082859	1
chr1	3406484	3528059	-	ENSG00000162591	MEGF6	1.60046351020734	0.143611540910821	-0.922460115178805	2.0466315867452	0.740698087163249	G1_1	eG1	1	FALSE	1.33091140842636	0
chr1	3406484	3528059	-	ENSG00000162591	MEGF6	1.60046351020734	0.143611540910821	-0.922460115178805	2.0466315867452	0.740698087163249	G1.S_1	lG1	2	FALSE	1.63873217637145	0
chr1	3406484	3528059	-	ENSG00000162591	MEGF6	1.60046351020734	0.143611540910821	-0.922460115178805	2.0466315867452	0.740698087163249	G2_1	G2/M	7	FALSE	0.978856373422216	0
chr1	3406484	3528059	-	ENSG00000162591	MEGF6	1.60046351020734	0.143611540910821	-0.922460115178805	2.0466315867452	0.740698087163249	M_1	M	8	FALSE	2.34898349040157	0
chr1	3406484	3528059	-	ENSG00000162591	MEGF6	1.60046351020734	0.143611540910821	-0.922460115178805	2.0466315867452	0.740698087163249	S1_1	G1/S	3	FALSE	1.45176080296766	0
chr1	3406484	3528059	-	ENSG00000162591	MEGF6	1.60046351020734	0.143611540910821	-0.922460115178805	2.0466315867452	0.740698087163249	S2_1	S1	4	FALSE	2.01846326208556	0
chr1	3406484	3528059	-	ENSG00000162591	MEGF6	1.60046351020734	0.143611540910821	-0.922460115178805	2.0466315867452	0.740698087163249	S3_1	S2	5	FALSE	1.70596720056727	0
chr1	3406484	3528059	-	ENSG00000162591	MEGF6	1.60046351020734	0.143611540910821	-0.922460115178805	2.0466315867452	0.740698087163249	S3.G2_1	G2	6	FALSE	1.33003336741665	0
chr1	3406484	3528059	-	ENSG00000162591	MEGF6	1.60046351020734	0.143611540910821	-0.922460115178805	2.0466315867452	0.740698087163249	G1_2	eG1	1	FALSE	1.04209877176922	1
chr1	3406484	3528059	-	ENSG00000162591	MEGF6	1.60046351020734	0.143611540910821	-0.922460115178805	2.0466315867452	0.740698087163249	G1.S_2	lG1	2	FALSE	0.650571037153691	1
chr1	3406484	3528059	-	ENSG00000162591	MEGF6	1.60046351020734	0.143611540910821	-0.922460115178805	2.0466315867452	0.740698087163249	G2_2	G2/M	7	FALSE	0.00326810763882756	1
chr1	3406484	3528059	-	ENSG00000162591	MEGF6	1.60046351020734	0.143611540910821	-0.922460115178805	2.0466315867452	0.740698087163249	M_2	M	8	TRUE	NA	NA
chr1	3406484	3528059	-	ENSG00000162591	MEGF6	1.60046351020734	0.143611540910821	-0.922460115178805	2.0466315867452	0.740698087163249	S1_2	G1/S	3	FALSE	0.728126815781543	1
chr1	3406484	3528059	-	ENSG00000162591	MEGF6	1.60046351020734	0.143611540910821	-0.922460115178805	2.0466315867452	0.740698087163249	S2_2	S1	4	FALSE	0.515390054877356	1
chr1	3406484	3528059	-	ENSG00000162591	MEGF6	1.60046351020734	0.143611540910821	-0.922460115178805	2.0466315867452	0.740698087163249	S3_2	S2	5	TRUE	NA	NA
chr1	3406484	3528059	-	ENSG00000162591	MEGF6	1.60046351020734	0.143611540910821	-0.922460115178805	2.0466315867452	0.740698087163249	S3.G2_2	G2	6	FALSE	1.24440401080461	1
chr1	3406484	3528059	-	ENSG00000162591	MEGF6	1.60046351020734	0.143611540910821	-0.922460115178805	2.0466315867452	0.740698087163249	G1_3	eG1	1	FALSE	0.54466576386992	1
chr1	3406484	3528059	-	ENSG00000162591	MEGF6	1.60046351020734	0.143611540910821	-0.922460115178805	2.0466315867452	0.740698087163249	G1.S_3	lG1	2	FALSE	0.584112071050073	1
chr1	3406484	3528059	-	ENSG00000162591	MEGF6	1.60046351020734	0.143611540910821	-0.922460115178805	2.0466315867452	0.740698087163249	G2_3	G2/M	7	FALSE	-0.652343699029999	1
chr1	3406484	3528059	-	ENSG00000162591	MEGF6	1.60046351020734	0.143611540910821	-0.922460115178805	2.0466315867452	0.740698087163249	M_3	M	8	FALSE	1.59472652239411	1
chr1	3406484	3528059	-	ENSG00000162591	MEGF6	1.60046351020734	0.143611540910821	-0.922460115178805	2.0466315867452	0.740698087163249	S1_3	G1/S	3	FALSE	0.714888459642008	1
chr1	3406484	3528059	-	ENSG00000162591	MEGF6	1.60046351020734	0.143611540910821	-0.922460115178805	2.0466315867452	0.740698087163249	S2_3	S1	4	FALSE	0.958034665480486	1
chr1	3406484	3528059	-	ENSG00000162591	MEGF6	1.60046351020734	0.143611540910821	-0.922460115178805	2.0466315867452	0.740698087163249	S3_3	S2	5	FALSE	1.19777713550106	1
chr1	3406484	3528059	-	ENSG00000162591	MEGF6	1.60046351020734	0.143611540910821	-0.922460115178805	2.0466315867452	0.740698087163249	S3.G2_3	G2	6	FALSE	0.466268229082859	1
chr1	3541566	3546691	+	ENSG00000158109	TPRG1L	3.83050873074876	0.239454338249685	-0.254441055638925	0.183599361878963	0.0221221907783542	G1_1	eG1	1	FALSE	4.13826633048397	0
chr1	3541566	3546691	+	ENSG00000158109	TPRG1L	3.83050873074876	0.239454338249685	-0.254441055638925	0.183599361878963	0.0221221907783542	G1.S_1	lG1	2	FALSE	3.90130052016246	0
chr1	3541566	3546691	+	ENSG00000158109	TPRG1L	3.83050873074876	0.239454338249685	-0.254441055638925	0.183599361878963	0.0221221907783542	G2_1	G2/M	7	FALSE	3.62484830754093	0
chr1	3541566	3546691	+	ENSG00000158109	TPRG1L	3.83050873074876	0.239454338249685	-0.254441055638925	0.183599361878963	0.0221221907783542	M_1	M	8	FALSE	4.4534705954994	0
chr1	3541566	3546691	+	ENSG00000158109	TPRG1L	3.83050873074876	0.239454338249685	-0.254441055638925	0.183599361878963	0.0221221907783542	S1_1	G1/S	3	FALSE	3.83140439571131	0
chr1	3541566	3546691	+	ENSG00000158109	TPRG1L	3.83050873074876	0.239454338249685	-0.254441055638925	0.183599361878963	0.0221221907783542	S2_1	S1	4	FALSE	3.58075032483882	0
chr1	3541566	3546691	+	ENSG00000158109	TPRG1L	3.83050873074876	0.239454338249685	-0.254441055638925	0.183599361878963	0.0221221907783542	S3_1	S2	5	FALSE	3.48040750015214	0
chr1	3541566	3546691	+	ENSG00000158109	TPRG1L	3.83050873074876	0.239454338249685	-0.254441055638925	0.183599361878963	0.0221221907783542	S3.G2_1	G2	6	FALSE	3.63362187160108	0
chr1	3541566	3546691	+	ENSG00000158109	TPRG1L	3.83050873074876	0.239454338249685	-0.254441055638925	0.183599361878963	0.0221221907783542	G1_2	eG1	1	FALSE	3.95222774144429	1
chr1	3541566	3546691	+	ENSG00000158109	TPRG1L	3.83050873074876	0.239454338249685	-0.254441055638925	0.183599361878963	0.0221221907783542	G1.S_2	lG1	2	FALSE	3.79482463099381	1
chr1	3541566	3546691	+	ENSG00000158109	TPRG1L	3.83050873074876	0.239454338249685	-0.254441055638925	0.183599361878963	0.0221221907783542	G2_2	G2/M	7	FALSE	3.43325594838364	1
chr1	3541566	3546691	+	ENSG00000158109	TPRG1L	3.83050873074876	0.239454338249685	-0.254441055638925	0.183599361878963	0.0221221907783542	M_2	M	8	TRUE	NA	NA
chr1	3541566	3546691	+	ENSG00000158109	TPRG1L	3.83050873074876	0.239454338249685	-0.254441055638925	0.183599361878963	0.0221221907783542	S1_2	G1/S	3	FALSE	3.88130045293453	1
chr1	3541566	3546691	+	ENSG00000158109	TPRG1L	3.83050873074876	0.239454338249685	-0.254441055638925	0.183599361878963	0.0221221907783542	S2_2	S1	4	FALSE	3.46135021516447	1
chr1	3541566	3546691	+	ENSG00000158109	TPRG1L	3.83050873074876	0.239454338249685	-0.254441055638925	0.183599361878963	0.0221221907783542	S3_2	S2	5	TRUE	NA	NA
chr1	3541566	3546691	+	ENSG00000158109	TPRG1L	3.83050873074876	0.239454338249685	-0.254441055638925	0.183599361878963	0.0221221907783542	S3.G2_2	G2	6	FALSE	3.37021576411313	1
chr1	3541566	3546691	+	ENSG00000158109	TPRG1L	3.83050873074876	0.239454338249685	-0.254441055638925	0.183599361878963	0.0221221907783542	G1_3	eG1	1	FALSE	3.62491871984534	1
chr1	3541566	3546691	+	ENSG00000158109	TPRG1L	3.83050873074876	0.239454338249685	-0.254441055638925	0.183599361878963	0.0221221907783542	G1.S_3	lG1	2	FALSE	3.40491879257629	1
chr1	3541566	3546691	+	ENSG00000158109	TPRG1L	3.83050873074876	0.239454338249685	-0.254441055638925	0.183599361878963	0.0221221907783542	G2_3	G2/M	7	FALSE	3.20048173954178	1
chr1	3541566	3546691	+	ENSG00000158109	TPRG1L	3.83050873074876	0.239454338249685	-0.254441055638925	0.183599361878963	0.0221221907783542	M_3	M	8	FALSE	3.87983743483621	1
chr1	3541566	3546691	+	ENSG00000158109	TPRG1L	3.83050873074876	0.239454338249685	-0.254441055638925	0.183599361878963	0.0221221907783542	S1_3	G1/S	3	FALSE	3.63835461145271	1
chr1	3541566	3546691	+	ENSG00000158109	TPRG1L	3.83050873074876	0.239454338249685	-0.254441055638925	0.183599361878963	0.0221221907783542	S2_3	S1	4	FALSE	3.43233104683874	1
chr1	3541566	3546691	+	ENSG00000158109	TPRG1L	3.83050873074876	0.239454338249685	-0.254441055638925	0.183599361878963	0.0221221907783542	S3_3	S2	5	FALSE	3.60459412797493	1
chr1	3541566	3546691	+	ENSG00000158109	TPRG1L	3.83050873074876	0.239454338249685	-0.254441055638925	0.183599361878963	0.0221221907783542	S3.G2_3	G2	6	FALSE	3.48007402860789	1
chr1	3547331	3569325	-	ENSG00000116213	WRAP73	4.60733901764731	0.0670657730056102	-0.0770864355614142	3.18619886257496	0.385240970481438	G1_1	eG1	1	FALSE	4.52937024560565	0
chr1	3547331	3569325	-	ENSG00000116213	WRAP73	4.60733901764731	0.0670657730056102	-0.0770864355614142	3.18619886257496	0.385240970481438	G1.S_1	lG1	2	FALSE	4.50555583367673	0
chr1	3547331	3569325	-	ENSG00000116213	WRAP73	4.60733901764731	0.0670657730056102	-0.0770864355614142	3.18619886257496	0.385240970481438	G2_1	G2/M	7	FALSE	4.6929322520687	0
chr1	3547331	3569325	-	ENSG00000116213	WRAP73	4.60733901764731	0.0670657730056102	-0.0770864355614142	3.18619886257496	0.385240970481438	M_1	M	8	FALSE	4.44744051340438	0
chr1	3547331	3569325	-	ENSG00000116213	WRAP73	4.60733901764731	0.0670657730056102	-0.0770864355614142	3.18619886257496	0.385240970481438	S1_1	G1/S	3	FALSE	4.65829346355015	0
chr1	3547331	3569325	-	ENSG00000116213	WRAP73	4.60733901764731	0.0670657730056102	-0.0770864355614142	3.18619886257496	0.385240970481438	S2_1	S1	4	FALSE	4.64090046822538	0
chr1	3547331	3569325	-	ENSG00000116213	WRAP73	4.60733901764731	0.0670657730056102	-0.0770864355614142	3.18619886257496	0.385240970481438	S3_1	S2	5	FALSE	4.73682099009339	0
chr1	3547331	3569325	-	ENSG00000116213	WRAP73	4.60733901764731	0.0670657730056102	-0.0770864355614142	3.18619886257496	0.385240970481438	S3.G2_1	G2	6	FALSE	4.64739837455409	0
chr1	3547331	3569325	-	ENSG00000116213	WRAP73	4.60733901764731	0.0670657730056102	-0.0770864355614142	3.18619886257496	0.385240970481438	G1_2	eG1	1	FALSE	4.51910658798931	1
chr1	3547331	3569325	-	ENSG00000116213	WRAP73	4.60733901764731	0.0670657730056102	-0.0770864355614142	3.18619886257496	0.385240970481438	G1.S_2	lG1	2	FALSE	4.37199578042412	1
chr1	3547331	3569325	-	ENSG00000116213	WRAP73	4.60733901764731	0.0670657730056102	-0.0770864355614142	3.18619886257496	0.385240970481438	G2_2	G2/M	7	FALSE	4.49012547041551	1
chr1	3547331	3569325	-	ENSG00000116213	WRAP73	4.60733901764731	0.0670657730056102	-0.0770864355614142	3.18619886257496	0.385240970481438	M_2	M	8	TRUE	NA	NA
chr1	3547331	3569325	-	ENSG00000116213	WRAP73	4.60733901764731	0.0670657730056102	-0.0770864355614142	3.18619886257496	0.385240970481438	S1_2	G1/S	3	FALSE	4.76169283541486	1
chr1	3547331	3569325	-	ENSG00000116213	WRAP73	4.60733901764731	0.0670657730056102	-0.0770864355614142	3.18619886257496	0.385240970481438	S2_2	S1	4	FALSE	4.56235353384794	1
chr1	3547331	3569325	-	ENSG00000116213	WRAP73	4.60733901764731	0.0670657730056102	-0.0770864355614142	3.18619886257496	0.385240970481438	S3_2	S2	5	TRUE	NA	NA
chr1	3547331	3569325	-	ENSG00000116213	WRAP73	4.60733901764731	0.0670657730056102	-0.0770864355614142	3.18619886257496	0.385240970481438	S3.G2_2	G2	6	FALSE	4.41732215655891	1
chr1	3547331	3569325	-	ENSG00000116213	WRAP73	4.60733901764731	0.0670657730056102	-0.0770864355614142	3.18619886257496	0.385240970481438	G1_3	eG1	1	FALSE	4.3467713349297	1
chr1	3547331	3569325	-	ENSG00000116213	WRAP73	4.60733901764731	0.0670657730056102	-0.0770864355614142	3.18619886257496	0.385240970481438	G1.S_3	lG1	2	FALSE	4.61771560127961	1
chr1	3547331	3569325	-	ENSG00000116213	WRAP73	4.60733901764731	0.0670657730056102	-0.0770864355614142	3.18619886257496	0.385240970481438	G2_3	G2/M	7	FALSE	4.32414635582665	1
chr1	3547331	3569325	-	ENSG00000116213	WRAP73	4.60733901764731	0.0670657730056102	-0.0770864355614142	3.18619886257496	0.385240970481438	M_3	M	8	FALSE	4.80448687707431	1
chr1	3547331	3569325	-	ENSG00000116213	WRAP73	4.60733901764731	0.0670657730056102	-0.0770864355614142	3.18619886257496	0.385240970481438	S1_3	G1/S	3	FALSE	4.52086873172339	1
chr1	3547331	3569325	-	ENSG00000116213	WRAP73	4.60733901764731	0.0670657730056102	-0.0770864355614142	3.18619886257496	0.385240970481438	S2_3	S1	4	FALSE	4.60699516448987	1
chr1	3547331	3569325	-	ENSG00000116213	WRAP73	4.60733901764731	0.0670657730056102	-0.0770864355614142	3.18619886257496	0.385240970481438	S3_3	S2	5	FALSE	4.6331632801717	1
chr1	3547331	3569325	-	ENSG00000116213	WRAP73	4.60733901764731	0.0670657730056102	-0.0770864355614142	3.18619886257496	0.385240970481438	S3.G2_3	G2	6	FALSE	4.45931546844109	1
chr1	3569084	3652765	+	ENSG00000078900	TP73	2.2815456026191	1.12989132319598	0.12218398329394	2.48573521845039	1.17876818981101e-08	G1_1	eG1	1	FALSE	1.91046041296116	0
chr1	3569084	3652765	+	ENSG00000078900	TP73	2.2815456026191	1.12989132319598	0.12218398329394	2.48573521845039	1.17876818981101e-08	G1.S_1	lG1	2	FALSE	2.94491753471306	0
chr1	3569084	3652765	+	ENSG00000078900	TP73	2.2815456026191	1.12989132319598	0.12218398329394	2.48573521845039	1.17876818981101e-08	G2_1	G2/M	7	FALSE	1.2683629906172	0
chr1	3569084	3652765	+	ENSG00000078900	TP73	2.2815456026191	1.12989132319598	0.12218398329394	2.48573521845039	1.17876818981101e-08	M_1	M	8	FALSE	1.17744021056088	0
chr1	3569084	3652765	+	ENSG00000078900	TP73	2.2815456026191	1.12989132319598	0.12218398329394	2.48573521845039	1.17876818981101e-08	S1_1	G1/S	3	FALSE	3.3154835394198	0
chr1	3569084	3652765	+	ENSG00000078900	TP73	2.2815456026191	1.12989132319598	0.12218398329394	2.48573521845039	1.17876818981101e-08	S2_1	S1	4	FALSE	3.02267551337248	0
chr1	3569084	3652765	+	ENSG00000078900	TP73	2.2815456026191	1.12989132319598	0.12218398329394	2.48573521845039	1.17876818981101e-08	S3_1	S2	5	FALSE	2.63367833976039	0
chr1	3569084	3652765	+	ENSG00000078900	TP73	2.2815456026191	1.12989132319598	0.12218398329394	2.48573521845039	1.17876818981101e-08	S3.G2_1	G2	6	FALSE	1.97934627954786	0
chr1	3569084	3652765	+	ENSG00000078900	TP73	2.2815456026191	1.12989132319598	0.12218398329394	2.48573521845039	1.17876818981101e-08	G1_2	eG1	1	FALSE	1.50887984614207	1
chr1	3569084	3652765	+	ENSG00000078900	TP73	2.2815456026191	1.12989132319598	0.12218398329394	2.48573521845039	1.17876818981101e-08	G1.S_2	lG1	2	FALSE	2.94475414155815	1
chr1	3569084	3652765	+	ENSG00000078900	TP73	2.2815456026191	1.12989132319598	0.12218398329394	2.48573521845039	1.17876818981101e-08	G2_2	G2/M	7	FALSE	1.11132785349628	1
chr1	3569084	3652765	+	ENSG00000078900	TP73	2.2815456026191	1.12989132319598	0.12218398329394	2.48573521845039	1.17876818981101e-08	M_2	M	8	TRUE	NA	NA
chr1	3569084	3652765	+	ENSG00000078900	TP73	2.2815456026191	1.12989132319598	0.12218398329394	2.48573521845039	1.17876818981101e-08	S1_2	G1/S	3	FALSE	3.74442862811064	1
chr1	3569084	3652765	+	ENSG00000078900	TP73	2.2815456026191	1.12989132319598	0.12218398329394	2.48573521845039	1.17876818981101e-08	S2_2	S1	4	FALSE	3.28839347214418	1
chr1	3569084	3652765	+	ENSG00000078900	TP73	2.2815456026191	1.12989132319598	0.12218398329394	2.48573521845039	1.17876818981101e-08	S3_2	S2	5	TRUE	NA	NA
chr1	3569084	3652765	+	ENSG00000078900	TP73	2.2815456026191	1.12989132319598	0.12218398329394	2.48573521845039	1.17876818981101e-08	S3.G2_2	G2	6	FALSE	2.41582636063343	1
chr1	3569084	3652765	+	ENSG00000078900	TP73	2.2815456026191	1.12989132319598	0.12218398329394	2.48573521845039	1.17876818981101e-08	G1_3	eG1	1	FALSE	1.80157406690687	1
chr1	3569084	3652765	+	ENSG00000078900	TP73	2.2815456026191	1.12989132319598	0.12218398329394	2.48573521845039	1.17876818981101e-08	G1.S_3	lG1	2	FALSE	3.04139201883232	1
chr1	3569084	3652765	+	ENSG00000078900	TP73	2.2815456026191	1.12989132319598	0.12218398329394	2.48573521845039	1.17876818981101e-08	G2_3	G2/M	7	FALSE	1.28409117219253	1
chr1	3569084	3652765	+	ENSG00000078900	TP73	2.2815456026191	1.12989132319598	0.12218398329394	2.48573521845039	1.17876818981101e-08	M_3	M	8	FALSE	1.63946483715939	1
chr1	3569084	3652765	+	ENSG00000078900	TP73	2.2815456026191	1.12989132319598	0.12218398329394	2.48573521845039	1.17876818981101e-08	S1_3	G1/S	3	FALSE	3.47191170614947	1
chr1	3569084	3652765	+	ENSG00000078900	TP73	2.2815456026191	1.12989132319598	0.12218398329394	2.48573521845039	1.17876818981101e-08	S2_3	S1	4	FALSE	3.27996276036785	1
chr1	3569084	3652765	+	ENSG00000078900	TP73	2.2815456026191	1.12989132319598	0.12218398329394	2.48573521845039	1.17876818981101e-08	S3_3	S2	5	FALSE	2.87675954556086	1
chr1	3569084	3652765	+	ENSG00000078900	TP73	2.2815456026191	1.12989132319598	0.12218398329394	2.48573521845039	1.17876818981101e-08	S3.G2_3	G2	6	FALSE	1.8617529309403	1
chr1	3689352	3692546	+	ENSG00000235169	SMIM1	5.20631280617257	0.0445812870284976	-0.458424059659044	5.87643150028972	0.728396391186941	G1_1	eG1	1	FALSE	5.2571241014365	0
chr1	3689352	3692546	+	ENSG00000235169	SMIM1	5.20631280617257	0.0445812870284976	-0.458424059659044	5.87643150028972	0.728396391186941	G1.S_1	lG1	2	FALSE	5.02089537839218	0
chr1	3689352	3692546	+	ENSG00000235169	SMIM1	5.20631280617257	0.0445812870284976	-0.458424059659044	5.87643150028972	0.728396391186941	G2_1	G2/M	7	FALSE	5.35067334410194	0
chr1	3689352	3692546	+	ENSG00000235169	SMIM1	5.20631280617257	0.0445812870284976	-0.458424059659044	5.87643150028972	0.728396391186941	M_1	M	8	FALSE	5.24765604376854	0
chr1	3689352	3692546	+	ENSG00000235169	SMIM1	5.20631280617257	0.0445812870284976	-0.458424059659044	5.87643150028972	0.728396391186941	S1_1	G1/S	3	FALSE	5.10929192963946	0
chr1	3689352	3692546	+	ENSG00000235169	SMIM1	5.20631280617257	0.0445812870284976	-0.458424059659044	5.87643150028972	0.728396391186941	S2_1	S1	4	FALSE	5.1940018699914	0
chr1	3689352	3692546	+	ENSG00000235169	SMIM1	5.20631280617257	0.0445812870284976	-0.458424059659044	5.87643150028972	0.728396391186941	S3_1	S2	5	FALSE	5.02681015434225	0
chr1	3689352	3692546	+	ENSG00000235169	SMIM1	5.20631280617257	0.0445812870284976	-0.458424059659044	5.87643150028972	0.728396391186941	S3.G2_1	G2	6	FALSE	5.4440496277083	0
chr1	3689352	3692546	+	ENSG00000235169	SMIM1	5.20631280617257	0.0445812870284976	-0.458424059659044	5.87643150028972	0.728396391186941	G1_2	eG1	1	FALSE	4.85292310241078	1
chr1	3689352	3692546	+	ENSG00000235169	SMIM1	5.20631280617257	0.0445812870284976	-0.458424059659044	5.87643150028972	0.728396391186941	G1.S_2	lG1	2	FALSE	4.80643332605438	1
chr1	3689352	3692546	+	ENSG00000235169	SMIM1	5.20631280617257	0.0445812870284976	-0.458424059659044	5.87643150028972	0.728396391186941	G2_2	G2/M	7	FALSE	4.58689416079717	1
chr1	3689352	3692546	+	ENSG00000235169	SMIM1	5.20631280617257	0.0445812870284976	-0.458424059659044	5.87643150028972	0.728396391186941	M_2	M	8	TRUE	NA	NA
chr1	3689352	3692546	+	ENSG00000235169	SMIM1	5.20631280617257	0.0445812870284976	-0.458424059659044	5.87643150028972	0.728396391186941	S1_2	G1/S	3	FALSE	4.84612402518	1
chr1	3689352	3692546	+	ENSG00000235169	SMIM1	5.20631280617257	0.0445812870284976	-0.458424059659044	5.87643150028972	0.728396391186941	S2_2	S1	4	FALSE	4.75435670074932	1
chr1	3689352	3692546	+	ENSG00000235169	SMIM1	5.20631280617257	0.0445812870284976	-0.458424059659044	5.87643150028972	0.728396391186941	S3_2	S2	5	TRUE	NA	NA
chr1	3689352	3692546	+	ENSG00000235169	SMIM1	5.20631280617257	0.0445812870284976	-0.458424059659044	5.87643150028972	0.728396391186941	S3.G2_2	G2	6	FALSE	4.95723631802336	1
chr1	3689352	3692546	+	ENSG00000235169	SMIM1	5.20631280617257	0.0445812870284976	-0.458424059659044	5.87643150028972	0.728396391186941	G1_3	eG1	1	FALSE	4.57341470235154	1
chr1	3689352	3692546	+	ENSG00000235169	SMIM1	5.20631280617257	0.0445812870284976	-0.458424059659044	5.87643150028972	0.728396391186941	G1.S_3	lG1	2	FALSE	4.72617726803139	1
chr1	3689352	3692546	+	ENSG00000235169	SMIM1	5.20631280617257	0.0445812870284976	-0.458424059659044	5.87643150028972	0.728396391186941	G2_3	G2/M	7	FALSE	4.4453252133708	1
chr1	3689352	3692546	+	ENSG00000235169	SMIM1	5.20631280617257	0.0445812870284976	-0.458424059659044	5.87643150028972	0.728396391186941	M_3	M	8	FALSE	5.02494856687984	1
chr1	3689352	3692546	+	ENSG00000235169	SMIM1	5.20631280617257	0.0445812870284976	-0.458424059659044	5.87643150028972	0.728396391186941	S1_3	G1/S	3	FALSE	4.56422057688078	1
chr1	3689352	3692546	+	ENSG00000235169	SMIM1	5.20631280617257	0.0445812870284976	-0.458424059659044	5.87643150028972	0.728396391186941	S2_3	S1	4	FALSE	4.78224823827978	1
chr1	3689352	3692546	+	ENSG00000235169	SMIM1	5.20631280617257	0.0445812870284976	-0.458424059659044	5.87643150028972	0.728396391186941	S3_3	S2	5	FALSE	4.73709263355368	1
chr1	3689352	3692546	+	ENSG00000235169	SMIM1	5.20631280617257	0.0445812870284976	-0.458424059659044	5.87643150028972	0.728396391186941	S3.G2_3	G2	6	FALSE	4.78040697586466	1
chr1	3696784	3713068	-	ENSG00000130764	LRRC47	6.86744787334573	0.0971279748340812	0.00600854135782756	3.14026532200771	0.242658659598582	G1_1	eG1	1	FALSE	6.77961936979916	0
chr1	3696784	3713068	-	ENSG00000130764	LRRC47	6.86744787334573	0.0971279748340812	0.00600854135782756	3.14026532200771	0.242658659598582	G1.S_1	lG1	2	FALSE	7.00009795408894	0
chr1	3696784	3713068	-	ENSG00000130764	LRRC47	6.86744787334573	0.0971279748340812	0.00600854135782756	3.14026532200771	0.242658659598582	G2_1	G2/M	7	FALSE	6.98080314292942	0
chr1	3696784	3713068	-	ENSG00000130764	LRRC47	6.86744787334573	0.0971279748340812	0.00600854135782756	3.14026532200771	0.242658659598582	M_1	M	8	FALSE	6.60099121879455	0
chr1	3696784	3713068	-	ENSG00000130764	LRRC47	6.86744787334573	0.0971279748340812	0.00600854135782756	3.14026532200771	0.242658659598582	S1_1	G1/S	3	FALSE	7.06245925831502	0
chr1	3696784	3713068	-	ENSG00000130764	LRRC47	6.86744787334573	0.0971279748340812	0.00600854135782756	3.14026532200771	0.242658659598582	S2_1	S1	4	FALSE	6.90410612399004	0
chr1	3696784	3713068	-	ENSG00000130764	LRRC47	6.86744787334573	0.0971279748340812	0.00600854135782756	3.14026532200771	0.242658659598582	S3_1	S2	5	FALSE	6.75692052668183	0
chr1	3696784	3713068	-	ENSG00000130764	LRRC47	6.86744787334573	0.0971279748340812	0.00600854135782756	3.14026532200771	0.242658659598582	S3.G2_1	G2	6	FALSE	6.85458539216691	0
chr1	3696784	3713068	-	ENSG00000130764	LRRC47	6.86744787334573	0.0971279748340812	0.00600854135782756	3.14026532200771	0.242658659598582	G1_2	eG1	1	FALSE	6.73409708190607	1
chr1	3696784	3713068	-	ENSG00000130764	LRRC47	6.86744787334573	0.0971279748340812	0.00600854135782756	3.14026532200771	0.242658659598582	G1.S_2	lG1	2	FALSE	6.81252268437313	1
chr1	3696784	3713068	-	ENSG00000130764	LRRC47	6.86744787334573	0.0971279748340812	0.00600854135782756	3.14026532200771	0.242658659598582	G2_2	G2/M	7	FALSE	6.64230728111578	1
chr1	3696784	3713068	-	ENSG00000130764	LRRC47	6.86744787334573	0.0971279748340812	0.00600854135782756	3.14026532200771	0.242658659598582	M_2	M	8	TRUE	NA	NA
chr1	3696784	3713068	-	ENSG00000130764	LRRC47	6.86744787334573	0.0971279748340812	0.00600854135782756	3.14026532200771	0.242658659598582	S1_2	G1/S	3	FALSE	6.96591101441105	1
chr1	3696784	3713068	-	ENSG00000130764	LRRC47	6.86744787334573	0.0971279748340812	0.00600854135782756	3.14026532200771	0.242658659598582	S2_2	S1	4	FALSE	7.08917088092766	1
chr1	3696784	3713068	-	ENSG00000130764	LRRC47	6.86744787334573	0.0971279748340812	0.00600854135782756	3.14026532200771	0.242658659598582	S3_2	S2	5	TRUE	NA	NA
chr1	3696784	3713068	-	ENSG00000130764	LRRC47	6.86744787334573	0.0971279748340812	0.00600854135782756	3.14026532200771	0.242658659598582	S3.G2_2	G2	6	FALSE	7.07587404942077	1
chr1	3696784	3713068	-	ENSG00000130764	LRRC47	6.86744787334573	0.0971279748340812	0.00600854135782756	3.14026532200771	0.242658659598582	G1_3	eG1	1	FALSE	6.6078322994089	1
chr1	3696784	3713068	-	ENSG00000130764	LRRC47	6.86744787334573	0.0971279748340812	0.00600854135782756	3.14026532200771	0.242658659598582	G1.S_3	lG1	2	FALSE	6.81482158100519	1
chr1	3696784	3713068	-	ENSG00000130764	LRRC47	6.86744787334573	0.0971279748340812	0.00600854135782756	3.14026532200771	0.242658659598582	G2_3	G2/M	7	FALSE	6.75147641303774	1
chr1	3696784	3713068	-	ENSG00000130764	LRRC47	6.86744787334573	0.0971279748340812	0.00600854135782756	3.14026532200771	0.242658659598582	M_3	M	8	FALSE	7.14931537407175	1
chr1	3696784	3713068	-	ENSG00000130764	LRRC47	6.86744787334573	0.0971279748340812	0.00600854135782756	3.14026532200771	0.242658659598582	S1_3	G1/S	3	FALSE	6.89466488194423	1
chr1	3696784	3713068	-	ENSG00000130764	LRRC47	6.86744787334573	0.0971279748340812	0.00600854135782756	3.14026532200771	0.242658659598582	S2_3	S1	4	FALSE	6.92600872294986	1
chr1	3696784	3713068	-	ENSG00000130764	LRRC47	6.86744787334573	0.0971279748340812	0.00600854135782756	3.14026532200771	0.242658659598582	S3_3	S2	5	FALSE	6.95077434908596	1
chr1	3696784	3713068	-	ENSG00000130764	LRRC47	6.86744787334573	0.0971279748340812	0.00600854135782756	3.14026532200771	0.242658659598582	S3.G2_3	G2	6	FALSE	6.83433810561494	1
chr1	3728645	3773778	-	ENSG00000116198	CEP104	6.21105800709195	0.117461517475642	0.0250318872527299	6.97158441681745	0.000362215919925047	G1_1	eG1	1	FALSE	6.28196687205553	0
chr1	3728645	3773778	-	ENSG00000116198	CEP104	6.21105800709195	0.117461517475642	0.0250318872527299	6.97158441681745	0.000362215919925047	G1.S_1	lG1	2	FALSE	6.23899086418912	0
chr1	3728645	3773778	-	ENSG00000116198	CEP104	6.21105800709195	0.117461517475642	0.0250318872527299	6.97158441681745	0.000362215919925047	G2_1	G2/M	7	FALSE	6.30567421122795	0
chr1	3728645	3773778	-	ENSG00000116198	CEP104	6.21105800709195	0.117461517475642	0.0250318872527299	6.97158441681745	0.000362215919925047	M_1	M	8	FALSE	6.39161212509236	0
chr1	3728645	3773778	-	ENSG00000116198	CEP104	6.21105800709195	0.117461517475642	0.0250318872527299	6.97158441681745	0.000362215919925047	S1_1	G1/S	3	FALSE	6.06306167813346	0
chr1	3728645	3773778	-	ENSG00000116198	CEP104	6.21105800709195	0.117461517475642	0.0250318872527299	6.97158441681745	0.000362215919925047	S2_1	S1	4	FALSE	6.13539995867993	0
chr1	3728645	3773778	-	ENSG00000116198	CEP104	6.21105800709195	0.117461517475642	0.0250318872527299	6.97158441681745	0.000362215919925047	S3_1	S2	5	FALSE	6.07747365966164	0
chr1	3728645	3773778	-	ENSG00000116198	CEP104	6.21105800709195	0.117461517475642	0.0250318872527299	6.97158441681745	0.000362215919925047	S3.G2_1	G2	6	FALSE	6.19428468769566	0
chr1	3728645	3773778	-	ENSG00000116198	CEP104	6.21105800709195	0.117461517475642	0.0250318872527299	6.97158441681745	0.000362215919925047	G1_2	eG1	1	FALSE	6.31329947717512	1
chr1	3728645	3773778	-	ENSG00000116198	CEP104	6.21105800709195	0.117461517475642	0.0250318872527299	6.97158441681745	0.000362215919925047	G1.S_2	lG1	2	FALSE	6.2388692504381	1
chr1	3728645	3773778	-	ENSG00000116198	CEP104	6.21105800709195	0.117461517475642	0.0250318872527299	6.97158441681745	0.000362215919925047	G2_2	G2/M	7	FALSE	6.23635512977151	1
chr1	3728645	3773778	-	ENSG00000116198	CEP104	6.21105800709195	0.117461517475642	0.0250318872527299	6.97158441681745	0.000362215919925047	M_2	M	8	TRUE	NA	NA
chr1	3728645	3773778	-	ENSG00000116198	CEP104	6.21105800709195	0.117461517475642	0.0250318872527299	6.97158441681745	0.000362215919925047	S1_2	G1/S	3	FALSE	6.19393171105165	1
chr1	3728645	3773778	-	ENSG00000116198	CEP104	6.21105800709195	0.117461517475642	0.0250318872527299	6.97158441681745	0.000362215919925047	S2_2	S1	4	FALSE	6.1891459895564	1
chr1	3728645	3773778	-	ENSG00000116198	CEP104	6.21105800709195	0.117461517475642	0.0250318872527299	6.97158441681745	0.000362215919925047	S3_2	S2	5	TRUE	NA	NA
chr1	3728645	3773778	-	ENSG00000116198	CEP104	6.21105800709195	0.117461517475642	0.0250318872527299	6.97158441681745	0.000362215919925047	S3.G2_2	G2	6	FALSE	6.27401376466626	1
chr1	3728645	3773778	-	ENSG00000116198	CEP104	6.21105800709195	0.117461517475642	0.0250318872527299	6.97158441681745	0.000362215919925047	G1_3	eG1	1	FALSE	6.37497953620563	1
chr1	3728645	3773778	-	ENSG00000116198	CEP104	6.21105800709195	0.117461517475642	0.0250318872527299	6.97158441681745	0.000362215919925047	G1.S_3	lG1	2	FALSE	6.12555784967673	1
chr1	3728645	3773778	-	ENSG00000116198	CEP104	6.21105800709195	0.117461517475642	0.0250318872527299	6.97158441681745	0.000362215919925047	G2_3	G2/M	7	FALSE	6.25909994739518	1
chr1	3728645	3773778	-	ENSG00000116198	CEP104	6.21105800709195	0.117461517475642	0.0250318872527299	6.97158441681745	0.000362215919925047	M_3	M	8	FALSE	6.42821429709812	1
chr1	3728645	3773778	-	ENSG00000116198	CEP104	6.21105800709195	0.117461517475642	0.0250318872527299	6.97158441681745	0.000362215919925047	S1_3	G1/S	3	FALSE	6.06113623372478	1
chr1	3728645	3773778	-	ENSG00000116198	CEP104	6.21105800709195	0.117461517475642	0.0250318872527299	6.97158441681745	0.000362215919925047	S2_3	S1	4	FALSE	6.17438146762823	1
chr1	3728645	3773778	-	ENSG00000116198	CEP104	6.21105800709195	0.117461517475642	0.0250318872527299	6.97158441681745	0.000362215919925047	S3_3	S2	5	FALSE	6.1817495697925	1
chr1	3728645	3773778	-	ENSG00000116198	CEP104	6.21105800709195	0.117461517475642	0.0250318872527299	6.97158441681745	0.000362215919925047	S3.G2_3	G2	6	FALSE	6.21827568885647	1
chr1	3773845	3801993	+	ENSG00000169598	DFFB	4.04843067311562	0.12883139270097	-0.203345589817935	6.70257978640203	0.206073827188228	G1_1	eG1	1	FALSE	4.03757233086449	0
chr1	3773845	3801993	+	ENSG00000169598	DFFB	4.04843067311562	0.12883139270097	-0.203345589817935	6.70257978640203	0.206073827188228	G1.S_1	lG1	2	FALSE	4.22182952487304	0
chr1	3773845	3801993	+	ENSG00000169598	DFFB	4.04843067311562	0.12883139270097	-0.203345589817935	6.70257978640203	0.206073827188228	G2_1	G2/M	7	FALSE	4.10864818777711	0
chr1	3773845	3801993	+	ENSG00000169598	DFFB	4.04843067311562	0.12883139270097	-0.203345589817935	6.70257978640203	0.206073827188228	M_1	M	8	FALSE	4.00956303776742	0
chr1	3773845	3801993	+	ENSG00000169598	DFFB	4.04843067311562	0.12883139270097	-0.203345589817935	6.70257978640203	0.206073827188228	S1_1	G1/S	3	FALSE	4.04812806696106	0
chr1	3773845	3801993	+	ENSG00000169598	DFFB	4.04843067311562	0.12883139270097	-0.203345589817935	6.70257978640203	0.206073827188228	S2_1	S1	4	FALSE	3.9515499287461	0
chr1	3773845	3801993	+	ENSG00000169598	DFFB	4.04843067311562	0.12883139270097	-0.203345589817935	6.70257978640203	0.206073827188228	S3_1	S2	5	FALSE	3.77221828240611	0
chr1	3773845	3801993	+	ENSG00000169598	DFFB	4.04843067311562	0.12883139270097	-0.203345589817935	6.70257978640203	0.206073827188228	S3.G2_1	G2	6	FALSE	4.23793602552959	0
chr1	3773845	3801993	+	ENSG00000169598	DFFB	4.04843067311562	0.12883139270097	-0.203345589817935	6.70257978640203	0.206073827188228	G1_2	eG1	1	FALSE	3.93049999581088	1
chr1	3773845	3801993	+	ENSG00000169598	DFFB	4.04843067311562	0.12883139270097	-0.203345589817935	6.70257978640203	0.206073827188228	G1.S_2	lG1	2	FALSE	3.93773371388038	1
chr1	3773845	3801993	+	ENSG00000169598	DFFB	4.04843067311562	0.12883139270097	-0.203345589817935	6.70257978640203	0.206073827188228	G2_2	G2/M	7	FALSE	3.62255068154386	1
chr1	3773845	3801993	+	ENSG00000169598	DFFB	4.04843067311562	0.12883139270097	-0.203345589817935	6.70257978640203	0.206073827188228	M_2	M	8	TRUE	NA	NA
chr1	3773845	3801993	+	ENSG00000169598	DFFB	4.04843067311562	0.12883139270097	-0.203345589817935	6.70257978640203	0.206073827188228	S1_2	G1/S	3	FALSE	3.48647983736515	1
chr1	3773845	3801993	+	ENSG00000169598	DFFB	4.04843067311562	0.12883139270097	-0.203345589817935	6.70257978640203	0.206073827188228	S2_2	S1	4	FALSE	3.61972671469209	1
chr1	3773845	3801993	+	ENSG00000169598	DFFB	4.04843067311562	0.12883139270097	-0.203345589817935	6.70257978640203	0.206073827188228	S3_2	S2	5	TRUE	NA	NA
chr1	3773845	3801993	+	ENSG00000169598	DFFB	4.04843067311562	0.12883139270097	-0.203345589817935	6.70257978640203	0.206073827188228	S3.G2_2	G2	6	FALSE	4.13774807457518	1
chr1	3773845	3801993	+	ENSG00000169598	DFFB	4.04843067311562	0.12883139270097	-0.203345589817935	6.70257978640203	0.206073827188228	G1_3	eG1	1	FALSE	3.80412977181063	1
chr1	3773845	3801993	+	ENSG00000169598	DFFB	4.04843067311562	0.12883139270097	-0.203345589817935	6.70257978640203	0.206073827188228	G1.S_3	lG1	2	FALSE	3.98204966081513	1
chr1	3773845	3801993	+	ENSG00000169598	DFFB	4.04843067311562	0.12883139270097	-0.203345589817935	6.70257978640203	0.206073827188228	G2_3	G2/M	7	FALSE	4.01910585998858	1
chr1	3773845	3801993	+	ENSG00000169598	DFFB	4.04843067311562	0.12883139270097	-0.203345589817935	6.70257978640203	0.206073827188228	M_3	M	8	FALSE	4.20409433578354	1
chr1	3773845	3801993	+	ENSG00000169598	DFFB	4.04843067311562	0.12883139270097	-0.203345589817935	6.70257978640203	0.206073827188228	S1_3	G1/S	3	FALSE	3.49449839121671	1
chr1	3773845	3801993	+	ENSG00000169598	DFFB	4.04843067311562	0.12883139270097	-0.203345589817935	6.70257978640203	0.206073827188228	S2_3	S1	4	FALSE	3.75491625630858	1
chr1	3773845	3801993	+	ENSG00000169598	DFFB	4.04843067311562	0.12883139270097	-0.203345589817935	6.70257978640203	0.206073827188228	S3_3	S2	5	FALSE	4.0298999627076	1
chr1	3773845	3801993	+	ENSG00000169598	DFFB	4.04843067311562	0.12883139270097	-0.203345589817935	6.70257978640203	0.206073827188228	S3.G2_3	G2	6	FALSE	3.74996210548275	1
chr1	3805689	3816857	-	ENSG00000198912	C1orf174	5.37820041955978	0.151913576538045	0.0888591707779143	7.37929547883072	0.0040675988810574	G1_1	eG1	1	FALSE	5.459731206539	0
chr1	3805689	3816857	-	ENSG00000198912	C1orf174	5.37820041955978	0.151913576538045	0.0888591707779143	7.37929547883072	0.0040675988810574	G1.S_1	lG1	2	FALSE	5.49864010519124	0
chr1	3805689	3816857	-	ENSG00000198912	C1orf174	5.37820041955978	0.151913576538045	0.0888591707779143	7.37929547883072	0.0040675988810574	G2_1	G2/M	7	FALSE	5.49931742545707	0
chr1	3805689	3816857	-	ENSG00000198912	C1orf174	5.37820041955978	0.151913576538045	0.0888591707779143	7.37929547883072	0.0040675988810574	M_1	M	8	FALSE	5.23020035543134	0
chr1	3805689	3816857	-	ENSG00000198912	C1orf174	5.37820041955978	0.151913576538045	0.0888591707779143	7.37929547883072	0.0040675988810574	S1_1	G1/S	3	FALSE	5.41762359950922	0
chr1	3805689	3816857	-	ENSG00000198912	C1orf174	5.37820041955978	0.151913576538045	0.0888591707779143	7.37929547883072	0.0040675988810574	S2_1	S1	4	FALSE	5.18086931469945	0
chr1	3805689	3816857	-	ENSG00000198912	C1orf174	5.37820041955978	0.151913576538045	0.0888591707779143	7.37929547883072	0.0040675988810574	S3_1	S2	5	FALSE	5.25708997776386	0
chr1	3805689	3816857	-	ENSG00000198912	C1orf174	5.37820041955978	0.151913576538045	0.0888591707779143	7.37929547883072	0.0040675988810574	S3.G2_1	G2	6	FALSE	5.48213137188709	0
chr1	3805689	3816857	-	ENSG00000198912	C1orf174	5.37820041955978	0.151913576538045	0.0888591707779143	7.37929547883072	0.0040675988810574	G1_2	eG1	1	FALSE	5.63715715022589	1
chr1	3805689	3816857	-	ENSG00000198912	C1orf174	5.37820041955978	0.151913576538045	0.0888591707779143	7.37929547883072	0.0040675988810574	G1.S_2	lG1	2	FALSE	5.63111867448752	1
chr1	3805689	3816857	-	ENSG00000198912	C1orf174	5.37820041955978	0.151913576538045	0.0888591707779143	7.37929547883072	0.0040675988810574	G2_2	G2/M	7	FALSE	5.54964814604093	1
chr1	3805689	3816857	-	ENSG00000198912	C1orf174	5.37820041955978	0.151913576538045	0.0888591707779143	7.37929547883072	0.0040675988810574	M_2	M	8	TRUE	NA	NA
chr1	3805689	3816857	-	ENSG00000198912	C1orf174	5.37820041955978	0.151913576538045	0.0888591707779143	7.37929547883072	0.0040675988810574	S1_2	G1/S	3	FALSE	5.32320261514579	1
chr1	3805689	3816857	-	ENSG00000198912	C1orf174	5.37820041955978	0.151913576538045	0.0888591707779143	7.37929547883072	0.0040675988810574	S2_2	S1	4	FALSE	5.17276105112656	1
chr1	3805689	3816857	-	ENSG00000198912	C1orf174	5.37820041955978	0.151913576538045	0.0888591707779143	7.37929547883072	0.0040675988810574	S3_2	S2	5	TRUE	NA	NA
chr1	3805689	3816857	-	ENSG00000198912	C1orf174	5.37820041955978	0.151913576538045	0.0888591707779143	7.37929547883072	0.0040675988810574	S3.G2_2	G2	6	FALSE	5.42700720998881	1
chr1	3805689	3816857	-	ENSG00000198912	C1orf174	5.37820041955978	0.151913576538045	0.0888591707779143	7.37929547883072	0.0040675988810574	G1_3	eG1	1	FALSE	5.64144790983955	1
chr1	3805689	3816857	-	ENSG00000198912	C1orf174	5.37820041955978	0.151913576538045	0.0888591707779143	7.37929547883072	0.0040675988810574	G1.S_3	lG1	2	FALSE	5.54439892363668	1
chr1	3805689	3816857	-	ENSG00000198912	C1orf174	5.37820041955978	0.151913576538045	0.0888591707779143	7.37929547883072	0.0040675988810574	G2_3	G2/M	7	FALSE	5.51965265243201	1
chr1	3805689	3816857	-	ENSG00000198912	C1orf174	5.37820041955978	0.151913576538045	0.0888591707779143	7.37929547883072	0.0040675988810574	M_3	M	8	FALSE	5.65793049152732	1
chr1	3805689	3816857	-	ENSG00000198912	C1orf174	5.37820041955978	0.151913576538045	0.0888591707779143	7.37929547883072	0.0040675988810574	S1_3	G1/S	3	FALSE	5.32133068777362	1
chr1	3805689	3816857	-	ENSG00000198912	C1orf174	5.37820041955978	0.151913576538045	0.0888591707779143	7.37929547883072	0.0040675988810574	S2_3	S1	4	FALSE	5.30799469600995	1
chr1	3805689	3816857	-	ENSG00000198912	C1orf174	5.37820041955978	0.151913576538045	0.0888591707779143	7.37929547883072	0.0040675988810574	S3_3	S2	5	FALSE	5.37658028828982	1
chr1	3805689	3816857	-	ENSG00000198912	C1orf174	5.37820041955978	0.151913576538045	0.0888591707779143	7.37929547883072	0.0040675988810574	S3.G2_3	G2	6	FALSE	5.41759778235976	1
chr1	5922871	6052533	-	ENSG00000131697	NPHP4	6.08167319596368	0.165189923183723	-0.0235954593542119	3.70724189810332	0.0826548837316077	G1_1	eG1	1	FALSE	5.85447336448338	0
chr1	5922871	6052533	-	ENSG00000131697	NPHP4	6.08167319596368	0.165189923183723	-0.0235954593542119	3.70724189810332	0.0826548837316077	G1.S_1	lG1	2	FALSE	5.94208816522239	0
chr1	5922871	6052533	-	ENSG00000131697	NPHP4	6.08167319596368	0.165189923183723	-0.0235954593542119	3.70724189810332	0.0826548837316077	G2_1	G2/M	7	FALSE	6.11017350426198	0
chr1	5922871	6052533	-	ENSG00000131697	NPHP4	6.08167319596368	0.165189923183723	-0.0235954593542119	3.70724189810332	0.0826548837316077	M_1	M	8	FALSE	6.00083961951376	0
chr1	5922871	6052533	-	ENSG00000131697	NPHP4	6.08167319596368	0.165189923183723	-0.0235954593542119	3.70724189810332	0.0826548837316077	S1_1	G1/S	3	FALSE	6.2311563296118	0
chr1	5922871	6052533	-	ENSG00000131697	NPHP4	6.08167319596368	0.165189923183723	-0.0235954593542119	3.70724189810332	0.0826548837316077	S2_1	S1	4	FALSE	6.1935349028273	0
chr1	5922871	6052533	-	ENSG00000131697	NPHP4	6.08167319596368	0.165189923183723	-0.0235954593542119	3.70724189810332	0.0826548837316077	S3_1	S2	5	FALSE	6.19516628737687	0
chr1	5922871	6052533	-	ENSG00000131697	NPHP4	6.08167319596368	0.165189923183723	-0.0235954593542119	3.70724189810332	0.0826548837316077	S3.G2_1	G2	6	FALSE	6.12595339441197	0
chr1	5922871	6052533	-	ENSG00000131697	NPHP4	6.08167319596368	0.165189923183723	-0.0235954593542119	3.70724189810332	0.0826548837316077	G1_2	eG1	1	FALSE	5.79698627393269	1
chr1	5922871	6052533	-	ENSG00000131697	NPHP4	6.08167319596368	0.165189923183723	-0.0235954593542119	3.70724189810332	0.0826548837316077	G1.S_2	lG1	2	FALSE	5.93949202615274	1
chr1	5922871	6052533	-	ENSG00000131697	NPHP4	6.08167319596368	0.165189923183723	-0.0235954593542119	3.70724189810332	0.0826548837316077	G2_2	G2/M	7	FALSE	5.81462496025393	1
chr1	5922871	6052533	-	ENSG00000131697	NPHP4	6.08167319596368	0.165189923183723	-0.0235954593542119	3.70724189810332	0.0826548837316077	M_2	M	8	TRUE	NA	NA
chr1	5922871	6052533	-	ENSG00000131697	NPHP4	6.08167319596368	0.165189923183723	-0.0235954593542119	3.70724189810332	0.0826548837316077	S1_2	G1/S	3	FALSE	6.18798419657064	1
chr1	5922871	6052533	-	ENSG00000131697	NPHP4	6.08167319596368	0.165189923183723	-0.0235954593542119	3.70724189810332	0.0826548837316077	S2_2	S1	4	FALSE	6.21092542254743	1
chr1	5922871	6052533	-	ENSG00000131697	NPHP4	6.08167319596368	0.165189923183723	-0.0235954593542119	3.70724189810332	0.0826548837316077	S3_2	S2	5	TRUE	NA	NA
chr1	5922871	6052533	-	ENSG00000131697	NPHP4	6.08167319596368	0.165189923183723	-0.0235954593542119	3.70724189810332	0.0826548837316077	S3.G2_2	G2	6	FALSE	6.3775342168051	1
chr1	5922871	6052533	-	ENSG00000131697	NPHP4	6.08167319596368	0.165189923183723	-0.0235954593542119	3.70724189810332	0.0826548837316077	G1_3	eG1	1	FALSE	5.64430331906636	1
chr1	5922871	6052533	-	ENSG00000131697	NPHP4	6.08167319596368	0.165189923183723	-0.0235954593542119	3.70724189810332	0.0826548837316077	G1.S_3	lG1	2	FALSE	5.89237649125277	1
chr1	5922871	6052533	-	ENSG00000131697	NPHP4	6.08167319596368	0.165189923183723	-0.0235954593542119	3.70724189810332	0.0826548837316077	G2_3	G2/M	7	FALSE	5.84557694417085	1
chr1	5922871	6052533	-	ENSG00000131697	NPHP4	6.08167319596368	0.165189923183723	-0.0235954593542119	3.70724189810332	0.0826548837316077	M_3	M	8	FALSE	6.49592600592477	1
chr1	5922871	6052533	-	ENSG00000131697	NPHP4	6.08167319596368	0.165189923183723	-0.0235954593542119	3.70724189810332	0.0826548837316077	S1_3	G1/S	3	FALSE	6.23132391110338	1
chr1	5922871	6052533	-	ENSG00000131697	NPHP4	6.08167319596368	0.165189923183723	-0.0235954593542119	3.70724189810332	0.0826548837316077	S2_3	S1	4	FALSE	6.15658849750138	1
chr1	5922871	6052533	-	ENSG00000131697	NPHP4	6.08167319596368	0.165189923183723	-0.0235954593542119	3.70724189810332	0.0826548837316077	S3_3	S2	5	FALSE	6.17621315734066	1
chr1	5922871	6052533	-	ENSG00000131697	NPHP4	6.08167319596368	0.165189923183723	-0.0235954593542119	3.70724189810332	0.0826548837316077	S3.G2_3	G2	6	FALSE	6.02274480761261	1
chr1	6051526	6161253	+	ENSG00000069424	KCNAB2	4.67911969574617	0.241938869165863	-0.459992252576342	1.76970041308991	0.0339804167199757	G1_1	eG1	1	FALSE	4.96500863173876	0
chr1	6051526	6161253	+	ENSG00000069424	KCNAB2	4.67911969574617	0.241938869165863	-0.459992252576342	1.76970041308991	0.0339804167199757	G1.S_1	lG1	2	FALSE	4.7003074554924	0
chr1	6051526	6161253	+	ENSG00000069424	KCNAB2	4.67911969574617	0.241938869165863	-0.459992252576342	1.76970041308991	0.0339804167199757	G2_1	G2/M	7	FALSE	4.07154827092585	0
chr1	6051526	6161253	+	ENSG00000069424	KCNAB2	4.67911969574617	0.241938869165863	-0.459992252576342	1.76970041308991	0.0339804167199757	M_1	M	8	FALSE	4.93070761705618	0
chr1	6051526	6161253	+	ENSG00000069424	KCNAB2	4.67911969574617	0.241938869165863	-0.459992252576342	1.76970041308991	0.0339804167199757	S1_1	G1/S	3	FALSE	4.86219052113096	0
chr1	6051526	6161253	+	ENSG00000069424	KCNAB2	4.67911969574617	0.241938869165863	-0.459992252576342	1.76970041308991	0.0339804167199757	S2_1	S1	4	FALSE	4.69468843287157	0
chr1	6051526	6161253	+	ENSG00000069424	KCNAB2	4.67911969574617	0.241938869165863	-0.459992252576342	1.76970041308991	0.0339804167199757	S3_1	S2	5	FALSE	4.58879409128532	0
chr1	6051526	6161253	+	ENSG00000069424	KCNAB2	4.67911969574617	0.241938869165863	-0.459992252576342	1.76970041308991	0.0339804167199757	S3.G2_1	G2	6	FALSE	4.61971254546835	0
chr1	6051526	6161253	+	ENSG00000069424	KCNAB2	4.67911969574617	0.241938869165863	-0.459992252576342	1.76970041308991	0.0339804167199757	G1_2	eG1	1	FALSE	4.23702158992127	1
chr1	6051526	6161253	+	ENSG00000069424	KCNAB2	4.67911969574617	0.241938869165863	-0.459992252576342	1.76970041308991	0.0339804167199757	G1.S_2	lG1	2	FALSE	4.45301046879718	1
chr1	6051526	6161253	+	ENSG00000069424	KCNAB2	4.67911969574617	0.241938869165863	-0.459992252576342	1.76970041308991	0.0339804167199757	G2_2	G2/M	7	FALSE	3.74263619202034	1
chr1	6051526	6161253	+	ENSG00000069424	KCNAB2	4.67911969574617	0.241938869165863	-0.459992252576342	1.76970041308991	0.0339804167199757	M_2	M	8	TRUE	NA	NA
chr1	6051526	6161253	+	ENSG00000069424	KCNAB2	4.67911969574617	0.241938869165863	-0.459992252576342	1.76970041308991	0.0339804167199757	S1_2	G1/S	3	FALSE	4.63251707273841	1
chr1	6051526	6161253	+	ENSG00000069424	KCNAB2	4.67911969574617	0.241938869165863	-0.459992252576342	1.76970041308991	0.0339804167199757	S2_2	S1	4	FALSE	4.39024486856932	1
chr1	6051526	6161253	+	ENSG00000069424	KCNAB2	4.67911969574617	0.241938869165863	-0.459992252576342	1.76970041308991	0.0339804167199757	S3_2	S2	5	TRUE	NA	NA
chr1	6051526	6161253	+	ENSG00000069424	KCNAB2	4.67911969574617	0.241938869165863	-0.459992252576342	1.76970041308991	0.0339804167199757	S3.G2_2	G2	6	FALSE	4.33424426820551	1
chr1	6051526	6161253	+	ENSG00000069424	KCNAB2	4.67911969574617	0.241938869165863	-0.459992252576342	1.76970041308991	0.0339804167199757	G1_3	eG1	1	FALSE	4.1558781637489	1
chr1	6051526	6161253	+	ENSG00000069424	KCNAB2	4.67911969574617	0.241938869165863	-0.459992252576342	1.76970041308991	0.0339804167199757	G1.S_3	lG1	2	FALSE	4.28818578365891	1
chr1	6051526	6161253	+	ENSG00000069424	KCNAB2	4.67911969574617	0.241938869165863	-0.459992252576342	1.76970041308991	0.0339804167199757	G2_3	G2/M	7	FALSE	3.48685478678005	1
chr1	6051526	6161253	+	ENSG00000069424	KCNAB2	4.67911969574617	0.241938869165863	-0.459992252576342	1.76970041308991	0.0339804167199757	M_3	M	8	FALSE	4.37257074422081	1
chr1	6051526	6161253	+	ENSG00000069424	KCNAB2	4.67911969574617	0.241938869165863	-0.459992252576342	1.76970041308991	0.0339804167199757	S1_3	G1/S	3	FALSE	4.43297604360252	1
chr1	6051526	6161253	+	ENSG00000069424	KCNAB2	4.67911969574617	0.241938869165863	-0.459992252576342	1.76970041308991	0.0339804167199757	S2_3	S1	4	FALSE	4.22979316413791	1
chr1	6051526	6161253	+	ENSG00000069424	KCNAB2	4.67911969574617	0.241938869165863	-0.459992252576342	1.76970041308991	0.0339804167199757	S3_3	S2	5	FALSE	4.3997277592235	1
chr1	6051526	6161253	+	ENSG00000069424	KCNAB2	4.67911969574617	0.241938869165863	-0.459992252576342	1.76970041308991	0.0339804167199757	S3.G2_3	G2	6	FALSE	4.09315659357172	1
chr1	6161853	6240183	-	ENSG00000116254	CHD5	0.0749048537437906	0.194283300947069	-0.581319597449679	0.470791222642896	0.566987187717429	G1_1	eG1	1	FALSE	0.140580196322214	0
chr1	6161853	6240183	-	ENSG00000116254	CHD5	0.0749048537437906	0.194283300947069	-0.581319597449679	0.470791222642896	0.566987187717429	G1.S_1	lG1	2	FALSE	-0.728638889277081	0
chr1	6161853	6240183	-	ENSG00000116254	CHD5	0.0749048537437906	0.194283300947069	-0.581319597449679	0.470791222642896	0.566987187717429	G2_1	G2/M	7	FALSE	0.130859466867266	0
chr1	6161853	6240183	-	ENSG00000116254	CHD5	0.0749048537437906	0.194283300947069	-0.581319597449679	0.470791222642896	0.566987187717429	M_1	M	8	FALSE	0.814870131176169	0
chr1	6161853	6240183	-	ENSG00000116254	CHD5	0.0749048537437906	0.194283300947069	-0.581319597449679	0.470791222642896	0.566987187717429	S1_1	G1/S	3	FALSE	0.0849784722960361	0
chr1	6161853	6240183	-	ENSG00000116254	CHD5	0.0749048537437906	0.194283300947069	-0.581319597449679	0.470791222642896	0.566987187717429	S2_1	S1	4	FALSE	0.215320591314875	0
chr1	6161853	6240183	-	ENSG00000116254	CHD5	0.0749048537437906	0.194283300947069	-0.581319597449679	0.470791222642896	0.566987187717429	S3_1	S2	5	FALSE	0.323110107037573	0
chr1	6161853	6240183	-	ENSG00000116254	CHD5	0.0749048537437906	0.194283300947069	-0.581319597449679	0.470791222642896	0.566987187717429	S3.G2_1	G2	6	FALSE	-0.381841245786727	0
chr1	6161853	6240183	-	ENSG00000116254	CHD5	0.0749048537437906	0.194283300947069	-0.581319597449679	0.470791222642896	0.566987187717429	G1_2	eG1	1	FALSE	-1.04131723641841	1
chr1	6161853	6240183	-	ENSG00000116254	CHD5	0.0749048537437906	0.194283300947069	-0.581319597449679	0.470791222642896	0.566987187717429	G1.S_2	lG1	2	FALSE	-0.282314766987772	1
chr1	6161853	6240183	-	ENSG00000116254	CHD5	0.0749048537437906	0.194283300947069	-0.581319597449679	0.470791222642896	0.566987187717429	G2_2	G2/M	7	FALSE	-0.733697486527379	1
chr1	6161853	6240183	-	ENSG00000116254	CHD5	0.0749048537437906	0.194283300947069	-0.581319597449679	0.470791222642896	0.566987187717429	M_2	M	8	TRUE	NA	NA
chr1	6161853	6240183	-	ENSG00000116254	CHD5	0.0749048537437906	0.194283300947069	-0.581319597449679	0.470791222642896	0.566987187717429	S1_2	G1/S	3	FALSE	-0.253257506051109	1
chr1	6161853	6240183	-	ENSG00000116254	CHD5	0.0749048537437906	0.194283300947069	-0.581319597449679	0.470791222642896	0.566987187717429	S2_2	S1	4	FALSE	-0.536448876642262	1
chr1	6161853	6240183	-	ENSG00000116254	CHD5	0.0749048537437906	0.194283300947069	-0.581319597449679	0.470791222642896	0.566987187717429	S3_2	S2	5	TRUE	NA	NA
chr1	6161853	6240183	-	ENSG00000116254	CHD5	0.0749048537437906	0.194283300947069	-0.581319597449679	0.470791222642896	0.566987187717429	S3.G2_2	G2	6	FALSE	-0.973501019539523	1
chr1	6161853	6240183	-	ENSG00000116254	CHD5	0.0749048537437906	0.194283300947069	-0.581319597449679	0.470791222642896	0.566987187717429	G1_3	eG1	1	FALSE	-0.0525750666296726	1
chr1	6161853	6240183	-	ENSG00000116254	CHD5	0.0749048537437906	0.194283300947069	-0.581319597449679	0.470791222642896	0.566987187717429	G1.S_3	lG1	2	FALSE	-0.392428956125938	1
chr1	6161853	6240183	-	ENSG00000116254	CHD5	0.0749048537437906	0.194283300947069	-0.581319597449679	0.470791222642896	0.566987187717429	G2_3	G2/M	7	FALSE	-0.652343699029999	1
chr1	6161853	6240183	-	ENSG00000116254	CHD5	0.0749048537437906	0.194283300947069	-0.581319597449679	0.470791222642896	0.566987187717429	M_3	M	8	FALSE	0.387401549146603	1
chr1	6161853	6240183	-	ENSG00000116254	CHD5	0.0749048537437906	0.194283300947069	-0.581319597449679	0.470791222642896	0.566987187717429	S1_3	G1/S	3	FALSE	-0.228528011991625	1
chr1	6161853	6240183	-	ENSG00000116254	CHD5	0.0749048537437906	0.194283300947069	-0.581319597449679	0.470791222642896	0.566987187717429	S2_3	S1	4	FALSE	0.20884276898102	1
chr1	6161853	6240183	-	ENSG00000116254	CHD5	0.0749048537437906	0.194283300947069	-0.581319597449679	0.470791222642896	0.566987187717429	S3_3	S2	5	FALSE	-1.52468888897003	1
chr1	6161853	6240183	-	ENSG00000116254	CHD5	0.0749048537437906	0.194283300947069	-0.581319597449679	0.470791222642896	0.566987187717429	S3.G2_3	G2	6	FALSE	-0.912243394170871	1
chr1	6241329	6269449	-	ENSG00000116251	RPL22	7.99057173368351	0.0698784301942719	0.16602417025753	2.90302553423075	0.446804710855479	G1_1	eG1	1	FALSE	7.94114828965392	0
chr1	6241329	6269449	-	ENSG00000116251	RPL22	7.99057173368351	0.0698784301942719	0.16602417025753	2.90302553423075	0.446804710855479	G1.S_1	lG1	2	FALSE	7.91073799936138	0
chr1	6241329	6269449	-	ENSG00000116251	RPL22	7.99057173368351	0.0698784301942719	0.16602417025753	2.90302553423075	0.446804710855479	G2_1	G2/M	7	FALSE	7.9585373759134	0
chr1	6241329	6269449	-	ENSG00000116251	RPL22	7.99057173368351	0.0698784301942719	0.16602417025753	2.90302553423075	0.446804710855479	M_1	M	8	FALSE	8.04705741974368	0
chr1	6241329	6269449	-	ENSG00000116251	RPL22	7.99057173368351	0.0698784301942719	0.16602417025753	2.90302553423075	0.446804710855479	S1_1	G1/S	3	FALSE	8.00122462246743	0
chr1	6241329	6269449	-	ENSG00000116251	RPL22	7.99057173368351	0.0698784301942719	0.16602417025753	2.90302553423075	0.446804710855479	S2_1	S1	4	FALSE	8.20017495793617	0
chr1	6241329	6269449	-	ENSG00000116251	RPL22	7.99057173368351	0.0698784301942719	0.16602417025753	2.90302553423075	0.446804710855479	S3_1	S2	5	FALSE	7.89013412458536	0
chr1	6241329	6269449	-	ENSG00000116251	RPL22	7.99057173368351	0.0698784301942719	0.16602417025753	2.90302553423075	0.446804710855479	S3.G2_1	G2	6	FALSE	7.97555907980678	0
chr1	6241329	6269449	-	ENSG00000116251	RPL22	7.99057173368351	0.0698784301942719	0.16602417025753	2.90302553423075	0.446804710855479	G1_2	eG1	1	FALSE	8.07304483040123	1
chr1	6241329	6269449	-	ENSG00000116251	RPL22	7.99057173368351	0.0698784301942719	0.16602417025753	2.90302553423075	0.446804710855479	G1.S_2	lG1	2	FALSE	8.19525954089152	1
chr1	6241329	6269449	-	ENSG00000116251	RPL22	7.99057173368351	0.0698784301942719	0.16602417025753	2.90302553423075	0.446804710855479	G2_2	G2/M	7	FALSE	8.24092954548747	1
chr1	6241329	6269449	-	ENSG00000116251	RPL22	7.99057173368351	0.0698784301942719	0.16602417025753	2.90302553423075	0.446804710855479	M_2	M	8	TRUE	NA	NA
chr1	6241329	6269449	-	ENSG00000116251	RPL22	7.99057173368351	0.0698784301942719	0.16602417025753	2.90302553423075	0.446804710855479	S1_2	G1/S	3	FALSE	8.38215832092296	1
chr1	6241329	6269449	-	ENSG00000116251	RPL22	7.99057173368351	0.0698784301942719	0.16602417025753	2.90302553423075	0.446804710855479	S2_2	S1	4	FALSE	8.17586840841323	1
chr1	6241329	6269449	-	ENSG00000116251	RPL22	7.99057173368351	0.0698784301942719	0.16602417025753	2.90302553423075	0.446804710855479	S3_2	S2	5	TRUE	NA	NA
chr1	6241329	6269449	-	ENSG00000116251	RPL22	7.99057173368351	0.0698784301942719	0.16602417025753	2.90302553423075	0.446804710855479	S3.G2_2	G2	6	FALSE	7.80114282320137	1
chr1	6241329	6269449	-	ENSG00000116251	RPL22	7.99057173368351	0.0698784301942719	0.16602417025753	2.90302553423075	0.446804710855479	G1_3	eG1	1	FALSE	8.16572424820425	1
chr1	6241329	6269449	-	ENSG00000116251	RPL22	7.99057173368351	0.0698784301942719	0.16602417025753	2.90302553423075	0.446804710855479	G1.S_3	lG1	2	FALSE	8.01133903485708	1
chr1	6241329	6269449	-	ENSG00000116251	RPL22	7.99057173368351	0.0698784301942719	0.16602417025753	2.90302553423075	0.446804710855479	G2_3	G2/M	7	FALSE	8.29229263992761	1
chr1	6241329	6269449	-	ENSG00000116251	RPL22	7.99057173368351	0.0698784301942719	0.16602417025753	2.90302553423075	0.446804710855479	M_3	M	8	FALSE	7.84728021474535	1
chr1	6241329	6269449	-	ENSG00000116251	RPL22	7.99057173368351	0.0698784301942719	0.16602417025753	2.90302553423075	0.446804710855479	S1_3	G1/S	3	FALSE	8.30395279709021	1
chr1	6241329	6269449	-	ENSG00000116251	RPL22	7.99057173368351	0.0698784301942719	0.16602417025753	2.90302553423075	0.446804710855479	S2_3	S1	4	FALSE	8.16933771943609	1
chr1	6241329	6269449	-	ENSG00000116251	RPL22	7.99057173368351	0.0698784301942719	0.16602417025753	2.90302553423075	0.446804710855479	S3_3	S2	5	FALSE	8.27675003394959	1
chr1	6241329	6269449	-	ENSG00000116251	RPL22	7.99057173368351	0.0698784301942719	0.16602417025753	2.90302553423075	0.446804710855479	S3.G2_3	G2	6	FALSE	8.28142980111683	1
chr1	6265535	6281359	+	ENSG00000158286	RNF207	4.71953107761257	0.243521050330551	-0.601394588958318	7.33753118484725	0.00986511548288671	G1_1	eG1	1	FALSE	5.0238500955922	0
chr1	6265535	6281359	+	ENSG00000158286	RNF207	4.71953107761257	0.243521050330551	-0.601394588958318	7.33753118484725	0.00986511548288671	G1.S_1	lG1	2	FALSE	4.9024653930888	0
chr1	6265535	6281359	+	ENSG00000158286	RNF207	4.71953107761257	0.243521050330551	-0.601394588958318	7.33753118484725	0.00986511548288671	G2_1	G2/M	7	FALSE	4.78748295271587	0
chr1	6265535	6281359	+	ENSG00000158286	RNF207	4.71953107761257	0.243521050330551	-0.601394588958318	7.33753118484725	0.00986511548288671	M_1	M	8	FALSE	4.78529355123629	0
chr1	6265535	6281359	+	ENSG00000158286	RNF207	4.71953107761257	0.243521050330551	-0.601394588958318	7.33753118484725	0.00986511548288671	S1_1	G1/S	3	FALSE	4.65829346355015	0
chr1	6265535	6281359	+	ENSG00000158286	RNF207	4.71953107761257	0.243521050330551	-0.601394588958318	7.33753118484725	0.00986511548288671	S2_1	S1	4	FALSE	4.13782914773826	0
chr1	6265535	6281359	+	ENSG00000158286	RNF207	4.71953107761257	0.243521050330551	-0.601394588958318	7.33753118484725	0.00986511548288671	S3_1	S2	5	FALSE	4.68823171902826	0
chr1	6265535	6281359	+	ENSG00000158286	RNF207	4.71953107761257	0.243521050330551	-0.601394588958318	7.33753118484725	0.00986511548288671	S3.G2_1	G2	6	FALSE	4.77280229795076	0
chr1	6265535	6281359	+	ENSG00000158286	RNF207	4.71953107761257	0.243521050330551	-0.601394588958318	7.33753118484725	0.00986511548288671	G1_2	eG1	1	FALSE	4.30276727212112	1
chr1	6265535	6281359	+	ENSG00000158286	RNF207	4.71953107761257	0.243521050330551	-0.601394588958318	7.33753118484725	0.00986511548288671	G1.S_2	lG1	2	FALSE	4.475807478775	1
chr1	6265535	6281359	+	ENSG00000158286	RNF207	4.71953107761257	0.243521050330551	-0.601394588958318	7.33753118484725	0.00986511548288671	G2_2	G2/M	7	FALSE	4.02908439944297	1
chr1	6265535	6281359	+	ENSG00000158286	RNF207	4.71953107761257	0.243521050330551	-0.601394588958318	7.33753118484725	0.00986511548288671	M_2	M	8	TRUE	NA	NA
chr1	6265535	6281359	+	ENSG00000158286	RNF207	4.71953107761257	0.243521050330551	-0.601394588958318	7.33753118484725	0.00986511548288671	S1_2	G1/S	3	FALSE	3.91872115415918	1
chr1	6265535	6281359	+	ENSG00000158286	RNF207	4.71953107761257	0.243521050330551	-0.601394588958318	7.33753118484725	0.00986511548288671	S2_2	S1	4	FALSE	3.8288066499092	1
chr1	6265535	6281359	+	ENSG00000158286	RNF207	4.71953107761257	0.243521050330551	-0.601394588958318	7.33753118484725	0.00986511548288671	S3_2	S2	5	TRUE	NA	NA
chr1	6265535	6281359	+	ENSG00000158286	RNF207	4.71953107761257	0.243521050330551	-0.601394588958318	7.33753118484725	0.00986511548288671	S3.G2_2	G2	6	FALSE	4.28920665205193	1
chr1	6265535	6281359	+	ENSG00000158286	RNF207	4.71953107761257	0.243521050330551	-0.601394588958318	7.33753118484725	0.00986511548288671	G1_3	eG1	1	FALSE	4.19145326865423	1
chr1	6265535	6281359	+	ENSG00000158286	RNF207	4.71953107761257	0.243521050330551	-0.601394588958318	7.33753118484725	0.00986511548288671	G1.S_3	lG1	2	FALSE	4.18280528763334	1
chr1	6265535	6281359	+	ENSG00000158286	RNF207	4.71953107761257	0.243521050330551	-0.601394588958318	7.33753118484725	0.00986511548288671	G2_3	G2/M	7	FALSE	4.00340290179487	1
chr1	6265535	6281359	+	ENSG00000158286	RNF207	4.71953107761257	0.243521050330551	-0.601394588958318	7.33753118484725	0.00986511548288671	M_3	M	8	FALSE	4.618666374487	1
chr1	6265535	6281359	+	ENSG00000158286	RNF207	4.71953107761257	0.243521050330551	-0.601394588958318	7.33753118484725	0.00986511548288671	S1_3	G1/S	3	FALSE	3.80121933140243	1
chr1	6265535	6281359	+	ENSG00000158286	RNF207	4.71953107761257	0.243521050330551	-0.601394588958318	7.33753118484725	0.00986511548288671	S2_3	S1	4	FALSE	3.89980662355906	1
chr1	6265535	6281359	+	ENSG00000158286	RNF207	4.71953107761257	0.243521050330551	-0.601394588958318	7.33753118484725	0.00986511548288671	S3_3	S2	5	FALSE	4.0502199470872	1
chr1	6265535	6281359	+	ENSG00000158286	RNF207	4.71953107761257	0.243521050330551	-0.601394588958318	7.33753118484725	0.00986511548288671	S3.G2_3	G2	6	FALSE	4.03822501997925	1
chr1	6281253	6296032	-	ENSG00000116237	ICMT	6.70242215286484	0.283740528774688	-0.139736104566875	2.44783248501469	1.62509847728571e-05	G1_1	eG1	1	FALSE	6.55431660273588	0
chr1	6281253	6296032	-	ENSG00000116237	ICMT	6.70242215286484	0.283740528774688	-0.139736104566875	2.44783248501469	1.62509847728571e-05	G1.S_1	lG1	2	FALSE	6.89750817432664	0
chr1	6281253	6296032	-	ENSG00000116237	ICMT	6.70242215286484	0.283740528774688	-0.139736104566875	2.44783248501469	1.62509847728571e-05	G2_1	G2/M	7	FALSE	6.58992672256769	0
chr1	6281253	6296032	-	ENSG00000116237	ICMT	6.70242215286484	0.283740528774688	-0.139736104566875	2.44783248501469	1.62509847728571e-05	M_1	M	8	FALSE	6.23414634037668	0
chr1	6281253	6296032	-	ENSG00000116237	ICMT	6.70242215286484	0.283740528774688	-0.139736104566875	2.44783248501469	1.62509847728571e-05	S1_1	G1/S	3	FALSE	6.96483038520703	0
chr1	6281253	6296032	-	ENSG00000116237	ICMT	6.70242215286484	0.283740528774688	-0.139736104566875	2.44783248501469	1.62509847728571e-05	S2_1	S1	4	FALSE	7.00388912267072	0
chr1	6281253	6296032	-	ENSG00000116237	ICMT	6.70242215286484	0.283740528774688	-0.139736104566875	2.44783248501469	1.62509847728571e-05	S3_1	S2	5	FALSE	6.75233221509684	0
chr1	6281253	6296032	-	ENSG00000116237	ICMT	6.70242215286484	0.283740528774688	-0.139736104566875	2.44783248501469	1.62509847728571e-05	S3.G2_1	G2	6	FALSE	6.62242765993721	0
chr1	6281253	6296032	-	ENSG00000116237	ICMT	6.70242215286484	0.283740528774688	-0.139736104566875	2.44783248501469	1.62509847728571e-05	G1_2	eG1	1	FALSE	6.50924633796187	1
chr1	6281253	6296032	-	ENSG00000116237	ICMT	6.70242215286484	0.283740528774688	-0.139736104566875	2.44783248501469	1.62509847728571e-05	G1.S_2	lG1	2	FALSE	6.70912118648879	1
chr1	6281253	6296032	-	ENSG00000116237	ICMT	6.70242215286484	0.283740528774688	-0.139736104566875	2.44783248501469	1.62509847728571e-05	G2_2	G2/M	7	FALSE	6.44842093782574	1
chr1	6281253	6296032	-	ENSG00000116237	ICMT	6.70242215286484	0.283740528774688	-0.139736104566875	2.44783248501469	1.62509847728571e-05	M_2	M	8	TRUE	NA	NA
chr1	6281253	6296032	-	ENSG00000116237	ICMT	6.70242215286484	0.283740528774688	-0.139736104566875	2.44783248501469	1.62509847728571e-05	S1_2	G1/S	3	FALSE	6.8164160217557	1
chr1	6281253	6296032	-	ENSG00000116237	ICMT	6.70242215286484	0.283740528774688	-0.139736104566875	2.44783248501469	1.62509847728571e-05	S2_2	S1	4	FALSE	6.77200115138455	1
chr1	6281253	6296032	-	ENSG00000116237	ICMT	6.70242215286484	0.283740528774688	-0.139736104566875	2.44783248501469	1.62509847728571e-05	S3_2	S2	5	TRUE	NA	NA
chr1	6281253	6296032	-	ENSG00000116237	ICMT	6.70242215286484	0.283740528774688	-0.139736104566875	2.44783248501469	1.62509847728571e-05	S3.G2_2	G2	6	FALSE	6.43920688200567	1
chr1	6281253	6296032	-	ENSG00000116237	ICMT	6.70242215286484	0.283740528774688	-0.139736104566875	2.44783248501469	1.62509847728571e-05	G1_3	eG1	1	FALSE	6.46575024106119	1
chr1	6281253	6296032	-	ENSG00000116237	ICMT	6.70242215286484	0.283740528774688	-0.139736104566875	2.44783248501469	1.62509847728571e-05	G1.S_3	lG1	2	FALSE	6.83359471565738	1
chr1	6281253	6296032	-	ENSG00000116237	ICMT	6.70242215286484	0.283740528774688	-0.139736104566875	2.44783248501469	1.62509847728571e-05	G2_3	G2/M	7	FALSE	6.41782352201147	1
chr1	6281253	6296032	-	ENSG00000116237	ICMT	6.70242215286484	0.283740528774688	-0.139736104566875	2.44783248501469	1.62509847728571e-05	M_3	M	8	FALSE	6.06290957400229	1
chr1	6281253	6296032	-	ENSG00000116237	ICMT	6.70242215286484	0.283740528774688	-0.139736104566875	2.44783248501469	1.62509847728571e-05	S1_3	G1/S	3	FALSE	6.80206839177469	1
chr1	6281253	6296032	-	ENSG00000116237	ICMT	6.70242215286484	0.283740528774688	-0.139736104566875	2.44783248501469	1.62509847728571e-05	S2_3	S1	4	FALSE	6.74403540565738	1
chr1	6281253	6296032	-	ENSG00000116237	ICMT	6.70242215286484	0.283740528774688	-0.139736104566875	2.44783248501469	1.62509847728571e-05	S3_3	S2	5	FALSE	6.6469049328329	1
chr1	6281253	6296032	-	ENSG00000116237	ICMT	6.70242215286484	0.283740528774688	-0.139736104566875	2.44783248501469	1.62509847728571e-05	S3.G2_3	G2	6	FALSE	6.36982568102726	1
chr1	6307406	6321035	-	ENSG00000158292	GPR153	1.55576310267496	0.599463982656474	0.180075590667577	2.01466547364869	0.000160864626338915	G1_1	eG1	1	FALSE	1.33091140842636	0
chr1	6307406	6321035	-	ENSG00000158292	GPR153	1.55576310267496	0.599463982656474	0.180075590667577	2.01466547364869	0.000160864626338915	G1.S_1	lG1	2	FALSE	1.82717726578456	0
chr1	6307406	6321035	-	ENSG00000158292	GPR153	1.55576310267496	0.599463982656474	0.180075590667577	2.01466547364869	0.000160864626338915	G2_1	G2/M	7	FALSE	0.905792911232493	0
chr1	6307406	6321035	-	ENSG00000158292	GPR153	1.55576310267496	0.599463982656474	0.180075590667577	2.01466547364869	0.000160864626338915	M_1	M	8	FALSE	1.64611567344179	0
chr1	6307406	6321035	-	ENSG00000158292	GPR153	1.55576310267496	0.599463982656474	0.180075590667577	2.01466547364869	0.000160864626338915	S1_1	G1/S	3	FALSE	2.27999445470118	0
chr1	6307406	6321035	-	ENSG00000158292	GPR153	1.55576310267496	0.599463982656474	0.180075590667577	2.01466547364869	0.000160864626338915	S2_1	S1	4	FALSE	1.8767351524739	0
chr1	6307406	6321035	-	ENSG00000158292	GPR153	1.55576310267496	0.599463982656474	0.180075590667577	2.01466547364869	0.000160864626338915	S3_1	S2	5	FALSE	1.28004138514569	0
chr1	6307406	6321035	-	ENSG00000158292	GPR153	1.55576310267496	0.599463982656474	0.180075590667577	2.01466547364869	0.000160864626338915	S3.G2_1	G2	6	FALSE	1.29933657019373	0
chr1	6307406	6321035	-	ENSG00000158292	GPR153	1.55576310267496	0.599463982656474	0.180075590667577	2.01466547364869	0.000160864626338915	G1_2	eG1	1	FALSE	1.76603768563919	1
chr1	6307406	6321035	-	ENSG00000158292	GPR153	1.55576310267496	0.599463982656474	0.180075590667577	2.01466547364869	0.000160864626338915	G1.S_2	lG1	2	FALSE	1.9679118625454	1
chr1	6307406	6321035	-	ENSG00000158292	GPR153	1.55576310267496	0.599463982656474	0.180075590667577	2.01466547364869	0.000160864626338915	G2_2	G2/M	7	FALSE	0.619939468087322	1
chr1	6307406	6321035	-	ENSG00000158292	GPR153	1.55576310267496	0.599463982656474	0.180075590667577	2.01466547364869	0.000160864626338915	M_2	M	8	TRUE	NA	NA
chr1	6307406	6321035	-	ENSG00000158292	GPR153	1.55576310267496	0.599463982656474	0.180075590667577	2.01466547364869	0.000160864626338915	S1_2	G1/S	3	FALSE	2.5220362067742	1
chr1	6307406	6321035	-	ENSG00000158292	GPR153	1.55576310267496	0.599463982656474	0.180075590667577	2.01466547364869	0.000160864626338915	S2_2	S1	4	FALSE	2.20928692715168	1
chr1	6307406	6321035	-	ENSG00000158292	GPR153	1.55576310267496	0.599463982656474	0.180075590667577	2.01466547364869	0.000160864626338915	S3_2	S2	5	TRUE	NA	NA
chr1	6307406	6321035	-	ENSG00000158292	GPR153	1.55576310267496	0.599463982656474	0.180075590667577	2.01466547364869	0.000160864626338915	S3.G2_2	G2	6	FALSE	1.6828461144184	1
chr1	6307406	6321035	-	ENSG00000158292	GPR153	1.55576310267496	0.599463982656474	0.180075590667577	2.01466547364869	0.000160864626338915	G1_3	eG1	1	FALSE	1.40348970090923	1
chr1	6307406	6321035	-	ENSG00000158292	GPR153	1.55576310267496	0.599463982656474	0.180075590667577	2.01466547364869	0.000160864626338915	G1.S_3	lG1	2	FALSE	2.15322062057039	1
chr1	6307406	6321035	-	ENSG00000158292	GPR153	1.55576310267496	0.599463982656474	0.180075590667577	2.01466547364869	0.000160864626338915	G2_3	G2/M	7	FALSE	0.75646184653733	1
chr1	6307406	6321035	-	ENSG00000158292	GPR153	1.55576310267496	0.599463982656474	0.180075590667577	2.01466547364869	0.000160864626338915	M_3	M	8	FALSE	1.90066258451357	1
chr1	6307406	6321035	-	ENSG00000158292	GPR153	1.55576310267496	0.599463982656474	0.180075590667577	2.01466547364869	0.000160864626338915	S1_3	G1/S	3	FALSE	2.52498875843843	1
chr1	6307406	6321035	-	ENSG00000158292	GPR153	1.55576310267496	0.599463982656474	0.180075590667577	2.01466547364869	0.000160864626338915	S2_3	S1	4	FALSE	2.15409980438659	1
chr1	6307406	6321035	-	ENSG00000158292	GPR153	1.55576310267496	0.599463982656474	0.180075590667577	2.01466547364869	0.000160864626338915	S3_3	S2	5	FALSE	1.74832960543638	1
chr1	6307406	6321035	-	ENSG00000158292	GPR153	1.55576310267496	0.599463982656474	0.180075590667577	2.01466547364869	0.000160864626338915	S3.G2_3	G2	6	FALSE	1.31426513563781	1
chr1	6324329	6454451	-	ENSG00000097021	ACOT7	6.13668604801162	0.220405188362209	0.234267298363727	3.80727275352474	0.0190072272570195	G1_1	eG1	1	FALSE	5.8303094343813	0
chr1	6324329	6454451	-	ENSG00000097021	ACOT7	6.13668604801162	0.220405188362209	0.234267298363727	3.80727275352474	0.0190072272570195	G1.S_1	lG1	2	FALSE	6.21105785141468	0
chr1	6324329	6454451	-	ENSG00000097021	ACOT7	6.13668604801162	0.220405188362209	0.234267298363727	3.80727275352474	0.0190072272570195	G2_1	G2/M	7	FALSE	6.39431125879999	0
chr1	6324329	6454451	-	ENSG00000097021	ACOT7	6.13668604801162	0.220405188362209	0.234267298363727	3.80727275352474	0.0190072272570195	M_1	M	8	FALSE	5.53036419503955	0
chr1	6324329	6454451	-	ENSG00000097021	ACOT7	6.13668604801162	0.220405188362209	0.234267298363727	3.80727275352474	0.0190072272570195	S1_1	G1/S	3	FALSE	6.36810745145639	0
chr1	6324329	6454451	-	ENSG00000097021	ACOT7	6.13668604801162	0.220405188362209	0.234267298363727	3.80727275352474	0.0190072272570195	S2_1	S1	4	FALSE	6.3092635828862	0
chr1	6324329	6454451	-	ENSG00000097021	ACOT7	6.13668604801162	0.220405188362209	0.234267298363727	3.80727275352474	0.0190072272570195	S3_1	S2	5	FALSE	6.17962718013097	0
chr1	6324329	6454451	-	ENSG00000097021	ACOT7	6.13668604801162	0.220405188362209	0.234267298363727	3.80727275352474	0.0190072272570195	S3.G2_1	G2	6	FALSE	6.27044742998388	0
chr1	6324329	6454451	-	ENSG00000097021	ACOT7	6.13668604801162	0.220405188362209	0.234267298363727	3.80727275352474	0.0190072272570195	G1_2	eG1	1	FALSE	6.07168069693906	1
chr1	6324329	6454451	-	ENSG00000097021	ACOT7	6.13668604801162	0.220405188362209	0.234267298363727	3.80727275352474	0.0190072272570195	G1.S_2	lG1	2	FALSE	6.23123340044122	1
chr1	6324329	6454451	-	ENSG00000097021	ACOT7	6.13668604801162	0.220405188362209	0.234267298363727	3.80727275352474	0.0190072272570195	G2_2	G2/M	7	FALSE	6.36277366034267	1
chr1	6324329	6454451	-	ENSG00000097021	ACOT7	6.13668604801162	0.220405188362209	0.234267298363727	3.80727275352474	0.0190072272570195	M_2	M	8	TRUE	NA	NA
chr1	6324329	6454451	-	ENSG00000097021	ACOT7	6.13668604801162	0.220405188362209	0.234267298363727	3.80727275352474	0.0190072272570195	S1_2	G1/S	3	FALSE	6.56495593148119	1
chr1	6324329	6454451	-	ENSG00000097021	ACOT7	6.13668604801162	0.220405188362209	0.234267298363727	3.80727275352474	0.0190072272570195	S2_2	S1	4	FALSE	6.47586905737453	1
chr1	6324329	6454451	-	ENSG00000097021	ACOT7	6.13668604801162	0.220405188362209	0.234267298363727	3.80727275352474	0.0190072272570195	S3_2	S2	5	TRUE	NA	NA
chr1	6324329	6454451	-	ENSG00000097021	ACOT7	6.13668604801162	0.220405188362209	0.234267298363727	3.80727275352474	0.0190072272570195	S3.G2_2	G2	6	FALSE	6.73205624506206	1
chr1	6324329	6454451	-	ENSG00000097021	ACOT7	6.13668604801162	0.220405188362209	0.234267298363727	3.80727275352474	0.0190072272570195	G1_3	eG1	1	FALSE	5.96637403617132	1
chr1	6324329	6454451	-	ENSG00000097021	ACOT7	6.13668604801162	0.220405188362209	0.234267298363727	3.80727275352474	0.0190072272570195	G1.S_3	lG1	2	FALSE	6.25189254409981	1
chr1	6324329	6454451	-	ENSG00000097021	ACOT7	6.13668604801162	0.220405188362209	0.234267298363727	3.80727275352474	0.0190072272570195	G2_3	G2/M	7	FALSE	6.39543835544522	1
chr1	6324329	6454451	-	ENSG00000097021	ACOT7	6.13668604801162	0.220405188362209	0.234267298363727	3.80727275352474	0.0190072272570195	M_3	M	8	FALSE	6.41942222254667	1
chr1	6324329	6454451	-	ENSG00000097021	ACOT7	6.13668604801162	0.220405188362209	0.234267298363727	3.80727275352474	0.0190072272570195	S1_3	G1/S	3	FALSE	6.42233962674834	1
chr1	6324329	6454451	-	ENSG00000097021	ACOT7	6.13668604801162	0.220405188362209	0.234267298363727	3.80727275352474	0.0190072272570195	S2_3	S1	4	FALSE	6.34119208897377	1
chr1	6324329	6454451	-	ENSG00000097021	ACOT7	6.13668604801162	0.220405188362209	0.234267298363727	3.80727275352474	0.0190072272570195	S3_3	S2	5	FALSE	6.52006950132607	1
chr1	6324329	6454451	-	ENSG00000097021	ACOT7	6.13668604801162	0.220405188362209	0.234267298363727	3.80727275352474	0.0190072272570195	S3.G2_3	G2	6	FALSE	6.39773309819968	1
chr1	6472478	6484730	-	ENSG00000069812	HES2	-1.35693219884643	0.574817236832891	-0.841173765470015	0.488973024011703	0.0717799184825412	G1_1	eG1	1	FALSE	-0.621260066483022	0
chr1	6472478	6484730	-	ENSG00000069812	HES2	-1.35693219884643	0.574817236832891	-0.841173765470015	0.488973024011703	0.0717799184825412	G1.S_1	lG1	2	FALSE	-0.514514083924233	0
chr1	6472478	6484730	-	ENSG00000069812	HES2	-1.35693219884643	0.574817236832891	-0.841173765470015	0.488973024011703	0.0717799184825412	G2_1	G2/M	7	FALSE	-1.66055391132132	0
chr1	6472478	6484730	-	ENSG00000069812	HES2	-1.35693219884643	0.574817236832891	-0.841173765470015	0.488973024011703	0.0717799184825412	M_1	M	8	FALSE	-1.75147669137764	0
chr1	6472478	6484730	-	ENSG00000069812	HES2	-1.35693219884643	0.574817236832891	-0.841173765470015	0.488973024011703	0.0717799184825412	S1_1	G1/S	3	FALSE	-0.889930546741134	0
chr1	6472478	6484730	-	ENSG00000069812	HES2	-1.35693219884643	0.574817236832891	-0.841173765470015	0.488973024011703	0.0717799184825412	S2_1	S1	4	FALSE	-1.69894953465924	0
chr1	6472478	6484730	-	ENSG00000069812	HES2	-1.35693219884643	0.574817236832891	-0.841173765470015	0.488973024011703	0.0717799184825412	S3_1	S2	5	FALSE	-2.17939023349161	0
chr1	6472478	6484730	-	ENSG00000069812	HES2	-1.35693219884643	0.574817236832891	-0.841173765470015	0.488973024011703	0.0717799184825412	S3.G2_1	G2	6	FALSE	-1.53938252277321	0
chr1	6472478	6484730	-	ENSG00000069812	HES2	-1.35693219884643	0.574817236832891	-0.841173765470015	0.488973024011703	0.0717799184825412	G1_2	eG1	1	FALSE	-3.11170656430981	1
chr1	6472478	6484730	-	ENSG00000069812	HES2	-1.35693219884643	0.574817236832891	-0.841173765470015	0.488973024011703	0.0717799184825412	G1.S_2	lG1	2	FALSE	-1.07878137290264	1
chr1	6472478	6484730	-	ENSG00000069812	HES2	-1.35693219884643	0.574817236832891	-0.841173765470015	0.488973024011703	0.0717799184825412	G2_2	G2/M	7	FALSE	-1.58169439308233	1
chr1	6472478	6484730	-	ENSG00000069812	HES2	-1.35693219884643	0.574817236832891	-0.841173765470015	0.488973024011703	0.0717799184825412	M_2	M	8	TRUE	NA	NA
chr1	6472478	6484730	-	ENSG00000069812	HES2	-1.35693219884643	0.574817236832891	-0.841173765470015	0.488973024011703	0.0717799184825412	S1_2	G1/S	3	FALSE	-1.1463423021346	1
chr1	6472478	6484730	-	ENSG00000069812	HES2	-1.35693219884643	0.574817236832891	-0.841173765470015	0.488973024011703	0.0717799184825412	S2_2	S1	4	FALSE	-2.43456926262305	1
chr1	6472478	6484730	-	ENSG00000069812	HES2	-1.35693219884643	0.574817236832891	-0.841173765470015	0.488973024011703	0.0717799184825412	S3_2	S2	5	TRUE	NA	NA
chr1	6472478	6484730	-	ENSG00000069812	HES2	-1.35693219884643	0.574817236832891	-0.841173765470015	0.488973024011703	0.0717799184825412	S3.G2_2	G2	6	FALSE	-3.17513488070917	1
chr1	6472478	6484730	-	ENSG00000069812	HES2	-1.35693219884643	0.574817236832891	-0.841173765470015	0.488973024011703	0.0717799184825412	G1_3	eG1	1	FALSE	-1.63753756735083	1
chr1	6472478	6484730	-	ENSG00000069812	HES2	-1.35693219884643	0.574817236832891	-0.841173765470015	0.488973024011703	0.0717799184825412	G1.S_3	lG1	2	FALSE	-1.43973467090429	1
chr1	6472478	6484730	-	ENSG00000069812	HES2	-1.35693219884643	0.574817236832891	-0.841173765470015	0.488973024011703	0.0717799184825412	G2_3	G2/M	7	FALSE	-2.34039969271526	1
chr1	6472478	6484730	-	ENSG00000069812	HES2	-1.35693219884643	0.574817236832891	-0.841173765470015	0.488973024011703	0.0717799184825412	M_3	M	8	FALSE	-1.69351844623696	1
chr1	6472478	6484730	-	ENSG00000069812	HES2	-1.35693219884643	0.574817236832891	-0.841173765470015	0.488973024011703	0.0717799184825412	S1_3	G1/S	3	FALSE	-2.34400522941156	1
chr1	6472478	6484730	-	ENSG00000069812	HES2	-1.35693219884643	0.574817236832891	-0.841173765470015	0.488973024011703	0.0717799184825412	S2_3	S1	4	FALSE	-3.76078358197546	1
chr1	6472478	6484730	-	ENSG00000069812	HES2	-1.35693219884643	0.574817236832891	-0.841173765470015	0.488973024011703	0.0717799184825412	S3_3	S2	5	FALSE	-1.97214786594125	1
chr1	6472478	6484730	-	ENSG00000069812	HES2	-1.35693219884643	0.574817236832891	-0.841173765470015	0.488973024011703	0.0717799184825412	S3.G2_3	G2	6	FALSE	-2.74874466188799	1
chr1	6484848	6521430	+	ENSG00000187017	ESPN	4.77210455303326	0.396485836785439	-0.935005832660306	2.14245690190828	0.0640715186035216	G1_1	eG1	1	FALSE	4.90910385899107	0
chr1	6484848	6521430	+	ENSG00000187017	ESPN	4.77210455303326	0.396485836785439	-0.935005832660306	2.14245690190828	0.0640715186035216	G1.S_1	lG1	2	FALSE	4.59761081156037	0
chr1	6484848	6521430	+	ENSG00000187017	ESPN	4.77210455303326	0.396485836785439	-0.935005832660306	2.14245690190828	0.0640715186035216	G2_1	G2/M	7	FALSE	3.82635844373809	0
chr1	6484848	6521430	+	ENSG00000187017	ESPN	4.77210455303326	0.396485836785439	-0.935005832660306	2.14245690190828	0.0640715186035216	M_1	M	8	FALSE	5.32862335795323	0
chr1	6484848	6521430	+	ENSG00000187017	ESPN	4.77210455303326	0.396485836785439	-0.935005832660306	2.14245690190828	0.0640715186035216	S1_1	G1/S	3	FALSE	5.05541237717279	0
chr1	6484848	6521430	+	ENSG00000187017	ESPN	4.77210455303326	0.396485836785439	-0.935005832660306	2.14245690190828	0.0640715186035216	S2_1	S1	4	FALSE	5.08140094829548	0
chr1	6484848	6521430	+	ENSG00000187017	ESPN	4.77210455303326	0.396485836785439	-0.935005832660306	2.14245690190828	0.0640715186035216	S3_1	S2	5	FALSE	4.9510373253943	0
chr1	6484848	6521430	+	ENSG00000187017	ESPN	4.77210455303326	0.396485836785439	-0.935005832660306	2.14245690190828	0.0640715186035216	S3.G2_1	G2	6	FALSE	4.42728930116073	0
chr1	6484848	6521430	+	ENSG00000187017	ESPN	4.77210455303326	0.396485836785439	-0.935005832660306	2.14245690190828	0.0640715186035216	G1_2	eG1	1	FALSE	3.65647776046712	1
chr1	6484848	6521430	+	ENSG00000187017	ESPN	4.77210455303326	0.396485836785439	-0.935005832660306	2.14245690190828	0.0640715186035216	G1.S_2	lG1	2	FALSE	4.02864221007859	1
chr1	6484848	6521430	+	ENSG00000187017	ESPN	4.77210455303326	0.396485836785439	-0.935005832660306	2.14245690190828	0.0640715186035216	G2_2	G2/M	7	FALSE	2.79218578143976	1
chr1	6484848	6521430	+	ENSG00000187017	ESPN	4.77210455303326	0.396485836785439	-0.935005832660306	2.14245690190828	0.0640715186035216	M_2	M	8	TRUE	NA	NA
chr1	6484848	6521430	+	ENSG00000187017	ESPN	4.77210455303326	0.396485836785439	-0.935005832660306	2.14245690190828	0.0640715186035216	S1_2	G1/S	3	FALSE	4.50436755868119	1
chr1	6484848	6521430	+	ENSG00000187017	ESPN	4.77210455303326	0.396485836785439	-0.935005832660306	2.14245690190828	0.0640715186035216	S2_2	S1	4	FALSE	4.2570156576319	1
chr1	6484848	6521430	+	ENSG00000187017	ESPN	4.77210455303326	0.396485836785439	-0.935005832660306	2.14245690190828	0.0640715186035216	S3_2	S2	5	TRUE	NA	NA
chr1	6484848	6521430	+	ENSG00000187017	ESPN	4.77210455303326	0.396485836785439	-0.935005832660306	2.14245690190828	0.0640715186035216	S3.G2_2	G2	6	FALSE	3.84055892639597	1
chr1	6484848	6521430	+	ENSG00000187017	ESPN	4.77210455303326	0.396485836785439	-0.935005832660306	2.14245690190828	0.0640715186035216	G1_3	eG1	1	FALSE	3.44009984404344	1
chr1	6484848	6521430	+	ENSG00000187017	ESPN	4.77210455303326	0.396485836785439	-0.935005832660306	2.14245690190828	0.0640715186035216	G1.S_3	lG1	2	FALSE	3.90367315139352	1
chr1	6484848	6521430	+	ENSG00000187017	ESPN	4.77210455303326	0.396485836785439	-0.935005832660306	2.14245690190828	0.0640715186035216	G2_3	G2/M	7	FALSE	2.92012785750796	1
chr1	6484848	6521430	+	ENSG00000187017	ESPN	4.77210455303326	0.396485836785439	-0.935005832660306	2.14245690190828	0.0640715186035216	M_3	M	8	FALSE	4.57902162168823	1
chr1	6484848	6521430	+	ENSG00000187017	ESPN	4.77210455303326	0.396485836785439	-0.935005832660306	2.14245690190828	0.0640715186035216	S1_3	G1/S	3	FALSE	4.17081838956775	1
chr1	6484848	6521430	+	ENSG00000187017	ESPN	4.77210455303326	0.396485836785439	-0.935005832660306	2.14245690190828	0.0640715186035216	S2_3	S1	4	FALSE	4.18368447144953	1
chr1	6484848	6521430	+	ENSG00000187017	ESPN	4.77210455303326	0.396485836785439	-0.935005832660306	2.14245690190828	0.0640715186035216	S3_3	S2	5	FALSE	4.1172424238802	1
chr1	6484848	6521430	+	ENSG00000187017	ESPN	4.77210455303326	0.396485836785439	-0.935005832660306	2.14245690190828	0.0640715186035216	S3.G2_3	G2	6	FALSE	3.59110534099663	1
chr1	6521211	6526255	-	ENSG00000215788	TNFRSF25	-4.78897223861584	0.735788591956498	0.682013737408552	7.87965000824025	0.303699144885968	G1_1	eG1	1	FALSE	-5.14482202254003	0
chr1	6521211	6526255	-	ENSG00000215788	TNFRSF25	-4.78897223861584	0.735788591956498	0.682013737408552	7.87965000824025	0.303699144885968	G1.S_1	lG1	2	FALSE	-5.37249507905181	0
chr1	6521211	6526255	-	ENSG00000215788	TNFRSF25	-4.78897223861584	0.735788591956498	0.682013737408552	7.87965000824025	0.303699144885968	G2_1	G2/M	7	FALSE	-3.77603112874125	0
chr1	6521211	6526255	-	ENSG00000215788	TNFRSF25	-4.78897223861584	0.735788591956498	0.682013737408552	7.87965000824025	0.303699144885968	M_1	M	8	FALSE	-5.45191640951873	0
chr1	6521211	6526255	-	ENSG00000215788	TNFRSF25	-4.78897223861584	0.735788591956498	0.682013737408552	7.87965000824025	0.303699144885968	S1_1	G1/S	3	FALSE	-5.74791154186871	0
chr1	6521211	6526255	-	ENSG00000215788	TNFRSF25	-4.78897223861584	0.735788591956498	0.682013737408552	7.87965000824025	0.303699144885968	S2_1	S1	4	FALSE	-3.81442675207918	0
chr1	6521211	6526255	-	ENSG00000215788	TNFRSF25	-4.78897223861584	0.735788591956498	0.682013737408552	7.87965000824025	0.303699144885968	S3_1	S2	5	FALSE	-5.34931523493392	0
chr1	6521211	6526255	-	ENSG00000215788	TNFRSF25	-4.78897223861584	0.735788591956498	0.682013737408552	7.87965000824025	0.303699144885968	S3.G2_1	G2	6	FALSE	-3.65485974019314	0
chr1	6521211	6526255	-	ENSG00000215788	TNFRSF25	-4.78897223861584	0.735788591956498	0.682013737408552	7.87965000824025	0.303699144885968	G1_2	eG1	1	FALSE	-3.84867215847602	1
chr1	6521211	6526255	-	ENSG00000215788	TNFRSF25	-4.78897223861584	0.735788591956498	0.682013737408552	7.87965000824025	0.303699144885968	G1.S_2	lG1	2	FALSE	-3.00478079145886	1
chr1	6521211	6526255	-	ENSG00000215788	TNFRSF25	-4.78897223861584	0.735788591956498	0.682013737408552	7.87965000824025	0.303699144885968	G2_2	G2/M	7	FALSE	-5.48858498869085	1
chr1	6521211	6526255	-	ENSG00000215788	TNFRSF25	-4.78897223861584	0.735788591956498	0.682013737408552	7.87965000824025	0.303699144885968	M_2	M	8	TRUE	NA	NA
chr1	6521211	6526255	-	ENSG00000215788	TNFRSF25	-4.78897223861584	0.735788591956498	0.682013737408552	7.87965000824025	0.303699144885968	S1_2	G1/S	3	FALSE	-3.9536972241922	1
chr1	6521211	6526255	-	ENSG00000215788	TNFRSF25	-4.78897223861584	0.735788591956498	0.682013737408552	7.87965000824025	0.303699144885968	S2_2	S1	4	FALSE	-5.89400088126035	1
chr1	6521211	6526255	-	ENSG00000215788	TNFRSF25	-4.78897223861584	0.735788591956498	0.682013737408552	7.87965000824025	0.303699144885968	S3_2	S2	5	TRUE	NA	NA
chr1	6521211	6526255	-	ENSG00000215788	TNFRSF25	-4.78897223861584	0.735788591956498	0.682013737408552	7.87965000824025	0.303699144885968	S3.G2_2	G2	6	FALSE	-5.49706297559654	1
chr1	6521211	6526255	-	ENSG00000215788	TNFRSF25	-4.78897223861584	0.735788591956498	0.682013737408552	7.87965000824025	0.303699144885968	G1_3	eG1	1	FALSE	-3.75301478477076	1
chr1	6521211	6526255	-	ENSG00000215788	TNFRSF25	-4.78897223861584	0.735788591956498	0.682013737408552	7.87965000824025	0.303699144885968	G1.S_3	lG1	2	FALSE	-3.02469717162545	1
chr1	6521211	6526255	-	ENSG00000215788	TNFRSF25	-4.78897223861584	0.735788591956498	0.682013737408552	7.87965000824025	0.303699144885968	G2_3	G2/M	7	FALSE	-3.18839659927021	1
chr1	6521211	6526255	-	ENSG00000215788	TNFRSF25	-4.78897223861584	0.735788591956498	0.682013737408552	7.87965000824025	0.303699144885968	M_3	M	8	FALSE	-1.0016407415993	1
chr1	6521211	6526255	-	ENSG00000215788	TNFRSF25	-4.78897223861584	0.735788591956498	0.682013737408552	7.87965000824025	0.303699144885968	S1_3	G1/S	3	FALSE	-2.34400522941156	1
chr1	6521211	6526255	-	ENSG00000215788	TNFRSF25	-4.78897223861584	0.735788591956498	0.682013737408552	7.87965000824025	0.303699144885968	S2_3	S1	4	FALSE	-5.34574608269662	1
chr1	6521211	6526255	-	ENSG00000215788	TNFRSF25	-4.78897223861584	0.735788591956498	0.682013737408552	7.87965000824025	0.303699144885968	S3_3	S2	5	FALSE	-5.43157948457855	1
chr1	6521211	6526255	-	ENSG00000215788	TNFRSF25	-4.78897223861584	0.735788591956498	0.682013737408552	7.87965000824025	0.303699144885968	S3.G2_3	G2	6	FALSE	-5.5560995839456	1
chr1	6526152	6580121	-	ENSG00000171680	PLEKHG5	-1.43145347253436	0.499208871284137	0.148716432507279	0.305395549516513	0.177312452055344	G1_1	eG1	1	FALSE	-1.0573591812897	0
chr1	6526152	6580121	-	ENSG00000171680	PLEKHG5	-1.43145347253436	0.499208871284137	0.148716432507279	0.305395549516513	0.177312452055344	G1.S_1	lG1	2	FALSE	-1.28503223780147	0
chr1	6526152	6580121	-	ENSG00000171680	PLEKHG5	-1.43145347253436	0.499208871284137	0.148716432507279	0.305395549516513	0.177312452055344	G2_1	G2/M	7	FALSE	-1.11306611601882	0
chr1	6526152	6580121	-	ENSG00000171680	PLEKHG5	-1.43145347253436	0.499208871284137	0.148716432507279	0.305395549516513	0.177312452055344	M_1	M	8	FALSE	-1.36445356826839	0
chr1	6526152	6580121	-	ENSG00000171680	PLEKHG5	-1.43145347253436	0.499208871284137	0.148716432507279	0.305395549516513	0.177312452055344	S1_1	G1/S	3	FALSE	-0.889930546741134	0
chr1	6526152	6580121	-	ENSG00000171680	PLEKHG5	-1.43145347253436	0.499208871284137	0.148716432507279	0.305395549516513	0.177312452055344	S2_1	S1	4	FALSE	-2.22946425135802	0
chr1	6526152	6580121	-	ENSG00000171680	PLEKHG5	-1.43145347253436	0.499208871284137	0.148716432507279	0.305395549516513	0.177312452055344	S3_1	S2	5	FALSE	-1.4424246393254	0
chr1	6526152	6580121	-	ENSG00000171680	PLEKHG5	-1.43145347253436	0.499208871284137	0.148716432507279	0.305395549516513	0.177312452055344	S3.G2_1	G2	6	FALSE	-2.06989723947199	0
chr1	6526152	6580121	-	ENSG00000171680	PLEKHG5	-1.43145347253436	0.499208871284137	0.148716432507279	0.305395549516513	0.177312452055344	G1_2	eG1	1	FALSE	-1.34617181794683	1
chr1	6526152	6580121	-	ENSG00000171680	PLEKHG5	-1.43145347253436	0.499208871284137	0.148716432507279	0.305395549516513	0.177312452055344	G1.S_2	lG1	2	FALSE	0.0308431182718585	1
chr1	6526152	6580121	-	ENSG00000171680	PLEKHG5	-1.43145347253436	0.499208871284137	0.148716432507279	0.305395549516513	0.177312452055344	G2_2	G2/M	7	FALSE	-2.02915337005355	1
chr1	6526152	6580121	-	ENSG00000171680	PLEKHG5	-1.43145347253436	0.499208871284137	0.148716432507279	0.305395549516513	0.177312452055344	M_2	M	8	TRUE	NA	NA
chr1	6526152	6580121	-	ENSG00000171680	PLEKHG5	-1.43145347253436	0.499208871284137	0.148716432507279	0.305395549516513	0.177312452055344	S1_2	G1/S	3	FALSE	-1.63176912930484	1
chr1	6526152	6580121	-	ENSG00000171680	PLEKHG5	-1.43145347253436	0.499208871284137	0.148716432507279	0.305395549516513	0.177312452055344	S2_2	S1	4	FALSE	-1.98711028565183	1
chr1	6526152	6580121	-	ENSG00000171680	PLEKHG5	-1.43145347253436	0.499208871284137	0.148716432507279	0.305395549516513	0.177312452055344	S3_2	S2	5	TRUE	NA	NA
chr1	6526152	6580121	-	ENSG00000171680	PLEKHG5	-1.43145347253436	0.499208871284137	0.148716432507279	0.305395549516513	0.177312452055344	S3.G2_2	G2	6	FALSE	-0.853206785821811	1
chr1	6526152	6580121	-	ENSG00000171680	PLEKHG5	-1.43145347253436	0.499208871284137	0.148716432507279	0.305395549516513	0.177312452055344	G1_3	eG1	1	FALSE	-0.583089783328452	1
chr1	6526152	6580121	-	ENSG00000171680	PLEKHG5	-1.43145347253436	0.499208871284137	0.148716432507279	0.305395549516513	0.177312452055344	G1.S_3	lG1	2	FALSE	-0.8230633104558	1
chr1	6526152	6580121	-	ENSG00000171680	PLEKHG5	-1.43145347253436	0.499208871284137	0.148716432507279	0.305395549516513	0.177312452055344	G2_3	G2/M	7	FALSE	-2.34039969271526	1
chr1	6526152	6580121	-	ENSG00000171680	PLEKHG5	-1.43145347253436	0.499208871284137	0.148716432507279	0.305395549516513	0.177312452055344	M_3	M	8	FALSE	0.278467177593439	1
chr1	6526152	6580121	-	ENSG00000171680	PLEKHG5	-1.43145347253436	0.499208871284137	0.148716432507279	0.305395549516513	0.177312452055344	S1_3	G1/S	3	FALSE	-1.81349051271278	1
chr1	6526152	6580121	-	ENSG00000171680	PLEKHG5	-1.43145347253436	0.499208871284137	0.148716432507279	0.305395549516513	0.177312452055344	S2_3	S1	4	FALSE	-1.09781856925303	1
chr1	6526152	6580121	-	ENSG00000171680	PLEKHG5	-1.43145347253436	0.499208871284137	0.148716432507279	0.305395549516513	0.177312452055344	S3_3	S2	5	FALSE	-0.787723294803827	1
chr1	6526152	6580121	-	ENSG00000171680	PLEKHG5	-1.43145347253436	0.499208871284137	0.148716432507279	0.305395549516513	0.177312452055344	S3.G2_3	G2	6	FALSE	-2.74874466188799	1
chr1	6581407	6614595	-	ENSG00000162408	NOL9	7.49427493307733	0.0481150306124492	-0.107678717446954	3.90635871667648	0.582371948971286	G1_1	eG1	1	FALSE	7.41527193510246	0
chr1	6581407	6614595	-	ENSG00000162408	NOL9	7.49427493307733	0.0481150306124492	-0.107678717446954	3.90635871667648	0.582371948971286	G1.S_1	lG1	2	FALSE	7.56946951393433	0
chr1	6581407	6614595	-	ENSG00000162408	NOL9	7.49427493307733	0.0481150306124492	-0.107678717446954	3.90635871667648	0.582371948971286	G2_1	G2/M	7	FALSE	7.70795255018638	0
chr1	6581407	6614595	-	ENSG00000162408	NOL9	7.49427493307733	0.0481150306124492	-0.107678717446954	3.90635871667648	0.582371948971286	M_1	M	8	FALSE	7.22205511116406	0
chr1	6581407	6614595	-	ENSG00000162408	NOL9	7.49427493307733	0.0481150306124492	-0.107678717446954	3.90635871667648	0.582371948971286	S1_1	G1/S	3	FALSE	7.51139037321081	0
chr1	6581407	6614595	-	ENSG00000162408	NOL9	7.49427493307733	0.0481150306124492	-0.107678717446954	3.90635871667648	0.582371948971286	S2_1	S1	4	FALSE	7.52486654810092	0
chr1	6581407	6614595	-	ENSG00000162408	NOL9	7.49427493307733	0.0481150306124492	-0.107678717446954	3.90635871667648	0.582371948971286	S3_1	S2	5	FALSE	7.48416787072566	0
chr1	6581407	6614595	-	ENSG00000162408	NOL9	7.49427493307733	0.0481150306124492	-0.107678717446954	3.90635871667648	0.582371948971286	S3.G2_1	G2	6	FALSE	7.51902556219402	0
chr1	6581407	6614595	-	ENSG00000162408	NOL9	7.49427493307733	0.0481150306124492	-0.107678717446954	3.90635871667648	0.582371948971286	G1_2	eG1	1	FALSE	7.30382395937329	1
chr1	6581407	6614595	-	ENSG00000162408	NOL9	7.49427493307733	0.0481150306124492	-0.107678717446954	3.90635871667648	0.582371948971286	G1.S_2	lG1	2	FALSE	7.4491071263268	1
chr1	6581407	6614595	-	ENSG00000162408	NOL9	7.49427493307733	0.0481150306124492	-0.107678717446954	3.90635871667648	0.582371948971286	G2_2	G2/M	7	FALSE	7.55802748056729	1
chr1	6581407	6614595	-	ENSG00000162408	NOL9	7.49427493307733	0.0481150306124492	-0.107678717446954	3.90635871667648	0.582371948971286	M_2	M	8	TRUE	NA	NA
chr1	6581407	6614595	-	ENSG00000162408	NOL9	7.49427493307733	0.0481150306124492	-0.107678717446954	3.90635871667648	0.582371948971286	S1_2	G1/S	3	FALSE	7.35483142217156	1
chr1	6581407	6614595	-	ENSG00000162408	NOL9	7.49427493307733	0.0481150306124492	-0.107678717446954	3.90635871667648	0.582371948971286	S2_2	S1	4	FALSE	7.42919465041779	1
chr1	6581407	6614595	-	ENSG00000162408	NOL9	7.49427493307733	0.0481150306124492	-0.107678717446954	3.90635871667648	0.582371948971286	S3_2	S2	5	TRUE	NA	NA
chr1	6581407	6614595	-	ENSG00000162408	NOL9	7.49427493307733	0.0481150306124492	-0.107678717446954	3.90635871667648	0.582371948971286	S3.G2_2	G2	6	FALSE	7.32371432582255	1
chr1	6581407	6614595	-	ENSG00000162408	NOL9	7.49427493307733	0.0481150306124492	-0.107678717446954	3.90635871667648	0.582371948971286	G1_3	eG1	1	FALSE	7.32979955290151	1
chr1	6581407	6614595	-	ENSG00000162408	NOL9	7.49427493307733	0.0481150306124492	-0.107678717446954	3.90635871667648	0.582371948971286	G1.S_3	lG1	2	FALSE	7.41471818958784	1
chr1	6581407	6614595	-	ENSG00000162408	NOL9	7.49427493307733	0.0481150306124492	-0.107678717446954	3.90635871667648	0.582371948971286	G2_3	G2/M	7	FALSE	7.56999319879957	1
chr1	6581407	6614595	-	ENSG00000162408	NOL9	7.49427493307733	0.0481150306124492	-0.107678717446954	3.90635871667648	0.582371948971286	M_3	M	8	FALSE	7.09563895801125	1
chr1	6581407	6614595	-	ENSG00000162408	NOL9	7.49427493307733	0.0481150306124492	-0.107678717446954	3.90635871667648	0.582371948971286	S1_3	G1/S	3	FALSE	7.41366256854569	1
chr1	6581407	6614595	-	ENSG00000162408	NOL9	7.49427493307733	0.0481150306124492	-0.107678717446954	3.90635871667648	0.582371948971286	S2_3	S1	4	FALSE	7.38959838684239	1
chr1	6581407	6614595	-	ENSG00000162408	NOL9	7.49427493307733	0.0481150306124492	-0.107678717446954	3.90635871667648	0.582371948971286	S3_3	S2	5	FALSE	7.34875522354534	1
chr1	6581407	6614595	-	ENSG00000162408	NOL9	7.49427493307733	0.0481150306124492	-0.107678717446954	3.90635871667648	0.582371948971286	S3.G2_3	G2	6	FALSE	7.41992745624424	1
chr1	6615241	6639817	+	ENSG00000173662	TAS1R1	-3.42988787858202	0.650949657058935	-0.0903797331616071	5.89723376532171	0.27820303827328	G1_1	eG1	1	FALSE	-2.82289392765267	0
chr1	6615241	6639817	+	ENSG00000173662	TAS1R1	-3.42988787858202	0.650949657058935	-0.0903797331616071	5.89723376532171	0.27820303827328	G1.S_1	lG1	2	FALSE	-5.37249507905181	0
chr1	6615241	6639817	+	ENSG00000173662	TAS1R1	-3.42988787858202	0.650949657058935	-0.0903797331616071	5.89723376532171	0.27820303827328	G2_1	G2/M	7	FALSE	-1.45410303385389	0
chr1	6615241	6639817	+	ENSG00000173662	TAS1R1	-3.42988787858202	0.650949657058935	-0.0903797331616071	5.89723376532171	0.27820303827328	M_1	M	8	FALSE	-1.54502581391021	0
chr1	6615241	6639817	+	ENSG00000173662	TAS1R1	-3.42988787858202	0.650949657058935	-0.0903797331616071	5.89723376532171	0.27820303827328	S1_1	G1/S	3	FALSE	-4.16294904114755	0
chr1	6615241	6639817	+	ENSG00000173662	TAS1R1	-3.42988787858202	0.650949657058935	-0.0903797331616071	5.89723376532171	0.27820303827328	S2_1	S1	4	FALSE	-3.07746115791297	0
chr1	6615241	6639817	+	ENSG00000173662	TAS1R1	-3.42988787858202	0.650949657058935	-0.0903797331616071	5.89723376532171	0.27820303827328	S3_1	S2	5	FALSE	-3.76435273421277	0
chr1	6615241	6639817	+	ENSG00000173662	TAS1R1	-3.42988787858202	0.650949657058935	-0.0903797331616071	5.89723376532171	0.27820303827328	S3.G2_1	G2	6	FALSE	-5.2398222409143	0
chr1	6615241	6639817	+	ENSG00000173662	TAS1R1	-3.42988787858202	0.650949657058935	-0.0903797331616071	5.89723376532171	0.27820303827328	G1_2	eG1	1	FALSE	-5.43363465919717	1
chr1	6615241	6639817	+	ENSG00000173662	TAS1R1	-3.42988787858202	0.650949657058935	-0.0903797331616071	5.89723376532171	0.27820303827328	G1.S_2	lG1	2	FALSE	-2.51935396428862	1
chr1	6615241	6639817	+	ENSG00000173662	TAS1R1	-3.42988787858202	0.650949657058935	-0.0903797331616071	5.89723376532171	0.27820303827328	G2_2	G2/M	7	FALSE	-2.68123006663324	1
chr1	6615241	6639817	+	ENSG00000173662	TAS1R1	-3.42988787858202	0.650949657058935	-0.0903797331616071	5.89723376532171	0.27820303827328	M_2	M	8	TRUE	NA	NA
chr1	6615241	6639817	+	ENSG00000173662	TAS1R1	-3.42988787858202	0.650949657058935	-0.0903797331616071	5.89723376532171	0.27820303827328	S1_2	G1/S	3	FALSE	-3.216731630026	1
chr1	6615241	6639817	+	ENSG00000173662	TAS1R1	-3.42988787858202	0.650949657058935	-0.0903797331616071	5.89723376532171	0.27820303827328	S2_2	S1	4	FALSE	-4.30903838053919	1
chr1	6615241	6639817	+	ENSG00000173662	TAS1R1	-3.42988787858202	0.650949657058935	-0.0903797331616071	5.89723376532171	0.27820303827328	S3_2	S2	5	TRUE	NA	NA
chr1	6615241	6639817	+	ENSG00000173662	TAS1R1	-3.42988787858202	0.650949657058935	-0.0903797331616071	5.89723376532171	0.27820303827328	S3.G2_2	G2	6	FALSE	-3.17513488070917	1
chr1	6615241	6639817	+	ENSG00000173662	TAS1R1	-3.42988787858202	0.650949657058935	-0.0903797331616071	5.89723376532171	0.27820303827328	G1_3	eG1	1	FALSE	-3.75301478477076	1
chr1	6615241	6639817	+	ENSG00000173662	TAS1R1	-3.42988787858202	0.650949657058935	-0.0903797331616071	5.89723376532171	0.27820303827328	G1.S_3	lG1	2	FALSE	-3.76166276579166	1
chr1	6615241	6639817	+	ENSG00000173662	TAS1R1	-3.42988787858202	0.650949657058935	-0.0903797331616071	5.89723376532171	0.27820303827328	G2_3	G2/M	7	FALSE	-2.70296977209997	1
chr1	6615241	6639817	+	ENSG00000173662	TAS1R1	-3.42988787858202	0.650949657058935	-0.0903797331616071	5.89723376532171	0.27820303827328	M_3	M	8	FALSE	-3.8089956636569	1
chr1	6615241	6639817	+	ENSG00000173662	TAS1R1	-3.42988787858202	0.650949657058935	-0.0903797331616071	5.89723376532171	0.27820303827328	S1_3	G1/S	3	FALSE	-5.51393023085387	1
chr1	6615241	6639817	+	ENSG00000173662	TAS1R1	-3.42988787858202	0.650949657058935	-0.0903797331616071	5.89723376532171	0.27820303827328	S2_3	S1	4	FALSE	-3.02381798780926	1
chr1	6615241	6639817	+	ENSG00000173662	TAS1R1	-3.42988787858202	0.650949657058935	-0.0903797331616071	5.89723376532171	0.27820303827328	S3_3	S2	5	FALSE	-3.10965138969119	1
chr1	6615241	6639817	+	ENSG00000173662	TAS1R1	-3.42988787858202	0.650949657058935	-0.0903797331616071	5.89723376532171	0.27820303827328	S3.G2_3	G2	6	FALSE	-2.74874466188799	1
chr1	6640061	6649340	+	ENSG00000204859	ZBTB48	5.26007318289276	0.138666768791714	-0.135621286903448	6.68515250855035	0.0994919626406797	G1_1	eG1	1	FALSE	5.33596817855578	0
chr1	6640061	6649340	+	ENSG00000204859	ZBTB48	5.26007318289276	0.138666768791714	-0.135621286903448	6.68515250855035	0.0994919626406797	G1.S_1	lG1	2	FALSE	5.29017329646574	0
chr1	6640061	6649340	+	ENSG00000204859	ZBTB48	5.26007318289276	0.138666768791714	-0.135621286903448	6.68515250855035	0.0994919626406797	G2_1	G2/M	7	FALSE	5.44071472945405	0
chr1	6640061	6649340	+	ENSG00000204859	ZBTB48	5.26007318289276	0.138666768791714	-0.135621286903448	6.68515250855035	0.0994919626406797	M_1	M	8	FALSE	5.43301723843103	0
chr1	6640061	6649340	+	ENSG00000204859	ZBTB48	5.26007318289276	0.138666768791714	-0.135621286903448	6.68515250855035	0.0994919626406797	S1_1	G1/S	3	FALSE	5.19826369885485	0
chr1	6640061	6649340	+	ENSG00000204859	ZBTB48	5.26007318289276	0.138666768791714	-0.135621286903448	6.68515250855035	0.0994919626406797	S2_1	S1	4	FALSE	5.20886556917758	0
chr1	6640061	6649340	+	ENSG00000204859	ZBTB48	5.26007318289276	0.138666768791714	-0.135621286903448	6.68515250855035	0.0994919626406797	S3_1	S2	5	FALSE	5.13147496616189	0
chr1	6640061	6649340	+	ENSG00000204859	ZBTB48	5.26007318289276	0.138666768791714	-0.135621286903448	6.68515250855035	0.0994919626406797	S3.G2_1	G2	6	FALSE	5.04210778604114	0
chr1	6640061	6649340	+	ENSG00000204859	ZBTB48	5.26007318289276	0.138666768791714	-0.135621286903448	6.68515250855035	0.0994919626406797	G1_2	eG1	1	FALSE	5.27113358016543	1
chr1	6640061	6649340	+	ENSG00000204859	ZBTB48	5.26007318289276	0.138666768791714	-0.135621286903448	6.68515250855035	0.0994919626406797	G1.S_2	lG1	2	FALSE	4.99634587399542	1
chr1	6640061	6649340	+	ENSG00000204859	ZBTB48	5.26007318289276	0.138666768791714	-0.135621286903448	6.68515250855035	0.0994919626406797	G2_2	G2/M	7	FALSE	5.06312327292984	1
chr1	6640061	6649340	+	ENSG00000204859	ZBTB48	5.26007318289276	0.138666768791714	-0.135621286903448	6.68515250855035	0.0994919626406797	M_2	M	8	TRUE	NA	NA
chr1	6640061	6649340	+	ENSG00000204859	ZBTB48	5.26007318289276	0.138666768791714	-0.135621286903448	6.68515250855035	0.0994919626406797	S1_2	G1/S	3	FALSE	5.11687099824228	1
chr1	6640061	6649340	+	ENSG00000204859	ZBTB48	5.26007318289276	0.138666768791714	-0.135621286903448	6.68515250855035	0.0994919626406797	S2_2	S1	4	FALSE	5.13597646532923	1
chr1	6640061	6649340	+	ENSG00000204859	ZBTB48	5.26007318289276	0.138666768791714	-0.135621286903448	6.68515250855035	0.0994919626406797	S3_2	S2	5	TRUE	NA	NA
chr1	6640061	6649340	+	ENSG00000204859	ZBTB48	5.26007318289276	0.138666768791714	-0.135621286903448	6.68515250855035	0.0994919626406797	S3.G2_2	G2	6	FALSE	5.43588991659818	1
chr1	6640061	6649340	+	ENSG00000204859	ZBTB48	5.26007318289276	0.138666768791714	-0.135621286903448	6.68515250855035	0.0994919626406797	G1_3	eG1	1	FALSE	5.00742796122587	1
chr1	6640061	6649340	+	ENSG00000204859	ZBTB48	5.26007318289276	0.138666768791714	-0.135621286903448	6.68515250855035	0.0994919626406797	G1.S_3	lG1	2	FALSE	4.89058469424221	1
chr1	6640061	6649340	+	ENSG00000204859	ZBTB48	5.26007318289276	0.138666768791714	-0.135621286903448	6.68515250855035	0.0994919626406797	G2_3	G2/M	7	FALSE	5.1199424308692	1
chr1	6640061	6649340	+	ENSG00000204859	ZBTB48	5.26007318289276	0.138666768791714	-0.135621286903448	6.68515250855035	0.0994919626406797	M_3	M	8	FALSE	5.6415282869141	1
chr1	6640061	6649340	+	ENSG00000204859	ZBTB48	5.26007318289276	0.138666768791714	-0.135621286903448	6.68515250855035	0.0994919626406797	S1_3	G1/S	3	FALSE	4.94036906276603	1
chr1	6640061	6649340	+	ENSG00000204859	ZBTB48	5.26007318289276	0.138666768791714	-0.135621286903448	6.68515250855035	0.0994919626406797	S2_3	S1	4	FALSE	4.88907134842071	1
chr1	6640061	6649340	+	ENSG00000204859	ZBTB48	5.26007318289276	0.138666768791714	-0.135621286903448	6.68515250855035	0.0994919626406797	S3_3	S2	5	FALSE	5.07125231948819	1
chr1	6640061	6649340	+	ENSG00000204859	ZBTB48	5.26007318289276	0.138666768791714	-0.135621286903448	6.68515250855035	0.0994919626406797	S3.G2_3	G2	6	FALSE	5.09943113921005	1
chr1	6650784	6674667	-	ENSG00000162413	KLHL21	7.01333976290148	0.154477189679932	-0.191570528443676	7.4148729988605	0.157448868348506	G1_1	eG1	1	FALSE	7.23645053317175	0
chr1	6650784	6674667	-	ENSG00000162413	KLHL21	7.01333976290148	0.154477189679932	-0.191570528443676	7.4148729988605	0.157448868348506	G1.S_1	lG1	2	FALSE	7.16156457739856	0
chr1	6650784	6674667	-	ENSG00000162413	KLHL21	7.01333976290148	0.154477189679932	-0.191570528443676	7.4148729988605	0.157448868348506	G2_1	G2/M	7	FALSE	6.88128732084003	0
chr1	6650784	6674667	-	ENSG00000162413	KLHL21	7.01333976290148	0.154477189679932	-0.191570528443676	7.4148729988605	0.157448868348506	M_1	M	8	FALSE	7.2504727504576	0
chr1	6650784	6674667	-	ENSG00000162413	KLHL21	7.01333976290148	0.154477189679932	-0.191570528443676	7.4148729988605	0.157448868348506	S1_1	G1/S	3	FALSE	6.87024450590975	0
chr1	6650784	6674667	-	ENSG00000162413	KLHL21	7.01333976290148	0.154477189679932	-0.191570528443676	7.4148729988605	0.157448868348506	S2_1	S1	4	FALSE	6.78765346153956	0
chr1	6650784	6674667	-	ENSG00000162413	KLHL21	7.01333976290148	0.154477189679932	-0.191570528443676	7.4148729988605	0.157448868348506	S3_1	S2	5	FALSE	6.9644181153299	0
chr1	6650784	6674667	-	ENSG00000162413	KLHL21	7.01333976290148	0.154477189679932	-0.191570528443676	7.4148729988605	0.157448868348506	S3.G2_1	G2	6	FALSE	6.95462683856473	0
chr1	6650784	6674667	-	ENSG00000162413	KLHL21	7.01333976290148	0.154477189679932	-0.191570528443676	7.4148729988605	0.157448868348506	G1_2	eG1	1	FALSE	6.9991681971547	1
chr1	6650784	6674667	-	ENSG00000162413	KLHL21	7.01333976290148	0.154477189679932	-0.191570528443676	7.4148729988605	0.157448868348506	G1.S_2	lG1	2	FALSE	6.82652645234319	1
chr1	6650784	6674667	-	ENSG00000162413	KLHL21	7.01333976290148	0.154477189679932	-0.191570528443676	7.4148729988605	0.157448868348506	G2_2	G2/M	7	FALSE	6.53690066811754	1
chr1	6650784	6674667	-	ENSG00000162413	KLHL21	7.01333976290148	0.154477189679932	-0.191570528443676	7.4148729988605	0.157448868348506	M_2	M	8	TRUE	NA	NA
chr1	6650784	6674667	-	ENSG00000162413	KLHL21	7.01333976290148	0.154477189679932	-0.191570528443676	7.4148729988605	0.157448868348506	S1_2	G1/S	3	FALSE	6.67899510845066	1
chr1	6650784	6674667	-	ENSG00000162413	KLHL21	7.01333976290148	0.154477189679932	-0.191570528443676	7.4148729988605	0.157448868348506	S2_2	S1	4	FALSE	6.69260437934326	1
chr1	6650784	6674667	-	ENSG00000162413	KLHL21	7.01333976290148	0.154477189679932	-0.191570528443676	7.4148729988605	0.157448868348506	S3_2	S2	5	TRUE	NA	NA
chr1	6650784	6674667	-	ENSG00000162413	KLHL21	7.01333976290148	0.154477189679932	-0.191570528443676	7.4148729988605	0.157448868348506	S3.G2_2	G2	6	FALSE	7.04814285182907	1
chr1	6650784	6674667	-	ENSG00000162413	KLHL21	7.01333976290148	0.154477189679932	-0.191570528443676	7.4148729988605	0.157448868348506	G1_3	eG1	1	FALSE	6.89294380264597	1
chr1	6650784	6674667	-	ENSG00000162413	KLHL21	7.01333976290148	0.154477189679932	-0.191570528443676	7.4148729988605	0.157448868348506	G1.S_3	lG1	2	FALSE	6.86678277434552	1
chr1	6650784	6674667	-	ENSG00000162413	KLHL21	7.01333976290148	0.154477189679932	-0.191570528443676	7.4148729988605	0.157448868348506	G2_3	G2/M	7	FALSE	6.54258293415571	1
chr1	6650784	6674667	-	ENSG00000162413	KLHL21	7.01333976290148	0.154477189679932	-0.191570528443676	7.4148729988605	0.157448868348506	M_3	M	8	FALSE	7.44858861106559	1
chr1	6650784	6674667	-	ENSG00000162413	KLHL21	7.01333976290148	0.154477189679932	-0.191570528443676	7.4148729988605	0.157448868348506	S1_3	G1/S	3	FALSE	6.5798174319318	1
chr1	6650784	6674667	-	ENSG00000162413	KLHL21	7.01333976290148	0.154477189679932	-0.191570528443676	7.4148729988605	0.157448868348506	S2_3	S1	4	FALSE	6.67627488694974	1
chr1	6650784	6674667	-	ENSG00000162413	KLHL21	7.01333976290148	0.154477189679932	-0.191570528443676	7.4148729988605	0.157448868348506	S3_3	S2	5	FALSE	6.96529283393201	1
chr1	6650784	6674667	-	ENSG00000162413	KLHL21	7.01333976290148	0.154477189679932	-0.191570528443676	7.4148729988605	0.157448868348506	S3.G2_3	G2	6	FALSE	6.74224943171259	1
chr1	6673745	6684093	+	ENSG00000116273	PHF13	6.40317975707108	0.0730209365854116	0.105244366459047	2.0187468619035	0.447956845993444	G1_1	eG1	1	FALSE	6.38607195865389	0
chr1	6673745	6684093	+	ENSG00000116273	PHF13	6.40317975707108	0.0730209365854116	0.105244366459047	2.0187468619035	0.447956845993444	G1.S_1	lG1	2	FALSE	6.59509144824427	0
chr1	6673745	6684093	+	ENSG00000116273	PHF13	6.40317975707108	0.0730209365854116	0.105244366459047	2.0187468619035	0.447956845993444	G2_1	G2/M	7	FALSE	6.57159023982688	0
chr1	6673745	6684093	+	ENSG00000116273	PHF13	6.40317975707108	0.0730209365854116	0.105244366459047	2.0187468619035	0.447956845993444	M_1	M	8	FALSE	6.10602587726872	0
chr1	6673745	6684093	+	ENSG00000116273	PHF13	6.40317975707108	0.0730209365854116	0.105244366459047	2.0187468619035	0.447956845993444	S1_1	G1/S	3	FALSE	6.74268867115089	0
chr1	6673745	6684093	+	ENSG00000116273	PHF13	6.40317975707108	0.0730209365854116	0.105244366459047	2.0187468619035	0.447956845993444	S2_1	S1	4	FALSE	6.40272316578573	0
chr1	6673745	6684093	+	ENSG00000116273	PHF13	6.40317975707108	0.0730209365854116	0.105244366459047	2.0187468619035	0.447956845993444	S3_1	S2	5	FALSE	6.1747366837839	0
[truncated: 327,977+ more rows]

## Sheet: IndexTableSupp_cosinor
Column1	Column2
mesor	Midline Estimated Statistic Of Rhythm, i.e. baseline expression in voom-normalized counts, as estimated by the cosinor.
amplitude	max. estimated expression minus baseline expression, as estimated by the cosinor.
acrophase	phase of peak expression, re-scaled to the range [0-8], as estimated by the cosinor.
pvalue	of the F-test for rhythmicity derived from the cosinor.
padj	Benjamini-Hochberg adjusted p-value.
phase_assigned	factor in [eG1, lG1, G1/S, S1, S2, G2, G2/M, M] corresponding to the acrophase, rounded to the closest corresponding cell cycle bin.
H3K9me3_promoter_coverage	median-filtered H3K9me3 promoter coverage of significantly rhythmic genes arranged by acrophase (padj < 0.05). Should not be used out of context due to the median filtering.

## Sheet: TableSupp_cosinor
chr	start	end	strand	ensembl	symbol	mesor	amplitude	acrophase	pvalue	padj	phase_assigned	H3K9me3_promoter_coverage
chr1	860260	879955	+	ENSG00000187634	SAMD11	-0.598115557634999	0.318103490457777	6.82554273123257	0.0406936880852737	0.0938754223967161	M	NA
chr1	879584	894689	-	ENSG00000188976	NOC2L	8.91408098645626	0.0605767612917562	5.21543565391561	0.376306854116529	0.490495099654909	G2	NA
chr1	895967	901095	+	ENSG00000187961	KLHL17	4.52785081899728	0.103178766144929	6.97294080929375	0.136583485615367	0.231209842862064	M	NA
chr1	901877	911245	+	ENSG00000187583	PLEKHN1	0.68172614214545	0.471078077463079	7.87740210684211	0.00121062328237182	0.00636514703989683	eG1	NA
chr1	910579	917497	-	ENSG00000187642	PERM1	-0.41641100047882	0.758124271107389	0.205121518912966	0.0181030860919469	0.0506018686916571	eG1	NA
chr1	934342	935552	-	ENSG00000188290	HES4	3.32066032210831	0.345052999881806	2.72756874016506	0.00112960888635206	0.00605069947167273	S1	NA
chr1	948803	949920	+	ENSG00000187608	ISG15	2.68712282104317	0.0294992655229343	1.58676976421402	0.931915753204132	0.951430139660178	G1/S	NA
chr1	955503	991496	+	ENSG00000188157	AGRN	8.88732355062707	0.0828221526066753	5.01637947612084	0.456301267084624	0.564586583976467	G2	NA
chr1	1006346	1009687	-	ENSG00000237330	RNF223	-4.63617318594879	0.647938489469122	0.422212914002966	0.186266132179251	0.292515482733584	eG1	NA
chr1	1017198	1051741	-	ENSG00000131591	C1orf159	5.19241533948092	0.164732493021606	5.50525783710208	0.0753283474754887	0.149374089569958	G2/M	NA
chr1	1138888	1142071	-	ENSG00000186891	TNFRSF18	-3.227021584717	0.540010291999327	7.90060820461717	0.216105055557381	0.326436871990599	eG1	NA
chr1	1146706	1149518	-	ENSG00000186827	TNFRSF4	-1.88819230170278	0.8299304091479	7.97594991834753	0.0113339199277933	0.0354861652144989	eG1	NA
chr1	1152288	1167411	-	ENSG00000078808	SDF4	7.26422145531606	0.140352582360579	5.54435689388974	0.03143524653381	0.077206717505065	G2/M	NA
chr1	1167629	1170421	+	ENSG00000176022	B3GALT6	5.98342281307982	0.227914481528198	4.73605644120976	0.00193710416442548	0.00914603199062016	G2	NA
chr1	1177826	1182102	-	ENSG00000184163	C1QTNF12	-0.219202125527397	0.285634741984447	7.86667929151372	0.406893752376158	0.519278348661775	eG1	NA
chr1	1189289	1209265	-	ENSG00000160087	UBE2J2	6.28688516392686	0.0713768351210835	6.48701005226053	0.267611198935409	0.38088553994814	G2/M	NA
chr1	1215816	1227409	+	ENSG00000162572	SCNN1D	0.785660780824875	0.287098419663871	0.244744655348084	0.227227811756201	0.338368008669616	eG1	NA
chr1	1227756	1244989	-	ENSG00000131584	ACAP3	5.98101819568296	0.0803055770892497	0.692623860939564	0.569640527551003	0.662772921494351	lG1	NA
chr1	1243947	1247057	+	ENSG00000169972	PUSL1	5.26287666832507	0.0794840599279225	3.77781913318293	0.297545426373614	0.412114137956576	S2	NA
chr1	1246965	1260071	-	ENSG00000127054	INTS11	6.92329784272542	0.111588571072826	6.18959338100743	0.0214078914668246	0.0575326621926059	G2/M	NA
chr1	1260136	1264277	+	ENSG00000224051	CPTP	5.29161705279442	0.219682123017027	7.86536683324679	0.00294902015814428	0.0125920894196153	eG1	NA
chr1	1266694	1270686	+	ENSG00000169962	TAS1R3	-1.20598271179177	0.888207205516811	0.827291632229841	0.112173273786945	0.200477101429443	lG1	NA
chr1	1270656	1284730	-	ENSG00000107404	DVL1	7.09591249754497	0.249751656891563	5.67375733163446	0.000142719151496537	0.00124587023106405	G2/M	NA
chr1	1288069	1297157	-	ENSG00000162576	MXRA8	4.42096085132876	0.265378100799763	6.92252534284913	2.81467397404154e-05	0.000359990255526485	M	NA
chr1	1309110	1310875	-	ENSG00000175756	AURKAIP1	7.08675956182055	0.0728471118897234	6.30986882522111	0.49757189743267	0.599376007070884	G2/M	NA
chr1	1321091	1334708	-	ENSG00000221978	CCNL2	7.0156663012607	0.105630105803462	0.708094616608467	0.0608326729680423	0.127091387424041	lG1	NA
chr1	1334902	1337426	+	ENSG00000224870	MRPL20-AS1	5.33727644045292	0.0553549800108949	1.16091930345821	0.464359788058419	0.571068421029482	lG1	NA
chr1	1337288	1342693	-	ENSG00000242485	MRPL20	5.31644549464795	0.044590877812551	4.98315669304861	0.546202746801297	0.642792225093815	G2	NA
chr1	1370241	1378262	+	ENSG00000179403	VWA1	3.51255320850329	0.418084515837448	0.0819647194210127	0.000624055053112262	0.00380831465834021	eG1	NA
chr1	1385069	1405538	+	ENSG00000215915	ATAD3C	-2.78667316538273	0.321190394106909	0.136596607060019	0.758884608454694	0.816871876743411	eG1	NA
chr1	1407143	1433228	+	ENSG00000160072	ATAD3B	7.23808365269381	0.0967688894148672	0.0117410889153948	0.0925126910993591	0.174049943886848	eG1	NA
chr1	1447531	1470067	+	ENSG00000197785	ATAD3A	7.37668121558197	0.156054431293667	4.03262597792718	0.0328294769918318	0.0798465379728809	S2	NA
chr1	1470554	1475833	-	ENSG00000205090	TMEM240	0.426677162765221	0.418291842555628	7.44255580161254	0.0239935023686653	0.0629795082219892	M	NA
chr1	1477053	1510249	-	ENSG00000160075	SSU72	6.64404647719849	0.0971495595347298	7.45674131919078	0.00891396517720741	0.0296822734854504	M	NA
chr1	1533392	1535476	-	ENSG00000228594	FNDC10	4.16817264226244	0.32762814187868	0.4397303001425	0.000553178761764589	0.00347131665700654	eG1	NA
chr1	1550795	1565990	+	ENSG00000197530	MIB2	5.40968253025059	0.170041588457141	7.20565590725049	0.222101027021369	0.332861022511098	M	NA
chr1	1567474	1570639	+	ENSG00000189409	MMP23B	-2.71308304531488	0.958818149703646	7.01154539079802	0.0915332655799855	0.172404144834638	M	NA
chr1	1570603	1590473	-	ENSG00000248333	CDK11B	4.63763362720914	0.0729297743919539	2.79562062702546	0.1652065481676	0.26761031035009	S1	NA
chr1	1592939	1624167	-	ENSG00000189339	SLC35E2B	6.77635997444978	0.0717973243783673	4.86099444871833	0.197243577469681	0.305291224432134	G2	NA
chr1	1634169	1655766	-	ENSG00000008128	CDK11A	2.14637878368155	0.248206770407266	0.55712819196442	0.066616006055927	0.136052208446664	lG1	NA
chr1	1656277	1677431	-	ENSG00000215790	SLC35E2A	3.79127210708864	0.0446218657207686	2.58741855804419	0.700420281578726	0.76960588599264	S1	NA
chr1	1682671	1711896	-	ENSG00000008130	NADK	7.05365598458502	0.0928933491007452	5.2151135720344	0.149701156953962	0.247861417023124	G2	NA
chr1	1716729	1822495	-	ENSG00000078369	GNB1	8.11619767147139	0.0820307229640186	4.9222653142291	6.85842346613272e-05	0.000702656216362584	G2	NA
chr1	1849029	1850712	-	ENSG00000178821	TMEM52	2.64651313555453	0.151103854606089	6.95073627461366	0.158446734199872	0.259250761455914	M	NA
chr1	1981909	2116834	+	ENSG00000067606	PRKCZ	1.27553817983683	0.120001037561801	6.11179848864271	0.376133621929634	0.490325321694371	G2/M	NA
chr1	2115903	2144159	-	ENSG00000162585	FAAP20	6.09899388314086	0.119259131942938	7.48169247120051	0.126228821389843	0.218139776934257	M	NA
chr1	2160134	2241558	+	ENSG00000157933	SKI	7.50405635869632	0.177122647206432	5.50640858953412	0.000632703967579901	0.00385767044357253	G2/M	NA
chr1	2252692	2323146	-	ENSG00000116151	MORN1	4.07413788213531	0.263860232377469	2.37433173058919	0.00682635231959166	0.0241335865369159	G1/S	NA
chr1	2323267	2336883	+	ENSG00000157916	RER1	6.60962027969842	0.0355872944254728	1.48342871361826	0.231594075869281	0.342969141737994	lG1	NA
chr1	2336236	2345236	-	ENSG00000157911	PEX10	4.52395363488233	0.0851916325309304	5.83551131805979	0.0878938841126032	0.167190510883257	G2/M	NA
chr1	2357419	2436969	+	ENSG00000149527	PLCH2	-3.53245784406303	0.666045426744804	0.662809342774064	0.266285565272658	0.379749013269762	lG1	NA
chr1	2439972	2458039	-	ENSG00000157881	PANK4	6.09943691986859	0.191786628817722	3.60289831773464	0.000190884130642803	0.00155524893242151	S2	NA
chr1	2487078	2496821	+	ENSG00000157873	TNFRSF14	1.64290343398996	0.283825990642148	7.26851985433692	0.229824456096814	0.341310914546888	M	NA
chr1	2517930	2522908	+	ENSG00000157870	PRXL2B	4.79691728911341	0.339038040089155	1.92385428958162	0.000108424699696146	0.000997592722360563	G1/S	NA
chr1	2522078	2564481	-	ENSG00000142606	MMEL1	-3.21641047251869	0.288084674575605	6.61457634257025	0.748684459011588	0.808614503295391	M	NA
chr1	2567415	2718286	-	ENSG00000215912	TTC34	1.45004531660193	0.278904998869834	1.07996894150621	0.041753542993539	0.0957261068231062	lG1	NA
chr1	2985732	3355185	+	ENSG00000142611	PRDM16	-1.90453289507755	0.331216219624124	0.770149480447373	0.661710817254581	0.740265421190662	lG1	NA
chr1	3370990	3397677	+	ENSG00000130762	ARHGEF16	0.663807640208623	1.08950035773776	2.80613504052015	2.16117153760174e-07	9.04352991267494e-06	S1	NA
chr1	3406484	3528059	-	ENSG00000162591	MEGF6	1.60046351020734	0.143611540910821	2.0466315867452	0.66253337553312	0.740698087163249	G1/S	NA
chr1	3541566	3546691	+	ENSG00000158109	TPRG1L	3.83050873074876	0.239454338249685	0.183599361878963	0.0060772066746559	0.0221221907783542	eG1	NA
chr1	3547331	3569325	-	ENSG00000116213	WRAP73	4.60733901764731	0.0670657730056102	3.18619886257496	0.271649662434908	0.385240970481438	S1	NA
chr1	3569084	3652765	+	ENSG00000078900	TP73	2.2815456026191	1.12989132319598	2.48573521845039	1.98329889079258e-11	1.17876818981101e-08	G1/S	NA
chr1	3689352	3692546	+	ENSG00000235169	SMIM1	5.20631280617257	0.0445812870284976	5.87643150028972	0.647551755726088	0.728396391186941	G2/M	NA
chr1	3696784	3713068	-	ENSG00000130764	LRRC47	6.86744787334573	0.0971279748340812	3.14026532200771	0.145694031201272	0.242658659598582	S1	NA
chr1	3728645	3773778	-	ENSG00000116198	CEP104	6.21105800709195	0.117461517475642	6.97158441681745	2.84261384536421e-05	0.000362215919925047	M	NA
chr1	3773845	3801993	+	ENSG00000169598	DFFB	4.04843067311562	0.12883139270097	6.70257978640203	0.116548845749921	0.206073827188228	M	NA
chr1	3805689	3816857	-	ENSG00000198912	C1orf174	5.37820041955978	0.151913576538045	7.37929547883072	0.000675680060993103	0.0040675988810574	M	NA
chr1	5922871	6052533	-	ENSG00000131697	NPHP4	6.08167319596368	0.165189923183723	3.70724189810332	0.034380920798681	0.0826548837316077	S2	NA
chr1	6051526	6161253	+	ENSG00000069424	KCNAB2	4.67911969574617	0.241938869165863	1.76970041308991	0.0107266279208912	0.0339804167199757	G1/S	NA
chr1	6161853	6240183	-	ENSG00000116254	CHD5	0.0749048537437906	0.194283300947069	0.470791222642896	0.459384608655963	0.566987187717429	eG1	NA
chr1	6241329	6269449	-	ENSG00000116251	RPL22	7.99057173368351	0.0698784301942719	2.90302553423075	0.331959424059111	0.446804710855479	S1	NA
chr1	6265535	6281359	+	ENSG00000158286	RNF207	4.71953107761257	0.243521050330551	7.33753118484725	0.0021389125939694	0.00986511548288671	M	NA
chr1	6281253	6296032	-	ENSG00000116237	ICMT	6.70242215286484	0.283740528774688	2.44783248501469	4.64516475069665e-07	1.62509847728571e-05	G1/S	NA
chr1	6307406	6321035	-	ENSG00000158292	GPR153	1.55576310267496	0.599463982656474	2.01466547364869	1.00269826730998e-05	0.000160864626338915	G1/S	NA
chr1	6324329	6454451	-	ENSG00000097021	ACOT7	6.13668604801162	0.220405188362209	3.80727275352474	0.00498509429695341	0.0190072272570195	S2	NA
chr1	6472478	6484730	-	ENSG00000069812	HES2	-1.35693219884643	0.574817236832891	0.488973024011703	0.0285574335660412	0.0717799184825412	eG1	NA
chr1	6484848	6521430	+	ENSG00000187017	ESPN	4.77210455303326	0.396485836785439	2.14245690190828	0.0245353513308271	0.0640715186035216	G1/S	NA
chr1	6521211	6526255	-	ENSG00000215788	TNFRSF25	-4.78897223861584	0.735788591956498	7.87965000824025	0.195880941767448	0.303699144885968	eG1	NA
chr1	6526152	6580121	-	ENSG00000171680	PLEKHG5	-1.43145347253436	0.499208871284137	0.305395549516513	0.094826254062868	0.177312452055344	eG1	NA
chr1	6581407	6614595	-	ENSG00000162408	NOL9	7.49427493307733	0.0481150306124492	3.90635871667648	0.477427502153491	0.582371948971286	S2	NA
chr1	6615241	6639817	+	ENSG00000173662	TAS1R1	-3.42988787858202	0.650949657058935	5.89723376532171	0.173995776137314	0.27820303827328	G2/M	NA
chr1	6640061	6649340	+	ENSG00000204859	ZBTB48	5.26007318289276	0.138666768791714	6.68515250855035	0.0439487497771965	0.0994919626406797	M	NA
chr1	6650784	6674667	-	ENSG00000162413	KLHL21	7.01333976290148	0.154477189679932	7.4148729988605	0.0808878401434537	0.157448868348506	M	NA
chr1	6673745	6684093	+	ENSG00000116273	PHF13	6.40317975707108	0.0730209365854116	2.0187468619035	0.333010904276601	0.447956845993444	G1/S	NA
chr1	6684926	6695646	+	ENSG00000041988	THAP3	3.90616129974986	0.239980685882653	6.88942384316633	0.000164811100715157	0.001389324232822	M	NA
chr1	6694228	6761984	-	ENSG00000007923	DNAJC11	7.17701721018971	0.112656727783176	5.26672235840989	0.0333026834710235	0.0806834528710313	G2	NA
chr1	6845384	7829766	+	ENSG00000171735	CAMTA1	3.76495038149708	0.213007408742435	2.5322120014742	0.0948271481535345	0.177312452055344	S1	NA
chr1	7831329	7841492	+	ENSG00000049245	VAMP3	5.29261629120496	0.141607565182356	1.4947744816399	0.0185152367190998	0.0514690638194306	lG1	NA
chr1	7844380	7905237	+	ENSG00000049246	PER3	5.24321204531762	0.065627582005804	0.807875375597648	0.444491573158029	0.554163460223952	lG1	NA
chr1	7979907	8000926	-	ENSG00000049249	TNFRSF9	-0.479442223792008	0.319005345308301	0.293601169475902	0.565601466672834	0.658965728775934	eG1	NA
chr1	8014351	8045565	+	ENSG00000116288	PARK7	7.57380700902676	0.0510787324577921	4.1285058946285	0.395552872523993	0.508457034810432	S2	NA
chr1	8064464	8086368	-	ENSG00000116285	ERRFI1	1.49466815099133	0.366551780122383	3.95626230305158	0.0771416569277827	0.151994932803107	S2	NA
chr1	8412457	8877702	-	ENSG00000142599	RERE	7.29461853479592	0.109024464877977	6.36433441164156	0.0106720568740217	0.0338555860546665	G2/M	NA
chr1	8921061	8939308	-	ENSG00000074800	ENO1	11.8462898738398	0.110630024824926	5.13348571165815	0.000774890079719949	0.00451439140087694	G2	NA
chr1	9160364	9189229	-	ENSG00000180758	GPR157	-1.62865347250673	0.889145369875502	0.353989038712532	0.00217183260801229	0.0099734557540284	eG1	NA
chr1	9294834	9331396	+	ENSG00000049239	H6PD	4.53338223235256	0.307848147766699	7.87492780413228	0.0440312689586391	0.0996192063373917	eG1	NA
chr1	9352939	9429591	+	ENSG00000171621	SPSB1	-2.07234899671708	0.350301012143427	5.1009033979215	0.285178146672789	0.39940046232089	G2	NA
chr1	9599541	9645237	+	ENSG00000171612	SLC25A33	4.66163094413732	0.0407361657266136	0.224554346773884	0.682235299018509	0.755395398885489	eG1	NA
chr1	9648932	9674935	+	ENSG00000188807	TMEM201	6.76458644506896	0.109030521375929	4.08499951637426	0.135363970004549	0.229739442487661	S2	NA
chr1	9711790	9789172	+	ENSG00000171608	PIK3CD	5.47926162922703	0.149045302394488	7.46763332731834	0.00278116287088043	0.0120321612057064	M	NA
chr1	9789084	9884584	-	ENSG00000171603	CLSTN1	6.6149606066732	0.333064438828206	4.00469876442403	1.48130058006326e-06	3.90160951633905e-05	S2	NA
chr1	9908334	9970394	-	ENSG00000178585	CTNNBIP1	4.88067804200888	0.153178633986544	7.15507350381909	0.0247304932712376	0.0644464655015628	M	NA
chr1	9982173	10003465	-	ENSG00000162441	LZIC	5.34525626785894	0.0652972168146919	1.74543122993938	0.617172355469615	0.701453332100494	G1/S	NA
chr1	10003486	10045559	+	ENSG00000173614	NMNAT1	3.15573481200404	0.250839678314942	7.7348410632033	2.75956679924766e-05	0.000354260354088292	eG1	NA
chr1	10092890	10241297	+	ENSG00000130939	UBE4B	7.83294905137916	0.0762182096939579	3.6042919969998	0.0404335631328194	0.0933693415373083	S2	NA
chr1	10270863	10441661	+	ENSG00000054523	KIF1B	6.78897924430331	0.00421959404924679	3.45420978100619	0.99193542516602	0.994902258579487	S1	NA
chr1	10458649	10480201	+	ENSG00000142657	PGD	8.68214863301758	0.10628328641449	4.50012481067875	0.00311946021146684	0.0131764849300945	G2	NA
chr1	10490159	10512210	+	ENSG00000175279	CENPS	1.83011926520066	0.233809600770754	2.65919369755199	0.00257425305087064	0.0113586024378756	S1	NA
chr1	10509776	10511959	+	ENSG00000241563	CORT	-2.73221897268592	0.305725318523658	1.93471407481355	0.706399532808385	0.774875313274492	G1/S	NA
chr1	10516579	10532583	-	ENSG00000160049	DFFA	6.74959010271726	0.117329901435979	6.75620346586234	0.0247694096227856	0.0645234204061537	M	NA
chr1	10532345	10690815	+	ENSG00000142655	PEX14	5.63054941006924	0.163054231581058	5.2466804124363	0.0103551344589158	0.0331467374024619	G2	NA
chr1	10696661	10856707	-	ENSG00000130940	CASZ1	0.918397569777566	0.689663063802162	3.18882258092461	4.52062681560744e-05	0.00050862600726503	S1	NA
chr1	11072414	11085796	+	ENSG00000120948	TARDBP	7.69483508728517	0.0700141731286476	3.85670549251837	0.200451685887334	0.308921703214589	S2	NA
chr1	11086580	11107290	-	ENSG00000009724	MASP2	-3.16070724512965	1.40271470203387	7.93475240399276	0.000785648230177025	0.00456353084778366	eG1	NA
chr1	11114641	11120081	-	ENSG00000116649	SRM	7.6145149932272	0.124561163437836	4.77770416281495	0.0786876742187226	0.15402574499334	G2	NA
chr1	11126675	11159938	-	ENSG00000171824	EXOSC10	6.78113285151604	0.186000040571272	3.62943583391385	0.000928746724416886	0.00519501168185833	S2	NA
chr1	11166592	11322564	-	ENSG00000198793	MTOR	8.50599102091764	0.145765282719491	4.44863465087247	0.00582735869436394	0.0214541740929866	S2	NA
chr1	11333263	11356106	+	ENSG00000120942	UBIAD1	5.59581937863493	0.205062039116782	3.00719804594965	7.46616545131064e-05	0.0007463669240866	S1	NA
chr1	11539223	11597641	+	ENSG00000204624	DISP3	-2.91081236718457	0.6920176916811	1.05443138680011	0.203171659875134	0.311903433633677	lG1	NA
chr1	11708424	11715842	-	ENSG00000116661	FBXO2	-0.028217578188565	0.189382783061676	0.781836438852366	0.326352200995155	0.441157842049197	lG1	NA
chr1	11714432	11723384	+	ENSG00000132879	FBXO44	3.47266592656961	0.396372350058906	7.07730996618108	1.27600260354704e-06	3.49477286776259e-05	M	NA
chr1	11724181	11734411	+	ENSG00000116663	FBXO6	3.87185268513279	0.213971602697061	6.00154003172009	2.13973122222345e-05	0.000288954250061222	G2/M	NA
chr1	11734537	11751707	-	ENSG00000116670	MAD2L2	6.28680491061273	0.172240504068401	4.69700574238263	0.000369838207545115	0.00255522890228029	G2	NA
chr1	11796141	11814859	+	ENSG00000177674	AGTRAP	5.12430415420665	0.293709411979236	5.95866688408003	2.44403645346234e-07	9.94173289900996e-06	G2/M	NA
chr1	11821844	11849642	+	ENSG00000215910	C1orf167	1.19881668835149	0.421982134378149	7.04187470855444	0.00516831039996301	0.0195701183390502	M	NA
chr1	11845780	11866977	-	ENSG00000177000	MTHFR	8.45955745751063	0.160745026113295	4.83966059776841	0.00573575060624425	0.0211934520519355	G2	NA
chr1	11866207	11903201	+	ENSG00000011021	CLCN6	5.89545181732615	0.153213341253856	4.81862633638225	0.0074850501404881	0.0259616433858655	G2	NA
chr1	11979648	11986485	-	ENSG00000116685	KIAA2013	6.83331818898016	0.08264047860657	7.35390020968392	0.200364499330708	0.308869996781916	M	NA
chr1	11994262	12035595	+	ENSG00000083444	PLOD1	8.56544908663601	0.0517713796308791	6.06113639980527	0.231953515180619	0.343286208850197	G2/M	NA
chr1	12040238	12073571	+	ENSG00000116688	MFN2	8.23891111393272	0.131081929324027	3.96796602671714	0.00575240422896143	0.0212321626158364	S2	NA
chr1	12079523	12092102	+	ENSG00000116691	MIIP	5.70650537648095	0.445352503267903	6.15753585932766	2.97290564628035e-06	6.60646065587527e-05	G2/M	NA
chr1	12123434	12204264	+	ENSG00000120949	TNFRSF8	5.56445065358465	0.472735021544065	5.3438367174458	0.000359627630033662	0.00251109493244561	G2	NA
chr1	12227060	12269285	+	ENSG00000028137	TNFRSF1B	6.67982829582244	0.165608959210946	4.03234993430966	0.014849103812256	0.0435309868474855	S2	NA
chr1	12290124	12572099	+	ENSG00000048707	VPS13D	8.92469089083695	0.251580169500837	4.29856955358706	6.6512147106557e-09	6.87575571855679e-07	S2	NA
chr1	12627939	12677737	-	ENSG00000162496	DHRS3	6.87714146690569	0.214194232528297	4.44364797153844	6.99094766846252e-05	0.000711669565951191	S2	NA
chr1	14026693	14151574	+	ENSG00000116731	PRDM2	6.38567839724361	0.20127650623996	2.32328262011992	0.00486522240800523	0.01861687206374	G1/S	NA
chr1	14925200	15444539	+	ENSG00000189337	KAZN	5.33833790018683	0.310003939622482	5.05950337254885	0.000669230451299719	0.0040391788739771	G2	NA
chr1	15479028	15546976	+	ENSG00000171729	TMEM51	-1.77665407632004	0.145212207843877	0.33177287002783	0.822488340048276	0.866575596366188	eG1	NA
chr1	15573768	15726779	+	ENSG00000142621	FHAD1	-0.328618261653296	0.351475771753498	6.87742442737155	0.0699227620449854	0.14104578276944	M	NA
chr1	15736391	15756839	+	ENSG00000142634	EFHD2	5.65957834703108	0.14578512128803	0.848183548774891	0.109120900778182	0.196400479748556	lG1	NA
chr1	15792404	15817895	+	ENSG00000215704	CELA2B	-3.65945053704666	0.388752521045016	6.84905992741156	0.680135046582985	0.753580204325043	M	NA
chr1	15817327	15853029	-	ENSG00000132906	CASP9	4.76366327155499	0.115214758781794	7.16129298014391	0.0978763041184282	0.18131249061227	M	NA
chr1	15853308	15918874	+	ENSG00000116138	DNAJC16	5.78998430367284	0.0747989987086266	4.47639706986342	0.0315009895798933	0.0773129428300523	S2	NA
chr1	15943995	15995539	+	ENSG00000197312	DDI2	6.98875865936941	0.0846238705013174	5.69339250651141	0.193280834134128	0.300953362232177	G2/M	NA
chr1	16010827	16061264	+	ENSG00000116786	PLEKHM2	7.2206897951021	0.0845021126531619	6.00785569876576	0.0760944958696449	0.150384249491411	G2/M	NA
chr1	16062900	16067891	+	ENSG00000162461	SLC25A34	-1.23664995711872	0.191679334335771	6.57720483648581	0.695785199810949	0.765982121242753	M	NA
chr1	16083102	16113089	+	ENSG00000162458	FBLIM1	-3.22270193196245	0.947374864958506	6.71414778927574	0.033187182360165	0.0804745273844636	M	NA
chr1	16174359	16266955	+	ENSG00000065526	SPEN	8.75013373105944	0.100297667833816	4.97498024433027	0.00144324611988278	0.007306034941925	G2	NA
chr1	16268364	16302627	-	ENSG00000116809	ZBTB17	5.53573217466734	0.138090317433516	5.44618472616213	0.0466217754860796	0.103957637229664	G2	NA
chr1	16340523	16346089	-	ENSG00000173641	HSPB7	-4.208490214894	0.196507193313257	2.97897381700496	0.893548808618353	0.922258281637544	S1	NA
chr1	16345370	16360545	+	ENSG00000186510	CLCNKA	-0.0978868354737873	0.4554569267888	0.112714108988152	0.0448494975680716	0.101021582906851	eG1	NA
chr1	16370272	16383803	+	ENSG00000184908	CLCNKB	-0.265019269098475	0.207628261102557	7.49318878831154	0.107885535691223	0.194851015679731	M	NA
chr1	16384264	16400127	-	ENSG00000185519	FAM131C	-1.96297871388002	0.169020148522958	6.64379228169425	0.843305705608121	0.882649932956353	M	NA
chr1	16450832	16482582	-	ENSG00000142627	EPHA2	-1.33979188386349	0.287418512994083	1.10933432663083	0.129141477269754	0.221862572907891	lG1	NA
chr1	16524349	16539104	-	ENSG00000142632	ARHGEF19	5.16607896934846	0.248165352972958	7.65711225386594	0.0254479612444152	0.0658171593584396	eG1	NA
chr1	16558195	16563657	-	ENSG00000132881	CPLANE2	5.29275333647224	0.143046463630991	5.35417387258352	0.042183691518032	0.0964389050018992	G2	NA
chr1	16573334	16678949	-	ENSG00000037637	FBXO42	6.4762857696412	0.0822310825944388	5.04108002746449	0.0243127666269472	0.0635989779973169	G2	NA
chr1	16679070	16724640	+	ENSG00000055070	SZRD1	7.49009474444933	0.118708443132174	4.47775636438146	0.00145040927384931	0.00733419533142852	S2	NA
chr1	16713612	16763919	-	ENSG00000187144	SPATA21	-2.41813476769664	0.674883781303424	6.554554385924	0.108376194555596	0.19553120672513	M	NA
chr1	16767167	16786573	+	ENSG00000157191	NECAP2	6.20656694437086	0.17791560635751	5.57504659484718	9.48929502343426e-05	0.000900402465681143	G2/M	NA
chr1	16888814	16940057	-	ENSG00000219481	NBPF1	6.27399683165019	0.319515576348909	6.83911716826091	9.8060459282461e-07	2.84437395500961e-05	M	NA
chr1	17066768	17299474	+	ENSG00000058453	CROCC	3.65960164725408	0.218420848720243	6.79845826699949	0.0524180807954705	0.113406167247352	M	NA
chr1	17312453	17338423	-	ENSG00000159363	ATP13A2	6.79532263738739	0.0381568432937702	5.01890914455296	0.70686642982183	0.77526376384974	G2	NA
chr1	17345217	17380665	-	ENSG00000117118	SDHB	5.94295976842555	0.0743521083207911	2.42482111744571	0.307058564830774	0.421837350905107	G1/S	NA
chr1	17634690	17690499	+	ENSG00000159339	PADI4	-2.04891082137445	0.487101518143415	3.65963467200807	0.041671501916787	0.0956194550543473	S2	NA
chr1	17733256	17766220	-	ENSG00000179051	RCC2	9.01344973563951	0.157065352335533	4.83370540776385	0.00396170690542213	0.0158803231028131	G2	NA
chr1	17866330	18024369	+	ENSG00000074964	ARHGEF10L	-3.46133022445652	0.338902802265569	7.55619766515339	0.703185932662686	0.772151057278114	eG1	NA
chr1	18081808	18153558	+	ENSG00000117148	ACTL8	-0.0648290177269336	0.227590533647608	3.08084316395708	0.528856850205191	0.627589576512271	S1	NA
chr1	18807424	18812478	+	ENSG00000179023	KLHDC7A	-4.34593217408787	0.552110981927531	1.72786918951111	0.321232770929571	0.435479133061593	G1/S	NA
chr1	19197926	19229275	-	ENSG00000159423	ALDH4A1	3.84496068007951	0.153251843540067	6.76392053631503	0.123364702554552	0.21421334875253	M	NA
chr1	19230775	19283180	-	ENSG00000169991	IFFO2	0.181175560980382	0.400765604330084	1.03072700630694	0.026647973116096	0.0680566559703853	lG1	NA
chr1	19401000	19536770	-	ENSG00000127481	UBR4	10.829462990356	0.259658537934917	4.15105870263715	6.17392202121913e-07	2.00201070447504e-05	S2	NA
chr1	19542158	19578046	-	ENSG00000127463	EMC1	8.00488184229058	0.136839856473201	4.10511722002227	0.00366351027891018	0.0149464696809306	S2	NA
chr1	19578033	19586622	+	ENSG00000053372	MRTO4	6.86929281654503	0.0714243297727713	4.98667464804394	0.306879601428582	0.421675758549029	G2	NA
chr1	19609052	19615744	-	ENSG00000162482	AKR7A3	-0.214736690844281	0.575834100667123	0.0128136321177763	0.00917602237692283	0.0302182351282184	eG1	NA
chr1	19630459	19638640	-	ENSG00000053371	AKR7A2	5.97841830323045	0.0955308512975927	4.94922822488258	0.239835301534513	0.351845450362571	G2	NA
chr1	19638820	19655794	+	ENSG00000040487	SLC66A1	4.94449734095867	0.0838716093088258	2.73951145279016	0.445789271471079	0.555479127556268	S1	NA
chr1	19665267	19812066	-	ENSG00000077549	CAPZB	7.25578020458405	0.0717662003046977	5.82835830250675	0.0394041296762559	0.091567779301494	G2/M	NA
chr1	19923477	19956314	+	ENSG00000173436	MICOS10	3.08919372479202	0.240522041319893	0.804491134752368	0.00110480586737903	0.00596152899159901	lG1	NA
chr1	19967048	19984945	+	ENSG00000158747	NBL1	-1.19109955246326	0.772459628896504	1.55432190251214	0.00045394358469981	0.00299916883519351	G1/S	NA
chr1	20008706	20126438	-	ENSG00000162542	TMCO4	0.499255427773183	0.391030200792437	3.92363570053409	0.00202887480405363	0.00947842326909052	S2	NA
chr1	20209006	20239438	+	ENSG00000169914	OTUD3	5.06512208558944	0.0906478769651522	1.19507478815218	0.118554889895393	0.20854800168523	lG1	NA
chr1	20487746	20503917	-	ENSG00000187980	PLA2G2C	-1.90425757154299	0.339398931946676	5.39034032562172	0.319379994401313	0.43369437461962	G2	NA
chr1	20512578	20522541	+	ENSG00000162543	UBXN10	4.68617304433918	0.356174151775463	5.33689198938205	8.83952890485824e-08	4.50128455232948e-06	G2	NA
chr1	20808884	20812713	-	ENSG00000162545	CAMK2N1	0.891906937683636	0.368558606896214	2.46911391240076	0.00240220239531463	0.0107582673397983	G1/S	NA
chr1	20825943	20834654	-	ENSG00000090432	MUL1	5.6517935729401	0.0937293869820516	6.35766222021009	0.0947798952531201	0.177296432630632	G2/M	NA
chr1	20878932	20881512	+	ENSG00000183114	FAM43B	-4.54405248667801	0.657455656426711	2.4521228260972	0.1778639463465	0.283005601008914	G1/S	NA
chr1	20959948	20978004	+	ENSG00000158828	PINK1	4.10427350556958	0.162440507421526	6.03585347017531	0.112013794120045	0.200270176249219	G2/M	NA
chr1	20978270	20988000	-	ENSG00000244038	DDOST	7.70365176471263	0.0331287610408672	4.86413978778019	0.521001920907877	0.621001769446242	G2	NA
chr1	20990507	21044510	-	ENSG00000117245	KIF17	-1.38991885656703	0.494264354697298	1.18871939361746	0.11369325157573	0.202346842700582	lG1	NA
chr1	21046225	21059330	-	ENSG00000189410	SH2D5	-1.66228216060251	0.721021441686208	6.77087420908289	0.0411149845472192	0.0946725711840087	M	NA
chr1	21069154	21113816	-	ENSG00000127483	HP1BP3	7.90412779321167	0.424196541430038	5.85761804992696	2.15927388829127e-08	1.56556923905392e-06	G2/M	NA
chr1	21132963	21503377	-	ENSG00000075151	EIF4G3	6.7298875518183	0.158426813208817	5.06291804239095	0.010459033119039	0.0333804989069447	G2	NA
chr1	21543740	21671997	-	ENSG00000117298	ECE1	5.9922585645836	0.225960115788446	4.27309410347902	0.00111472658829108	0.00599858155084697	S2	NA
chr1	21766621	21811498	+	ENSG00000142794	NBPF3	2.51388840592788	0.159424792246576	0.0611204690754104	0.00288009016846467	0.0123644597095049	eG1	NA
chr1	21835858	21904905	+	ENSG00000162551	ALPL	-2.93056843000844	0.653565264322945	2.92970056124157	0.233632982575779	0.345177291793937	S1	NA
chr1	21922708	21995801	-	ENSG00000076864	RAP1GAP	6.43027847565567	0.138802226928639	1.1920141656412	0.0850378525614092	0.163350007401426	lG1	NA
chr1	22004791	22110099	-	ENSG00000090686	USP48	7.54159466048864	0.107494042293355	3.741194528015	0.0306675245372238	0.0757541852070229	S2	NA
chr1	22138758	22151714	+	ENSG00000187942	LDLRAD2	-3.04278018617545	0.678527015371694	7.14211861345085	0.130047001842206	0.223191351405307	M	NA
chr1	22148738	22263790	-	ENSG00000142798	HSPG2	9.76447623838384	0.158707859187774	6.27133574214199	0.00239326520378107	0.010732225468619	G2/M	NA
chr1	22379120	22419437	+	ENSG00000070831	CDC42	7.3714224726322	0.0806110707965634	1.51371453194818	0.476925419613394	0.582093044010094	G1/S	NA
chr1	22778344	22857650	+	ENSG00000184677	ZBTB40	6.67844872737306	0.0248439338565407	4.57768589111509	0.510126463808672	0.610632835704809	G2	NA
chr1	23037332	23241818	+	ENSG00000133216	EPHB2	-4.20374423361913	0.435361391936228	7.17329371162819	0.597617893044525	0.684949017294863	M	NA
chr1	23337327	23342343	-	ENSG00000227868	TEX46	-3.59313619745931	0.791772222126185	1.04941676070576	0.031351870374814	0.07709228770212	lG1	NA
chr1	23345941	23410182	+	ENSG00000004487	KDM1A	8.10955143053265	0.094675664378764	6.49442390626403	0.018709348948503	0.0518827831167746	G2/M	NA
chr1	23410516	23504301	-	ENSG00000169641	LUZP1	5.63925532722327	0.160761200570298	0.610993926261775	0.000370772270198302	0.00255782636375136	lG1	NA
chr1	23516993	23521222	-	ENSG00000179546	HTR1D	-1.07000474770982	0.52533234428475	3.00337490086106	0.137922653270445	0.23287468498285	S1	NA
chr1	23630264	23670829	-	ENSG00000125944	HNRNPR	7.98939724739332	0.0742548899972324	3.06790364803404	0.662943404887808	0.740981129485609	S1	NA
chr1	23685941	23695935	-	ENSG00000125945	ZNF436	4.43753790640133	0.116396061740082	7.98951604426806	0.0318378036436184	0.0779725618625062	eG1	NA
chr1	23695490	23698332	+	ENSG00000249087	ZNF436-AS1	3.22152214976031	0.214673605434876	7.51684373334318	0.0373879761923658	0.0881274275105156	eG1	NA
chr1	23707554	23751233	-	ENSG00000204219	TCEA3	-0.864067799028939	0.443702992943492	0.148523175046549	0.0438671716411535	0.0993951455000362	eG1	NA
chr1	23755056	23811061	-	ENSG00000088280	ASAP3	5.46037392261421	0.0404256610600317	0.487679793271921	0.763696545074547	0.820766340829355	eG1	NA
chr1	23832922	23857712	-	ENSG00000007968	E2F2	5.74497244918511	1.04064938305448	2.29640046711658	4.72534944656733e-09	5.3693247554425e-07	G1/S	NA
chr1	23884409	23886285	-	ENSG00000117318	ID3	4.16273117615339	0.284024843239215	1.69088072055146	1.73963407691847e-05	0.000244063560444408	G1/S	NA
chr1	24018269	24022915	+	ENSG00000142676	RPL11	8.26357576255787	0.0903144203555858	3.15998694606591	0.57131920157211	0.663934487044732	S1	NA
chr1	24069645	24088549	+	ENSG00000011007	ELOA	6.56020992846909	0.115346931291515	2.29555802627448	0.0846499034873743	0.162730917652113	G1/S	NA
chr1	24104895	24114722	+	ENSG00000057757	PITHD1	6.51610900852723	0.0477169876166924	3.62504012625956	0.315077450187675	0.429378517457661	S2	NA
chr1	24117460	24122029	+	ENSG00000011009	LYPLA2	6.1810769535127	0.150998221880515	5.4796453209649	0.0155373424948714	0.0450966691918907	G2	NA
chr1	24122089	24127271	-	ENSG00000117308	GALE	5.70371153043655	0.017142471293701	4.28937252341772	0.897659954108277	0.925251271387263	S2	NA
chr1	24128375	24165110	-	ENSG00000117305	HMGCL	4.67384559147543	0.119792798137356	6.23552641254609	0.218500962212776	0.328851534468479	G2/M	NA
chr1	24171567	24194784	-	ENSG00000179163	FUCA1	3.91427498004959	0.0278400614949367	2.03107733077275	0.862187029668084	0.897638154695327	G1/S	NA
chr1	24197016	24285549	-	ENSG00000188822	CNR2	-4.38403899677892	0.135699240920386	5.55409471844859	0.936848195386175	0.955118332964891	G2/M	NA
chr1	24285599	24289952	+	ENSG00000189266	PNRC2	6.91323343390467	0.249294734181565	5.38104822571082	0.00270797598843491	0.0117934627383565	G2	NA
chr1	24291294	24307417	-	ENSG00000188529	SRSF10	7.18195392009502	0.21473433058915	2.97161767748898	0.00655871365248319	0.0234344475072743	S1	NA
chr1	24683489	24743424	-	ENSG00000001460	STPG1	2.55492242688921	0.392552628692118	2.53845002537853	0.000495267788635243	0.00317308332989094	S1	NA
chr1	24742284	24799466	+	ENSG00000001461	NIPAL3	5.48297631464685	0.208496629386045	4.15928108669767	0.000114908358427649	0.00104076088275477	S2	NA
chr1	24829387	24867530	+	ENSG00000117602	RCAN3	0.168914603494682	0.399021243345141	2.54813670726589	0.138505123544144	0.233657293694286	S1	NA
chr1	24958207	24999758	+	ENSG00000133226	SRRM1	7.80237049062839	0.200417780050791	2.74075956787977	0.0197908757823492	0.0541192636029842	S1	NA
chr1	25071848	25170815	+	ENSG00000169504	CLIC4	6.66733700213996	0.21038337024422	3.95317075262084	0.0150863718095143	0.04410430066107	S2	NA
chr1	25226002	25291612	-	ENSG00000020633	RUNX3	-2.10073471212601	0.318222094158524	2.36599739134751	0.500335779627777	0.601918778512963	G1/S	NA
chr1	25549170	25558993	-	ENSG00000117614	SYF2	4.01458209460799	0.130165620451573	7.2383834203939	0.18838494445073	0.294799066839641	M	NA
chr1	25568728	25664704	-	ENSG00000117616	RSRP1	7.34761505924003	0.0589314807030704	0.173649013208657	0.52004937612659	0.620188990577195	eG1	NA
chr1	25598884	25656936	+	ENSG00000187010	RHD	6.70779494010336	0.198921124628256	4.06855554181706	0.00171060541596155	0.00834899320697738	S2	NA
chr1	25664408	25688852	+	ENSG00000183726	TMEM50A	6.30926574117397	0.0854382001719912	1.00640979830089	0.398799848148552	0.511387717981202	lG1	NA
chr1	25688740	25756683	-	ENSG00000188672	RHCE	5.84310006377101	0.140687394157555	4.10935851614812	0.139395337598455	0.234727066336944	S2	NA
chr1	25757388	25826700	+	ENSG00000204178	MACO1	6.0150420669003	0.15499692102661	3.34197798756741	0.0753523341644959	0.149389941229655	S1	NA
chr1	25870071	25895377	+	ENSG00000157978	LDLRAP1	5.14452552408429	0.0539098256258457	6.10242299283545	0.421427372827041	0.532497993661479	G2/M	NA
chr1	25943959	26112698	+	ENSG00000117643	MAN1C1	-2.21302578488915	0.730417352687755	0.864598554252838	0.0508442405103248	0.110679243929847	lG1	NA
chr1	26126667	26144713	+	ENSG00000162430	SELENON	5.39312793386572	0.0789960289025427	0.719177739007378	0.181332659865338	0.286963943426397	lG1	NA
chr1	26145131	26159432	+	ENSG00000117640	MTFR1L	5.72022115573458	0.135517105385594	7.06059462000862	0.000569645899020824	0.0035439192152205	M	NA
chr1	26158414	26185903	-	ENSG00000127423	AUNIP	4.52602721748152	0.401752587076068	3.43917169981284	0.00242863093468608	0.0108342786245941	S1	NA
chr1	26187701	26197744	-	ENSG00000182749	PAQR7	3.43035155418816	0.34963544395651	6.95054906528942	9.04829063148171e-05	0.000867649386583602	M	NA
chr1	26210672	26233482	-	ENSG00000117632	STMN1	7.939873995014	0.205612387740628	3.49656022602234	0.00229189035067047	0.0103880197204596	S1	NA
chr1	26286258	26324648	-	ENSG00000158006	PAFAH2	3.72188873590238	0.577299267391442	5.59934476285088	1.72251340133867e-10	5.26285261222343e-08	G2/M	NA
chr1	26346375	26362955	+	ENSG00000158008	EXTL1	0.651356837663122	0.151188324419205	5.72101905820423	0.539228951741155	0.636655977457204	G2/M	NA
chr1	26363743	26372624	-	ENSG00000158014	SLC30A2	-3.42514189730714	0.0695995978621221	6.00426369679566	0.98591495874618	0.990106538299203	G2/M	NA
chr1	26377795	26394927	-	ENSG00000158022	TRIM63	-1.15194066330261	0.287168006207438	0.570365951915083	0.458696337893277	0.566428592571822	lG1	NA
chr1	26437664	26452034	+	ENSG00000175087	PDIK1L	5.73708730953617	0.315945463215379	4.81056000541748	0.000571325052039497	0.00355275809158346	G2	NA
chr1	26485511	26489119	+	ENSG00000197245	FAM110D	-1.9010359484949	0.188501145977621	2.54736376120713	0.645727309376769	0.726998425861545	S1	NA
chr1	26496362	26498551	+	ENSG00000142684	ZNF593	4.64277136669087	0.2301606031429	5.98861999692443	0.00466562942430966	0.0180240907431395	G2/M	NA
chr1	26503894	26516377	+	ENSG00000142675	CNKSR1	0.78016423602422	0.567233129158122	0.0938307871863291	0.011903615415012	0.0368269460570528	eG1	NA
chr1	26517052	26529459	+	ENSG00000188782	CATSPER4	-3.00015057144606	0.514609336101251	6.85612658732101	0.500412835806675	0.601940164436218	M	NA
chr1	26560691	26605299	+	ENSG00000130695	CEP85	7.43843407503184	0.340197573827044	4.81187642838563	2.19959763694468e-08	1.58336481206033e-06	G2	NA
chr1	26605667	26608007	+	ENSG00000142669	SH3BGRL3	5.8655433959221	0.172182014712345	7.07009446891147	0.131547007686336	0.224968429435872	M	NA
chr1	26607819	26644854	-	ENSG00000158062	UBXN11	4.21649335815462	0.391905583379171	5.40139770523379	1.44627306338758e-05	0.000213356312752316	G2	NA
chr1	26644448	26647014	+	ENSG00000169442	CD52	2.74410319006632	0.245484197207712	0.227133815213808	0.282627783577651	0.396515244531544	eG1	NA
chr1	26648350	26680621	-	ENSG00000176092	CRYBG2	1.63429405621442	0.134951778722526	7.62237741563985	0.248313631756226	0.360963607592291	eG1	NA
chr1	26737269	26756213	+	ENSG00000131914	LIN28A	0.225486334027976	0.305117985320566	3.28512323595507	0.128173644726579	0.220530527011105	S1	NA
chr1	26758773	26797785	+	ENSG00000117682	DHDDS	5.48990850328646	0.0778695820372192	2.29241808440294	0.0760018215236608	0.150222691795401	G1/S	NA
chr1	26798941	26802463	+	ENSG00000198830	HMGN2	8.77011509996207	0.231156727200028	3.8174650488361	0.000316679012509182	0.00227363955247454	S2	NA
chr1	26856252	26901521	+	ENSG00000117676	RPS6KA1	6.09651774361013	0.0285512059043577	0.220165249208772	0.82054194117418	0.865297657077729	eG1	NA
chr1	27022524	27108595	+	ENSG00000117713	ARID1A	8.85773449940538	0.276728187300162	4.2580636829651	1.01767870313118e-06	2.93334685311332e-05	S2	NA
chr1	27113963	27124889	+	ENSG00000060642	PIGV	4.6181936026538	0.0790306240173169	4.41967666265469	0.138109590812472	0.233047221904844	S2	NA
chr1	27153201	27184093	+	ENSG00000204160	ZDHHC18	5.49680308002763	0.114031338577527	5.66799096597205	0.0039493802064575	0.0158401483251412	G2/M	NA
chr1	27189633	27190947	+	ENSG00000175793	SFN	0.745385619950753	0.466257074194844	0.74730985950047	0.000476172557901541	0.00309815639807544	lG1	NA
chr1	27202624	27216788	-	ENSG00000142751	GPN2	5.22822340272318	0.12461845790402	7.21977166327007	0.0408738620314071	0.0941814651215999	M	NA
chr1	27216979	27226957	-	ENSG00000198746	GPATCH3	4.90261667243531	0.0806484280497095	6.99580869090041	0.361076618443152	0.476512324333553	M	NA
chr1	27226729	27273353	+	ENSG00000090273	NUDC	7.26492705602021	0.159403301921432	4.3971386061917	0.015482426335654	0.0449657540534235	S2	NA
chr1	27276053	27286897	-	ENSG00000175707	KDF1	0.161441686675581	0.326079218696175	2.31987179406617	0.0228071303731503	0.0605357597491204	G1/S	NA
chr1	27320198	27327389	+	ENSG00000253368	TRNP1	0.0932961136689201	0.2161663203566	1.02859010892088	0.185695179954387	0.29185219812447	lG1	NA
chr1	27331511	27339327	-	ENSG00000158246	TENT5B	-0.0406796755101826	0.595938914688102	7.42550610947516	0.00433670154826545	0.0170601744169103	M	NA
chr1	27425306	27493472	-	ENSG00000090020	SLC9A1	5.08344533155202	0.0783684286221241	0.0309135794558184	0.184099946841833	0.290174271366314	eG1	NA
chr1	27561007	27635110	+	ENSG00000142784	WDTC1	6.90530368822582	0.10119757434314	5.52333687448986	0.0352318914952667	0.0842147559402679	G2/M	NA
chr1	27648651	27662891	+	ENSG00000186501	TMEM222	5.24511359734077	0.0633722395569893	2.54079765161674	0.355628302518391	0.470891684079191	S1	NA
chr1	27668513	27680421	+	ENSG00000142765	SYTL1	2.22837980744218	0.236121219884547	7.91319434944369	0.165608150407633	0.267970631982411	eG1	NA
chr1	27681675	27693383	-	ENSG00000142733	MAP3K6	4.78610381354108	0.02707873283731	4.38097294178433	0.791560811343954	0.842443361681106	S2	NA
chr1	27705666	27709870	-	ENSG00000174950	CD164L2	-0.953299808447363	0.536381734191524	0.406451960089353	0.0524551115443282	0.113450578672797	eG1	NA
chr1	27719148	27722318	+	ENSG00000181773	GPR3	2.64300710516455	0.178982454504602	6.43319781882619	0.190074122201181	0.296935473939783	G2/M	NA
chr1	27730730	27816669	-	ENSG00000158195	WASF2	8.99288202875923	0.100283398665651	4.73982247929293	0.00119775043469064	0.00631026987700133	G2	NA
chr1	27860546	27930942	-	ENSG00000126705	AHDC1	6.75773003339429	0.232255513993962	6.16835047348769	2.85173826462844e-05	0.000362371066546917	G2/M	NA
chr1	27938575	27961788	-	ENSG00000000938	FGR	-4.40661052748415	0.392975244482916	1.81790048874734	0.52747673329522	0.626438421532001	G1/S	NA
chr1	27992572	27998729	-	ENSG00000126709	IFI6	1.37950050689299	0.320512730756511	6.94238339035574	0.00806262574033784	0.0274933138154526	M	NA
chr1	28052490	28089633	+	ENSG00000009780	FAM76A	3.76222121367797	0.0861552635165939	2.34548840373974	0.288741183238429	0.402831306782868	G1/S	NA
chr1	28099694	28150963	+	ENSG00000117758	STX12	4.24285174316937	0.0979708103425756	2.53598299416216	0.207044678373154	0.316400720568245	S1	NA
chr1	28157289	28178187	+	ENSG00000117751	PPP1R8	6.01389855515092	0.0469165415704054	3.47356526226418	0.45799964763421	0.565848705847531	S1	NA
chr1	28199055	28213196	+	ENSG00000130775	THEMIS2	3.31142070405444	0.451355473271676	6.53720033475587	3.31101699910581e-05	0.000404907757813368	M	NA
chr1	28218035	28241257	-	ENSG00000117748	RPA2	6.15620172231901	0.325325146268856	2.65269152636191	7.59078676716325e-07	2.32849428737996e-05	S1	NA
chr1	28261504	28285668	+	ENSG00000130768	SMPDL3B	-0.182382950544231	0.155374111308429	0.502584600892394	0.687651554797968	0.759704397502391	lG1	NA
chr1	28285973	28294607	+	ENSG00000158156	XKR8	2.03969408069079	0.39631447574383	7.48202896460641	5.65495948842631e-06	0.00010492582726906	M	NA
chr1	28296855	28415207	-	ENSG00000158161	EYA3	6.66765600804248	0.165461676995032	5.00247537689406	0.00136986138703936	0.00702507430451479	G2	NA
chr1	28473677	28520447	-	ENSG00000169403	PTAFR	-1.0780389111413	0.356775438966308	7.17241198103295	0.43230076515527	0.542803947042905	M	NA
chr1	28525967	28559536	-	ENSG00000126698	DNAJC8	6.63767746756709	0.0707744519116694	3.40773442945104	0.569988917680905	0.663122155118866	S1	NA
chr1	28562620	28573417	+	ENSG00000130770	ATP5IF1	5.44901063922335	0.261622945695171	1.25064333753041	0.000288473046644843	0.00211306122446455	lG1	NA
chr1	28586038	28609002	+	ENSG00000130766	SESN2	6.77157657419939	0.200280671936345	5.6433645111288	0.0112421834916634	0.0352655215210769	G2/M	NA
chr1	28655513	28662476	+	ENSG00000130772	MED18	4.21985449422157	0.142239715046187	7.205661225464	0.0143909636217	0.0425070857496359	M	NA
chr1	28696114	28826881	+	ENSG00000204138	PHACTR4	5.85394316297047	0.320520039046303	5.01801940236271	3.1325591007666e-06	6.80750219290011e-05	G2	NA
chr1	28832455	28865812	+	ENSG00000180198	RCC1	7.45669634222032	0.243954170478233	5.59776405516995	0.000425220272737545	0.00285885258184279	G2/M	NA
chr1	28879597	28905051	+	ENSG00000180098	TRNAU1AP	4.55695408513989	0.14668026341242	3.58043542931553	0.00163396386110707	0.00805499072296921	S2	NA
chr1	28915835	28969597	-	ENSG00000120656	TAF12	4.55500165324686	0.190359072521786	7.44511597279614	0.00243787631709378	0.010868470001207	M	NA
chr1	28995244	29045865	+	ENSG00000162419	GMEB1	4.63101950132815	0.428674090075211	3.7500003201164	8.34709356807144e-08	4.31444321306069e-06	S2	NA
chr1	29063133	29096287	+	ENSG00000198492	YTHDF2	7.17414307592466	0.0418887338118773	2.55763283738995	0.66552074311008	0.742714666965949	S1	NA
chr1	29213603	29446553	+	ENSG00000159023	EPB41	9.35221995385221	0.0321739917293906	5.87601084834441	0.659263751744374	0.738248682418423	G2/M	NA
chr1	29445940	29450447	-	ENSG00000253304	TMEM200B	-0.773882539295888	0.319231986931643	0.794558529832601	0.210525193388312	0.32018925706813	lG1	NA
chr1	29474255	29508499	-	ENSG00000116350	SRSF4	7.13886464385287	0.218632637546049	3.53663520304085	1.58095671187284e-05	0.000227132432931449	S2	NA
chr1	29519385	29557454	-	ENSG00000116353	MECR	5.29957623724592	0.106191378660087	5.02813054940982	0.0114848935384581	0.0358550865713581	G2	NA
chr1	29563028	29653325	+	ENSG00000060656	PTPRU	2.20360117703243	0.266328590985782	2.08190334419147	0.0266619063785534	0.068073268486301	G1/S	NA
chr1	31184124	31196434	-	ENSG00000162510	MATN1	0.973114777478961	0.366065055514167	5.8668288284833	0.00347092050945978	0.0142922090699498	G2/M	NA
chr1	31205316	31230667	-	ENSG00000162511	LAPTM5	5.48868031164938	0.20771234239034	7.51908063259831	0.00991917810225377	0.031983766352694	eG1	NA
chr1	31342314	31381608	-	ENSG00000162512	SDC3	6.89787964508529	0.238549034845528	7.04502153341934	0.00439172045616143	0.0172470050133572	M	NA
chr1	31404353	31538838	-	ENSG00000134644	PUM1	7.79768421742603	0.112363683197825	4.47379612338772	0.00783444298292759	0.0268617846813645	S2	NA
chr1	31652592	31712401	-	ENSG00000084628	NKAIN1	-3.39501588486917	0.67107895032678	7.09075488557176	0.243653335197867	0.355874381139912	M	NA
chr1	31732417	31769662	-	ENSG00000060688	SNRNP40	6.75008539456858	0.0670748779913694	3.82562791945247	0.0418768102000426	0.0959127541962996	S2	NA
chr1	31769842	31837783	+	ENSG00000121766	ZCCHC17	4.99532594068968	0.057568256865907	1.76758765922235	0.362188719827598	0.477443212743015	G1/S	NA
chr1	31882412	31907525	+	ENSG00000168528	SERINC2	2.21247772354504	0.0984397992884571	2.65118090459784	0.329144827094942	0.443711366577935	S1	NA
chr1	32042116	32053288	+	ENSG00000142910	TINAGL1	-0.522285070114886	0.232265716717027	4.92278635031189	0.554510589984529	0.650009898686784	G2	NA
chr1	32095463	32110497	-	ENSG00000162517	PEF1	5.31402954898205	0.176492334175699	5.51504222550514	3.16477944158245e-06	6.85237047910505e-05	G2/M	NA
chr1	32117848	32169920	-	ENSG00000084636	COL16A1	-4.10249060157464	0.749703037748832	7.48235052987993	0.275333489926422	0.389177082115543	M	NA
chr1	32192718	32230494	-	ENSG00000121753	ADGRB2	-0.194749559689507	0.575735010097423	1.90660640942786	0.0503062540798445	0.10983971531583	G1/S	NA
chr1	32256023	32281652	-	ENSG00000134668	SPOCD1	-0.121110986555537	0.243302257898179	7.20925370852988	0.38576470719863	0.499517701947067	M	NA
chr1	32372022	32410457	-	ENSG00000184007	PTP4A2	8.68776905575045	0.0431951340113485	4.31158728023177	0.671123929140273	0.747036115433923	S2	NA
chr1	32479430	32526451	+	ENSG00000121774	KHDRBS1	8.33375096788632	0.0344992557812396	5.71289616154449	0.386513979823386	0.500205262480397	G2/M	NA
chr1	32537632	32568467	+	ENSG00000121775	TMEM39B	4.93561550710039	0.152323053666714	4.0477459610394	0.00125651565335781	0.00655132109139799	S2	NA
chr1	32573639	32642169	+	ENSG00000025800	KPNA6	7.11298995507196	0.0318731318303573	7.37269739718454	0.417117813491538	0.528469666208547	M	NA
chr1	32645287	32663886	+	ENSG00000084652	TXLNA	7.47094861892821	0.0248040935429726	2.95157024894153	0.687053460458746	0.75928768007775	S1	NA
chr1	32665987	32670988	+	ENSG00000160050	CCDC28B	4.51293778170245	0.0520027558946684	1.38864573630228	0.444659345556528	0.554322363048029	lG1	NA
chr1	32671236	32674288	+	ENSG00000160051	IQCC	3.23994160593582	0.216544777552732	2.12768765614228	0.00537693957206715	0.0201987820153965	G1/S	NA
chr1	32674695	32681797	+	ENSG00000222046	DCDC2B	-1.02387162533213	0.343126081984518	1.25502415001605	0.371822267156841	0.486594132042164	lG1	NA
chr1	32680073	32687972	-	ENSG00000160055	TMEM234	3.60847240978423	0.0868093345181239	1.49489816816283	0.328018870982085	0.442627486223642	lG1	NA
chr1	32687529	32697205	+	ENSG00000084623	EIF3I	7.80602265343475	0.0460558120505441	3.46212891565427	0.50737059591487	0.608340308993943	S1	NA
chr1	32757687	32799236	+	ENSG00000116478	HDAC1	7.64287590023642	0.0538056757835599	3.13142861781893	0.2961731544598	0.410699415095087	S1	NA
chr1	32799433	32801980	-	ENSG00000175130	MARCKSL1	7.32552006326747	0.0142829095271567	7.19252153930583	0.972216886185	0.980483479060246	M	NA
chr1	32817122	32829913	+	ENSG00000162526	TSSK3	0.698966904577795	0.386387651992773	1.6211284919057	0.000469979680449213	0.00307263462981276	G1/S	NA
chr1	32826871	32829879	-	ENSG00000225828	FAM229A	3.11567962123444	0.187210429718988	1.22102495101561	0.160743085586532	0.262041342628554	lG1	NA
chr1	32830704	32860332	-	ENSG00000160058	BSDC1	6.70815255331689	0.0732967285378981	2.74017481111171	0.484224276451567	0.588595135437414	S1	NA
chr1	33005028	33071540	+	ENSG00000160062	ZBTB8A	-3.8575708496368	0.413726120725272	2.03412903205175	0.57618397814003	0.668068267452123	G1/S	NA
chr1	33065773	33116504	-	ENSG00000176261	ZBTB8OS	3.54785746599702	0.20728949429513	1.40284474916454	0.0203582693356379	0.0552845832699359	lG1	NA
chr1	33116743	33151812	+	ENSG00000162521	RBBP4	8.26453678099481	0.356891692595948	2.65199890469426	5.83140763729851e-06	0.000107044090260637	S1	NA
chr1	33145507	33169197	-	ENSG00000162520	SYNC	0.915581785767753	0.430707607241506	7.84803926688151	0.00903148529008257	0.0299365680106576	eG1	NA
chr1	33207486	33240571	+	ENSG00000162522	KIAA1522	7.11119374826105	0.119358694997284	7.15702713136054	0.0348245500386335	0.0834732807672895	M	NA
chr1	33240840	33283754	-	ENSG00000134684	YARS1	8.17990743192359	0.207794911777424	5.0713068871514	2.23330294928046e-09	3.1985085676726e-07	G2	NA
chr1	33282368	33324476	+	ENSG00000116497	S100PBP	5.94434538707613	0.39317832511741	2.7661818757698	3.03478523949766e-08	2.02549816785696e-06	S1	NA
chr1	33327869	33338083	-	ENSG00000160097	FNDC5	-2.14436662123979	0.576048805993418	2.37160190431638	0.136307074958085	0.230855626213195	G1/S	NA
chr1	33351595	33364042	+	ENSG00000121905	HPCA	-3.5779409499742	0.890811073385733	2.50852234594753	0.0586038675026008	0.123542559689245	S1	NA
chr1	33360195	33367039	-	ENSG00000121900	TMEM54	2.52725768686992	0.335993170591763	2.95477971635047	0.00525648221220579	0.0198384227108475	S1	NA
chr1	33402046	33430286	-	ENSG00000116514	RNF19B	4.75753958104891	0.143700841998964	6.44301187923097	0.0168650891034323	0.0479483271470412	G2/M	NA
chr1	33473585	33546597	-	ENSG00000004455	AK2	8.44580146026297	0.0667145604927046	4.11739126104937	0.22246830816743	0.333157256180589	S2	NA
chr1	33546705	33586131	+	ENSG00000142920	AZIN2	-1.34082517545163	1.20594998913329	1.08850314205555	7.23619621412942e-05	0.000728334273411899	lG1	NA
chr1	33611003	33647660	-	ENSG00000116525	TRIM62	1.62972078552308	0.359339822531304	1.63819259390247	0.000801502411834101	0.00462824723238431	G1/S	NA
chr1	33722146	33766320	+	ENSG00000160094	ZNF362	-2.68859301906797	0.153088927635868	2.50077846348807	0.87589537790108	0.908628471616606	S1	NA
chr1	33789224	33896653	-	ENSG00000134686	PHC2	5.86514733737716	0.0257668277909248	7.60980063916855	0.830747927627987	0.872904337558822	eG1	NA
chr1	33938246	33962107	+	ENSG00000121903	ZSCAN20	2.96411248787652	0.0512263908253316	3.3463199296627	0.435543788910044	0.545949341066907	S1	NA
chr1	33979609	34631443	-	ENSG00000121904	CSMD2	-3.51726259657792	0.779237581361105	7.8851154922379	0.120132330795916	0.210514837638676	eG1	NA
chr1	35178338	35325417	-	ENSG00000163866	SMIM12	5.8072264342365	0.0447260562631605	7.37409980457949	0.529323807315125	0.627981105080304	M	NA
chr1	35331037	35395186	-	ENSG00000116544	DLGAP3	-1.68296984134881	0.355484545787058	3.79017352512244	0.305488783353427	0.420310745754656	S2	NA
chr1	35447136	35450954	-	ENSG00000243749	TMEM35B	-1.81612968645616	0.406754242639515	1.8010267845831	0.187749147277242	0.294239487736784	G1/S	NA
chr1	35449523	35497569	-	ENSG00000163867	ZMYM6	3.49324427996069	0.162970823692457	7.98081693791908	0.144139164154195	0.240886029896198	eG1	NA
chr1	35525387	35581460	+	ENSG00000197056	ZMYM1	4.20255054686246	0.566782838906968	6.14919133470265	7.59918716342372e-05	0.000754922140967578	G2/M	NA
chr1	35641979	35658749	-	ENSG00000116560	SFPQ	9.12454269785481	0.102473487874483	6.81677978715015	0.131232758773389	0.224738358956578	M	NA
chr1	35734568	35887659	+	ENSG00000146463	ZMYM4	7.5853788977684	0.0758965249740381	3.94992757665008	0.476970397828588	0.582093555809094	S2	NA
chr1	35899091	36023551	-	ENSG00000142687	KIAA0319L	6.81448064572515	0.0957743537450026	4.98151605506079	0.00495879268361451	0.0189174363504484	G2	NA
chr1	36023074	36032875	+	ENSG00000020129	NCDN	6.12375708711993	0.159804916965058	7.35276122495782	0.00989795957687207	0.0319453160146512	M	NA
chr1	36038971	36060929	+	ENSG00000116819	TFAP2E	-1.8477952215672	0.55224894319984	7.10790054357283	0.236354314359594	0.348224975153243	M	NA
chr1	36067185	36107445	-	ENSG00000126067	PSMB2	7.15850738239231	0.057861609413991	3.27138682250958	0.452971824734739	0.561685621557747	S1	NA
chr1	36179476	36185073	-	ENSG00000142686	C1orf216	5.01046219930677	0.136986882464553	6.8608636602808	0.104688450978091	0.19059342061676	M	NA
chr1	36185819	36235568	-	ENSG00000092853	CLSPN	6.50141669868989	0.96637408652549	2.39200403481413	6.09075140554162e-11	2.4629923845527e-08	G1/S	NA
chr1	36273773	36323491	+	ENSG00000134698	AGO4	4.84804895865908	0.00533363165157658	6.24036637659035	0.993666370433959	0.995911862304745	G2/M	NA
[truncated: 13,383 more rows]

## Sheet: TableSupp_zscored_mean_expr
ensembl	eG1	lG1	G1/S	S1	S2	G2	G2/M	M
[truncated: 22,233 more rows]
