# Supplementary material for: Evolutionarily recent transcription factors partake in human cell cycle regulation
Source: Cell Genom. 2025 Jun 23;5(8):100923. doi: 10.1016/j.xgen.2025.100923 (PMC12366659; doi:10.1016/j.xgen.2025.100923)
Supplement: Table S2. Gene Ontology enrichment analyses, related to Figures 1 and 2 [file mmc3.xlsx]

## Sheet: TableSupp_GOBP_FigS1E
Cluster	phase_assigned	ID	Description	GeneRatio	BgRatio	pvalue	p.adjust	qvalue	geneID	Count
G1/S	G1/S	GO:0006270	DNA replication initiation	10/574	37/12394	4.70469729187059e-06	0.0107888535501227	0.0106609297555763	MCM10/CDC6/CCNE1/MCM6/MCM5/MCM2/MCIDAS/MCM3/MCM4/CCNE2	10
G1/S	G1/S	GO:0000727	double-strand break repair via break-induced replication	6/574	12/12394	6.99439452195959e-06	0.0107888535501227	0.0106609297555763	GINS2/MCM6/MCM5/MCM2/MCM3/MCM4	6
G1/S	G1/S	GO:0090329	regulation of DNA-templated DNA replication	11/574	54/12394	2.97285205760786e-05	0.0252169392828288	0.0249179411969879	TIPIN/GINS2/MCM6/PCNA/DONSON/MCM5/MCM2/RFC4/MCIDAS/MCM3/MCM4	11
G1/S	G1/S	GO:0030174	regulation of DNA-templated DNA replication initiation	6/574	15/12394	3.36158539459866e-05	0.0252169392828288	0.0249179411969879	MCM6/MCM5/MCM2/MCIDAS/MCM3/MCM4	6
G1/S	G1/S	GO:0006268	DNA unwinding involved in DNA replication	7/574	22/12394	4.08702419494795e-05	0.0252169392828288	0.0249179411969879	RECQL/GINS2/MCM6/MCM5/MCM2/MCM3/MCM4	7
G1/S	G1/S	GO:0032508	DNA duplex unwinding	14/574	91/12394	7.04973886686189e-05	0.0362474073404482	0.0358176206288282	HFM1/RECQL/CHD9/GINS2/ERCC3/MCM6/MCM5/MCM2/RFC4/MCM3/MCM9/MCM4/RAD54B/SETX	14
S1	S1	GO:0045005	DNA-templated DNA replication maintenance of fidelity	19/691	54/12394	3.43915893566024e-11	1.08865855757554e-07	1.04870860183642e-07	CENPS/DNA2/FAM111A/MRE11/DDX11/POLE/BRCA2/FANCM/RAD51/BLM/RFWD3/BRCA1/EME1/BARD1/MCM8/SETMAR/ZGRF1/PRIMPOL/TONSL	19
S1	S1	GO:0032508	DNA duplex unwinding	24/691	91/12394	9.44739578172374e-11	1.08865855757554e-07	1.04870860183642e-07	RAD54L/DNA2/SUPV3L1/MRE11/DDX11/RFC5/RFC3/CHD8/FANCM/RAD51/BLM/GINS3/RPA1/BRIP1/XRCC5/MCM8/GINS1/CDC45/XRCC6/RFC2/MCM7/GINS4/DSCC1/RECQL4	24
S1	S1	GO:0031297	replication fork processing	17/691	45/12394	1.01522402012018e-10	1.08865855757554e-07	1.04870860183642e-07	CENPS/DNA2/FAM111A/MRE11/DDX11/BRCA2/FANCM/RAD51/BLM/RFWD3/BRCA1/EME1/BARD1/SETMAR/ZGRF1/PRIMPOL/TONSL	17
S1	S1	GO:0032392	DNA geometric change	24/691	97/12394	3.9888425783258e-10	2.56945829719157e-07	2.47516817791404e-07	RAD54L/DNA2/SUPV3L1/MRE11/DDX11/RFC5/RFC3/CHD8/FANCM/RAD51/BLM/GINS3/RPA1/BRIP1/XRCC5/MCM8/GINS1/CDC45/XRCC6/RFC2/MCM7/GINS4/DSCC1/RECQL4	24
S1	S1	GO:0006270	DNA replication initiation	15/691	37/12394	3.9935627870556e-10	2.56945829719157e-07	2.47516817791404e-07	ORC1/POLA2/CDK2/PRIM1/ORC6/GINS3/CDT1/KAT7/CDC45/TOPBP1/GMNN/PRIM2/ORC3/MCM7/POLA1	15
S1	S1	GO:0044786	cell cycle DNA replication	15/691	39/12394	9.65564660664974e-10	5.1770358555987e-07	4.98705677368015e-07	CDC7/DNA2/E2F8/FEN1/E2F7/BRCA2/RAD51/BLM/GINS3/CDT1/ATAD5/GINS1/CDC45/GMNN/POLA1	15
S1	S1	GO:0090329	regulation of DNA-templated DNA replication	17/691	54/12394	2.70283579812254e-09	1.24214610893718e-06	1.19656369769515e-06	CDC7/E2F8/CDK2/E2F7/RFC5/BRCA2/RFC3/BLM/GINS3/CDT1/KAT7/GINS1/GMNN/RFC2/MCM7/GINS4/DSCC1	17
S1	S1	GO:0033260	nuclear DNA replication	13/691	35/12394	2.12115497057864e-08	8.52969442543937e-06	8.2166845176099e-06	CDC7/DNA2/FEN1/BRCA2/RAD51/BLM/GINS3/CDT1/ATAD5/GINS1/CDC45/GMNN/POLA1	13
S1	S1	GO:0035825	homologous recombination	16/691	58/12394	6.49936668394591e-08	2.19506475417179e-05	2.11451356650745e-05	CENPS/RAD54L/MRE11/RAD51AP1/FANCM/RAD51/BRCA1/EME1/RAD51C/BRIP1/BRME1/BARD1/DMC1/MLH1/TOPBP1/MND1	16
S1	S1	GO:0044774	mitotic DNA integrity checkpoint signaling	19/691	81/12394	6.82332842453152e-08	2.19506475417179e-05	2.11451356650745e-05	RPA2/ORC1/PIDD1/MRE11/CHEK1/CDK2/MDM2/RAD9B/FOXN3/BLM/RFWD3/BRCA1/EME1/MSH2/SETMAR/TOPBP1/CDKN1A/CASP2/PRKDC	19
S1	S1	GO:0006334	nucleosome assembly	17/691	68/12394	1.23493729391735e-07	3.61163024957464e-05	3.47909607013653e-05	H2BC18/H3C13/H2BC21/H3-4/DNAJC9/NAP1L4/SART3/SUPT16H/H2BC1/H4C3/H1-4/H2BC5/H1-3/H4C8/H2BC11/H2BC13/H3C12	17
S1	S1	GO:0071459	protein localization to chromosome, centromeric region	11/691	30/12394	3.0801243237852e-07	8.25729995801415e-05	7.95428597300318e-05	ZW10/KNTC1/CHAMP1/ZWILCH/CDT1/H4C3/H4C8/H2BC11/CENPQ/MTBP/SMC5	11
S1	S1	GO:0034502	protein localization to chromosome	20/691	99/12394	4.25690310440236e-07	0.000105341979129711	0.000101476297484701	RPA2/ZW10/KNTC1/BRCA2/CHAMP1/VRK1/ZWILCH/CDT1/RPA1/MSH2/XRCC5/MCM8/H4C3/H4C8/H2BC11/CENPQ/EZH2/ESCO2/MTBP/SMC5	20
S1	S1	GO:0044773	mitotic DNA damage checkpoint signaling	17/691	77/12394	8.40606012726944e-07	0.000193159253067327	0.000186070985072791	RPA2/PIDD1/MRE11/CHEK1/CDK2/MDM2/RAD9B/FOXN3/BLM/RFWD3/BRCA1/EME1/MSH2/TOPBP1/CDKN1A/CASP2/PRKDC	17
S1	S1	GO:0006268	DNA unwinding involved in DNA replication	9/691	22/12394	1.27501585735589e-06	0.000273448400874259	0.000263413802389876	RAD51/BLM/GINS3/RPA1/GINS1/CDC45/MCM7/GINS4/RECQL4	9
S1	S1	GO:1900262	regulation of DNA-directed DNA polymerase activity	7/691	13/12394	2.07529424346356e-06	0.000392718916542487	0.000378307507910633	RFC5/RFC3/GINS3/GINS1/RFC2/GINS4/DSCC1	7
S1	S1	GO:1900264	positive regulation of DNA-directed DNA polymerase activity	7/691	13/12394	2.07529424346356e-06	0.000392718916542487	0.000378307507910633	RFC5/RFC3/GINS3/GINS1/RFC2/GINS4/DSCC1	7
S1	S1	GO:0007131	reciprocal meiotic recombination	13/691	51/12394	2.98603531720399e-06	0.00049495993114077	0.000476796635400235	CENPS/RAD54L/MRE11/RAD51AP1/FANCM/RAD51/EME1/RAD51C/BRIP1/BRME1/DMC1/MLH1/MND1	13
S1	S1	GO:0140527	reciprocal homologous recombination	13/691	51/12394	2.98603531720399e-06	0.00049495993114077	0.000476796635400235	CENPS/RAD54L/MRE11/RAD51AP1/FANCM/RAD51/EME1/RAD51C/BRIP1/BRME1/DMC1/MLH1/MND1	13
S1	S1	GO:0071479	cellular response to ionizing radiation	15/691	67/12394	3.07715219857489e-06	0.00049495993114077	0.000476796635400235	GADD45A/SIRT1/RAD51AP1/MDM2/RAD9B/BRCA2/RAD51/BLM/BRCA1/BARD1/XRCC5/XRCC6/RAD1/CDKN1A/FIGNL1	15
S1	S1	GO:0000731	DNA synthesis involved in DNA repair	11/691	37/12394	3.36714996355507e-06	0.000515815306321746	0.000496886691363716	USP1/SIRT1/RRM1/POLE/RFC3/POLE2/PCLAF/REV1/PRIMPOL/REV3L/POLA1	11
S1	S1	GO:0006312	mitotic recombination	9/691	25/12394	4.5007864747365e-06	0.00062975788789152	0.000606647979304888	MRE11/BRCA2/RAD51/RAD51C/SMC6/MSH2/DMC1/MLH1/SMC5	9
S1	S1	GO:0007099	centriole replication	11/691	38/12394	4.50246547140347e-06	0.00062975788789152	0.000606647979304888	DEUP1/CDK2/POC1B/CEP152/CCP110/BRCA1/TRIM37/RTTN/NUP62/ALMS1/KAT2B	11
S1	S1	GO:0098534	centriole assembly	11/691	42/12394	1.30535452826949e-05	0.00174971896560123	0.00168551040843218	DEUP1/CDK2/POC1B/CEP152/CCP110/BRCA1/TRIM37/RTTN/NUP62/ALMS1/KAT2B	11
S1	S1	GO:0070192	chromosome organization involved in meiotic cell cycle	13/691	62/12394	2.95197193482732e-05	0.00345735305415252	0.00333048030738839	SMC3/MAJIN/MRE11/NCAPD3/RAD51/RAD51C/BRIP1/SYCE2/DMC1/MLH1/MND1/SMC2/STAG2	13
S1	S1	GO:0070252	actin-mediated cell contraction	13/691	62/12394	2.95197193482732e-05	0.00345735305415252	0.00333048030738839	ATP1A1/NOS1AP/SHTN1/PKP2/FRMD6/EMP2/ATP2A1/NEDD4L/BIN1/GPD1L/SCN5A/NUP155/FGF13	13
S1	S1	GO:0034501	protein localization to kinetochore	7/691	18/12394	3.00919756034413e-05	0.00345735305415252	0.00333048030738839	ZW10/KNTC1/CHAMP1/ZWILCH/CDT1/CENPQ/MTBP	7
S1	S1	GO:1903083	protein localization to condensed chromosome	7/691	18/12394	3.00919756034413e-05	0.00345735305415252	0.00333048030738839	ZW10/KNTC1/CHAMP1/ZWILCH/CDT1/CENPQ/MTBP	7
S1	S1	GO:0031571	mitotic G1 DNA damage checkpoint signaling	8/691	26/12394	5.70677180508588e-05	0.00633058099895217	0.00609827085087943	RPA2/PIDD1/CDK2/MDM2/RFWD3/CDKN1A/CASP2/PRKDC	8
S1	S1	GO:1902969	mitotic DNA replication	6/691	14/12394	5.99961365310797e-05	0.00643358570734945	0.00619749564728065	BRCA2/RAD51/GINS3/GINS1/CDC45/POLA1	6
S1	S1	GO:0044819	mitotic G1/S transition checkpoint signaling	8/691	27/12394	7.71656685410246e-05	0.00800780502246697	0.00771394662766643	RPA2/PIDD1/CDK2/MDM2/RFWD3/CDKN1A/CASP2/PRKDC	8
S1	S1	GO:0006301	postreplication repair	9/691	35/12394	9.40669972992734e-05	0.00928954851809433	0.0089486546266609	USP1/POLE2/PCLAF/BRCA1/MSH2/REV1/RAD18/PRIMPOL/REV3L	9
S1	S1	GO:0006271	DNA strand elongation involved in DNA replication	6/691	15/12394	9.52922291256179e-05	0.00928954851809433	0.0089486546266609	DNA2/POLE/RFC3/GINS1/MCM7/POLA1	6
S1	S1	GO:0051298	centrosome duplication	13/691	70/12394	0.000111721041712416	0.0105707820937895	0.0101828714179986	SIRT1/DEUP1/CDK2/POC1B/BRCA2/CEP152/CCP110/BRCA1/TRIM37/RTTN/NUP62/ALMS1/KAT2B	13
S1	S1	GO:0007127	meiosis I	16/691	100/12394	0.000122272996557506	0.0112386351407285	0.0108262165974526	CENPS/RAD54L/MAJIN/MRE11/RAD51AP1/BRCA2/FANCM/RAD51/EME1/RAD51C/BRIP1/SYCE2/BRME1/DMC1/MLH1/MND1	16
S1	S1	GO:0006289	nucleotide-excision repair	14/691	81/12394	0.00013811872265606	0.0123424425217929	0.0118895181140188	RPA2/SIRT1/DDB2/SMARCC2/POLE/BRCA2/DPF3/RPA1/KAT7/BRIP1/HMGN1/PHF10/RPA3/BCL7B	14
S1	S1	GO:0045132	meiotic chromosome segregation	14/691	82/12394	0.00015818155728943	0.0137532451297323	0.0132485492079682	CENPS/SMC3/MAJIN/MRE11/FANCM/EME1/RAD51C/BRIP1/SYCE2/DMC1/MLH1/MND1/SMC2/STAG2	14
S1	S1	GO:0086003	cardiac muscle cell contraction	10/691	46/12394	0.000177884033999367	0.0149009103155083	0.0143540991014369	ATP1A1/NOS1AP/PKP2/ATP2A1/NEDD4L/BIN1/GPD1L/SCN5A/NUP155/FGF13	10
S1	S1	GO:0042276	error-prone translesion synthesis	5/691	11/12394	0.000185074084729116	0.0149009103155083	0.0143540991014369	USP1/POLE2/REV1/PRIMPOL/REV3L	5
S1	S1	GO:2000134	negative regulation of G1/S transition of mitotic cell cycle	12/691	64/12394	0.00018527709437996	0.0149009103155083	0.0143540991014369	RPA2/PIDD1/CDK2/MDM2/E2F7/RFWD3/RBL1/CTDSPL/CDKN1A/CASP2/EZH2/PRKDC	12
S1	S1	GO:0000076	DNA replication checkpoint signaling	6/691	17/12394	0.000214029048603999	0.0167934499843675	0.016177189193586	ORC1/DNA2/RAD9B/CDT1/CDC45/TOPBP1	6
S1	S1	GO:0086002	cardiac muscle cell action potential involved in contraction	8/691	31/12394	0.000224859102256549	0.0172231364752218	0.0165911076953203	ATP1A1/NOS1AP/PKP2/NEDD4L/BIN1/GPD1L/SCN5A/NUP155	8
S1	S1	GO:0030048	actin filament-based movement	14/691	87/12394	0.000300736259390372	0.0224992685222983	0.0216736241773625	ATP1A1/NOS1AP/SHTN1/PKP2/FRMD6/SYNE2/EMP2/ATP2A1/NEDD4L/BIN1/GPD1L/SCN5A/NUP155/FGF13	14
S1	S1	GO:0090398	cellular senescence	13/691	78/12394	0.000344185915552009	0.0247098767089414	0.0238031107868147	MAPK8/SIRT1/CDK2/BRCA2/IGF1R/NUP62/SMC6/RBL1/TP63/MAPK9/CDKN1A/MAP3K5/SMC5	13
S1	S1	GO:0036297	interstrand cross-link repair	9/691	41/12394	0.000345646394747394	0.0247098767089414	0.0238031107868147	CENPS/RAD51AP1/FANCM/RAD51/RFWD3/FANCA/MCM8/FANCG/FANCB	9
S1	S1	GO:1902807	negative regulation of cell cycle G1/S phase transition	12/691	69/12394	0.000385261930113326	0.026943209329882	0.0259544879234241	RPA2/PIDD1/CDK2/MDM2/E2F7/RFWD3/RBL1/CTDSPL/CDKN1A/CASP2/EZH2/PRKDC	12
S1	S1	GO:2000001	regulation of DNA damage checkpoint	7/691	26/12394	0.000420476273112803	0.0287802589490188	0.0277241242563066	RPA2/BRCA2/RAD51/RFWD3/BRCA1/BARD1/TTI1	7
S1	S1	GO:0001833	inner cell mass cell proliferation	5/691	13/12394	0.000469480792599742	0.0308228512202729	0.0296917605459429	CHEK1/BRCA2/GINS1/SBDS/GINS4	5
S1	S1	GO:0006335	DNA replication-dependent chromatin assembly	5/691	13/12394	0.000469480792599742	0.0308228512202729	0.0296917605459429	RBBP4/NASP/H4C3/H4C8/H3C12	5
S1	S1	GO:0007062	sister chromatid cohesion	10/691	53/12394	0.000597990708943413	0.0384747222134192	0.0370628346764086	SMC3/FEN1/MRE11/DDX11/RAD51C/NAA50/ESCO2/DSCC1/SMC5/STAG2	10
S1	S1	GO:0009263	deoxyribonucleotide biosynthetic process	5/691	14/12394	0.000696972268193444	0.0415214775329317	0.0399977847477875	RRM1/DUT/SHMT1/TYMS/RRM2	5
S1	S1	GO:0009265	2'-deoxyribonucleotide biosynthetic process	5/691	14/12394	0.000696972268193444	0.0415214775329317	0.0399977847477875	RRM1/DUT/SHMT1/TYMS/RRM2	5
S1	S1	GO:0046385	deoxyribose phosphate biosynthetic process	5/691	14/12394	0.000696972268193444	0.0415214775329317	0.0399977847477875	RRM1/DUT/SHMT1/TYMS/RRM2	5
S1	S1	GO:2000105	positive regulation of DNA-templated DNA replication	5/691	14/12394	0.000696972268193444	0.0415214775329317	0.0399977847477875	CDC7/E2F8/CDK2/E2F7/CDT1	5
S1	S1	GO:0043966	histone H3 acetylation	12/691	74/12394	0.000743389598658242	0.0434815334342466	0.0418859134631553	TAF5L/SIRT1/KMT2A/CHEK1/BRCA2/BRCA1/KAT7/KAT14/BRPF1/KAT2B/LEF1/JADE3	12
S1	S1	GO:0045740	positive regulation of DNA replication	8/691	37/12394	0.000818141260880184	0.046999293504492	0.045274584060738	CDC7/DNA2/E2F8/CDK2/E2F7/CDT1/ATAD5/KAT7	8
S2	S2	GO:0006334	nucleosome assembly	18/589	68/12394	1.62810741441823e-09	4.81756983926355e-06	4.79691858205962e-06	H3C14/H3C15/SSRP1/H3-3B/ASF1B/GRWD1/H1-10/H1-2/H2BC4/H3C4/H2BC12/H4C11/H2BC15/H1-5/KAT6A/CHRAC1/ANP32B/POLE3	18
S2	S2	GO:0031060	regulation of histone methylation	14/589	72/12394	5.97278001820704e-06	0.00883672803693731	0.00879884803734816	CHTOP/KAT8/CTCF/KANSL1/PAF1/ZNF274/KANSL3/IWS1/CTCFL/NSD1/H1-5/MYB/SUV39H1/HCFC1	14
S2	S2	GO:0043967	histone H4 acetylation	13/589	69/12394	1.83316139629266e-05	0.0180810819054333	0.018003574555169	MEAF6/KAT5/KAT8/KANSL1/KANSL3/IWS1/EP300/JADE1/BEND3/ACTB/TRRAP/KAT6A/HCFC1	13
S2	S2	GO:0043981	histone H4-K5 acetylation	6/589	16/12394	5.97359305784452e-05	0.0318674073133287	0.0317308027498646	MEAF6/KAT8/KANSL1/KANSL3/JADE1/HCFC1	6
S2	S2	GO:0043982	histone H4-K8 acetylation	6/589	16/12394	5.97359305784452e-05	0.0318674073133287	0.0317308027498646	MEAF6/KAT8/KANSL1/KANSL3/JADE1/HCFC1	6
S2	S2	GO:0051568	histone H3-K4 methylation	12/589	67/12394	6.46179262858979e-05	0.0318674073133287	0.0317308027498646	NFYC/ASH1L/SETD1A/KAT8/KANSL1/KANSL3/CTCFL/H1-2/BEND3/MYB/ASH2L/HCFC1	12
S2	S2	GO:0030261	chromosome condensation	9/589	41/12394	0.000103895341945909	0.0439180452597065	0.0437297837754286	CDCA5/H3-3B/AKAP8/NCAPH2/H1-10/SMC4/H1-2/H1-5/NCAPG2	9
G2	G2	GO:0051310	metaphase plate congression	18/724	68/12394	4.09153539794838e-08	0.000132303229743069	0.000126404999633007	KIF2C/NUF2/CENPF/KIF18A/INCENP/NUMA1/DCTN2/DYNC1H1/KIF22/VPS4A/AURKB/SPAG5/NDC80/FAM83D/CENPC/BOD1/KIFC1/CHMP7	18
G2	G2	GO:0008608	attachment of spindle microtubules to kinetochore	14/724	43/12394	7.63655005731999e-08	0.000132303229743069	0.000126404999633007	RCC2/KIF2C/NUF2/BUB3/INCENP/RACGAP1/KNL1/AURKB/SPAG5/NDC80/SGO1/ECT2/CENPC/BOD1	14
G2	G2	GO:0051303	establishment of chromosome localization	18/724	77/12394	3.19555038063604e-07	0.000369086068963462	0.000352631787617556	KIF2C/NUF2/CENPF/KIF18A/INCENP/NUMA1/DCTN2/DYNC1H1/KIF22/VPS4A/AURKB/SPAG5/NDC80/FAM83D/CENPC/BOD1/KIFC1/CHMP7	18
G2	G2	GO:0050000	chromosome localization	18/724	84/12394	1.26322250166405e-06	0.00109426649206649	0.00104548283361407	KIF2C/NUF2/CENPF/KIF18A/INCENP/NUMA1/DCTN2/DYNC1H1/KIF22/VPS4A/AURKB/SPAG5/NDC80/FAM83D/CENPC/BOD1/KIFC1/CHMP7	18
G2	G2	GO:0006418	tRNA aminoacylation for protein translation	12/724	41/12394	2.36737977267004e-06	0.00164059418246034	0.00156745460737837	YARS1/SARS1/TARS2/CARS1/MARS1/EARS2/FARSA/SARS2/LARS2/HARS1/VARS2/IARS1	12
G2	G2	GO:0043039	tRNA aminoacylation	12/724	44/12394	5.37522329015823e-06	0.00266881466075153	0.00254983583445388	YARS1/SARS1/TARS2/CARS1/MARS1/EARS2/FARSA/SARS2/LARS2/HARS1/VARS2/IARS1	12
G2	G2	GO:0051231	spindle elongation	7/724	14/12394	5.39154476919501e-06	0.00266881466075153	0.00254983583445388	KIF11/INCENP/NUMA1/RACGAP1/KIF23/PRC1/AURKB	7
G2	G2	GO:0043038	amino acid activation	12/724	45/12394	6.94451791931052e-06	0.00300784432380137	0.00287375116529363	YARS1/SARS1/TARS2/CARS1/MARS1/EARS2/FARSA/SARS2/LARS2/HARS1/VARS2/IARS1	12
G2	G2	GO:0051306	mitotic sister chromatid separation	18/724	96/12394	9.38246864349279e-06	0.00361225042774472	0.00345121215015027	MAD2L2/NUF2/CENPF/BUB3/INCENP/DPF2/SMARCD1/ESPL1/ANAPC7/BUB1B/AURKB/CDC27/NDC80/SMARCA4/DIS3L2/SMARCB1/TTK/ARID1B	18
G2	G2	GO:0007080	mitotic metaphase plate congression	13/724	55/12394	1.22404944106971e-05	0.0036947666066122	0.00353004966288308	KIF2C/NUF2/KIF18A/INCENP/DCTN2/KIF22/VPS4A/AURKB/NDC80/CENPC/BOD1/KIFC1/CHMP7	13
G2	G2	GO:0044380	protein localization to cytoskeleton	13/724	55/12394	1.22404944106971e-05	0.0036947666066122	0.00353004966288308	KIF20B/NUMA1/BICD1/DCTN2/SPAG5/CEP131/NSFL1C/CEP250/FAM83D/DIAPH1/TTK/NUDCD3/FAM83H	13
G2	G2	GO:0030071	regulation of mitotic metaphase/anaphase transition	17/724	89/12394	1.27957285077479e-05	0.0036947666066122	0.00353004966288308	MAD2L2/NUF2/CENPF/BUB3/INCENP/DPF2/SMARCD1/ESPL1/ANAPC7/BUB1B/AURKB/CDC27/NDC80/SMARCA4/SMARCB1/TTK/ARID1B	17
G2	G2	GO:1902099	regulation of metaphase/anaphase transition of cell cycle	17/724	91/12394	1.73836118926372e-05	0.00463340116984523	0.00442683881800357	MAD2L2/NUF2/CENPF/BUB3/INCENP/DPF2/SMARCD1/ESPL1/ANAPC7/BUB1B/AURKB/CDC27/NDC80/SMARCA4/SMARCB1/TTK/ARID1B	17
G2	G2	GO:0007091	metaphase/anaphase transition of mitotic cell cycle	17/724	92/12394	2.01858372687457e-05	0.00499599472401457	0.00477326753460191	MAD2L2/NUF2/CENPF/BUB3/INCENP/DPF2/SMARCD1/ESPL1/ANAPC7/BUB1B/AURKB/CDC27/NDC80/SMARCA4/SMARCB1/TTK/ARID1B	17
G2	G2	GO:0010965	regulation of mitotic sister chromatid separation	17/724	93/12394	2.33830558400844e-05	0.0054014858990595	0.00516068144681161	MAD2L2/NUF2/CENPF/BUB3/INCENP/DPF2/SMARCD1/ESPL1/ANAPC7/BUB1B/AURKB/CDC27/NDC80/SMARCA4/SMARCB1/TTK/ARID1B	17
G2	G2	GO:0000022	mitotic spindle elongation	6/724	12/12394	2.65406899965584e-05	0.00550785952969314	0.0052623128186785	INCENP/NUMA1/RACGAP1/KIF23/PRC1/AURKB	6
G2	G2	GO:0044784	metaphase/anaphase transition of cell cycle	17/724	94/12394	2.70226874472679e-05	0.00550785952969314	0.0052623128186785	MAD2L2/NUF2/CENPF/BUB3/INCENP/DPF2/SMARCD1/ESPL1/ANAPC7/BUB1B/AURKB/CDC27/NDC80/SMARCA4/SMARCB1/TTK/ARID1B	17
G2	G2	GO:0072698	protein localization to microtubule cytoskeleton	12/724	52/12394	3.41656394817564e-05	0.00646791194422894	0.00617956499266348	KIF20B/NUMA1/BICD1/DCTN2/SPAG5/CEP131/NSFL1C/CEP250/FAM83D/DIAPH1/TTK/NUDCD3	12
G2	G2	GO:0071459	protein localization to chromosome, centromeric region	9/724	30/12394	3.54661838211688e-05	0.00646791194422894	0.00617956499266348	RCC2/CDK1/BUB3/BUB1B/KNL1/AURKB/NDC80/BOD1/TTK	9
G2	G2	GO:0034501	protein localization to kinetochore	7/724	18/12394	4.06691919759396e-05	0.00671041667603003	0.00641125858467819	RCC2/CDK1/BUB3/KNL1/AURKB/NDC80/TTK	7
G2	G2	GO:1903083	protein localization to condensed chromosome	7/724	18/12394	4.06691919759396e-05	0.00671041667603003	0.00641125858467819	RCC2/CDK1/BUB3/KNL1/AURKB/NDC80/TTK	7
G2	G2	GO:0051293	establishment of spindle localization	11/724	47/12394	6.2969427045507e-05	0.00991768475966735	0.00947554296928802	NUMA1/ESPL1/DYNC1H1/NUSAP1/PAFAH1B1/SPAG5/NDC80/NSFL1C/MYH9/CLASP2/HTT	11
G2	G2	GO:1905820	positive regulation of chromosome separation	8/724	26/12394	7.94374052227016e-05	0.0119674177868114	0.0114338965412081	INCENP/NUMA1/ESPL1/ANAPC7/AURKB/CDC27/NCAPH/NCAPG	8
G2	G2	GO:0051315	attachment of mitotic spindle microtubules to kinetochore	7/724	21/12394	0.000127345223732906	0.0183854666764383	0.0175658214315785	KIF2C/NUF2/INCENP/AURKB/NDC80/CENPC/BOD1	7
G2	G2	GO:0051653	spindle localization	11/724	52/12394	0.000167186570455308	0.0231720586651057	0.0221390216455555	NUMA1/ESPL1/DYNC1H1/NUSAP1/PAFAH1B1/SPAG5/NDC80/NSFL1C/MYH9/CLASP2/HTT	11
G2	G2	GO:0051256	mitotic spindle midzone assembly	5/724	11/12394	0.000230626889573397	0.0307354681681469	0.0293652456562078	INCENP/RACGAP1/KIF23/PRC1/AURKB	5
G2	G2	GO:0000281	mitotic cytokinesis	14/724	83/12394	0.000292510137222446	0.0375388009435472	0.0358652780337073	KIF20B/CEP55/INCENP/RACGAP1/ESPL1/CIT/CKAP2/NUSAP1/KIF23/VPS4A/AURKB/ECT2/ANLN/CHMP7	14
G2	G2	GO:0032506	cytokinetic process	9/724	39/12394	0.000327169310669247	0.0404872021953193	0.0386822361674729	KIF20B/CEP55/RACGAP1/VPS4A/AURKB/MYH9/ECT2/ANLN/CHMP7	9
G2	G2	GO:0006734	NADH metabolic process	8/724	32/12394	0.000391460344171559	0.0454929981003523	0.0434648679351737	ENO1/PFKP/HK1/PCK2/NQO1/FOXK2/PFKL/VCP	8
G2	G2	GO:0051988	regulation of attachment of spindle microtubules to kinetochore	6/724	18/12394	0.000393878771431622	0.0454929981003523	0.0434648679351737	RCC2/INCENP/RACGAP1/AURKB/SPAG5/ECT2	6
G2/M	G2/M	GO:0010968	regulation of microtubule nucleation	7/688	11/12394	4.27606034018117e-07	0.00146711630271616	0.00143315538138283	PDE4DIP/CKAP5/ARHGEF7/RANGRF/DCTN1/HSPA1A/HSPA1B	7
G2/M	G2/M	GO:0007020	microtubule nucleation	10/688	37/12394	2.30830834789675e-05	0.0331318814062444	0.0323649420600046	PDE4DIP/CKAP5/ARHGEF7/NDE1/RANGRF/CCDC57/DCTN1/HSPA1A/HSPA1B/SSNA1	10
G2/M	G2/M	GO:0051642	centrosome localization	9/688	31/12394	3.17223186246175e-05	0.0331318814062444	0.0323649420600046	GPSM2/ASPM/DLGAP5/NDE1/FHOD1/PARD3B/AURKA/SUN2/EZR	9
G2/M	G2/M	GO:0061842	microtubule organizing center localization	9/688	32/12394	4.19815464121946e-05	0.0331318814062444	0.0323649420600046	GPSM2/ASPM/DLGAP5/NDE1/FHOD1/PARD3B/AURKA/SUN2/EZR	9
G2/M	G2/M	GO:0060236	regulation of mitotic spindle organization	10/688	40/12394	4.82831265028335e-05	0.0331318814062444	0.0323649420600046	GPSM2/PSRC1/CCSAP/EML3/PLK1/DCTN1/PARP3/TACC3/HSPA1A/HSPA1B	10

## Sheet: TableSupp_GOBP_FigS1J
Cluster	promoters_active_in_phase	ID	Description	GeneRatio	BgRatio	pvalue	p.adjust	qvalue	geneID	Count
G1/S	G1/S	GO:0000082	G1/S transition of mitotic cell cycle	8/48	23/786	2.6241822281302e-05	0.0169522171937211	0.0166290284350987	E2F3/E2F4/E2F6/E2F7/EZH2/PHF8/RB1/TFDP1	8
G1/S	G1/S	GO:0044843	cell cycle G1/S phase transition	8/48	25/786	5.26766234385092e-05	0.0170145493706385	0.0166901722684119	E2F3/E2F4/E2F6/E2F7/EZH2/PHF8/RB1/TFDP1	8
G1/S	G1/S	GO:0000083	regulation of transcription involved in G1/S transition of mitotic cell cycle	5/48	10/786	0.000138248809258197	0.0297695769269319	0.0292020291836614	E2F4/E2F6/E2F7/RB1/TFDP1	5
G1/S	G1/S	GO:0032868	response to insulin	6/48	16/786	0.000190652536093215	0.0307903845790542	0.0302033754547672	EGR1/EGR2/KLF15/MAX/RB1/SP1	6
S1	S1	GO:0044843	cell cycle G1/S phase transition	12/97	25/786	8.62327683159082e-06	0.00595525069356324	0.00483719101438472	E2F1/E2F3/E2F4/E2F6/E2F7/MYC/PHF8/PML/RB1/SMARCA4/TAF1/TFDP1	12
S1	S1	GO:0044772	mitotic cell cycle phase transition	14/97	35/786	1.9772144161632e-05	0.00595525069356324	0.00483719101438472	E2F1/E2F3/E2F4/E2F6/E2F7/MTA3/MYC/PHF8/PML/RB1/SIN3A/SMARCA4/TFAP4/TFDP1	14
S1	S1	GO:0000082	G1/S transition of mitotic cell cycle	11/97	23/786	2.24162510422707e-05	0.00595525069356324	0.00483719101438472	E2F1/E2F3/E2F4/E2F6/E2F7/MYC/PHF8/PML/RB1/SMARCA4/TFDP1	11
S1	S1	GO:0009719	response to endogenous stimulus	26/97	100/786	4.32272326706696e-05	0.00768973740266014	0.00624603909745227	ARID4B/E2F1/EGR1/EGR2/EGR3/FOS/HDAC1/KDM5B/KLF15/MAX/PML/RB1/RBBP5/RBFOX2/REST/SAFB/SIN3A/SMAD4/SMAD5/SMARCA4/SOX6/SP1/TAF1/TFAP4/YY1/ZBTB7A	26
S1	S1	GO:0044770	cell cycle phase transition	15/97	42/786	4.82417653868264e-05	0.00768973740266014	0.00624603909745227	E2F1/E2F3/E2F4/E2F6/E2F7/MTA3/MYC/PHF8/PML/RB1/SIN3A/SMARCA4/TAF1/TFAP4/TFDP1	15
S1	S1	GO:0071495	cellular response to endogenous stimulus	23/97	88/786	0.000124852997126462	0.0165846397849651	0.0134709812689078	ARID4B/E2F1/EGR1/EGR3/FOS/HDAC1/KDM5B/KLF15/MAX/PML/RB1/RBFOX2/REST/SAFB/SIN3A/SMAD4/SMAD5/SMARCA4/SOX6/SP1/TAF1/TFAP4/ZBTB7A	23
S1	S1	GO:0042981	regulation of apoptotic process	20/97	73/786	0.000187927026540576	0.0179789604706735	0.0146035272924311	ATF6/E2F1/E2F3/EGR1/EGR3/EP400/HDAC1/HNRNPK/MAZ/MNT/MYBL2/MYC/NONO/PML/RB1/REST/SIN3A/SMAD4/TFAP4/ZBTB7A	20
S1	S1	GO:0000278	mitotic cell cycle	17/97	57/786	0.000199275939128531	0.0179789604706735	0.0146035272924311	E2F1/E2F3/E2F4/E2F6/E2F7/E2F8/MTA3/MYBL2/MYC/PHF8/PML/RB1/RNF2/SIN3A/SMARCA4/TFAP4/TFDP1	17
S1	S1	GO:0010941	regulation of cell death	21/97	79/786	0.000203024647724043	0.0179789604706735	0.0146035272924311	ATF6/E2F1/E2F3/EGR1/EGR3/EP400/FOS/HDAC1/HNRNPK/MAZ/MNT/MYBL2/MYC/NONO/PML/RB1/REST/SIN3A/SMAD4/TFAP4/ZBTB7A	21
S1	S1	GO:1903047	mitotic cell cycle process	15/97	48/786	0.000280838269946217	0.0205842728462731	0.0167197091731598	E2F1/E2F3/E2F4/E2F6/E2F7/MTA3/MYBL2/MYC/PHF8/PML/RB1/SIN3A/SMARCA4/TFAP4/TFDP1	15
S1	S1	GO:0043067	regulation of programmed cell death	20/97	75/786	0.000284099123348813	0.0205842728462731	0.0167197091731598	ATF6/E2F1/E2F3/EGR1/EGR3/EP400/HDAC1/HNRNPK/MAZ/MNT/MYBL2/MYC/NONO/PML/RB1/REST/SIN3A/SMAD4/TFAP4/ZBTB7A	20
S1	S1	GO:0000083	regulation of transcription involved in G1/S transition of mitotic cell cycle	6/97	10/786	0.000424120332005446	0.0281686587173617	0.0228801758055569	E2F1/E2F4/E2F6/E2F7/RB1/TFDP1	6
S1	S1	GO:0008219	cell death	23/97	96/786	0.000531850258113767	0.0284782369445051	0.0231316327291431	ATF6/E2F1/E2F3/EGR1/EGR3/EP400/FOS/HDAC1/HNRNPK/MAX/MAZ/MNT/MYBL2/MYC/NONO/PML/RB1/REST/SIN3A/SMAD4/TFAP4/TFDP1/ZBTB7A	23
S1	S1	GO:0071559	response to transforming growth factor beta	9/97	22/786	0.000583549298673011	0.0284782369445051	0.0231316327291431	ARID4B/FOS/HDAC1/PML/SIN3A/SMAD4/SMAD5/SOX6/ZBTB7A	9
S1	S1	GO:0071560	cellular response to transforming growth factor beta stimulus	9/97	22/786	0.000583549298673011	0.0284782369445051	0.0231316327291431	ARID4B/FOS/HDAC1/PML/SIN3A/SMAD4/SMAD5/SOX6/ZBTB7A	9
S1	S1	GO:0070848	response to growth factor	14/97	46/786	0.000626747223031685	0.0284782369445051	0.0231316327291431	ARID4B/E2F1/EGR1/EGR3/FOS/HDAC1/KDM5B/MYC/PML/SIN3A/SMAD4/SMAD5/SOX6/ZBTB7A	14
S1	S1	GO:0006915	apoptotic process	22/97	91/786	0.000631854334809621	0.0284782369445051	0.0231316327291431	ATF6/E2F1/E2F3/EGR1/EGR3/EP400/HDAC1/HNRNPK/MAX/MAZ/MNT/MYBL2/MYC/NONO/PML/RB1/REST/SIN3A/SMAD4/TFAP4/TFDP1/ZBTB7A	22
S1	S1	GO:0071363	cellular response to growth factor stimulus	13/97	41/786	0.000643172227103002	0.0284782369445051	0.0231316327291431	ARID4B/E2F1/EGR1/EGR3/FOS/HDAC1/KDM5B/PML/SIN3A/SMAD4/SMAD5/SOX6/ZBTB7A	13
S1	S1	GO:0012501	programmed cell death	22/97	92/786	0.000747028180781216	0.0313358663201384	0.0254527607302187	ATF6/E2F1/E2F3/EGR1/EGR3/EP400/HDAC1/HNRNPK/MAX/MAZ/MNT/MYBL2/MYC/NONO/PML/RB1/REST/SIN3A/SMAD4/TFAP4/TFDP1/ZBTB7A	22
S1	S1	GO:1902806	regulation of cell cycle G1/S phase transition	7/97	15/786	0.000986694768919401	0.0393197865414381	0.0319377517308122	E2F1/E2F7/PML/RB1/SMARCA4/TAF1/TFDP1	7
S1	S1	GO:0010942	positive regulation of cell death	11/97	33/786	0.00109234757221378	0.0414571911930657	0.0336738725268909	ATF6/E2F1/E2F3/EGR1/FOS/MYBL2/MYC/PML/REST/SMAD4/TFAP4	11
S1	S1	GO:0009725	response to hormone	16/97	60/786	0.00128309535869212	0.0449154912591929	0.0364828991935596	EGR1/EGR2/FOS/HDAC1/KLF15/MAX/RB1/RBBP5/RBFOX2/REST/SAFB/SMARCA4/SP1/TFAP4/YY1/ZBTB7A	16
S1	S1	GO:0022402	cell cycle process	17/97	66/786	0.00136832672732195	0.0449154912591929	0.0364828991935596	E2F1/E2F3/E2F4/E2F6/E2F7/E2F8/MTA3/MYBL2/MYC/PHF8/PML/RB1/SIN3A/SMARCA4/TAF1/TFAP4/TFDP1	17
S1	S1	GO:0007179	transforming growth factor beta receptor signaling pathway	8/97	20/786	0.0014462769462702	0.0449154912591929	0.0364828991935596	ARID4B/FOS/HDAC1/PML/SIN3A/SMAD4/SMAD5/ZBTB7A	8
S1	S1	GO:0051726	regulation of cell cycle	19/97	78/786	0.00145185383446977	0.0449154912591929	0.0364828991935596	CCNT2/CTBP1/E2F1/E2F5/E2F7/E2F8/EP400/MNT/MTA3/MYC/PML/RB1/SIN3A/SMARCA4/TAF1/TFAP4/TFDP1/YY1/ZZZ3	19
S1	S1	GO:0006367	transcription initiation at RNA polymerase II promoter	6/97	12/786	0.00151355943669701	0.0449154912591929	0.0364828991935596	E2F3/GTF2F1/MAZ/POLR2G/TAF1/TBP	6
S1	S1	GO:0032868	response to insulin	7/97	16/786	0.00157795954235558	0.0449154912591929	0.0364828991935596	EGR1/EGR2/FOS/KLF15/MAX/RB1/SP1	7
S1	S1	GO:0072331	signal transduction by p53 class mediator	7/97	16/786	0.00157795954235558	0.0449154912591929	0.0364828991935596	E2F1/E2F7/HNRNPK/MYC/PML/TAF1/TFAP4	7
S1	S1	GO:1901990	regulation of mitotic cell cycle phase transition	9/97	25/786	0.00173736108395123	0.0477474753072115	0.0387831966108896	E2F1/E2F7/MTA3/PML/RB1/SIN3A/SMARCA4/TFAP4/TFDP1	9
S2	S2	GO:2000026	regulation of multicellular organismal development	74/360	94/786	4.15406541870188e-12	3.42710397042905e-09	1.07568430842175e-09	ADNP/AGO1/ARID1B/ARNT/ATF2/ATF4/BCOR/BHLHE40/CBFB/CEBPB/CHD7/CREB1/CREB3L1/CUX1/E2F1/EGR2/EGR3/ESRRA/ETS1/FEZF1/FOS/FOXJ2/FOXO4/FOXP1/GABPA/GATA1/GATA2/GTF2I/HDAC1/HDAC2/HES1/HLTF/IRF1/JUNB/KAT2B/KAT7/KDM1A/KLF13/LEF1/MAFF/MAFG/MEIS2/MITF/MYC/NFRKB/NR2C2/PML/RB1/RBM15/RCOR1/REST/RUNX1/SIRT6/SKIL/SMAD1/SMAD3/SMAD4/SMARCA4/SMARCC2/SMARCE1/SOX6/SP1/SPI1/SRF/TAL1/TBX18/TCF7/VEZF1/XRCC5/YY1/ZBTB1/ZC3H…	74
S2	S2	GO:0010243	response to organonitrogen compound	42/360	49/786	2.79012518533703e-09	5.44965686530032e-07	1.71051430796029e-07	ATF1/ATF2/ATF4/ATF6/CEBPB/CREB1/EGR1/EGR2/ESRRA/FOS/FOSL1/FOXO4/GABPA/GATA1/HDAC2/HES1/HNRNPL/JUN/JUND/KAT2B/KAT7/KDM1A/KLF1/KLF15/KLF16/MAX/NCOA1/NCOA2/NR4A1/RAD51/RB1/RBM4/RELA/SIN3A/SP1/SREBF1/STAT5A/STAT6/TAF1/TRIM25/USF1/ZNF592	42
S2	S2	GO:1901698	response to nitrogen compound	42/360	49/786	2.79012518533703e-09	5.44965686530032e-07	1.71051430796029e-07	ATF1/ATF2/ATF4/ATF6/CEBPB/CREB1/EGR1/EGR2/ESRRA/FOS/FOSL1/FOXO4/GABPA/GATA1/HDAC2/HES1/HNRNPL/JUN/JUND/KAT2B/KAT7/KDM1A/KLF1/KLF15/KLF16/MAX/NCOA1/NCOA2/NR4A1/RAD51/RB1/RBM4/RELA/SIN3A/SP1/SREBF1/STAT5A/STAT6/TAF1/TRIM25/USF1/ZNF592	42
S2	S2	GO:0009605	response to external stimulus	65/360	86/786	2.80204158765088e-09	5.44965686530032e-07	1.71051430796029e-07	ADNP/ARHGAP35/ASH1L/ATF2/ATF3/ATF4/BHLHE40/BRD4/CEBPB/CEBPG/CHD7/CREB3/EGR2/EGR3/ELF4/EP300/ETS1/ETV1/FEZF1/FOS/FOSL1/FOXA3/FOXK1/FOXK2/FOXO4/FOXP1/GATA1/GTF2F1/HDAC2/HNRNPL/HNRNPUL1/IRF1/IRF2/JUN/JUND/LEF1/MAX/MBD2/MEIS2/MTA1/NCOA1/NONO/NR1H2/NR4A1/PCBP2/PML/RB1/RBM4/RELA/SIN3A/SMAD3/SMAD4/SP1/SPI1/SREBF1/SRF/TBL1XR1/TRIM24/TRIM25/TRIM28/USF1/USF2/XRCC5/ZBTB1/ZNF175	65
S2	S2	GO:0009719	response to endogenous stimulus	73/360	100/786	3.62119071680621e-09	5.44965686530032e-07	1.71051430796029e-07	ARID4B/ATF2/ATF4/CEBPB/CREB1/CREB3L1/E2F1/EGR1/EGR2/EGR3/ELK1/EP300/ESRRA/FOS/FOSL1/FOXO4/FOXP1/GABPA/GATA1/HDAC1/HDAC2/HES1/JUN/JUND/KAT2B/KDM1A/KDM5B/KLF1/KLF15/KLF16/LEF1/MAX/NCOA1/NCOA2/NCOR1/NR2C1/NR4A1/PML/RAD51/RB1/RBBP5/RBFOX2/RBM4/RELA/REST/SAFB/SAP30/SIN3A/SKIL/SMAD1/SMAD3/SMAD4/SMAD5/SMARCA4/SOX6/SP1/SPI1/SREBF1/SRF/STAT5A/STAT6/TAF1/TAF7/TFAP4/THRB/TRIM24/TRIM25/USF1/YY1/ZBTB7A/ZEB2/Z…	73
S2	S2	GO:0002520	immune system development	64/360	85/786	5.04260366396402e-09	5.44965686530032e-07	1.71051430796029e-07	ARID1B/ARNT/ATF2/ATF4/CBFA2T3/CBFB/CEBPB/CEBPG/CHD2/CHD7/CREB1/DPF2/EGR1/EGR3/EP300/ESRRA/ETS1/ETV6/FOS/FOXP1/GABPA/GATA1/GATA2/HES1/IKZF1/IRF1/JUN/JUNB/KAT7/KLF1/KLF13/KLF6/LEF1/MEIS2/MITF/MYC/NBN/NSD2/PATZ1/PKNOX1/PML/RB1/RBM15/RCOR1/REST/RUNX1/SIN3A/SMAD3/SMAD5/SMARCA4/SMARCC2/SMARCE1/SPI1/SRF/STAT6/TAL1/TCF3/TCF7/XRCC5/YY1/ZBTB1/ZBTB7A/ZC3H8/ZMIZ1	64
S2	S2	GO:0048468	cell development	58/360	75/786	5.20515618857365e-09	5.44965686530032e-07	1.71051430796029e-07	ADNP/AFF4/ARHGAP35/ARID4B/ATF1/ATF4/BHLHE40/CBFA2T2/CBFB/CEBPB/CHD7/CREB1/CUX1/DDX20/DEAF1/E2F1/E2F4/EGR2/EP300/ETV1/FEZF1/FOXP1/GATA1/GATA2/HDAC1/HDAC2/HES1/HLTF/HSF4/JUN/JUND/KDM1A/LEF1/MEF2A/NEUROD1/NR2F1/RB1/REST/RNF2/RREB1/RUNX1/SIN3A/SIX5/SKIL/SMAD3/SMAD4/SMAD5/SPI1/SRF/TBPL1/TBX18/THRB/VEZF1/XRCC5/YY1/ZBTB7A/ZMIZ1/ZNF830	58
S2	S2	GO:0016071	mRNA metabolic process	50/360	62/786	5.28451574817001e-09	5.44965686530032e-07	1.71051430796029e-07	AGO1/ATF2/ATF4/CDC5L/CEBPG/CREB1/CSDE1/DDX20/E2F1/FIP1L1/FUS/HLTF/HNRNPH1/HNRNPK/HNRNPL/HNRNPLL/KDM1A/KHSRP/LARP7/NCOA1/NCOA2/NONO/PCBP2/POLR2G/PRPF4/PTBP1/RBFOX2/RBM15/RBM22/RBM25/RBM39/RBM4/REST/SAFB/SNRNP70/SREBF1/SRSF1/SRSF3/SRSF7/TAF1/TAF15/TAF7/TARDBP/TBP/TFCP2/THRB/U2AF1/ZBTB1/ZBTB7A/ZNF830	50
S2	S2	GO:0045321	leukocyte activation	42/360	50/786	1.01142434746642e-08	8.83235857148281e-07	2.77226182913527e-07	ARID1B/ATF2/CBFB/CEBPB/CEBPG/CHD7/EGR1/EGR3/ELF4/EP300/FOXP1/GATA1/GATA2/HES1/IKZF1/IRF1/JUN/JUNB/JUND/KAT7/KLF6/LEF1/NBN/NSD2/PATZ1/PKNOX1/RUNX1/SMAD3/SMARCA4/SMARCC2/SMARCE1/SPI1/SRF/STAT6/TCF3/TCF7/YY1/ZBTB1/ZBTB7A/ZC3H8/ZMIZ1/ZNF3	42
S2	S2	GO:0030097	hemopoiesis	61/360	81/786	1.24379212040406e-08	8.83235857148281e-07	2.77226182913527e-07	ARID1B/ARNT/ATF2/ATF4/CBFA2T3/CBFB/CEBPB/CEBPG/CHD2/CHD7/CREB1/DPF2/EGR1/EGR3/EP300/ESRRA/ETS1/ETV6/FOS/FOXP1/GABPA/GATA1/GATA2/HES1/IKZF1/IRF1/JUN/JUNB/KAT7/KLF1/KLF13/KLF6/LEF1/MEIS2/MITF/MYC/PATZ1/PKNOX1/PML/RB1/RBM15/RCOR1/REST/RUNX1/SIN3A/SMAD5/SMARCA4/SMARCC2/SMARCE1/SPI1/SRF/STAT6/TAL1/TCF3/TCF7/XRCC5/YY1/ZBTB1/ZBTB7A/ZC3H8/ZMIZ1	61
S2	S2	GO:0048534	hematopoietic or lymphoid organ development	61/360	81/786	1.24379212040406e-08	8.83235857148281e-07	2.77226182913527e-07	ARID1B/ARNT/ATF2/ATF4/CBFA2T3/CBFB/CEBPB/CEBPG/CHD2/CHD7/CREB1/DPF2/EGR1/EGR3/EP300/ESRRA/ETS1/ETV6/FOS/FOXP1/GABPA/GATA1/GATA2/HES1/IKZF1/IRF1/JUN/JUNB/KAT7/KLF1/KLF13/KLF6/LEF1/MEIS2/MITF/MYC/PATZ1/PKNOX1/PML/RB1/RBM15/RCOR1/REST/RUNX1/SIN3A/SMAD5/SMARCA4/SMARCC2/SMARCE1/SPI1/SRF/STAT6/TAL1/TCF3/TCF7/XRCC5/YY1/ZBTB1/ZBTB7A/ZC3H8/ZMIZ1	61
S2	S2	GO:1901700	response to oxygen-containing compound	58/360	76/786	1.28470670130659e-08	8.83235857148281e-07	2.77226182913527e-07	ADNP/ATF2/ATF4/CEBPB/CREB1/E2F1/EGR1/EGR2/ELK1/ESRRA/FOS/FOSL1/FOXO4/FOXP1/GABPA/GATA1/HDAC2/HES1/HMGN3/HNRNPL/ID3/JUN/JUND/KAT2B/KAT7/KDM1A/KLF1/KLF15/KLF16/LCOR/MAX/MBD2/NCOA1/NCOA2/NEUROD1/NR2F2/NR4A1/RAD51/RB1/RBM4/RELA/SIN3A/SMAD4/SMARCA4/SP1/SPI1/SREBF1/SRF/STAT5A/STAT6/TAF1/TCF7L2/TFAP4/TRIM24/TRIM25/USF1/XRCC5/ZNF592	58
S2	S2	GO:0051246	regulation of protein metabolic process	69/360	95/786	1.5776950623209e-08	9.78293522784243e-07	3.07062464567686e-07	ADNP/AGO1/ARNT/ATF2/ATF4/BCOR/BRD4/CBFA2T3/CCNT2/CSDE1/CTBP1/CTCF/CTCFL/EGR1/EP300/GATA1/GATA2/HCFC1/HDAC1/HDAC2/HDAC3/HDAC8/HES1/HMG20A/HNRNPL/JUN/KAT2B/KAT7/KDM1A/KHSRP/KLF15/MLLT1/MTA1/MYC/NBN/NFYA/NFYB/NR1H2/NR2F2/NR4A1/PHF20/PML/POLR2G/PTBP1/RAD51/RB1/RBM4/RELA/REST/RUNX1/SIN3A/SIRT6/SMAD3/SMAD4/SNRNP70/SP1/SPI1/SREBF1/TAF1/TAF7/TARDBP/TCF7L2/TFAP4/XRCC5/ZFP91/ZMIZ1/ZNF274/ZNF592/ZZZ3	69
S2	S2	GO:0072359	circulatory system development	53/360	68/786	1.66013446290659e-08	9.78293522784243e-07	3.07062464567686e-07	AGO1/ATF2/BCOR/CHD7/CREB1/CREB3L1/E2F7/E2F8/EGR1/EGR2/EGR3/EP300/ETS1/FOSL1/FOXJ2/FOXO4/FOXP1/GATA2/GTF2I/HES1/ID3/JUN/JUNB/KAT2B/LEF1/MBD2/MEF2A/MEF2D/NFATC3/NR2F2/NR4A1/NSD2/PKNOX1/PML/RB1/RBM15/REST/RUNX1/SIRT6/SMAD1/SMAD3/SMAD4/SMAD5/SOX6/SP1/SPI1/SRF/TBX18/TCF7L2/VEZF1/YY1/ZBTB14/ZMIZ1	53
S2	S2	GO:1901652	response to peptide	25/360	26/786	3.12633487618486e-08	1.71948418190167e-06	5.39704125994018e-07	CREB1/EGR1/EGR2/ESRRA/FOS/FOXO4/HNRNPL/JUND/KAT2B/KAT7/KLF1/KLF15/MAX/NCOA1/NCOA2/NR4A1/RB1/RBM4/RELA/SP1/SREBF1/STAT5A/STAT6/USF1/ZNF592	25
S2	S2	GO:0051240	positive regulation of multicellular organismal process	62/360	84/786	3.58851662020559e-08	1.8503288822935e-06	5.80773084585904e-07	ADNP/ARID1B/ARID4B/ARNT/ATF2/ATF4/BRD9/CBFB/CEBPB/CEBPG/CHD7/CREB1/CUX1/DPF2/E2F1/EGR1/EGR2/EGR3/ETS1/FOS/FOXP1/GATA2/HDAC1/HDAC2/HDAC3/HES1/IRF1/KDM1A/KDM5B/LEF1/MEF2A/MYC/NCOA1/NCOA2/NR1H2/NR2C2/NSD2/RB1/RELA/REST/RREB1/RUNX1/SAP30/SIN3A/SIRT6/SKIL/SMAD1/SMAD3/SMAD4/SMARCA4/SMARCC2/SMARCE1/SOX6/SP1/SRF/STAT6/TCF7L2/TEAD4/USF1/XRCC5/ZBTB1/ZMIZ1	62
S2	S2	GO:0006915	apoptotic process	66/360	91/786	3.88623360545068e-08	1.88596630852754e-06	5.91958803059361e-07	ADNP/ATF2/ATF3/ATF4/ATF6/BCLAF1/CEBPB/CREB3/CREB3L1/DDX20/DIDO1/DPF2/E2F1/E2F3/EGR1/EGR3/EP300/EP400/ETV6/FOSL1/FOXP1/GATA1/GATA2/HDAC1/HDAC2/HDAC3/HDGF/HNRNPK/ID3/IRF1/JUN/KDM1A/LEF1/MAX/MAZ/MEF2A/MEF2D/MITF/MNT/MYBL2/MYC/NBN/NCOA1/NEUROD1/NONO/NR4A1/PML/RB1/RBM25/RELA/REST/SIN3A/SKIL/SMAD3/SMAD4/SPI1/TAF9B/TARDBP/TCF7L2/TFAP4/TFDP1/THRB/TRIM24/ZBTB7A/ZC3H8/ZNF830	66
S2	S2	GO:0051094	positive regulation of developmental process	67/360	93/786	4.70618475120898e-08	2.15700134430411e-06	6.77030087016028e-07	ADNP/ARID1B/ARID4B/ARNT/ATF4/BRD9/CBFB/CEBPB/CHD7/CREB1/CUX1/DPF2/E2F1/EGR2/EGR3/ETS1/FEZF1/FOS/GATA1/GATA2/HDAC1/HDAC2/HES1/HSF4/JUNB/JUND/KAT7/KDM1A/KDM5B/LEF1/MYC/NCOA1/NCOA2/NEUROD1/NR2C2/NSD2/RB1/RBM4/RCOR1/REST/RREB1/RUNX1/SAP30/SIN3A/SIRT6/SKIL/SMAD1/SMAD3/SMAD4/SMAD5/SMARCA4/SMARCC2/SMARCE1/SOX6/SP1/SRF/STAT6/TAL1/TCF12/TCF3/TCF7L2/TEAD4/VEZF1/XRCC5/ZBTB1/ZEB2/ZMIZ1	67
S2	S2	GO:0001775	cell activation	43/360	53/786	5.31691601909238e-08	2.26972342015144e-06	7.12410795990118e-07	ARID1B/ATF2/CBFB/CEBPB/CEBPG/CHD7/EGR1/EGR3/ELF4/EP300/FOXP1/GATA1/GATA2/HES1/IKZF1/IRF1/JUN/JUNB/JUND/KAT7/KLF6/LEF1/NBN/NSD2/PATZ1/PKNOX1/RUNX1/SMAD3/SMAD4/SMARCA4/SMARCC2/SMARCE1/SPI1/SRF/STAT6/TCF3/TCF7/YY1/ZBTB1/ZBTB7A/ZC3H8/ZMIZ1/ZNF3	43
S2	S2	GO:0071495	cellular response to endogenous stimulus	64/360	88/786	5.50235980642774e-08	2.26972342015144e-06	7.12410795990118e-07	ARID4B/ATF2/ATF4/CEBPB/CREB3L1/E2F1/EGR1/EGR3/EP300/ESRRA/FOS/FOXO4/FOXP1/GABPA/GATA1/HDAC1/HDAC2/HES1/JUN/KAT2B/KDM1A/KDM5B/KLF1/KLF15/KLF16/LEF1/MAX/NCOA1/NCOA2/NCOR1/NR2C1/NR4A1/PML/RAD51/RB1/RBFOX2/RBM4/RELA/REST/SAFB/SAP30/SIN3A/SKIL/SMAD1/SMAD3/SMAD4/SMAD5/SMARCA4/SOX6/SP1/SPI1/SREBF1/STAT5A/STAT6/TAF1/TAF7/TFAP4/THRB/TRIM24/USF1/ZBTB7A/ZEB2/ZMIZ1/ZNF592	64
S2	S2	GO:0012501	programmed cell death	66/360	92/786	8.05738445843957e-08	3.16540103724411e-06	9.93542143747435e-07	ADNP/ATF2/ATF3/ATF4/ATF6/BCLAF1/CEBPB/CREB3/CREB3L1/DDX20/DIDO1/DPF2/E2F1/E2F3/EGR1/EGR3/EP300/EP400/ETV6/FOSL1/FOXP1/GATA1/GATA2/HDAC1/HDAC2/HDAC3/HDGF/HNRNPK/ID3/IRF1/JUN/KDM1A/LEF1/MAX/MAZ/MEF2A/MEF2D/MITF/MNT/MYBL2/MYC/NBN/NCOA1/NEUROD1/NONO/NR4A1/PML/RB1/RBM25/RELA/REST/SIN3A/SKIL/SMAD3/SMAD4/SPI1/TAF9B/TARDBP/TCF7L2/TFAP4/TFDP1/THRB/TRIM24/ZBTB7A/ZC3H8/ZNF830	66
S2	S2	GO:0045597	positive regulation of cell differentiation	53/360	70/786	9.99731123871635e-08	3.74899171451863e-06	1.17671701661446e-06	ADNP/ARID1B/ARNT/CBFB/CEBPB/CREB1/CUX1/E2F1/EGR2/EGR3/ETS1/FEZF1/FOS/GATA1/GATA2/HDAC1/HDAC2/HES1/HSF4/JUNB/JUND/KAT7/KDM1A/LEF1/NCOA1/NEUROD1/RB1/RBM4/RCOR1/REST/RREB1/RUNX1/SIN3A/SIRT6/SKIL/SMAD1/SMAD3/SMAD4/SMAD5/SMARCA4/SMARCC2/SMARCE1/SOX6/SRF/TAL1/TCF12/TCF3/TCF7L2/VEZF1/XRCC5/ZBTB1/ZEB2/ZMIZ1	53
S2	S2	GO:0008219	cell death	68/360	96/786	1.13409111065072e-07	4.06793550559498e-06	1.2768256897944e-06	ADNP/ATF2/ATF3/ATF4/ATF6/BCLAF1/CEBPB/CREB3/CREB3L1/DDX20/DIDO1/DPF2/E2F1/E2F3/EGR1/EGR3/ELK1/EP300/EP400/ETV6/FOS/FOSL1/FOXP1/GATA1/GATA2/HDAC1/HDAC2/HDAC3/HDGF/HNRNPK/ID3/IRF1/JUN/KDM1A/LEF1/MAX/MAZ/MEF2A/MEF2D/MITF/MNT/MYBL2/MYC/NBN/NCOA1/NEUROD1/NONO/NR4A1/PML/RB1/RBM25/RELA/REST/SIN3A/SKIL/SMAD3/SMAD4/SPI1/TAF9B/TARDBP/TCF7L2/TFAP4/TFDP1/THRB/TRIM24/ZBTB7A/ZC3H8/ZNF830	68
S2	S2	GO:0007399	nervous system development	69/360	98/786	1.32787154013158e-07	4.56455841920229e-06	1.43270350382617e-06	ADNP/ARHGAP35/ARID1B/ATF1/ATF2/ATF4/BHLHE40/CBFA2T2/CEBPB/CHD7/CREB1/CUX1/DEAF1/DMBX1/DPF2/E2F1/EGR2/EGR3/EP300/ETV1/ETV6/FEZF1/FOS/FOXP1/GATA2/HDAC1/HDAC2/HES1/HLTF/HMG20A/ID3/JUN/KDM1A/KDM4B/KLF15/LEF1/MEF2A/MEF2D/MEIS2/NCOA1/NEUROD1/NR2C2/NR2F1/NR2F2/OTX1/PHF8/RB1/RBFOX2/REST/RUNX1/SIN3A/SKIL/SMAD1/SMAD4/SMARCA4/SMARCC2/SMARCE1/SOX6/SRF/TAF1/TCF12/TCF3/THRB/XRCC5/ZEB2/ZMIZ1/ZNF148/ZNF24/ZNF609	69
S2	S2	GO:0002521	leukocyte differentiation	43/360	54/786	1.51244056555209e-07	4.62134617252029e-06	1.45052779386283e-06	ARID1B/ATF2/CBFA2T3/CBFB/CEBPB/CEBPG/CHD7/CREB1/EGR1/EGR3/EP300/ESRRA/FOS/FOXP1/GATA1/GATA2/IKZF1/IRF1/JUN/JUNB/KAT7/KLF6/LEF1/MITF/MYC/PATZ1/PKNOX1/RB1/RUNX1/SMARCA4/SMARCC2/SMARCE1/SPI1/SRF/STAT6/TAL1/TCF3/TCF7/YY1/ZBTB1/ZBTB7A/ZC3H8/ZMIZ1	43
S2	S2	GO:0006793	phosphorus metabolic process	43/360	54/786	1.51244056555209e-07	4.62134617252029e-06	1.45052779386283e-06	ADNP/ARNT/ATF2/CBFA2T3/CCNT2/CREB1/CTBP1/EGR1/EP300/FOXK1/FOXK2/GATA1/HDAC2/HDAC3/HES1/JUN/KAT2B/MLLT1/NBN/NCOR1/NR1H2/NR2F2/PML/PTBP1/RAD51/RB1/SIRT6/SMAD1/SMAD3/SMAD4/SMAD5/TAF1/TAF7/TARDBP/TBP/TBPL1/TFAP4/TRIM24/TRIM28/XRCC5/ZBTB7A/ZFP91/ZNF592	43
S2	S2	GO:0006796	phosphate-containing compound metabolic process	43/360	54/786	1.51244056555209e-07	4.62134617252029e-06	1.45052779386283e-06	ADNP/ARNT/ATF2/CBFA2T3/CCNT2/CREB1/CTBP1/EGR1/EP300/FOXK1/FOXK2/GATA1/HDAC2/HDAC3/HES1/JUN/KAT2B/MLLT1/NBN/NCOR1/NR1H2/NR2F2/PML/PTBP1/RAD51/RB1/SIRT6/SMAD1/SMAD3/SMAD4/SMAD5/TAF1/TAF7/TARDBP/TBP/TBPL1/TFAP4/TRIM24/TRIM28/XRCC5/ZBTB7A/ZFP91/ZNF592	43
S2	S2	GO:0071417	cellular response to organonitrogen compound	32/360	37/786	1.80811184053567e-07	5.14376644290321e-06	1.61450276868158e-06	ATF2/ATF4/CEBPB/EGR1/ESRRA/FOS/FOXO4/GABPA/GATA1/HDAC2/JUN/KAT2B/KDM1A/KLF1/KLF15/KLF16/MAX/NCOA1/NCOA2/NR4A1/RAD51/RB1/RBM4/RELA/SIN3A/SP1/SREBF1/STAT5A/STAT6/TAF1/USF1/ZNF592	32
S2	S2	GO:1901699	cellular response to nitrogen compound	32/360	37/786	1.80811184053567e-07	5.14376644290321e-06	1.61450276868158e-06	ATF2/ATF4/CEBPB/EGR1/ESRRA/FOS/FOXO4/GABPA/GATA1/HDAC2/JUN/KAT2B/KDM1A/KLF1/KLF15/KLF16/MAX/NCOA1/NCOA2/NR4A1/RAD51/RB1/RBM4/RELA/SIN3A/SP1/SREBF1/STAT5A/STAT6/TAF1/USF1/ZNF592	32
S2	S2	GO:0006325	chromatin organization	69/360	99/786	2.56794994820656e-07	7.06186235756803e-06	2.21654627108355e-06	ARID1B/ARID4B/ASH1L/BCOR/BRD4/BRD9/CBX1/CBX3/CGGBP1/CHD1/CHD2/CHD7/CTBP1/CTCF/CTCFL/DPF2/EMSY/EP300/EP400/FOXA3/GATAD2A/GATAD2B/HCFC1/HDAC1/HDAC2/HDAC3/HDAC8/HLTF/HMG20A/HMGN3/IKZF1/KAT2B/KAT7/KDM1A/KDM4B/KDM5B/L3MBTL2/MBD2/MLLT1/MTA1/MTA2/MTA3/MYC/NCOR1/NFE2/NFRKB/NSD2/PHF20/PHF21A/PHF8/RB1/RBBP5/RBM15/RCOR1/RELA/SAFB/SETDB1/SIN3A/SIRT6/SMARCA4/SMARCC2/SMARCE1/SPI1/TAL1/TBL1XR1/TRIM28/YY1/ZBTB1/…	69
S2	S2	GO:0046649	lymphocyte activation	37/360	45/786	2.68829666729015e-07	7.15433790488507e-06	2.24557208880603e-06	ARID1B/ATF2/CBFB/CEBPB/CEBPG/CHD7/EGR1/EGR3/ELF4/EP300/FOXP1/HES1/IKZF1/IRF1/JUNB/KAT7/KLF6/LEF1/NBN/NSD2/PATZ1/PKNOX1/RUNX1/SMAD3/SMARCA4/SMARCC2/SMARCE1/SPI1/SRF/STAT6/TCF3/TCF7/YY1/ZBTB1/ZBTB7A/ZC3H8/ZMIZ1	37
S2	S2	GO:0042981	regulation of apoptotic process	54/360	73/786	2.91682861107003e-07	7.51994876291492e-06	2.36032841553693e-06	ADNP/ATF2/ATF3/ATF4/ATF6/BCLAF1/CEBPB/CREB3/CREB3L1/DDX20/E2F1/E2F3/EGR1/EGR3/EP400/FOSL1/FOXP1/GATA1/GATA2/HDAC1/HDAC2/HDAC3/HDGF/HNRNPK/ID3/JUN/KDM1A/LEF1/MAZ/MITF/MNT/MYBL2/MYC/NCOA1/NEUROD1/NONO/NR4A1/PML/RB1/RBM25/RELA/REST/SIN3A/SKIL/SMAD3/SMAD4/TAF9B/TARDBP/TCF7L2/TFAP4/TRIM24/ZBTB7A/ZC3H8/ZNF830	54
S2	S2	GO:0043434	response to peptide hormone	22/360	23/786	3.2103817617578e-07	8.0259544043945e-06	2.51915123889129e-06	CREB1/EGR1/EGR2/ESRRA/FOS/FOXO4/JUND/KAT2B/KLF15/MAX/NCOA1/NCOA2/NR4A1/RB1/RBM4/RELA/SP1/SREBF1/STAT5A/STAT6/USF1/ZNF592	22
S2	S2	GO:1903131	mononuclear cell differentiation	36/360	44/786	5.08983213124478e-07	1.23503279655204e-05	3.87646657673751e-06	ARID1B/ATF2/CBFB/CEBPB/CEBPG/CHD7/EGR1/EGR3/EP300/FOS/FOXP1/GATA1/IKZF1/IRF1/JUN/JUNB/KAT7/KLF6/LEF1/MYC/PATZ1/PKNOX1/RUNX1/SMARCA4/SMARCC2/SMARCE1/SPI1/SRF/STAT6/TCF3/TCF7/YY1/ZBTB1/ZBTB7A/ZC3H8/ZMIZ1	36
S2	S2	GO:0002682	regulation of immune system process	47/360	62/786	5.68656620643879e-07	1.34040489151772e-05	4.2072038700269e-06	ARID1B/ARNT/CBFB/CEBPB/CREB1/CREB3/EGR3/ELF1/EP300/ESRRA/ETS1/FOS/FOXP1/GABPA/GATA1/GATA2/HES1/IRF1/JUNB/JUND/KAT7/KLF13/LEF1/MEIS2/MITF/MYC/NONO/NR1H2/NSD2/RB1/RBM15/RCOR1/RELA/RUNX1/SIN3A/SMAD3/SMARCA4/SMARCC2/SMARCE1/SPI1/STAT6/TAL1/TCF7/XRCC5/ZBTB1/ZC3H8/ZMIZ1	47
S2	S2	GO:0016310	phosphorylation	39/360	49/786	6.43632296007621e-07	1.47287065023345e-05	4.62298156245523e-06	ADNP/ARNT/ATF2/CBFA2T3/CCNT2/CREB1/CTBP1/EGR1/EP300/FOXK1/FOXK2/GATA1/HDAC2/HDAC3/HES1/JUN/KAT2B/MLLT1/NBN/NCOR1/NR2F2/PML/RAD51/RB1/SIRT6/SMAD1/SMAD4/SMAD5/TAF1/TAF7/TARDBP/TBP/TFAP4/TRIM24/TRIM28/XRCC5/ZBTB7A/ZFP91/ZNF592	39
S2	S2	GO:0048584	positive regulation of response to stimulus	58/360	81/786	6.60560170407729e-07	1.47287065023345e-05	4.62298156245523e-06	ARID1B/ARNT/ATF3/ATF6/BCLAF1/BRD4/CC2D1A/CEBPB/CEBPG/CREB3/CXXC5/DPF2/ELF1/EP300/EP400/ESRRA/ETS1/FOXM1/FOXP1/FUS/GATA1/GATA2/HDAC3/HES1/JUN/LEF1/MAZ/MBD2/MYC/NFRKB/NONO/NR2C1/NSD2/PML/PTBP1/RELA/RREB1/SIN3A/SIRT6/SKIL/SMAD3/SMAD4/SMARCA4/SMARCC2/SMARCE1/SPI1/STAT6/TBL1XR1/TCF7L2/THRB/TRIM25/TRIM28/USF1/XRCC5/YY1/ZBTB1/ZEB2/ZMIZ1	58
S2	S2	GO:0006338	chromatin remodeling	42/360	54/786	7.27202763977556e-07	1.57879547442496e-05	4.955453737908e-06	ARID1B/BRD4/BRD9/CBX3/CHD1/CHD2/CHD7/CTBP1/CTCF/DPF2/EP300/EP400/GATAD2A/GATAD2B/HCFC1/HDAC1/HDAC2/HLTF/KAT2B/KDM1A/KDM4B/KDM5B/MBD2/MLLT1/MTA1/MTA2/MTA3/MYC/NFE2/NFRKB/PHF8/RB1/SETDB1/SIN3A/SIRT6/SMARCA4/SMARCC2/SMARCE1/TRIM28/YY1/ZBTB1/ZBTB7A	42
S2	S2	GO:0010628	positive regulation of gene expression	55/360	76/786	7.68553953949502e-07	1.62578721027779e-05	5.10294932986714e-06	ARID1B/ARNT/ATF2/ATF3/ATF4/CEBPB/CEBPG/CSDE1/CTCF/CTCFL/E2F1/EGR1/EP300/ETS1/FOXP1/FUS/GABPA/GATA2/HCFC1/HDAC1/HDAC2/HES1/HNRNPL/HNRNPLL/ID3/IRF1/KAT2B/KDM5B/LEF1/MAFG/MAZ/MEF2A/MITF/MYC/NCOR1/NR1H2/NSD2/PHF8/POLR2A/POLR2G/RBM22/RBM4/RELA/RUNX1/SMAD1/SMAD3/SNRNP70/SP1/SPI1/STAT6/TAF15/TARDBP/TCF12/TRIM24/YY1	55
S2	S2	GO:0040011	locomotion	35/360	43/786	9.57583320209477e-07	1.97501559793205e-05	6.19909202030346e-06	ARHGAP35/ARID4B/CREB3/DACH1/EGR2/EGR3/EP300/ETS1/ETV1/FEZF1/FOSL1/FOXO4/FOXP1/GATA2/HDAC1/HDAC2/JUN/LEF1/MAZ/MITF/MTA2/NR2F2/NR4A1/PATZ1/RREB1/SAP30/SIN3A/SIN3B/SMAD3/SMAD4/SP1/SPI1/SRF/STAT5A/ZNF609	35
S2	S2	GO:0009966	regulation of signal transduction	66/360	96/786	1.14252666417524e-06	2.29898658035261e-05	7.2159578790015e-06	ARHGAP35/ARID4B/ARNT/ASH1L/ATF3/ATF6/BCLAF1/BRD4/CBFA2T2/CC2D1A/CREB3/CREB3L1/CXXC5/EGR1/ELF1/EP300/FOXM1/FOXP1/GATA1/GATA2/HDAC1/HDAC2/HDAC3/HES1/HMGXB4/HNRNPK/IRF1/JUN/KDM1A/KLF15/LEF1/MAZ/MBD2/MNT/MYC/NCOA1/NCOR1/NEUROD1/NONO/NR1H2/NR2C1/PML/PTBP1/RAD51/RB1/RBM4/RELA/SAP30/SIN3A/SKIL/SMAD3/SMAD4/SMARCA4/SPI1/TAF1/TAF9B/TBL1XR1/TBX18/TCF7L2/THRB/TRIM24/TRIM25/ZBTB7A/ZEB2/ZMIZ1/ZNF592	66
S2	S2	GO:1901701	cellular response to oxygen-containing compound	47/360	63/786	1.29767900053813e-06	2.4990425278179e-05	7.84388468061504e-06	ATF4/CEBPB/CREB1/E2F1/EGR1/ELK1/ESRRA/FOS/FOXO4/FOXP1/GABPA/GATA1/HDAC2/HES1/HMGN3/ID3/JUN/KAT2B/KDM1A/KLF1/KLF15/KLF16/LCOR/MAX/NCOA1/NCOA2/NEUROD1/NR4A1/RAD51/RB1/RBM4/RELA/SIN3A/SMAD4/SMARCA4/SP1/SPI1/SREBF1/SRF/STAT5A/STAT6/TAF1/TFAP4/TRIM24/USF1/XRCC5/ZNF592	47
S2	S2	GO:0043067	regulation of programmed cell death	54/360	75/786	1.30253125692327e-06	2.4990425278179e-05	7.84388468061504e-06	ADNP/ATF2/ATF3/ATF4/ATF6/BCLAF1/CEBPB/CREB3/CREB3L1/DDX20/E2F1/E2F3/EGR1/EGR3/EP400/FOSL1/FOXP1/GATA1/GATA2/HDAC1/HDAC2/HDAC3/HDGF/HNRNPK/ID3/JUN/KDM1A/LEF1/MAZ/MITF/MNT/MYBL2/MYC/NCOA1/NEUROD1/NONO/NR4A1/PML/RB1/RBM25/RELA/REST/SIN3A/SKIL/SMAD3/SMAD4/TAF9B/TARDBP/TCF7L2/TFAP4/TRIM24/ZBTB7A/ZC3H8/ZNF830	54
S2	S2	GO:0032879	regulation of localization	36/360	45/786	1.4695973987063e-06	2.75549512257431e-05	8.64882679621412e-06	ATF4/CEBPB/CHD7/CREB1/GATA1/GATA2/HDAC3/HDAC8/HES1/HMGN3/HNRNPK/KAT2B/KAT7/KDM1A/KDM5B/KLF15/LARP7/MEF2A/NEUROD1/NR1H2/NSD2/PML/RB1/RBM22/RBM4/REST/SIN3A/SIRT6/SMAD3/SMAD4/SPI1/SREBF1/TARDBP/TCF7L2/TRIM25/TRIM28	36
S2	S2	GO:0009725	response to hormone	45/360	60/786	1.75533861259959e-06	3.21812078976592e-05	1.01008958760117e-05	CREB1/EGR1/EGR2/EP300/ESRRA/FOS/FOSL1/FOXO4/FOXP1/GATA1/HDAC1/HES1/JUND/KAT2B/KDM1A/KLF15/MAX/NCOA1/NCOA2/NCOR1/NR2C1/NR4A1/RB1/RBBP5/RBFOX2/RBM4/RELA/REST/SAFB/SMARCA4/SP1/SREBF1/SRF/STAT5A/STAT6/TAF7/TFAP4/THRB/TRIM24/TRIM25/USF1/YY1/ZBTB7A/ZMIZ1/ZNF592	45
S2	S2	GO:0010941	regulation of cell death	56/360	79/786	1.85591107908024e-06	3.32853617443738e-05	1.04474628250283e-05	ADNP/ATF2/ATF3/ATF4/ATF6/BCLAF1/CEBPB/CREB3/CREB3L1/DDX20/E2F1/E2F3/EGR1/EGR3/ELK1/EP400/FOS/FOSL1/FOXP1/GATA1/GATA2/HDAC1/HDAC2/HDAC3/HDGF/HNRNPK/ID3/JUN/KDM1A/LEF1/MAZ/MITF/MNT/MYBL2/MYC/NCOA1/NEUROD1/NONO/NR4A1/PML/RB1/RBM25/RELA/REST/SIN3A/SKIL/SMAD3/SMAD4/TAF9B/TARDBP/TCF7L2/TFAP4/TRIM24/ZBTB7A/ZC3H8/ZNF830	56
S2	S2	GO:0065009	regulation of molecular function	57/360	81/786	2.18025290892017e-06	3.76910541782956e-05	1.18303021727091e-05	ADNP/ARHGAP35/ATF2/BHLHE40/CCNT2/CEBPG/E2F1/EGR1/EP300/FOSL1/GATA1/GTF2B/GTF2F1/HDAC1/HDAC2/HES1/HMBOX1/HNRNPK/HNRNPL/ID3/JUN/KAT2B/KDM1A/LEF1/MBD2/MLLT1/MYC/NBN/NEUROD1/NR1H2/NR2F2/NR4A1/PML/RB1/RELA/REST/RNF2/SIN3A/SMAD3/SMAD4/SMARCA4/SNRNP70/SPI1/SRF/TAF1/TAF7/TCF3/TCF7L2/TFAP4/TFDP1/TRIM25/TRIM28/XRCC5/ZBTB7A/ZEB2/ZFP91/ZNF431	57
S2	S2	GO:0007166	cell surface receptor signaling pathway	53/360	74/786	2.19293406128265e-06	3.76910541782956e-05	1.18303021727091e-05	ARID4B/ARNT/ATF2/ATF3/CBFA2T2/CREB3L1/EGR1/ELF1/EP300/FOS/FOXO4/FOXP1/GATA1/GATA2/HBP1/HDAC1/HDAC2/HES1/HMGXB4/IRF1/JUN/KLF15/LEF1/MBD2/MITF/NEUROD1/NR1H2/PML/RB1/RBM15/RBM4/RELA/SAP30/SIN3A/SKIL/SMAD1/SMAD3/SMAD4/SMAD5/SMARCA4/SPI1/SREBF1/STAT5A/STAT6/TBL1XR1/TBX18/TCF7/TCF7L2/ZBTB33/ZBTB7A/ZEB2/ZMIZ1/ZNF592	53
S2	S2	GO:0006396	RNA processing	40/360	52/786	2.33877083513136e-06	3.85897187796674e-05	1.21123710619434e-05	AGO1/CDC5L/CHD7/DDX20/FIP1L1/FUS/HNRNPH1/HNRNPK/HNRNPL/HNRNPLL/HNRNPUL1/KAT2B/KDM1A/KHSRP/LARP7/NCOR1/NONO/POLR2A/PRPF4/PTBP1/RBFOX2/RBM15/RBM22/RBM25/RBM39/RBM4/REST/SAFB/SMAD1/SMAD3/SNRNP70/SRSF1/SRSF3/SRSF7/TAF15/TARDBP/TOE1/U2AF1/ZBTB7A/ZNF830	40
S2	S2	GO:0008284	positive regulation of cell population proliferation	40/360	52/786	2.33877083513136e-06	3.85897187796674e-05	1.21123710619434e-05	ARNT/ATF2/ATF3/BRD9/E2F1/E2F3/EGR1/EGR3/FOSL1/FOXJ2/FOXM1/FOXP1/GATA1/GATA2/HDAC1/HDAC2/HES1/HSF4/JUN/KAT7/KDM1A/KDM5B/LEF1/MAZ/MEF2D/MEIS2/MTA3/MYC/NR4A1/PML/RELA/RREB1/SIRT6/SMAD4/SMARCA4/SP1/STAT5A/TCF7L2/ZMIZ1/ZNF143	40
S2	S2	GO:0080134	regulation of response to stress	50/360	69/786	2.52833132969538e-06	4.08994773921311e-05	1.28373479278651e-05	ARID1B/ASH1L/ATF4/ATF6/BCLAF1/BRD4/CEBPB/CEBPG/CREB3/CREB3L1/DPF2/EP300/EP400/ETS1/FOXM1/FOXP1/FUS/HDAC3/HNRNPK/IRF1/KAT2B/KAT7/KDM1A/MYC/NCOR1/NFRKB/NONO/NR1H2/NSD2/PCBP2/PML/RAD51/RB1/RELA/REST/RREB1/SIN3A/SIRT6/SKIL/SMAD3/SMARCA4/SMARCC2/SMARCE1/SPI1/TAF7/TAF9B/TRIM28/USF1/XRCC5/YY1	50
S2	S2	GO:0016032	viral process	26/360	30/786	2.78185965515553e-06	4.41352733750636e-05	1.38529853272927e-05	CCNT2/CHD1/CSDE1/CTBP1/EP300/GTF2B/HCFC1/HDAC1/JUN/LARP7/LEF1/PCBP1/PCBP2/PTBP1/REST/SETDB1/SMARCA4/SP1/TARDBP/TFAP4/TRIM25/TRIM28/USF1/USF2/ZBED1/ZNF639	26
S2	S2	GO:0051726	regulation of cell cycle	55/360	78/786	3.0801847435579e-06	4.70965728016263e-05	1.47824649559171e-05	ARID1B/ATF2/BRD4/CCNT2/CDC5L/CTBP1/CTCF/DACH1/DPF2/E2F1/E2F5/E2F7/E2F8/E4F1/EP400/FOSL1/FOXM1/FOXO4/HBP1/HCFC1/HDAC8/HES1/ID3/IRF1/JUN/JUNB/JUND/KAT2B/KAT7/MEIS2/MNT/MTA3/MYC/NBN/NFRKB/NR2F2/NR4A1/PML/RAD51/RB1/SIN3A/SKIL/SMARCA4/SMARCC2/SMARCE1/TAF1/TAL1/TARDBP/TFAP4/TFDP1/THAP1/YY1/ZBTB17/ZNF830/ZZZ3	55
S2	S2	GO:0032868	response to insulin	16/360	16/786	3.11842732331163e-06	4.70965728016263e-05	1.47824649559171e-05	EGR1/EGR2/ESRRA/FOS/FOXO4/KAT2B/KLF15/MAX/NCOA1/NCOA2/RB1/RBM4/SP1/SREBF1/USF1/ZNF592	16
S2	S2	GO:0019080	viral gene expression	19/360	20/786	3.19685827501948e-06	4.70965728016263e-05	1.47824649559171e-05	CCNT2/CHD1/CSDE1/EP300/GTF2B/HDAC1/JUN/LARP7/LEF1/PCBP2/PTBP1/REST/SMARCA4/SP1/TARDBP/TFAP4/USF1/USF2/ZNF639	19
S2	S2	GO:1901653	cellular response to peptide	19/360	20/786	3.19685827501948e-06	4.70965728016263e-05	1.47824649559171e-05	ESRRA/FOS/FOXO4/KAT2B/KLF1/KLF15/MAX/NCOA1/NCOA2/NR4A1/RB1/RBM4/RELA/SP1/SREBF1/STAT5A/STAT6/USF1/ZNF592	19
S2	S2	GO:0051179	localization	56/360	80/786	3.59441142948033e-06	5.20243759530048e-05	1.63291821173068e-05	ATF2/ATF4/CEBPB/CHD7/CREB1/CREB3L1/CTCF/E2F3/EGR2/GATA1/GATA2/HDAC3/HDAC8/HDGF/HES1/HMGN3/HMGXB4/HNRNPK/KAT2B/KAT7/KDM1A/KDM5B/KHSRP/KLF15/LARP7/MEF2A/MYC/NEUROD1/NR1H2/NR4A1/NSD2/PML/RB1/RBM22/RBM4/REST/SIN3A/SIRT6/SMAD3/SMAD4/SPI1/SREBF1/SRSF1/SRSF3/SRSF7/STAT5A/TAF7/TARDBP/TCF7L2/TRIM25/TRIM28/USF2/XRCC5/YY1/ZBTB7A/ZC3H11A	56
S2	S2	GO:0061061	muscle structure development	45/360	61/786	3.87285145316311e-06	5.50879732561994e-05	1.7290770553142e-05	ARID1B/ATF3/CCNT2/CHD2/CHD7/CREB1/EGR1/EGR2/EGR3/EP300/ETV1/FOS/FOXK1/FOXO4/FOXP1/HES1/ID3/KDM1A/LEF1/MAFF/MEF2A/MEF2D/NFATC3/NR2F2/NR4A1/PTBP1/RB1/RBM4/REST/SAP30/SIRT6/SMAD1/SMAD3/SMAD4/SMARCA4/SMARCC2/SMARCE1/SOX6/SRF/TBX18/TCF12/TCF7L2/TEAD4/YY1/ZNF609	45
S2	S2	GO:0030098	lymphocyte differentiation	31/360	38/786	3.98732070695883e-06	5.57549081905259e-05	1.75001051545383e-05	ARID1B/ATF2/CBFB/CEBPG/CHD7/EGR1/EGR3/EP300/FOXP1/IKZF1/IRF1/JUNB/KAT7/KLF6/LEF1/PATZ1/PKNOX1/RUNX1/SMARCA4/SMARCC2/SMARCE1/SPI1/SRF/STAT6/TCF3/TCF7/YY1/ZBTB1/ZBTB7A/ZC3H8/ZMIZ1	31
S2	S2	GO:0044419	biological process involved in interspecies interaction between organisms	42/360	56/786	4.11551459503678e-06	5.62079641597423e-05	1.76423083678425e-05	ATF2/CEBPB/CEBPG/CHD1/CHD7/ELF4/EP300/FOS/FOSL1/FOXP1/GATA1/GTF2F1/HDAC1/HDAC2/HNRNPUL1/IRF1/IRF2/JUN/JUND/LEF1/NONO/NR1H2/NR4A1/PCBP2/PML/RELA/REST/SAP30/SIN3A/SMAD3/SMARCA4/SP1/SPI1/TARDBP/TFAP4/TRIM25/TRIM28/XRCC5/ZBED1/ZBTB1/ZNF175/ZNF639	42
S2	S2	GO:0006259	DNA metabolic process	57/360	82/786	4.15598280453852e-06	5.62079641597423e-05	1.76423083678425e-05	ARID1B/ATF1/BACH1/CDC5L/CEBPG/CTCF/CTCFL/DACH1/DPF2/E2F7/E2F8/E4F1/EMSY/EP400/FOS/FOXM1/FUS/GATAD2A/HDAC8/HLTF/HMBOX1/ID3/KAT2B/KAT7/KDM1A/LEF1/MBD2/MTA1/MTA2/MYC/NBN/NFIC/NFRKB/NONO/NSD2/PML/RAD51/RLF/SIN3A/SIRT6/SMARCA4/SMARCC2/SMARCE1/SMC3/SPI1/STAT6/TAF7/TCF3/TCF7/TCF7L2/TFDP1/TRIM28/XRCC5/YY1/ZBTB1/ZBTB7A/ZNF830	57
S2	S2	GO:0035556	intracellular signal transduction	58/360	84/786	4.76457945406964e-06	6.33996459614105e-05	1.98996017945863e-05	ADNP/ARHGAP35/ASH1L/ATF1/ATF2/ATF3/ATF4/BCLAF1/BRD4/CC2D1A/CDC5L/CEBPB/CREB1/CREB3/CREB3L1/CXXC5/E2F1/E2F7/EP300/FOXM1/FOXO4/HDAC1/HDAC3/HNRNPK/JUN/KAT7/KDM1A/MAZ/MEF2A/MYC/NBN/NCOR1/NEUROD1/NFATC3/NONO/PML/PTBP1/RAD51/RB1/RELA/SETDB1/SKIL/SMAD1/SMAD3/SMAD4/SPI1/TAF1/TAF9B/TCF7L2/TEAD1/TEAD4/TFAP4/TRIM24/TRIM25/TRIM28/ZBTB33/ZFP91/ZNF830	58
S2	S2	GO:1903706	regulation of hemopoiesis	34/360	43/786	4.93367254473077e-06	6.46076166571887e-05	2.02787543191941e-05	ARID1B/ARNT/CBFB/CEBPB/CREB1/EGR3/ESRRA/ETS1/FOS/FOXP1/GABPA/GATA1/GATA2/IRF1/JUNB/KAT7/KLF13/LEF1/MEIS2/MITF/MYC/RB1/RBM15/RCOR1/RUNX1/SMARCA4/SMARCC2/SMARCE1/SPI1/TAL1/TCF7/ZBTB1/ZC3H8/ZMIZ1	34
S2	S2	GO:0031399	regulation of protein modification process	50/360	70/786	5.12859025268973e-06	6.57762842412702e-05	2.06455705561116e-05	ADNP/ARNT/ATF2/BCOR/BRD4/CCNT2/CTBP1/CTCF/CTCFL/EGR1/EP300/GATA1/GATA2/HCFC1/HDAC2/HDAC3/HDAC8/HES1/HMG20A/JUN/KAT2B/KAT7/KDM1A/KLF15/MLLT1/MTA1/NBN/NFYA/NFYB/NR2F2/PHF20/PML/PTBP1/RAD51/RB1/RELA/SIN3A/SMAD4/SPI1/SREBF1/TAF1/TAF7/TARDBP/TFAP4/XRCC5/ZFP91/ZMIZ1/ZNF274/ZNF592/ZZZ3	50
S2	S2	GO:0042110	T cell activation	27/360	32/786	5.18237390991826e-06	6.57762842412702e-05	2.06455705561116e-05	ARID1B/ATF2/CBFB/CEBPB/CHD7/EGR1/EGR3/ELF4/FOXP1/HES1/IRF1/JUNB/LEF1/PATZ1/PKNOX1/RUNX1/SMAD3/SMARCA4/SMARCC2/SMARCE1/SPI1/SRF/STAT6/TCF7/ZBTB1/ZC3H8/ZMIZ1	27
S2	S2	GO:0008285	negative regulation of cell population proliferation	37/360	48/786	5.42825225807191e-06	6.64345238308732e-05	2.08521759009822e-05	ATF2/CBFA2T3/CEBPB/CTBP1/CTCF/DACH1/DDX20/E2F1/E2F3/E2F7/ETS1/FEZF1/FOSL1/FOXO4/GATA1/GATA2/HES1/IRF1/JUN/KAT2B/KLF13/MYC/NR2F2/PML/RB1/REST/SIRT6/SIX5/SMAD1/SMAD3/SMAD4/SRF/TFAP4/TFDP1/THAP12/TRIM24/ZBTB17	37
S2	S2	GO:0051052	regulation of DNA metabolic process	37/360	48/786	5.42825225807191e-06	6.64345238308732e-05	2.08521759009822e-05	ARID1B/ATF1/CEBPG/DACH1/DPF2/E2F7/E2F8/EP400/FOXM1/FUS/HDAC8/HMBOX1/ID3/KAT2B/KAT7/KDM1A/MBD2/MYC/NBN/NFRKB/NSD2/PML/RAD51/RLF/SIRT6/SMARCA4/SMARCC2/SMARCE1/SMC3/SPI1/STAT6/TAF7/TFDP1/TRIM28/XRCC5/YY1/ZNF830	37
S2	S2	GO:0051054	positive regulation of DNA metabolic process	25/360	29/786	5.475815297575e-06	6.64345238308732e-05	2.08521759009822e-05	ARID1B/ATF1/CEBPG/DPF2/E2F7/E2F8/EP400/FOXM1/FUS/HMBOX1/KAT7/MYC/NBN/NFRKB/NSD2/PML/RAD51/SIRT6/SMARCA4/SMARCC2/SMARCE1/STAT6/TRIM28/XRCC5/YY1	25
S2	S2	GO:0018205	peptidyl-lysine modification	44/360	60/786	6.62025735389428e-06	7.91552509704751e-05	2.48449017400152e-05	ARID4B/ARNT/ASH1L/ATF2/BCOR/BRD4/CTBP1/CTCF/CTCFL/EGR1/EGR2/EP300/EP400/GATA2/GTF2B/HCFC1/HDAC2/HMG20A/KAT2B/KAT7/KDM1A/KLF15/LEF1/MLLT1/NCOA1/NFYA/NFYB/NSD2/PHF20/PML/RBBP5/RELA/RLF/SETDB1/SIN3A/SMAD4/SPI1/TAF1/TAF7/TRIM28/ZBED1/ZMIZ1/ZNF274/ZZZ3	44
S2	S2	GO:0001944	vasculature development	35/360	45/786	7.01603591945802e-06	8.17622159275751e-05	2.56631644251145e-05	AGO1/ATF2/CHD7/CREB3L1/E2F7/E2F8/EGR1/EGR2/EGR3/ETS1/FOSL1/FOXJ2/FOXO4/GATA2/GTF2I/HES1/JUN/JUNB/LEF1/NFATC3/NR2F2/NR4A1/PKNOX1/PML/RBM15/RUNX1/SIRT6/SMAD1/SP1/SPI1/SRF/TCF7L2/VEZF1/ZBTB14/ZMIZ1	35
S2	S2	GO:0018193	peptidyl-amino acid modification	48/360	67/786	7.1474217458596e-06	8.17622159275751e-05	2.56631644251145e-05	ADNP/ARID4B/ARNT/ASH1L/ATF2/BCOR/BRD4/CTBP1/CTCF/CTCFL/EGR1/EGR2/EP300/EP400/GATA1/GATA2/GTF2B/HCFC1/HDAC2/HES1/HMG20A/KAT2B/KAT7/KDM1A/KLF15/LEF1/MLLT1/NCOA1/NFYA/NFYB/NSD2/PHF20/PML/RBBP5/RELA/RLF/SETDB1/SIN3A/SMAD4/SPI1/TAF1/TAF7/TRIM28/ZBED1/ZMIZ1/ZNF274/ZNF592/ZZZ3	48
S2	S2	GO:0044093	positive regulation of molecular function	38/360	50/786	7.31375252908389e-06	8.17622159275751e-05	2.56631644251145e-05	ADNP/ARHGAP35/ATF2/CCNT2/CEBPG/EGR1/EP300/FOSL1/GTF2B/HDAC1/HDAC2/HES1/HMBOX1/HNRNPK/HNRNPL/KDM1A/MBD2/MYC/NBN/NEUROD1/NR1H2/PML/RB1/RELA/REST/SMAD3/SMARCA4/SRF/TAF1/TCF3/TCF7L2/TFAP4/TFDP1/TRIM25/TRIM28/XRCC5/ZBTB7A/ZFP91	38
S2	S2	GO:0051241	negative regulation of multicellular organismal process	38/360	50/786	7.31375252908389e-06	8.17622159275751e-05	2.56631644251145e-05	AGO1/ARID4B/ATF2/ATF4/BCOR/CBFB/CREB3L1/FOXJ2/FOXO4/FOXP1/GATA1/GATA2/GTF2I/HDAC1/HDAC2/HES1/IRF1/KHSRP/LEF1/MYC/NR1H2/NR2F2/PATZ1/PML/RB1/REST/RUNX1/SAP30/SIN3A/SMAD3/SMAD4/SOX6/SPI1/SRF/TBX18/USF1/YY1/ZC3H8	38
S2	S2	GO:0019220	regulation of phosphate metabolic process	30/360	37/786	7.43292872068864e-06	8.17622159275751e-05	2.56631644251145e-05	ADNP/ARNT/ATF2/CBFA2T3/CCNT2/EGR1/EP300/GATA1/HDAC2/HDAC3/HES1/JUN/KAT2B/MLLT1/NBN/NCOR1/NR2F2/PTBP1/RAD51/RB1/SIRT6/SMAD3/SMAD4/TAF7/TARDBP/TFAP4/XRCC5/ZBTB7A/ZFP91/ZNF592	30
S2	S2	GO:0051174	regulation of phosphorus metabolic process	30/360	37/786	7.43292872068864e-06	8.17622159275751e-05	2.56631644251145e-05	ADNP/ARNT/ATF2/CBFA2T3/CCNT2/EGR1/EP300/GATA1/HDAC2/HDAC3/HES1/JUN/KAT2B/MLLT1/NBN/NCOR1/NR2F2/PTBP1/RAD51/RB1/SIRT6/SMAD3/SMAD4/TAF7/TARDBP/TFAP4/XRCC5/ZBTB7A/ZFP91/ZNF592	30
S2	S2	GO:0035295	tube development	45/360	62/786	8.16972740792936e-06	8.86845409413384e-05	2.7835913328956e-05	AGO1/ARHGAP35/ATF2/CBFA2T2/CHD7/CREB1/CREB3L1/DEAF1/E2F7/E2F8/EGR3/ELK1/EP300/ETS1/FOXJ2/FOXO4/FOXP1/GATA2/GTF2I/HES1/JUN/JUNB/KDM5B/LEF1/MYC/NR2F2/NR4A1/PKNOX1/PML/RB1/RBM15/RUNX1/SIRT6/SMAD1/SMAD3/SMAD4/SMAD5/SP1/SPI1/SREBF1/SRF/TBX18/THRB/VEZF1/ZMIZ1	45
S2	S2	GO:0010629	negative regulation of gene expression	49/360	69/786	8.52314048656669e-06	9.13193623560717e-05	2.86629194763555e-05	ADNP/AGO1/ATF4/CBX3/CREB3L1/CSDE1/CTBP1/CTCF/E2F1/FOXP1/FUS/GATA2/HDAC1/HES1/HNRNPK/HNRNPL/ID3/KAT2B/KDM1A/KHSRP/LEF1/MAX/MBD2/NCOR1/NR1H2/PHF8/PML/POLR2G/PTBP1/RB1/RBM4/RCOR1/REST/SETDB1/SIN3A/SIRT6/SMAD1/SMAD3/SPI1/SRSF3/SRSF7/TAF1/TAF15/TARDBP/TFAP4/TRIM28/YY1/ZNF148/ZNF281	49
S2	S2	GO:0006810	transport	42/360	57/786	9.03732634703372e-06	9.31974279537852e-05	2.92523984390828e-05	ATF2/ATF4/CEBPB/CHD7/CREB1/CREB3L1/E2F3/EGR2/GATA1/GATA2/HDAC3/HES1/HMGN3/HMGXB4/HNRNPK/KDM5B/KHSRP/KLF15/MEF2A/MYC/NEUROD1/NR1H2/NR4A1/PML/RBM22/RBM4/REST/SIRT6/SMAD3/SMAD4/SPI1/SREBF1/SRSF1/SRSF3/SRSF7/STAT5A/TAF7/TARDBP/TCF7L2/TRIM28/USF2/ZC3H11A	42
S2	S2	GO:0010648	negative regulation of cell communication	42/360	57/786	9.03732634703372e-06	9.31974279537852e-05	2.92523984390828e-05	ADNP/ARHGAP35/ARID4B/ASH1L/ATF3/CBFA2T2/CREB3/CREB3L1/EGR1/ELF1/FOXM1/FOXP1/GATA1/GATA2/HDAC1/HDAC2/HDAC3/HMGXB4/KDM1A/MAZ/MNT/MYC/NCOR1/NEUROD1/NONO/NR1H2/RB1/RELA/REST/SAP30/SIN3A/SKIL/SMAD4/SMARCA4/SPI1/SREBF1/SRF/TAF9B/TBX18/TCF7L2/ZBTB7A/ZNF592	42
S2	S2	GO:0023057	negative regulation of signaling	42/360	57/786	9.03732634703372e-06	9.31974279537852e-05	2.92523984390828e-05	ADNP/ARHGAP35/ARID4B/ASH1L/ATF3/CBFA2T2/CREB3/CREB3L1/EGR1/ELF1/FOXM1/FOXP1/GATA1/GATA2/HDAC1/HDAC2/HDAC3/HMGXB4/KDM1A/MAZ/MNT/MYC/NCOR1/NEUROD1/NONO/NR1H2/RB1/RELA/REST/SAP30/SIN3A/SKIL/SMAD4/SMARCA4/SPI1/SREBF1/SRF/TAF9B/TBX18/TCF7L2/ZBTB7A/ZNF592	42
S2	S2	GO:0006282	regulation of DNA repair	20/360	22/786	9.4736034651966e-06	9.64904056640394e-05	3.02859837873731e-05	ARID1B/CEBPG/DPF2/EP400/FOXM1/FUS/KAT2B/KAT7/KDM1A/NFRKB/NSD2/PML/RAD51/SIRT6/SMARCA4/SMARCC2/SMARCE1/TAF7/TRIM28/YY1	20
S2	S2	GO:0006468	protein phosphorylation	31/360	39/786	1.12078963239662e-05	0.000111403788762314	3.49669308268316e-05	ADNP/ATF2/CCNT2/CREB1/CTBP1/EGR1/GATA1/HDAC2/HDAC3/HES1/JUN/KAT2B/MLLT1/NBN/NR2F2/PML/RAD51/RB1/SMAD1/SMAD4/SMAD5/TAF1/TAF7/TARDBP/TBP/TFAP4/TRIM24/TRIM28/XRCC5/ZFP91/ZNF592	31
S2	S2	GO:0008380	RNA splicing	31/360	39/786	1.12078963239662e-05	0.000111403788762314	3.49669308268316e-05	CDC5L/DDX20/FUS/HNRNPH1/HNRNPK/HNRNPL/HNRNPLL/KAT2B/KDM1A/KHSRP/LARP7/NONO/POLR2A/PRPF4/PTBP1/RBFOX2/RBM15/RBM22/RBM25/RBM39/RBM4/REST/SNRNP70/SRSF1/SRSF3/SRSF7/TAF15/TARDBP/U2AF1/ZBTB7A/ZNF830	31
S2	S2	GO:0048646	anatomical structure formation involved in morphogenesis	40/360	54/786	1.22698772290481e-05	0.000120507722785294	3.78244335632309e-05	AGO1/ARHGAP35/ATF2/CREB3L1/DEAF1/E2F7/E2F8/EGR2/EGR3/EP300/ETS1/FOXJ2/FOXO4/GABPA/GATA1/GATA2/GTF2I/HDAC1/HDAC2/HES1/JUN/JUNB/LEF1/MEF2A/NR4A1/PKNOX1/PML/RBM15/RUNX1/SIRT6/SKIL/SMAD1/SMAD3/SMAD4/SP1/SRF/TBPL1/TBX18/TEAD4/VEZF1	40
S2	S2	GO:0001568	blood vessel development	34/360	44/786	1.25208856033125e-05	0.000121526242620386	3.8144122085633e-05	AGO1/ATF2/CHD7/CREB3L1/E2F7/E2F8/EGR1/EGR2/EGR3/ETS1/FOSL1/FOXJ2/FOXO4/GATA2/GTF2I/HES1/JUN/JUNB/LEF1/NR2F2/NR4A1/PKNOX1/PML/RBM15/RUNX1/SIRT6/SMAD1/SP1/SPI1/SRF/TCF7L2/VEZF1/ZBTB14/ZMIZ1	34
S2	S2	GO:0080135	regulation of cellular response to stress	37/360	49/786	1.27912347713507e-05	0.000122706612632143	3.85146114290364e-05	ARID1B/ATF4/ATF6/BCLAF1/CEBPG/CREB3/CREB3L1/DPF2/EP300/EP400/FOXM1/FOXP1/FUS/HDAC3/HNRNPK/KAT2B/KAT7/KDM1A/MYC/NCOR1/NFRKB/NONO/NR1H2/NSD2/PML/RAD51/REST/SIRT6/SKIL/SMARCA4/SMARCC2/SMARCE1/SPI1/TAF7/TAF9B/TRIM28/YY1	37
S2	S2	GO:0051234	establishment of localization	44/360	61/786	1.37311902734337e-05	0.000130209562937734	4.0869604443614e-05	ATF2/ATF4/CEBPB/CHD7/CREB1/CREB3L1/E2F3/EGR2/GATA1/GATA2/HDAC3/HES1/HMGN3/HMGXB4/HNRNPK/KAT2B/KDM5B/KHSRP/KLF15/MEF2A/MYC/NEUROD1/NR1H2/NR4A1/NSD2/PML/RBM22/RBM4/REST/SIRT6/SMAD3/SMAD4/SPI1/SREBF1/SRSF1/SRSF3/SRSF7/STAT5A/TAF7/TARDBP/TCF7L2/TRIM28/USF2/ZC3H11A	44
S2	S2	GO:0071375	cellular response to peptide hormone stimulus	17/360	18/786	1.45132185883928e-05	0.000136061424266182	4.27063609179979e-05	ESRRA/FOS/FOXO4/KAT2B/MAX/NCOA1/NCOA2/NR4A1/RB1/RBM4/RELA/SP1/SREBF1/STAT5A/STAT6/USF1/ZNF592	17
S2	S2	GO:0051049	regulation of transport	27/360	33/786	1.6432620492259e-05	0.000150632354512374	4.72798203636925e-05	ATF4/CEBPB/CHD7/CREB1/GATA1/GATA2/HDAC3/HES1/HMGN3/HNRNPK/KDM5B/KLF15/MEF2A/NEUROD1/NR1H2/PML/RBM22/RBM4/REST/SIRT6/SMAD3/SMAD4/SPI1/SREBF1/TARDBP/TCF7L2/TRIM28	27
S2	S2	GO:0051130	positive regulation of cellular component organization	27/360	33/786	1.6432620492259e-05	0.000150632354512374	4.72798203636925e-05	ADNP/ARHGAP35/ATF1/CBFA2T2/CUX1/EP300/GATA2/HMBOX1/HNRNPK/KDM1A/NBN/NFRKB/NR1H2/PML/RB1/RREB1/RUNX1/SETDB1/SIN3A/SIRT6/SKIL/SMAD3/SRF/TAL1/TRIM28/XRCC5/YY1	27
S2	S2	GO:2001020	regulation of response to DNA damage stimulus	25/360	30/786	1.89455935096724e-05	0.000171759501598678	5.39111162912597e-05	ARID1B/BCLAF1/CEBPG/DPF2/EP400/FOXM1/FUS/HNRNPK/KAT2B/KAT7/KDM1A/MYC/NFRKB/NSD2/PML/RAD51/SIRT6/SKIL/SMARCA4/SMARCC2/SMARCE1/TAF7/TAF9B/TRIM28/YY1	25
S2	S2	GO:0016570	histone modification	55/360	81/786	1.97369756593114e-05	0.000176989183901434	5.55525859518377e-05	ARID4B/ASH1L/ATF2/BCOR/BRD4/CTBP1/CTCF/CTCFL/EP300/EP400/GATA2/GATAD2A/GATAD2B/GTF2B/HCFC1/HDAC1/HDAC2/HDAC3/HDAC8/HSF4/KAT2B/KAT7/KDM1A/KDM4B/KDM5B/LEF1/MBD2/MLLT1/MTA1/MTA2/MTA3/NCOA1/NFYA/NFYB/NSD2/PHF20/PHF8/RAD51/RBBP5/RCOR1/REST/RLF/RNF2/SETDB1/SIN3A/SIN3B/SIRT6/SMAD4/SPI1/SREBF1/TAF1/TAF7/TBL1XR1/ZNF274/ZZZ3	55
S2	S2	GO:0007167	enzyme-linked receptor protein signaling pathway	30/360	38/786	2.03539587721755e-05	0.000180559311688653	5.6673161946295e-05	ARID4B/ARNT/ATF2/CREB3L1/EGR1/EP300/FOS/FOXO4/HDAC1/HDAC2/HES1/JUN/LEF1/PML/RBM4/SAP30/SIN3A/SKIL/SMAD1/SMAD3/SMAD4/SMAD5/SPI1/SREBF1/STAT5A/STAT6/ZBTB7A/ZEB2/ZMIZ1/ZNF592	30
S2	S2	GO:0120036	plasma membrane bounded cell projection organization	23/360	27/786	2.07955261545196e-05	0.000182513926356156	5.72866677940855e-05	ADNP/ARHGAP35/ATF1/CBFA2T2/CREB1/CUX1/E2F4/EGR2/EP300/ETV1/FEZF1/HDAC2/HES1/JUN/KDM1A/MEF2A/NR2F1/RB1/RREB1/SIN3A/SKIL/SMAD4/SRF	23
S2	S2	GO:0007610	behavior	21/360	24/786	2.12481907594852e-05	0.000184523761858688	5.79175061144972e-05	ADNP/CEBPB/CHD7/CREB1/DACH1/DMBX1/EGR1/EGR2/EP300/ETV1/FOS/FOSL1/HDAC2/MAFG/MBD2/MEIS2/MTA1/NCOA2/NCOR1/SRF/THRB	21
S2	S2	GO:0006974	cellular response to DNA damage stimulus	51/360	74/786	2.18093995015626e-05	0.000187424526966554	5.88279854976359e-05	ARID1B/ATF2/BACH1/BCLAF1/BRD4/CBX1/CBX3/CDC5L/CEBPG/CHD2/DPF2/E2F1/E2F7/EMSY/EP300/EP400/FOXM1/FOXO4/FOXP1/FUS/HLTF/HNRNPK/KAT2B/KAT7/KDM1A/MTA1/MYC/NBN/NFRKB/NONO/NSD2/PML/RAD51/RBBP5/SIRT6/SKIL/SMARCA4/SMARCC2/SMARCE1/SMC3/TAF1/TAF7/TAF9B/TFAP4/TRIM28/XRCC5/YY1/ZBTB1/ZBTB40/ZBTB7A/ZNF830	51
S2	S2	GO:0034660	ncRNA metabolic process	33/360	43/786	2.2173119953068e-05	0.000188585814033826	5.91924851704256e-05	AGO1/CC2D1A/CHD7/EGR1/ETS1/FOS/FOSL1/GATA2/GTF3C2/JUN/KAT2B/KHSRP/LARP7/MYC/NCOR1/NFATC3/NR1H2/RELA/REST/SMAD1/SMAD3/SMAD4/SMARCA4/SPI1/SREBF1/SRF/SRSF3/TEAD1/TOE1/YY1/ZC3H4/ZC3H8/ZNF143	33
S2	S2	GO:0014070	response to organic cyclic compound	43/360	60/786	2.29058639771928e-05	0.000191943511039563	6.02463843262935e-05	ATF1/ATF2/ATF4/CEBPB/CREB1/EGR1/ELK1/EP300/ESRRA/FOS/FOSL1/FOXP1/GABPA/GATA1/HDAC1/HDAC2/HES1/ID3/JUND/KDM1A/KLF16/LCOR/MBD2/NCOA2/NCOR1/NR2C1/NR2F2/RAD51/RBFOX2/REST/SAFB/SIN3A/SMAD1/SMAD5/SMARCA4/SREBF1/TAF1/TAF7/TFAP4/TRIM24/TRIM25/ZBTB7A/ZMIZ1	43
S2	S2	GO:0022008	neurogenesis	47/360	67/786	2.30332213247476e-05	0.000191943511039563	6.02463843262935e-05	ADNP/ARHGAP35/ATF1/ATF4/BHLHE40/CBFA2T2/CEBPB/CHD7/CREB1/CUX1/E2F1/EGR2/EP300/ETV1/ETV6/FEZF1/GATA2/HDAC1/HDAC2/HES1/HLTF/HMG20A/ID3/JUN/KDM1A/KLF15/LEF1/MEF2A/NCOA1/NEUROD1/NR2F1/NR2F2/RB1/REST/RUNX1/SIN3A/SKIL/SMAD4/SMARCE1/SOX6/SRF/TCF12/TCF3/THRB/XRCC5/ZMIZ1/ZNF609	47
S2	S2	GO:0042325	regulation of phosphorylation	28/360	35/786	2.52589455908482e-05	0.000208386301124498	6.54073748984069e-05	ADNP/ARNT/ATF2/CBFA2T3/CCNT2/EGR1/EP300/GATA1/HDAC2/HDAC3/HES1/JUN/KAT2B/MLLT1/NBN/NCOR1/NR2F2/RAD51/RB1/SIRT6/SMAD4/TAF7/TARDBP/TFAP4/XRCC5/ZBTB7A/ZFP91/ZNF592	28
S2	S2	GO:0016477	cell migration	34/360	45/786	2.95358755352262e-05	0.000241258389272887	7.57251212263224e-05	ARHGAP35/ARID4B/CREB3/DACH1/EGR3/ETS1/FEZF1/FOXO4/FOXP1/GATA2/HDAC1/HDAC2/HES1/JUN/LEF1/MAZ/MITF/MTA2/NR2F2/NR4A1/PATZ1/PML/RREB1/SAP30/SIN3A/SIN3B/SMAD3/SP1/SPI1/SRF/STAT5A/ZEB2/ZMIZ1/ZNF609	34
S2	S2	GO:0030334	regulation of cell migration	26/360	32/786	3.05796371526873e-05	0.000243712805714032	7.64955026547391e-05	ARID4B/CREB3/DACH1/ETS1/FOXO4/FOXP1/GATA2/HDAC1/HDAC2/JUN/LEF1/MAZ/MITF/MTA2/NR2F2/PATZ1/RREB1/SAP30/SIN3A/SIN3B/SMAD3/SP1/SPI1/SRF/STAT5A/ZNF609	26
S2	S2	GO:0042592	homeostatic process	49/360	71/786	3.06990584843044e-05	0.000243712805714032	7.64955026547391e-05	ADNP/ARNT/ATF4/CEBPB/CEBPG/CHD7/E2F4/EGR1/ETS1/FOXA3/FOXK1/FOXK2/GATA1/GATA2/HDAC3/HMGN3/IKZF1/KAT7/KDM1A/KLF1/KLF13/KLF15/MAFG/MYC/NEUROD1/NR1H2/PKNOX1/PML/RB1/RBM4/RCOR1/SIN3A/SIRT6/SKIL/SMAD1/SMAD4/SMAD5/SMARCA4/SPI1/SRF/STAT6/TAL1/TCF7L2/TRIM24/USF1/USF2/ZBTB7A/ZC3H8/ZNF830	49
S2	S2	GO:0019083	viral transcription	16/360	17/786	3.07225839930415e-05	0.000243712805714032	7.64955026547391e-05	CCNT2/CHD1/EP300/GTF2B/HDAC1/JUN/LARP7/LEF1/REST/SMARCA4/SP1/TARDBP/TFAP4/USF1/USF2/ZNF639	16
S2	S2	GO:0051093	negative regulation of developmental process	45/360	64/786	3.21753382798097e-05	0.000252806229341362	7.93497064344178e-05	AGO1/ARID4B/ATF2/BCOR/BRD9/CBFB/CREB3L1/DPF2/E2F1/FOXJ2/FOXO4/FOXP1/GABPA/GATA1/GATA2/GTF2I/HDAC1/HDAC2/HES1/HMG20A/ID3/IRF1/KLF13/LEF1/MEIS2/MYC/NFATC3/NR1H2/PML/PTBP1/RB1/RBM15/REST/RUNX1/SAP30/SIN3A/SKIL/SMAD1/SMAD3/SMAD4/SMARCA4/SOX6/SPI1/YY1/ZC3H8	45
S2	S2	GO:0009299	mRNA transcription	13/360	13/786	3.46387435656643e-05	0.000266132628865854	8.35325380555024e-05	ATF2/ATF4/CREB1/HLTF/NCOA1/NCOA2/SREBF1/TAF1/TAF7/TBP/TFCP2/THRB/ZBTB1	13
S2	S2	GO:0042789	mRNA transcription by RNA polymerase II	13/360	13/786	3.46387435656643e-05	0.000266132628865854	8.35325380555024e-05	ATF2/ATF4/CREB1/HLTF/NCOA1/NCOA2/SREBF1/TAF1/TAF7/TBP/TFCP2/THRB/ZBTB1	13
S2	S2	GO:0044085	cellular component biogenesis	50/360	73/786	3.49419532531771e-05	0.000266132628865854	8.35325380555024e-05	ADNP/AGO1/ARHGAP35/ATF1/CHD7/CSDE1/DDX20/E2F4/EP300/FUS/GTF2A2/GTF2B/HCFC1/HDAC3/HES1/KAT2B/MAX/MBD2/MEF2A/MITF/MYBL2/NBN/NCOR1/NR1H2/PML/RAD51/RB1/REST/SETDB1/SIN3A/SIRT6/SMAD1/SMAD3/SMAD4/SMARCA4/SMC3/SRF/SRSF1/TAF1/TAF7/TAL1/TBP/TBPL1/TEAD1/TFAP4/TRIM28/UBTF/XRCC5/ZBTB1/ZNF148	50
S2	S2	GO:0009968	negative regulation of signal transduction	38/360	52/786	3.54843505154472e-05	0.000266132628865854	8.35325380555024e-05	ARHGAP35/ARID4B/ASH1L/ATF3/CBFA2T2/CREB3/CREB3L1/EGR1/ELF1/FOXM1/FOXP1/GATA1/GATA2/HDAC1/HDAC2/HDAC3/HMGXB4/KDM1A/MAZ/MNT/MYC/NCOR1/NEUROD1/NONO/NR1H2/RB1/RELA/SAP30/SIN3A/SKIL/SMAD4/SMARCA4/SPI1/TAF9B/TBX18/TCF7L2/ZBTB7A/ZNF592	38
S2	S2	GO:0051247	positive regulation of protein metabolic process	38/360	52/786	3.54843505154472e-05	0.000266132628865854	8.35325380555024e-05	ADNP/ARNT/ATF2/BRD4/CBFA2T3/CCNT2/CSDE1/CTBP1/EGR1/GATA1/HCFC1/HDAC2/HDAC3/HES1/HNRNPL/KAT7/KDM1A/MTA1/MYC/NBN/NR1H2/PHF20/PML/POLR2G/PTBP1/RBM4/RELA/REST/SIRT6/SMAD3/SMAD4/SP1/SREBF1/TAF1/TCF7L2/TFAP4/XRCC5/ZFP91	38
S2	S2	GO:0030030	cell projection organization	24/360	29/786	3.58229049004253e-05	0.000266251320205864	8.35697923708357e-05	ADNP/ARHGAP35/ATF1/CBFA2T2/CREB1/CUX1/E2F4/E2F5/EGR2/EP300/ETV1/FEZF1/HDAC2/HES1/JUN/KDM1A/MEF2A/NR2F1/RB1/RREB1/SIN3A/SKIL/SMAD4/SRF	24
S2	S2	GO:0007267	cell-cell signaling	35/360	47/786	3.82224729204199e-05	0.000276610001397775	8.68211296253305e-05	ADNP/ATF4/CHD7/CREB1/EGR1/EGR2/EGR3/GATA1/HBP1/HDAC1/HES1/HMGN3/HMGXB4/KDM5B/KLF15/LEF1/MBD2/MITF/NEUROD1/NR4A1/RBM4/RELA/REST/SIRT6/SMAD3/SMAD4/SMARCA4/SREBF1/SRF/TBL1XR1/TBX18/TCF7/TCF7L2/ZBTB33/ZEB2	35
S2	S2	GO:0030099	myeloid cell differentiation	35/360	47/786	3.82224729204199e-05	0.000276610001397775	8.68211296253305e-05	ARNT/CBFA2T3/CBFB/CEBPB/CEBPG/CREB1/EP300/ESRRA/ETS1/FOS/FOXP1/GABPA/GATA1/GATA2/IKZF1/JUN/JUNB/KAT7/KLF1/KLF13/LEF1/MEIS2/MITF/MYC/PKNOX1/PML/RB1/RBM15/RCOR1/RUNX1/SMAD5/SPI1/SRF/TAL1/ZBTB7A	35
S2	S2	GO:0048870	cell motility	35/360	47/786	3.82224729204199e-05	0.000276610001397775	8.68211296253305e-05	ARHGAP35/ARID4B/ASH1L/CREB3/DACH1/EGR3/ETS1/FEZF1/FOXO4/FOXP1/GATA2/HDAC1/HDAC2/HES1/JUN/LEF1/MAZ/MITF/MTA2/NR2F2/NR4A1/PATZ1/PML/RREB1/SAP30/SIN3A/SIN3B/SMAD3/SP1/SPI1/SRF/STAT5A/ZEB2/ZMIZ1/ZNF609	35
S2	S2	GO:0034097	response to cytokine	32/360	42/786	3.89529791434858e-05	0.000279445285159789	8.77110560118764e-05	BCLAF1/CEBPB/CREB1/EGR1/FOS/FOSL1/FOXP1/HDGF/HES1/IRF1/KDM5B/KHSRP/LEF1/MYBL2/MYNN/NFYB/NR1H2/PML/RBM15/RELA/SKIL/SMAD4/SPI1/SRF/SRSF3/SRSF7/STAT5A/STAT6/TCF7/TRIM25/XRCC5/YY1	32
S2	S2	GO:0007179	transforming growth factor beta receptor signaling pathway	18/360	20/786	3.94851622469989e-05	0.000280821197015294	8.81429211684369e-05	ARID4B/EP300/FOS/HDAC1/HDAC2/JUN/PML/SAP30/SIN3A/SKIL/SMAD1/SMAD3/SMAD4/SMAD5/SPI1/ZBTB7A/ZEB2/ZMIZ1	18
S2	S2	GO:0060429	epithelium development	47/360	68/786	4.31095725774356e-05	0.000303977755353712	9.54111997665241e-05	ARHGAP35/ARID4B/ATF4/CBFA2T2/CEBPB/CHD7/CREB1/DEAF1/E2F4/E2F7/E2F8/EP300/FOXJ2/FOXP1/GATA1/GATA2/HDAC1/HDAC2/HES1/HSF4/ID3/JUN/KDM5B/KLF15/LEF1/MAFF/MAFG/MYC/NEUROD1/NR2F2/PML/RBM15/RBM4/RELA/RREB1/SIRT6/SKIL/SMAD1/SMAD3/SMAD4/SMAD5/SRF/STAT6/TBX18/THRB/TRIM28/VEZF1	47
S2	S2	GO:0003008	system process	33/360	44/786	5.1129823002334e-05	0.000357475457431573	0.000112202823002446	ADNP/ARHGAP35/ATF6/CEBPB/CHD7/CREB1/E2F4/EGR2/EP300/FOS/FOSL1/FOXP1/HDAC2/HSF4/KDM5B/KLF15/LEF1/MEF2A/MEIS2/NBN/NEUROD1/NR1H2/NR2F2/NR4A1/SMAD3/SMAD4/SMAD5/SREBF1/SRF/TBX18/THRB/YY1/ZNF830	33
S2	S2	GO:0006913	nucleocytoplasmic transport	15/360	16/786	6.47277045282163e-05	0.000445002968631487	0.000139675572929309	ATF2/E2F3/EGR2/HDAC3/NEUROD1/PML/RBM22/RBM4/SIRT6/SMAD3/SRSF3/TARDBP/TCF7L2/TRIM28/ZC3H11A	15
S2	S2	GO:0051169	nuclear transport	15/360	16/786	6.47277045282163e-05	0.000445002968631487	0.000139675572929309	ATF2/E2F3/EGR2/HDAC3/NEUROD1/PML/RBM22/RBM4/SIRT6/SMAD3/SRSF3/TARDBP/TCF7L2/TRIM28/ZC3H11A	15
S2	S2	GO:0070848	response to growth factor	34/360	46/786	6.52707987221912e-05	0.000445028173105849	0.000139683483998774	ARID4B/ARNT/ATF2/CREB1/CREB3L1/E2F1/EGR1/EGR3/ELK1/EP300/FOS/HDAC1/HDAC2/HES1/JUN/KDM5B/LEF1/MEIS2/MYC/NR4A1/PML/RELA/SAP30/SIN3A/SKIL/SMAD1/SMAD3/SMAD4/SMAD5/SOX6/SPI1/ZBTB7A/ZEB2/ZMIZ1	34
S2	S2	GO:0001525	angiogenesis	23/360	28/786	6.71978146873073e-05	0.00045071704973194	0.000141469083552226	AGO1/ATF2/CREB3L1/E2F7/E2F8/EGR3/ETS1/FOXJ2/FOXO4/GATA2/GTF2I/JUN/LEF1/NR4A1/PKNOX1/PML/RBM15/RUNX1/SIRT6/SMAD1/SP1/SRF/VEZF1	23
S2	S2	GO:0030217	T cell differentiation	23/360	28/786	6.71978146873073e-05	0.00045071704973194	0.000141469083552226	ARID1B/ATF2/CBFB/CHD7/EGR1/EGR3/FOXP1/IRF1/JUNB/LEF1/PATZ1/PKNOX1/RUNX1/SMARCA4/SMARCC2/SMARCE1/SPI1/SRF/STAT6/TCF7/ZBTB1/ZC3H8/ZMIZ1	23
S2	S2	GO:0071363	cellular response to growth factor stimulus	31/360	41/786	6.78641737885479e-05	0.000451515672383484	0.000141719751714625	ARID4B/ARNT/ATF2/CREB1/CREB3L1/E2F1/EGR1/EGR3/EP300/FOS/HDAC1/HDAC2/HES1/JUN/KDM5B/LEF1/NR4A1/PML/RELA/SAP30/SIN3A/SKIL/SMAD1/SMAD3/SMAD4/SMAD5/SOX6/SPI1/ZBTB7A/ZEB2/ZMIZ1	31
S2	S2	GO:0048585	negative regulation of response to stimulus	42/360	60/786	7.29434187787219e-05	0.000481426563939564	0.000151108050691079	ARHGAP35/ARID4B/ASH1L/ATF3/CBFA2T2/CREB3/CREB3L1/EGR1/ELF1/FOXM1/FOXP1/GATA1/GATA2/HDAC1/HDAC2/HDAC3/HMGXB4/KDM1A/MAZ/MNT/MYC/NCOR1/NEUROD1/NONO/NR1H2/PCBP2/RB1/RELA/SAP30/SIN3A/SKIL/SMAD3/SMAD4/SMARCA4/SPI1/STAT6/TAF9B/TBX18/TCF7L2/USF1/ZBTB7A/ZNF592	42
S2	S2	GO:0010586	miRNA metabolic process	21/360	25/786	7.66961331760801e-05	0.000494330545861454	0.000155158295734504	EGR1/ETS1/FOS/FOSL1/GATA2/JUN/KHSRP/MYC/NFATC3/NR1H2/RELA/REST/SMAD1/SMAD3/SMAD4/SMARCA4/SPI1/SREBF1/SRF/TEAD1/YY1	21
S2	S2	GO:0031175	neuron projection development	21/360	25/786	7.66961331760801e-05	0.000494330545861454	0.000155158295734504	ADNP/ARHGAP35/ATF1/CBFA2T2/CREB1/CUX1/EGR2/EP300/ETV1/FEZF1/HDAC2/HES1/JUN/KDM1A/MEF2A/NR2F1/RB1/SIN3A/SKIL/SMAD4/SRF	21
S2	S2	GO:0043484	regulation of RNA splicing	21/360	25/786	7.66961331760801e-05	0.000494330545861454	0.000155158295734504	FUS/HNRNPH1/HNRNPK/HNRNPL/HNRNPLL/KAT2B/LARP7/POLR2A/PTBP1/RBFOX2/RBM15/RBM22/RBM25/RBM39/RBM4/REST/SNRNP70/SRSF1/SRSF3/SRSF7/ZBTB7A	21
S2	S2	GO:1902895	positive regulation of miRNA transcription	17/360	19/786	7.98572228758836e-05	0.00050425515958294	0.000158273389802109	EGR1/ETS1/FOS/FOSL1/GATA2/JUN/MYC/NR1H2/RELA/SMAD1/SMAD3/SMAD4/SMARCA4/SPI1/SREBF1/SRF/TEAD1	17
S2	S2	GO:2000630	positive regulation of miRNA metabolic process	17/360	19/786	7.98572228758836e-05	0.00050425515958294	0.000158273389802109	EGR1/ETS1/FOS/FOSL1/GATA2/JUN/MYC/NR1H2/RELA/SMAD1/SMAD3/SMAD4/SMARCA4/SPI1/SREBF1/SRF/TEAD1	17
S2	S2	GO:0071559	response to transforming growth factor beta	19/360	22/786	8.22575412982289e-05	0.00050425515958294	0.000158273389802109	ARID4B/EP300/FOS/HDAC1/HDAC2/JUN/PML/SAP30/SIN3A/SKIL/SMAD1/SMAD3/SMAD4/SMAD5/SOX6/SPI1/ZBTB7A/ZEB2/ZMIZ1	19
S2	S2	GO:0071560	cellular response to transforming growth factor beta stimulus	19/360	22/786	8.22575412982289e-05	0.00050425515958294	0.000158273389802109	ARID4B/EP300/FOS/HDAC1/HDAC2/JUN/PML/SAP30/SIN3A/SKIL/SMAD1/SMAD3/SMAD4/SMAD5/SOX6/SPI1/ZBTB7A/ZEB2/ZMIZ1	19
S2	S2	GO:0010942	positive regulation of cell death	26/360	33/786	8.31256990342785e-05	0.00050425515958294	0.000158273389802109	ATF2/ATF3/ATF4/ATF6/BCLAF1/DDX20/E2F1/E2F3/EGR1/ELK1/FOS/FOSL1/FOXP1/ID3/JUN/MYBL2/MYC/NCOA1/NEUROD1/NR4A1/PML/REST/SKIL/SMAD4/TFAP4/ZC3H8	26
S2	S2	GO:0040012	regulation of locomotion	26/360	33/786	8.31256990342785e-05	0.00050425515958294	0.000158273389802109	ARID4B/CREB3/DACH1/ETS1/FOXO4/FOXP1/GATA2/HDAC1/HDAC2/JUN/LEF1/MAZ/MITF/MTA2/NR2F2/PATZ1/RREB1/SAP30/SIN3A/SIN3B/SMAD3/SP1/SPI1/SRF/STAT5A/ZNF609	26
S2	S2	GO:0048666	neuron development	26/360	33/786	8.31256990342785e-05	0.00050425515958294	0.000158273389802109	ADNP/ARHGAP35/ATF1/CBFA2T2/CREB1/CUX1/EGR2/EP300/ETV1/FEZF1/GATA2/HDAC2/HES1/JUN/KDM1A/MEF2A/NEUROD1/NR2F1/RB1/RUNX1/SIN3A/SKIL/SMAD4/SRF/THRB/ZMIZ1	26
S2	S2	GO:2000145	regulation of cell motility	26/360	33/786	8.31256990342785e-05	0.00050425515958294	0.000158273389802109	ARID4B/CREB3/DACH1/ETS1/FOXO4/FOXP1/GATA2/HDAC1/HDAC2/JUN/LEF1/MAZ/MITF/MTA2/NR2F2/PATZ1/RREB1/SAP30/SIN3A/SIN3B/SMAD3/SP1/SPI1/SRF/STAT5A/ZNF609	26
S2	S2	GO:0048514	blood vessel morphogenesis	29/360	38/786	8.92487695602987e-05	0.000533552426719177	0.000167469087046785	AGO1/ATF2/CHD7/CREB3L1/E2F7/E2F8/EGR3/ETS1/FOXJ2/FOXO4/GATA2/GTF2I/HES1/JUN/JUNB/LEF1/NR2F2/NR4A1/PKNOX1/PML/RBM15/RUNX1/SIRT6/SMAD1/SP1/SPI1/SRF/VEZF1/ZMIZ1	29
S2	S2	GO:1901575	organic substance catabolic process	29/360	38/786	8.92487695602987e-05	0.000533552426719177	0.000167469087046785	AGO1/ARNT/ATF6/CBFA2T3/CSDE1/E2F1/EP300/FOXK1/FOXK2/FUS/KHSRP/MTA1/NCOR1/PCBP2/PML/POLR2G/RELA/SIRT6/SMAD3/SMAD4/SNRNP70/TAF1/TAF15/TARDBP/TBL1XR1/TRIM24/TRIM25/ZBTB7A/ZC3H4	29
S2	S2	GO:0009790	embryo development	54/360	82/786	9.19965613511238e-05	0.000546022756220699	0.000171383219177406	ARHGAP35/ARNT/ATF2/ATF4/BCOR/CEBPB/CHD7/DEAF1/E2F7/E2F8/E4F1/EP300/FOSL1/GABPA/GATA1/GATA2/HDAC1/HDAC2/HES1/ID3/JUNB/KAT2B/LEF1/MAFF/MAFG/MBD2/MEIS2/NBN/NCOA1/NEUROD1/NFRKB/NR2C2/NR2F2/OTX1/RNF2/SIN3A/SKIL/SMAD1/SMAD3/SMAD4/SMAD5/SRF/TAL1/TBL1XR1/TBX18/TEAD1/TEAD4/TRIM28/YY1/ZBTB17/ZMIZ1/ZNF281/ZNF830/ZZZ3	54
S2	S2	GO:0009628	response to abiotic stimulus	36/360	50/786	9.93528801873071e-05	0.000585472329675203	0.000183765477639681	ARNT/ATF2/ATF4/BHLHE40/CBFA2T3/E2F1/EGR1/ELK1/EP300/ETV1/FOS/FOSL1/HDAC2/IRF1/JUN/JUND/KDM1A/MBD2/MEIS2/MTA1/MYC/NR4A1/PML/RAD51/RBM4/RELA/REST/SIRT6/SMAD3/SMAD4/SRF/TAF1/USF1/XRCC5/YY1/ZBTB1	36
S2	S2	GO:0022607	cellular component assembly	45/360	66/786	0.000109584181181422	0.000641184038827466	0.000201252023670248	ADNP/AGO1/ARHGAP35/ATF1/CSDE1/DDX20/E2F4/EP300/FUS/GTF2A2/GTF2B/HCFC1/HDAC3/HES1/KAT2B/MAX/MBD2/MEF2A/MITF/MYBL2/NBN/NCOR1/NR1H2/PML/RAD51/RB1/SIRT6/SMAD1/SMAD3/SMAD4/SMARCA4/SMC3/SRF/SRSF1/TAF1/TAF7/TAL1/TBP/TBPL1/TEAD1/TFAP4/UBTF/XRCC5/ZBTB1/ZNF148	45
S2	S2	GO:0048511	rhythmic process	30/360	40/786	0.000117214065904416	0.000680997213881291	0.000213748407801975	ADNP/ATF4/BHLHE40/CBX3/CREB1/CREM/EGR1/EGR3/EP300/HDAC1/HDAC2/HDAC3/HNRNPL/ID3/JUND/KAT2B/KDM5B/MTA1/NCOA2/NCOR1/NFYA/NONO/PML/RBM4/SIN3A/SIRT6/SP1/SREBF1/TARDBP/ZNF830	30
S2	S2	GO:0001932	regulation of protein phosphorylation	22/360	27/786	0.000124994748037318	0.000711177014695085	0.000223221110832524	ADNP/ATF2/CCNT2/EGR1/GATA1/HDAC2/HDAC3/HES1/JUN/KAT2B/MLLT1/NBN/NR2F2/RAD51/RB1/SMAD4/TAF7/TARDBP/TFAP4/XRCC5/ZFP91/ZNF592	22
S2	S2	GO:0002694	regulation of leukocyte activation	22/360	27/786	0.000124994748037318	0.000711177014695085	0.000223221110832524	ARID1B/CBFB/CEBPB/EGR3/GATA1/GATA2/HES1/IRF1/JUNB/JUND/LEF1/NSD2/RUNX1/SMARCA4/SMARCC2/SMARCE1/SPI1/STAT6/TCF7/ZBTB1/ZC3H8/ZMIZ1	22
S2	S2	GO:0050865	regulation of cell activation	22/360	27/786	0.000124994748037318	0.000711177014695085	0.000223221110832524	ARID1B/CBFB/CEBPB/EGR3/GATA1/GATA2/HES1/IRF1/JUNB/JUND/LEF1/NSD2/RUNX1/SMARCA4/SMARCC2/SMARCE1/SPI1/STAT6/TCF7/ZBTB1/ZC3H8/ZMIZ1	22
S2	S2	GO:0034504	protein localization to nucleus	14/360	15/786	0.000135674081367318	0.000756291331946199	0.000237381394141965	ATF2/E2F3/HDAC3/HDGF/KAT7/LARP7/PML/RBM22/SIN3A/SIRT6/SMAD3/TARDBP/TRIM28/ZBTB7A	14
S2	S2	GO:0044057	regulation of system process	14/360	15/786	0.000135674081367318	0.000756291331946199	0.000237381394141965	EGR2/FOXP1/KDM5B/MEF2A/NEUROD1/NR1H2/NR4A1/SMAD3/SMAD4/SREBF1/SRF/TBX18/THRB/YY1	14
S2	S2	GO:0044403	biological process involved in symbiotic interaction	14/360	15/786	0.000135674081367318	0.000756291331946199	0.000237381394141965	CHD1/EP300/HDAC1/JUN/LEF1/REST/SAP30/SMARCA4/SP1/TARDBP/TFAP4/TRIM25/ZBED1/ZNF639	14
S2	S2	GO:0043933	protein-containing complex organization	38/360	54/786	0.000140708121643428	0.000773894669038852	0.000242906652100233	AGO1/ATF1/CHD1/CHD2/DDX20/EP300/FUS/GTF2A2/GTF2B/HCFC1/HES1/MAX/MBD2/MITF/MYC/NFE2/NR1H2/PML/RAD51/RB1/SIRT6/SMAD1/SMAD3/SMAD4/SMARCA4/SMARCC2/SMARCE1/SRSF1/TAF1/TAF7/TAL1/TBP/TEAD1/TFAP4/UBTF/XRCC5/ZBTB1/ZNF148	38
S2	S2	GO:0048699	generation of neurons	38/360	54/786	0.000140708121643428	0.000773894669038852	0.000242906652100233	ADNP/ARHGAP35/ATF1/ATF4/CBFA2T2/CEBPB/CREB1/CUX1/EGR2/EP300/ETV1/FEZF1/GATA2/HDAC1/HDAC2/HES1/HMG20A/ID3/JUN/KDM1A/LEF1/MEF2A/NCOA1/NEUROD1/NR2F1/NR2F2/RB1/REST/RUNX1/SIN3A/SKIL/SMAD4/SRF/TCF12/TCF3/THRB/ZMIZ1/ZNF609	38
S2	S2	GO:0000904	cell morphogenesis involved in differentiation	20/360	24/786	0.000145516814646089	0.000779554364175475	0.000244683092296226	ADNP/ARHGAP35/ATF4/CREB1/CUX1/EGR2/EP300/ETV1/FEZF1/GATA1/HES1/LEF1/MEF2A/RB1/RREB1/SIN3A/SKIL/SMAD4/SPI1/SRF	20
S2	S2	GO:0061614	miRNA transcription	20/360	24/786	0.000145516814646089	0.000779554364175475	0.000244683092296226	EGR1/ETS1/FOS/FOSL1/GATA2/JUN/MYC/NFATC3/NR1H2/RELA/REST/SMAD1/SMAD3/SMAD4/SMARCA4/SPI1/SREBF1/SRF/TEAD1/YY1	20
S2	S2	GO:1902893	regulation of miRNA transcription	20/360	24/786	0.000145516814646089	0.000779554364175475	0.000244683092296226	EGR1/ETS1/FOS/FOSL1/GATA2/JUN/MYC/NFATC3/NR1H2/RELA/REST/SMAD1/SMAD3/SMAD4/SMARCA4/SPI1/SREBF1/SRF/TEAD1/YY1	20
S2	S2	GO:2000628	regulation of miRNA metabolic process	20/360	24/786	0.000145516814646089	0.000779554364175475	0.000244683092296226	EGR1/ETS1/FOS/FOSL1/GATA2/JUN/MYC/NFATC3/NR1H2/RELA/REST/SMAD1/SMAD3/SMAD4/SMARCA4/SPI1/SREBF1/SRF/TEAD1/YY1	20
S2	S2	GO:0050673	epithelial cell proliferation	25/360	32/786	0.000148847489865283	0.000787174225249095	0.000247074780748041	ARNT/ATF2/CEBPB/DACH1/DEAF1/EGR3/GATA2/HES1/HSF4/JUN/KDM5B/MTA3/MYC/NR2F2/NR4A1/RB1/RREB1/SIRT6/SMAD3/SP1/STAT5A/STAT6/TCF7L2/THAP1/TRIM24	25
S2	S2	GO:0051090	regulation of DNA-binding transcription factor activity	25/360	32/786	0.000148847489865283	0.000787174225249095	0.000247074780748041	ATF2/BHLHE40/CEBPG/E2F1/EP300/FOSL1/HDAC2/HES1/ID3/KDM1A/NEUROD1/RB1/RELA/RNF2/SMAD3/SMARCA4/SPI1/SRF/TAF1/TCF3/TCF7L2/TFDP1/TRIM25/ZBTB7A/ZNF431	25
S2	S2	GO:0007517	muscle organ development	28/360	37/786	0.000155287525652623	0.000816001329066332	0.000256122905199767	ATF3/CCNT2/CHD2/CHD7/CREB1/EGR1/EGR2/EGR3/EP300/ETV1/FOS/FOXK1/FOXO4/ID3/LEF1/MAFF/MEF2A/MEF2D/NR2F2/NR4A1/RB1/SAP30/SMAD3/SMAD4/SOX6/TCF12/TEAD4/ZNF609	28
S2	S2	GO:0050767	regulation of neurogenesis	18/360	21/786	0.000160004020347149	0.000830209539537096	0.000260582515759012	ADNP/BHLHE40/CHD7/CUX1/E2F1/EGR2/FEZF1/HDAC1/HDAC2/HES1/HLTF/KDM1A/LEF1/RB1/REST/SKIL/SRF/XRCC5	18
S2	S2	GO:0051960	regulation of nervous system development	18/360	21/786	0.000160004020347149	0.000830209539537096	0.000260582515759012	ADNP/BHLHE40/CHD7/CUX1/E2F1/EGR2/FEZF1/HDAC1/HDAC2/HES1/HLTF/KDM1A/LEF1/RB1/REST/SKIL/SRF/XRCC5	18
S2	S2	GO:0033993	response to lipid	39/360	56/786	0.000163852281343462	0.000844863325677226	0.000265181981647971	CEBPB/CREB1/E2F1/ELK1/EP300/ESRRA/FOS/FOSL1/FOXP1/GATA1/GATA2/HDAC1/HDAC2/HES1/ID3/JUND/KDM1A/LCOR/MBD2/NCOA2/NCOR1/NR2C1/NR2F2/NR4A1/RBFOX2/RELA/REST/SAFB/SMARCA4/SPI1/SREBF1/TAF7/TFAP4/TRIM24/TRIM25/XRCC5/YY1/ZBTB7A/ZMIZ1	39
S2	S2	GO:0051128	regulation of cellular component organization	49/360	74/786	0.000166981828500184	0.000855652226786656	0.000268568354436386	ADNP/ARHGAP35/ARID1B/ATF1/CBFA2T2/CTCF/CUX1/DPF2/EP300/FOXP1/GATA2/HCFC1/HDAC2/HDAC8/HES1/HMBOX1/HNRNPK/KAT2B/KAT7/KDM1A/MYC/NBN/NFRKB/NR1H2/NR2F1/PHF8/PML/RB1/RREB1/RUNX1/SETDB1/SIN3A/SIRT6/SKIL/SMAD3/SMAD4/SMARCA4/SMARCC2/SMARCE1/SREBF1/SRF/TAF9B/TAL1/TEAD1/TRIM28/XRCC5/YY1/ZEB2/ZNF639	49
S2	S2	GO:0032869	cellular response to insulin stimulus	11/360	11/786	0.000171080347197771	0.000871242508877537	0.000273461763551993	ESRRA/FOXO4/KAT2B/NCOA1/NCOA2/RB1/RBM4/SP1/SREBF1/USF1/ZNF592	11
S2	S2	GO:0060341	regulation of cellular localization	23/360	29/786	0.000187468302203688	0.000948842633853024	0.000297818549190231	HDAC3/HDAC8/HMGN3/KAT7/KDM1A/LARP7/NEUROD1/NR1H2/NSD2/PML/RB1/RBM22/RBM4/REST/SIN3A/SIRT6/SMAD3/SPI1/SREBF1/TARDBP/TCF7L2/TRIM25/TRIM28	23
S2	S2	GO:0035239	tube morphogenesis	36/360	51/786	0.000194702069204051	0.000979446384715499	0.00030742431979587	AGO1/ARHGAP35/ATF2/CHD7/CREB3L1/DEAF1/E2F7/E2F8/EGR3/ETS1/FOXJ2/FOXO4/FOXP1/GATA2/GTF2I/HES1/JUN/JUNB/KDM5B/LEF1/MYC/NR2F2/NR4A1/PKNOX1/PML/RBM15/RUNX1/SIRT6/SMAD1/SMAD3/SMAD4/SP1/SPI1/SRF/VEZF1/ZMIZ1	36
S2	S2	GO:0006397	mRNA processing	29/360	39/786	0.000200631783846498	0.000997115793213017	0.000312970315955856	CDC5L/DDX20/FIP1L1/HNRNPH1/HNRNPK/HNRNPL/HNRNPLL/KDM1A/KHSRP/LARP7/NONO/PRPF4/PTBP1/RBFOX2/RBM15/RBM22/RBM25/RBM39/RBM4/REST/SAFB/SNRNP70/SRSF1/SRSF3/SRSF7/TARDBP/U2AF1/ZBTB7A/ZNF830	29
S2	S2	GO:0071345	cellular response to cytokine stimulus	29/360	39/786	0.000200631783846498	0.000997115793213017	0.000312970315955856	BCLAF1/CEBPB/CREB1/EGR1/FOS/FOXP1/HDGF/HES1/IRF1/KDM5B/KHSRP/LEF1/MYBL2/MYNN/NFYB/NR1H2/PML/RBM15/RELA/SMAD4/SPI1/SRSF3/SRSF7/STAT5A/STAT6/TCF7/TRIM25/XRCC5/YY1	29
S2	S2	GO:0000003	reproduction	52/360	80/786	0.000214105353701577	0.00105141021907024	0.000330012011344535	ADNP/AFF4/ARID4B/ASH1L/CEBPB/CHD7/CREM/CSDE1/CTCFL/DACH1/DDX20/DEAF1/E2F1/E2F7/E2F8/EGR1/ETV6/FOS/FOSL1/FOXA3/FOXJ2/GATA1/HDAC2/JUNB/KDM5B/KLF1/LARP7/MAFF/MBD2/NBN/NR2C2/NR2F2/PATZ1/RAD51/RB1/RNF2/SIX5/SKIL/SMAD1/SMAD4/SMAD5/SMC3/TBPL1/TEAD4/THRB/TRIM28/YY1/ZMIZ1/ZNF148/ZNF318/ZNF449/ZNF830	52
S2	S2	GO:0022414	reproductive process	52/360	80/786	0.000214105353701577	0.00105141021907024	0.000330012011344535	ADNP/AFF4/ARID4B/ASH1L/CEBPB/CHD7/CREM/CSDE1/CTCFL/DACH1/DDX20/DEAF1/E2F1/E2F7/E2F8/EGR1/ETV6/FOS/FOSL1/FOXA3/FOXJ2/GATA1/HDAC2/JUNB/KDM5B/KLF1/LARP7/MAFF/MBD2/NBN/NR2C2/NR2F2/PATZ1/RAD51/RB1/RNF2/SIX5/SKIL/SMAD1/SMAD4/SMAD5/SMC3/TBPL1/TEAD4/THRB/TRIM28/YY1/ZMIZ1/ZNF148/ZNF318/ZNF449/ZNF830	52
S2	S2	GO:0032880	regulation of protein localization	21/360	26/786	0.000230434843424457	0.00112490382145075	0.000353079859747222	HDAC3/HDAC8/HMGN3/KAT7/KDM1A/LARP7/NEUROD1/NR1H2/NSD2/RB1/RBM22/REST/SIN3A/SIRT6/SMAD3/SPI1/SREBF1/TARDBP/TCF7L2/TRIM25/TRIM28	21
S2	S2	GO:0009991	response to extracellular stimulus	24/360	31/786	0.000264068449422988	0.00128150865161156	0.000402234294477122	ADNP/ARHGAP35/ATF2/ATF3/ATF4/FOS/FOSL1/FOXA3/FOXK1/FOXK2/FOXO4/HNRNPL/MAX/MBD2/NCOA1/NR1H2/SP1/SREBF1/SRF/TBL1XR1/TRIM24/TRIM25/USF1/USF2	24
S2	S2	GO:0060537	muscle tissue development	27/360	36/786	0.000267694375159013	0.00128900092673073	0.000404585936811178	ATF3/CCNT2/CHD7/CREB1/EGR1/EGR2/EP300/FOS/FOXP1/LEF1/MAFF/MEF2A/MEF2D/NR2F2/NR4A1/RB1/RUNX1/SAP30/SIRT6/SMAD1/SMAD3/SMAD4/SMAD5/SOX6/SRF/TBX18/YY1	27
S2	S2	GO:0032870	cellular response to hormone stimulus	34/360	48/786	0.000268737162906286	0.00128900092673073	0.000404585936811178	EP300/ESRRA/FOS/FOXO4/FOXP1/GATA1/HDAC1/KAT2B/KDM1A/MAX/NCOA1/NCOA2/NCOR1/NR2C1/NR4A1/RB1/RBFOX2/RBM4/RELA/REST/SAFB/SMARCA4/SP1/SREBF1/STAT5A/STAT6/TAF7/TFAP4/THRB/TRIM24/USF1/ZBTB7A/ZMIZ1/ZNF592	34
S2	S2	GO:0031344	regulation of cell projection organization	13/360	14/786	0.000282800919331057	0.00131073459802316	0.000411407605886694	ADNP/ARHGAP35/ATF1/CBFA2T2/CUX1/EP300/HDAC2/HES1/KDM1A/NR2F1/RREB1/SKIL/SRF	13
S2	S2	GO:0051099	positive regulation of binding	13/360	14/786	0.000282800919331057	0.00131073459802316	0.000411407605886694	CEBPG/EP300/GTF2B/HES1/HMBOX1/HNRNPL/KDM1A/MBD2/NEUROD1/RB1/TAF1/TCF7L2/TRIM28	13
S2	S2	GO:0051702	biological process involved in interaction with symbiont	13/360	14/786	0.000282800919331057	0.00131073459802316	0.000411407605886694	CHD1/EP300/HDAC1/JUN/LEF1/REST/SAP30/SMARCA4/SP1/TARDBP/TFAP4/ZBED1/ZNF639	13
S2	S2	GO:0051851	modulation by host of symbiont process	13/360	14/786	0.000282800919331057	0.00131073459802316	0.000411407605886694	CHD1/EP300/HDAC1/JUN/LEF1/REST/SAP30/SMARCA4/SP1/TARDBP/TFAP4/ZBED1/ZNF639	13
S2	S2	GO:0120035	regulation of plasma membrane bounded cell projection organization	13/360	14/786	0.000282800919331057	0.00131073459802316	0.000411407605886694	ADNP/ARHGAP35/ATF1/CBFA2T2/CUX1/EP300/HDAC2/HES1/KDM1A/NR2F1/RREB1/SKIL/SRF	13
S2	S2	GO:2000779	regulation of double-strand break repair	13/360	14/786	0.000282800919331057	0.00131073459802316	0.000411407605886694	ARID1B/DPF2/EP400/FOXM1/FUS/KDM1A/NSD2/PML/RAD51/SIRT6/SMARCA4/SMARCC2/SMARCE1	13
S2	S2	GO:0006955	immune response	31/360	43/786	0.000308407503477482	0.00139901973798153	0.000439118156993245	CEBPB/CEBPG/ELF1/ELF4/EP300/ETS1/FOXP1/GATA1/GATA2/IRF1/JUNB/LEF1/NBN/NONO/NR1H2/NSD2/PCBP2/PML/RELA/RFX1/SIN3A/SMAD3/SP2/SPI1/STAT6/TCF12/TCF7/TRIM25/TRIM28/XRCC5/ZBTB1	31
S2	S2	GO:0051248	negative regulation of protein metabolic process	31/360	43/786	0.000308407503477482	0.00139901973798153	0.000439118156993245	AGO1/ATF4/BCOR/CSDE1/CTBP1/HDAC2/HDAC8/HMG20A/JUN/KAT2B/KDM1A/KHSRP/KLF15/MLLT1/NR1H2/NR2F2/NR4A1/PML/POLR2G/RB1/RBM4/RELA/SIN3A/SMAD3/SMAD4/SNRNP70/SPI1/TAF1/TAF7/TARDBP/TFAP4	31
S2	S2	GO:0030900	forebrain development	17/360	20/786	0.000308632233106228	0.00139901973798153	0.000439118156993245	ARHGAP35/CHD7/CREB1/E2F1/FEZF1/FOXP1/GATA2/HDAC1/HES1/KDM1A/LEF1/NEUROD1/NR2F2/OTX1/SIN3A/SRF/ZMIZ1	17
S2	S2	GO:0051050	positive regulation of transport	17/360	20/786	0.000308632233106228	0.00139901973798153	0.000439118156993245	ATF4/CEBPB/CREB1/GATA1/GATA2/HDAC3/HNRNPK/KLF15/MEF2A/NR1H2/RBM22/SIRT6/SMAD3/SMAD4/TARDBP/TCF7L2/TRIM28	17
S2	S2	GO:0030182	neuron differentiation	35/360	50/786	0.000315282120545225	0.00142135382213011	0.000446128281013087	ADNP/ARHGAP35/ATF1/ATF4/CBFA2T2/CEBPB/CREB1/CUX1/EGR2/EP300/ETV1/FEZF1/GATA2/HDAC1/HDAC2/HES1/HMG20A/ID3/JUN/KDM1A/MEF2A/NCOA1/NEUROD1/NR2F1/RB1/REST/RUNX1/SIN3A/SKIL/SMAD4/SRF/TCF12/TCF3/THRB/ZMIZ1	35
S2	S2	GO:0001649	osteoblast differentiation	15/360	17/786	0.000319766108542025	0.00143373391058245	0.000450014088680425	ATF4/CBFB/CEBPB/CREB3L1/ESRRA/ID3/JUNB/JUND/LEF1/MEF2D/REST/SMAD1/SMAD3/SMAD4/SMAD5	15
S2	S2	GO:0043065	positive regulation of apoptotic process	22/360	28/786	0.000336916836987359	0.00148498272612002	0.000466099841308485	ATF2/ATF3/ATF4/ATF6/BCLAF1/DDX20/E2F1/E2F3/FOSL1/ID3/JUN/MYBL2/MYC/NCOA1/NEUROD1/NR4A1/PML/REST/SKIL/SMAD4/TFAP4/ZC3H8	22
S2	S2	GO:0045637	regulation of myeloid cell differentiation	22/360	28/786	0.000336916836987359	0.00148498272612002	0.000466099841308485	ARNT/CEBPB/CREB1/ESRRA/ETS1/FOS/FOXP1/GABPA/GATA1/GATA2/KAT7/KLF13/LEF1/MEIS2/MITF/MYC/RB1/RBM15/RCOR1/RUNX1/SPI1/TAL1	22
S2	S2	GO:0002684	positive regulation of immune system process	28/360	38/786	0.000340196042711132	0.00148498272612002	0.000466099841308485	ARID1B/CBFB/CREB1/CREB3/EGR3/ELF1/EP300/FOS/FOXP1/GATA1/GATA2/HES1/JUND/LEF1/NONO/NSD2/RB1/RELA/RUNX1/SIN3A/SMARCA4/SMARCC2/SMARCE1/SPI1/STAT6/XRCC5/ZBTB1/ZMIZ1	28
S2	S2	GO:0007420	brain development	28/360	38/786	0.000340196042711132	0.00148498272612002	0.000466099841308485	ARHGAP35/ATF2/CHD7/CREB1/DMBX1/E2F1/EGR2/FEZF1/FOXP1/GATA2/HDAC1/HES1/KDM1A/KDM4B/LEF1/MEIS2/NEUROD1/NR2F2/OTX1/PHF8/SIN3A/SMAD1/SOX6/SRF/TAF1/XRCC5/ZMIZ1/ZNF148	28
S2	S2	GO:0097190	apoptotic signaling pathway	28/360	38/786	0.000340196042711132	0.00148498272612002	0.000466099841308485	ATF2/ATF3/ATF4/BCLAF1/CEBPB/CREB3/CREB3L1/DIDO1/DPF2/E2F1/EP300/GATA1/HDAC1/HNRNPK/KDM1A/MAZ/MNT/MYC/NBN/NONO/PML/RB1/RELA/SKIL/SMAD3/SPI1/TAF9B/TCF7L2	28
S2	S2	GO:0006473	protein acetylation	25/360	33/786	0.000354228086212174	0.00150638232538682	0.000472816653327156	ATF2/CTBP1/CTCF/EP300/EP400/GATA2/GTF2B/HCFC1/HDAC2/KAT2B/KAT7/KLF15/LEF1/MLLT1/NCOA1/NFYA/NFYB/PHF20/PML/SIN3A/SMAD4/SPI1/TAF1/TAF7/ZZZ3	25
S2	S2	GO:0018394	peptidyl-lysine acetylation	25/360	33/786	0.000354228086212174	0.00150638232538682	0.000472816653327156	ATF2/CTBP1/CTCF/EP300/EP400/GATA2/GTF2B/HCFC1/HDAC2/KAT2B/KAT7/KLF15/LEF1/MLLT1/NCOA1/NFYA/NFYB/PHF20/PML/SIN3A/SMAD4/SPI1/TAF1/TAF7/ZZZ3	25
S2	S2	GO:0043543	protein acylation	25/360	33/786	0.000354228086212174	0.00150638232538682	0.000472816653327156	ATF2/CTBP1/CTCF/EP300/EP400/GATA2/GTF2B/HCFC1/HDAC2/KAT2B/KAT7/KLF15/LEF1/MLLT1/NCOA1/NFYA/NFYB/PHF20/PML/SIN3A/SMAD4/SPI1/TAF1/TAF7/ZZZ3	25
S2	S2	GO:0045165	cell fate commitment	25/360	33/786	0.000354228086212174	0.00150638232538682	0.000472816653327156	GATA1/GATA2/GATAD2A/GATAD2B/HDAC1/HDAC2/HES1/MGA/MITF/MTA1/MTA2/MTA3/NEUROD1/NR2F2/PML/SMAD1/SMAD4/SMAD5/SOX6/STAT6/TAL1/TBX18/TCF3/TCF7L2/TEAD4	25
S2	S2	GO:0051098	regulation of binding	25/360	33/786	0.000354228086212174	0.00150638232538682	0.000472816653327156	ADNP/CEBPG/E2F1/EP300/GATA1/GTF2B/GTF2F1/HDAC2/HES1/HMBOX1/HNRNPL/JUN/KDM1A/LEF1/MBD2/NEUROD1/RB1/SIN3A/SMAD3/SMAD4/TAF1/TCF7L2/TFAP4/TRIM28/ZBTB7A	25
S2	S2	GO:0001935	endothelial cell proliferation	10/360	10/786	0.000379309569787058	0.00158847916281382	0.000498584847275535	ARNT/EGR3/GATA2/JUN/NR2F2/NR4A1/SIRT6/SP1/STAT5A/THAP1	10
S2	S2	GO:0043542	endothelial cell migration	10/360	10/786	0.000379309569787058	0.00158847916281382	0.000498584847275535	EGR3/ETS1/FOXP1/GATA2/NR2F2/NR4A1/PATZ1/SP1/SRF/STAT5A	10
S2	S2	GO:0055086	nucleobase-containing small molecule metabolic process	10/360	10/786	0.000379309569787058	0.00158847916281382	0.000498584847275535	ARNT/CBFA2T3/EP300/FOXK1/FOXK2/KDM1A/NCOR1/SIRT6/TBPL1/ZBTB7A	10
S2	S2	GO:0007507	heart development	29/360	40/786	0.000420551222057437	0.00172716229320424	0.000542114097771284	ATF2/BCOR/CHD7/CREB1/EP300/FOXP1/HES1/ID3/JUN/KAT2B/MBD2/MEF2A/MEF2D/NSD2/RB1/RBM15/REST/RUNX1/SIRT6/SMAD1/SMAD3/SMAD4/SMAD5/SOX6/SRF/TBX18/YY1/ZBTB14/ZMIZ1	29
S2	S2	GO:0060322	head development	29/360	40/786	0.000420551222057437	0.00172716229320424	0.000542114097771284	ARHGAP35/ATF2/CHD7/CREB1/DMBX1/E2F1/EGR2/EP300/FEZF1/FOXP1/GATA2/HDAC1/HES1/KDM1A/KDM4B/LEF1/MEIS2/NEUROD1/NR2F2/OTX1/PHF8/SIN3A/SMAD1/SOX6/SRF/TAF1/XRCC5/ZMIZ1/ZNF148	29
S2	S2	GO:0043010	camera-type eye development	20/360	25/786	0.000420799540526125	0.00172716229320424	0.000542114097771284	ARHGAP35/ATF4/CHD7/HDAC1/HDAC2/HES1/HSF4/JUN/KDM5B/MAX/MITF/NEUROD1/PKNOX1/SIX5/SKIL/SMAD3/SMARCA4/SRF/THRB/YY1	20
S2	S2	GO:0060284	regulation of cell development	20/360	25/786	0.000420799540526125	0.00172716229320424	0.000542114097771284	ADNP/BHLHE40/CHD7/CUX1/E2F1/EGR2/FEZF1/HDAC1/HDAC2/HES1/HLTF/KDM1A/LEF1/RB1/REST/RREB1/SKIL/SMAD4/SRF/XRCC5	20
S2	S2	GO:0000375	RNA splicing, via transesterification reactions	23/360	30/786	0.000463915657921661	0.00186697764773351	0.000585998725795782	CDC5L/DDX20/HNRNPH1/HNRNPK/HNRNPL/KDM1A/KHSRP/LARP7/PRPF4/PTBP1/RBFOX2/RBM15/RBM22/RBM25/RBM39/RBM4/REST/SNRNP70/SRSF1/SRSF3/SRSF7/U2AF1/ZBTB7A	23
S2	S2	GO:0009057	macromolecule catabolic process	23/360	30/786	0.000463915657921661	0.00186697764773351	0.000585998725795782	AGO1/ATF6/CBFA2T3/CSDE1/E2F1/FUS/KHSRP/MTA1/PCBP2/PML/POLR2G/RELA/SIRT6/SMAD3/SMAD4/SNRNP70/TAF1/TAF15/TARDBP/TBL1XR1/TRIM24/TRIM25/ZC3H4	23
S2	S2	GO:0048878	chemical homeostasis	23/360	30/786	0.000463915657921661	0.00186697764773351	0.000585998725795782	ADNP/ATF4/CHD7/FOXA3/FOXK1/FOXK2/HMGN3/KLF15/MAFG/MYC/NEUROD1/NR1H2/PML/RBM4/SIN3A/SIRT6/SMAD4/SMARCA4/SRF/TCF7L2/TRIM24/USF1/USF2	23
S2	S2	GO:1902105	regulation of leukocyte differentiation	23/360	30/786	0.000463915657921661	0.00186697764773351	0.000585998725795782	ARID1B/CBFB/CEBPB/CREB1/EGR3/ESRRA/FOS/FOXP1/GATA2/IRF1/JUNB/LEF1/MITF/MYC/RB1/RUNX1/SMARCA4/SMARCC2/SMARCE1/TCF7/ZBTB1/ZC3H8/ZMIZ1	23
S2	S2	GO:0009416	response to light stimulus	18/360	22/786	0.000509863176067296	0.00203206338287691	0.000637815109649402	ATF4/BHLHE40/ELK1/EP300/FOS/JUND/KDM1A/MEIS2/MTA1/MYC/PML/RBM4/RELA/SIRT6/TAF1/USF1/YY1/ZBTB1	18
S2	S2	GO:0071496	cellular response to external stimulus	18/360	22/786	0.000509863176067296	0.00203206338287691	0.000637815109649402	ADNP/ARHGAP35/ATF2/ATF3/ATF4/FOS/FOSL1/FOXA3/HNRNPL/IRF1/MAX/NCOA1/SP1/SREBF1/SRF/TRIM24/USF1/USF2	18
S2	S2	GO:0071702	organic substance transport	27/360	37/786	0.000571192868826267	0.00226554863837341	0.00071110043386266	ATF2/CHD7/E2F3/EGR2/HDAC3/HMGN3/KDM5B/KHSRP/KLF15/MEF2A/NEUROD1/NR1H2/PML/RBM22/RBM4/REST/SIRT6/SMAD3/SREBF1/SRSF1/SRSF3/SRSF7/TAF7/TARDBP/TCF7L2/TRIM28/ZC3H11A	27
S2	S2	GO:0006935	chemotaxis	12/360	13/786	0.000585872542033046	0.00229073387287802	0.000719005464405733	ARHGAP35/CREB3/EGR2/EGR3/ETV1/FEZF1/FOSL1/LEF1/NR4A1/SMAD3/SMAD4/SPI1	12
S2	S2	GO:0010975	regulation of neuron projection development	12/360	13/786	0.000585872542033046	0.00229073387287802	0.000719005464405733	ADNP/ARHGAP35/ATF1/CBFA2T2/CUX1/EP300/HDAC2/HES1/KDM1A/NR2F1/SKIL/SRF	12
S2	S2	GO:0042330	taxis	12/360	13/786	0.000585872542033046	0.00229073387287802	0.000719005464405733	ARHGAP35/CREB3/EGR2/EGR3/ETV1/FEZF1/FOSL1/LEF1/NR4A1/SMAD3/SMAD4/SPI1	12
S2	S2	GO:2001022	positive regulation of response to DNA damage stimulus	16/360	19/786	0.000589945690453425	0.00229577921992489	0.00072058907572762	ARID1B/BCLAF1/CEBPG/DPF2/EP400/FOXM1/FUS/MYC/NFRKB/SIRT6/SKIL/SMARCA4/SMARCC2/SMARCE1/TRIM28/YY1	16
S2	S2	GO:0009410	response to xenobiotic stimulus	14/360	16/786	0.000632298719241028	0.00244904433508849	0.000768695255415334	CREB1/E2F1/FOS/FOSL1/HDAC2/JUN/MYC/NEUROD1/RAD51/RB1/RBM22/REST/SREBF1/XRCC5	14
S2	S2	GO:0032504	multicellular organism reproduction	36/360	53/786	0.000655030395591965	0.00252523400169799	0.000792609332590375	ADNP/AFF4/ARID4B/ASH1L/CREM/CTCFL/DDX20/DEAF1/E2F1/EGR1/ETV6/FOSL1/FOXA3/FOXJ2/HDAC2/JUNB/KLF1/LARP7/MBD2/NR2C2/NR2F2/PATZ1/RB1/RNF2/SIX5/SKIL/SMAD1/SMAD4/SMAD5/TBPL1/THRB/YY1/ZMIZ1/ZNF148/ZNF449/ZNF830	36
S2	S2	GO:0033036	macromolecule localization	37/360	55/786	0.000733239400773045	0.00281359304947796	0.000883118201175858	ATF2/CTCF/E2F3/EGR2/HDAC3/HDAC8/HDGF/HMGN3/KAT7/KDM1A/KDM5B/KHSRP/LARP7/NEUROD1/NR1H2/NSD2/PML/RB1/RBM22/RBM4/REST/SIN3A/SIRT6/SMAD3/SPI1/SREBF1/SRSF1/SRSF3/SRSF7/TARDBP/TCF7L2/TRIM25/TRIM28/XRCC5/YY1/ZBTB7A/ZC3H11A	37
S2	S2	GO:0031400	negative regulation of protein modification process	19/360	24/786	0.000760664724090624	0.0029053166545128	0.000911908002564783	BCOR/CTBP1/HDAC2/HDAC8/HMG20A/JUN/KAT2B/KDM1A/KLF15/MLLT1/NR2F2/RB1/RELA/SIN3A/SPI1/TAF1/TAF7/TARDBP/TFAP4	19
S2	S2	GO:0048609	multicellular organismal reproductive process	33/360	48/786	0.000803856729117565	0.00294449155494664	0.000924204047868418	ADNP/AFF4/ARID4B/ASH1L/CREM/CTCFL/DDX20/DEAF1/E2F1/EGR1/ETV6/FOSL1/FOXA3/FOXJ2/JUNB/KLF1/LARP7/NR2C2/NR2F2/PATZ1/RB1/RNF2/SIX5/SKIL/SMAD1/SMAD4/SMAD5/TBPL1/YY1/ZMIZ1/ZNF148/ZNF449/ZNF830	33
S2	S2	GO:0071407	cellular response to organic cyclic compound	33/360	48/786	0.000803856729117565	0.00294449155494664	0.000924204047868418	ATF4/CEBPB/CREB1/EGR1/ELK1/EP300/ESRRA/FOXP1/GABPA/GATA1/HDAC1/HDAC2/ID3/KDM1A/KLF16/LCOR/MBD2/NCOR1/NR2C1/RAD51/RBFOX2/REST/SAFB/SIN3A/SMAD1/SMAD5/SMARCA4/TAF1/TAF7/TFAP4/TRIM24/ZBTB7A/ZMIZ1	33
S2	S2	GO:0000377	RNA splicing, via transesterification reactions with bulged adenosine as nucleophile	22/360	29/786	0.000806612232021745	0.00294449155494664	0.000924204047868418	CDC5L/DDX20/HNRNPH1/HNRNPK/HNRNPL/KDM1A/LARP7/PRPF4/PTBP1/RBFOX2/RBM15/RBM22/RBM25/RBM39/RBM4/REST/SNRNP70/SRSF1/SRSF3/SRSF7/U2AF1/ZBTB7A	22
S2	S2	GO:0000398	mRNA splicing, via spliceosome	22/360	29/786	0.000806612232021745	0.00294449155494664	0.000924204047868418	CDC5L/DDX20/HNRNPH1/HNRNPK/HNRNPL/KDM1A/LARP7/PRPF4/PTBP1/RBFOX2/RBM15/RBM22/RBM25/RBM39/RBM4/REST/SNRNP70/SRSF1/SRSF3/SRSF7/U2AF1/ZBTB7A	22
S2	S2	GO:0001654	eye development	22/360	29/786	0.000806612232021745	0.00294449155494664	0.000924204047868418	ARHGAP35/ATF4/ATF6/CHD7/HDAC1/HDAC2/HES1/HSF4/JUN/KDM5B/MAX/MEIS2/MITF/NEUROD1/PKNOX1/SIX5/SKIL/SMAD3/SMARCA4/SRF/THRB/YY1	22
S2	S2	GO:0007178	transmembrane receptor protein serine/threonine kinase signaling pathway	22/360	29/786	0.000806612232021745	0.00294449155494664	0.000924204047868418	ARID4B/ATF2/EGR1/EP300/FOS/HDAC1/HDAC2/HES1/JUN/LEF1/PML/SAP30/SIN3A/SKIL/SMAD1/SMAD3/SMAD4/SMAD5/SPI1/ZBTB7A/ZEB2/ZMIZ1	22
S2	S2	GO:0043068	positive regulation of programmed cell death	22/360	29/786	0.000806612232021745	0.00294449155494664	0.000924204047868418	ATF2/ATF3/ATF4/ATF6/BCLAF1/DDX20/E2F1/E2F3/FOSL1/ID3/JUN/MYBL2/MYC/NCOA1/NEUROD1/NR4A1/PML/REST/SKIL/SMAD4/TFAP4/ZC3H8	22
S2	S2	GO:0048880	sensory system development	22/360	29/786	0.000806612232021745	0.00294449155494664	0.000924204047868418	ARHGAP35/ATF4/ATF6/CHD7/HDAC1/HDAC2/HES1/HSF4/JUN/KDM5B/MAX/MEIS2/MITF/NEUROD1/PKNOX1/SIX5/SKIL/SMAD3/SMARCA4/SRF/THRB/YY1	22
S2	S2	GO:0150063	visual system development	22/360	29/786	0.000806612232021745	0.00294449155494664	0.000924204047868418	ARHGAP35/ATF4/ATF6/CHD7/HDAC1/HDAC2/HES1/HSF4/JUN/KDM5B/MAX/MEIS2/MITF/NEUROD1/PKNOX1/SIX5/SKIL/SMAD3/SMARCA4/SRF/THRB/YY1	22
S2	S2	GO:1903311	regulation of mRNA metabolic process	22/360	29/786	0.000806612232021745	0.00294449155494664	0.000924204047868418	CSDE1/E2F1/FUS/HNRNPK/HNRNPL/KHSRP/LARP7/POLR2G/PTBP1/RBFOX2/RBM15/RBM25/RBM39/RBM4/REST/SAFB/SNRNP70/SRSF3/SRSF7/TAF15/TARDBP/ZBTB7A	22
S2	S2	GO:0051641	cellular localization	38/360	57/786	0.000813157592878443	0.00295530843226747	0.000927599201706919	ATF2/CHD7/CTCF/E2F3/EGR2/GATA1/GATA2/HDAC3/HDAC8/HDGF/HMGN3/HMGXB4/KAT2B/KAT7/KDM1A/LARP7/NEUROD1/NR1H2/NR4A1/NSD2/PML/RB1/RBM22/RBM4/REST/SIN3A/SIRT6/SMAD3/SPI1/SREBF1/SRSF3/TARDBP/TCF7L2/TRIM25/TRIM28/XRCC5/ZBTB7A/ZC3H11A	38
S2	S2	GO:0030855	epithelial cell differentiation	29/360	41/786	0.000828355363512042	0.00299733848639226	0.000940791410082928	ARID4B/ATF4/CBFA2T2/CEBPB/CREB1/E2F4/E2F7/E2F8/FOXJ2/GATA1/GATA2/HDAC1/HDAC2/HES1/HSF4/ID3/JUN/KDM5B/KLF15/MAFF/MAFG/NEUROD1/NR2F2/RBM4/SKIL/SMAD3/SMAD4/THRB/VEZF1	29
S2	S2	GO:0031668	cellular response to extracellular stimulus	17/360	21/786	0.000940302137332309	0.00337282288390937	0.00105864679992562	ADNP/ARHGAP35/ATF2/ATF3/ATF4/FOS/FOSL1/FOXA3/HNRNPL/MAX/NCOA1/SP1/SREBF1/SRF/TRIM24/USF1/USF2	17
S2	S2	GO:0070482	response to oxygen levels	17/360	21/786	0.000940302137332309	0.00337282288390937	0.00105864679992562	ARNT/ATF2/ATF4/CBFA2T3/E2F1/EGR1/EP300/FOS/HDAC2/JUND/MYC/PML/REST/SMAD3/SMAD4/SRF/USF1	17
S2	S2	GO:0007417	central nervous system development	30/360	43/786	0.000968477141263736	0.00339997294273439	0.0010671685408774	ARHGAP35/ATF2/CHD7/CREB1/DMBX1/E2F1/EGR2/FEZF1/FOXP1/GATA2/HDAC1/HDAC2/HES1/ID3/KDM1A/KDM4B/LEF1/MEIS2/NEUROD1/NR2F2/OTX1/PHF8/SIN3A/SMAD1/SOX6/SRF/TAF1/XRCC5/ZMIZ1/ZNF148	30
S2	S2	GO:0019953	sexual reproduction	30/360	43/786	0.000968477141263736	0.00339997294273439	0.0010671685408774	AFF4/ARID4B/ASH1L/CREM/CTCFL/DDX20/DEAF1/E2F1/ETV6/FOSL1/FOXA3/FOXJ2/KDM5B/LARP7/NR2C2/NR2F2/PATZ1/RB1/RNF2/SIX5/SKIL/SMAD1/SMAD4/SMAD5/TBPL1/YY1/ZMIZ1/ZNF148/ZNF449/ZNF830	30
S2	S2	GO:0043066	negative regulation of apoptotic process	30/360	43/786	0.000968477141263736	0.00339997294273439	0.0010671685408774	ADNP/CEBPB/CREB3/CREB3L1/EGR3/FOXP1/GATA1/GATA2/HDAC1/HDAC2/HDAC3/HDGF/HNRNPK/JUN/KDM1A/LEF1/MAZ/MITF/MNT/MYC/NEUROD1/NONO/NR4A1/RB1/RELA/SIN3A/SMAD3/TAF9B/TCF7L2/ZNF830	30
S2	S2	GO:0043207	response to external biotic stimulus	30/360	43/786	0.000968477141263736	0.00339997294273439	0.0010671685408774	ATF2/CEBPB/CEBPG/CHD7/ELF4/EP300/FOS/FOSL1/FOXP1/GATA1/GTF2F1/HDAC2/HNRNPUL1/IRF1/IRF2/JUND/NONO/NR1H2/NR4A1/PCBP2/PML/RELA/SIN3A/SMAD3/SPI1/TRIM25/TRIM28/XRCC5/ZBTB1/ZNF175	30
S2	S2	GO:0051707	response to other organism	30/360	43/786	0.000968477141263736	0.00339997294273439	0.0010671685408774	ATF2/CEBPB/CEBPG/CHD7/ELF4/EP300/FOS/FOSL1/FOXP1/GATA1/GTF2F1/HDAC2/HNRNPUL1/IRF1/IRF2/JUND/NONO/NR1H2/NR4A1/PCBP2/PML/RELA/SIN3A/SMAD3/SPI1/TRIM25/TRIM28/XRCC5/ZBTB1/ZNF175	30
S2	S2	GO:0001503	ossification	20/360	26/786	0.00105534853086501	0.0036892480422188	0.00115796493573949	ATF4/BCOR/CBFB/CEBPB/CREB3L1/EGR2/ESRRA/GATA1/ID3/JUNB/JUND/LEF1/MEF2D/REST/RUNX1/SMAD1/SMAD3/SMAD4/SMAD5/ZBTB40	20
S2	S2	GO:0009607	response to biotic stimulus	31/360	45/786	0.0011144188295971	0.00387059882335427	0.00121488652063177	ATF2/CEBPB/CEBPG/CHD7/DACH1/ELF4/EP300/FOS/FOSL1/FOXP1/GATA1/GTF2F1/HDAC2/HNRNPUL1/IRF1/IRF2/JUND/NONO/NR1H2/NR4A1/PCBP2/PML/RELA/SIN3A/SMAD3/SPI1/TRIM25/TRIM28/XRCC5/ZBTB1/ZNF175	31
S2	S2	GO:0070997	neuron death	15/360	18/786	0.00111660911510099	0.00387059882335427	0.00121488652063177	ADNP/ATF2/ATF4/CEBPB/EGR1/ELK1/FOS/HDGF/JUN/MAX/MYBL2/NONO/RB1/REST/THRB	15
S2	S2	GO:0006367	transcription initiation at RNA polymerase II promoter	11/360	12/786	0.00120550938844778	0.00401026308657023	0.00125872372477994	E2F3/GTF2A2/GTF2B/GTF2E2/GTF2F1/MAZ/POLR2G/SRF/TAF1/TAF7/TBP	11
S2	S2	GO:0010563	negative regulation of phosphorus metabolic process	11/360	12/786	0.00120550938844778	0.00401026308657023	0.00125872372477994	CBFA2T3/JUN/KAT2B/MLLT1/NCOR1/NR2F2/RB1/SIRT6/TAF7/TARDBP/TFAP4	11
S2	S2	GO:0034976	response to endoplasmic reticulum stress	11/360	12/786	0.00120550938844778	0.00401026308657023	0.00125872372477994	ATF3/ATF4/ATF6/CEBPB/CREB3/CREB3L1/EP300/JUN/NR1H2/PML/TRIM25	11
S2	S2	GO:0042326	negative regulation of phosphorylation	11/360	12/786	0.00120550938844778	0.00401026308657023	0.00125872372477994	CBFA2T3/JUN/KAT2B/MLLT1/NCOR1/NR2F2/RB1/SIRT6/TAF7/TARDBP/TFAP4	11
S2	S2	GO:0045936	negative regulation of phosphate metabolic process	11/360	12/786	0.00120550938844778	0.00401026308657023	0.00125872372477994	CBFA2T3/JUN/KAT2B/MLLT1/NCOR1/NR2F2/RB1/SIRT6/TAF7/TARDBP/TFAP4	11
S2	S2	GO:0050769	positive regulation of neurogenesis	11/360	12/786	0.00120550938844778	0.00401026308657023	0.00125872372477994	ADNP/CUX1/E2F1/EGR2/HDAC1/HDAC2/HES1/KDM1A/SKIL/SRF/XRCC5	11
S2	S2	GO:0051962	positive regulation of nervous system development	11/360	12/786	0.00120550938844778	0.00401026308657023	0.00125872372477994	ADNP/CUX1/E2F1/EGR2/HDAC1/HDAC2/HES1/KDM1A/SKIL/SRF/XRCC5	11
S2	S2	GO:1901135	carbohydrate derivative metabolic process	11/360	12/786	0.00120550938844778	0.00401026308657023	0.00125872372477994	ARNT/CBFA2T3/EP300/FOXK1/FOXK2/GATA1/NCOR1/SIRT6/TBPL1/TCF7L2/ZBTB7A	11
S2	S2	GO:1990823	response to leukemia inhibitory factor	11/360	12/786	0.00120550938844778	0.00401026308657023	0.00125872372477994	BCLAF1/CREB1/KDM5B/MYBL2/MYNN/NFYB/PML/SRSF3/SRSF7/TRIM25/XRCC5	11
S2	S2	GO:1990830	cellular response to leukemia inhibitory factor	11/360	12/786	0.00120550938844778	0.00401026308657023	0.00125872372477994	BCLAF1/CREB1/KDM5B/MYBL2/MYNN/NFYB/PML/SRSF3/SRSF7/TRIM25/XRCC5	11
S2	S2	GO:0045739	positive regulation of DNA repair	13/360	15/786	0.00123912536609536	0.00407282241844093	0.00127835957248672	ARID1B/CEBPG/DPF2/EP400/FOXM1/FUS/NFRKB/SIRT6/SMARCA4/SMARCC2/SMARCE1/TRIM28/YY1	13
S2	S2	GO:0045765	regulation of angiogenesis	13/360	15/786	0.00123912536609536	0.00407282241844093	0.00127835957248672	AGO1/ATF2/CREB3L1/ETS1/FOXJ2/FOXO4/GATA2/GTF2I/PML/RUNX1/SIRT6/SMAD1/SP1	13
S2	S2	GO:1901342	regulation of vasculature development	13/360	15/786	0.00123912536609536	0.00407282241844093	0.00127835957248672	AGO1/ATF2/CREB3L1/ETS1/FOXJ2/FOXO4/GATA2/GTF2I/PML/RUNX1/SIRT6/SMAD1/SP1	13
S2	S2	GO:0065003	protein-containing complex assembly	32/360	47/786	0.0012648467365187	0.00414086729217433	0.00129971719792649	AGO1/ATF1/DDX20/EP300/FUS/GTF2A2/GTF2B/HCFC1/HES1/MAX/MBD2/MITF/NR1H2/PML/RAD51/RB1/SIRT6/SMAD1/SMAD3/SMAD4/SMARCA4/SRSF1/TAF1/TAF7/TAL1/TBP/TEAD1/TFAP4/UBTF/XRCC5/ZBTB1/ZNF148	32
S2	S2	GO:0070647	protein modification by small protein conjugation or removal	24/360	33/786	0.00129107330645325	0.00421002165147798	0.00132142306381318	ARNT/BCOR/CBFB/E4F1/EGR1/EGR2/HDAC3/HDAC8/HLTF/HMG20A/KDM1A/MTA1/PML/RAD51/RELA/RNF2/TAF1/TAF7/TRIM24/TRIM25/TRIM28/ZBED1/ZFP91/ZMIZ1	24
S2	S2	GO:0051249	regulation of lymphocyte activation	18/360	23/786	0.00136014914510023	0.0044178072626287	0.00138664189678681	ARID1B/CBFB/CEBPB/EGR3/HES1/IRF1/JUNB/LEF1/NSD2/RUNX1/SMARCA4/SMARCC2/SMARCE1/STAT6/TCF7/ZBTB1/ZC3H8/ZMIZ1	18
S2	S2	GO:0030155	regulation of cell adhesion	21/360	28/786	0.0013871501981557	0.00445291406022743	0.00139766106388	ARID1B/CBFB/CEBPB/EGR3/ETS1/HES1/IRF1/LEF1/PML/RELA/RREB1/RUNX1/SMAD3/SMARCA4/SMARCC2/SMARCE1/SPI1/SRF/ZBTB1/ZC3H8/ZMIZ1	21
S2	S2	GO:0031667	response to nutrient levels	21/360	28/786	0.0013871501981557	0.00445291406022743	0.00139766106388	ATF2/ATF3/ATF4/FOS/FOXA3/FOXK1/FOXK2/FOXO4/HNRNPL/MAX/MBD2/NCOA1/NR1H2/SP1/SREBF1/SRF/TBL1XR1/TRIM24/TRIM25/USF1/USF2	21
S2	S2	GO:0050678	regulation of epithelial cell proliferation	21/360	28/786	0.0013871501981557	0.00445291406022743	0.00139766106388	ARNT/ATF2/DEAF1/EGR3/GATA2/HES1/HSF4/JUN/KDM5B/MTA3/MYC/NR2F2/NR4A1/RB1/RREB1/SIRT6/SMAD3/SP1/STAT5A/TCF7L2/TRIM24	21
S2	S2	GO:0006952	defense response	33/360	49/786	0.00141851007231908	0.00448379620560628	0.00140735421573097	ASH1L/BRD4/CEBPB/CEBPG/ELF4/EP300/ETS1/FOS/FOSL1/FOXP1/IRF1/IRF2/JUN/NFATC3/NONO/NR1H2/PCBP2/PML/RB1/RELA/SIN3A/SMAD1/SMAD3/SPI1/STAT5A/STAT6/TRIM25/TRIM28/VEZF1/XRCC5/ZBTB1/ZNF148/ZNF175	33
S2	S2	GO:0010647	positive regulation of cell communication	33/360	49/786	0.00141851007231908	0.00448379620560628	0.00140735421573097	ARNT/ATF3/ATF6/BCLAF1/BRD4/CC2D1A/CREB1/CXXC5/EP300/FOXP1/HDAC3/HES1/JUN/LEF1/MAZ/MBD2/MYC/NR2C1/PML/PTBP1/RELA/SIRT6/SKIL/SMAD3/SMAD4/SMARCA4/SPI1/TBL1XR1/TCF7L2/THRB/TRIM25/ZEB2/ZMIZ1	33
S2	S2	GO:0023056	positive regulation of signaling	33/360	49/786	0.00141851007231908	0.00448379620560628	0.00140735421573097	ARNT/ATF3/ATF6/BCLAF1/BRD4/CC2D1A/CREB1/CXXC5/EP300/FOXP1/HDAC3/HES1/JUN/LEF1/MAZ/MBD2/MYC/NR2C1/PML/PTBP1/RELA/SIRT6/SKIL/SMAD3/SMAD4/SMARCA4/SPI1/TBL1XR1/TCF7L2/THRB/TRIM25/ZEB2/ZMIZ1	33
S2	S2	GO:0060548	negative regulation of cell death	33/360	49/786	0.00141851007231908	0.00448379620560628	0.00140735421573097	ADNP/ATF4/CEBPB/CREB3/CREB3L1/EGR3/FOXP1/GATA1/GATA2/HDAC1/HDAC2/HDAC3/HDGF/HNRNPK/JUN/KDM1A/LEF1/MAZ/MITF/MNT/MYC/NEUROD1/NONO/NR4A1/RB1/RELA/REST/SIN3A/SMAD3/SMAD4/TAF9B/TCF7L2/ZNF830	33
S2	S2	GO:0001701	in utero embryonic development	29/360	42/786	0.00154307580719303	0.00485892191196278	0.00152509702117109	ARNT/ATF2/BCOR/CEBPB/CHD7/E2F7/E2F8/FOSL1/GABPA/GATA1/GATA2/HES1/JUNB/LEF1/MAFF/MAFG/NBN/NCOA1/NR2F2/SIN3A/SKIL/SMAD3/SMAD4/SRF/TBL1XR1/TEAD4/TRIM28/ZMIZ1/ZNF830	29
S2	S2	GO:0048732	gland development	25/360	35/786	0.00156041332925308	0.00489483268682049	0.00153636853710729	ARHGAP35/ASH1L/ATF2/CEBPB/CEBPG/CREB1/DEAF1/E2F7/E2F8/ELK1/GATA2/HES1/JUN/KDM5B/LEF1/PML/RELA/RREB1/SMAD3/SMAD4/SRF/STAT5A/STAT6/USF2/ZBTB1	25
S2	S2	GO:0002696	positive regulation of leukocyte activation	16/360	20/786	0.00171519951984221	0.00520728535857368	0.00163443980632743	ARID1B/CBFB/EGR3/GATA1/GATA2/HES1/JUND/LEF1/NSD2/RUNX1/SMARCA4/SMARCC2/SMARCE1/STAT6/ZBTB1/ZMIZ1	16
S2	S2	GO:0007159	leukocyte cell-cell adhesion	16/360	20/786	0.00171519951984221	0.00520728535857368	0.00163443980632743	ARID1B/CBFB/CEBPB/EGR3/ETS1/HES1/IRF1/LEF1/RELA/RUNX1/SMARCA4/SMARCC2/SMARCE1/ZBTB1/ZC3H8/ZMIZ1	16
S2	S2	GO:0010035	response to inorganic substance	16/360	20/786	0.00171519951984221	0.00520728535857368	0.00163443980632743	ADNP/ATF1/ATF2/ATF4/CREB1/FOS/FOSL1/FOXP1/HDAC2/JUN/JUNB/JUND/MEF2A/RAD51/RELA/STAT6	16
S2	S2	GO:0036293	response to decreased oxygen levels	16/360	20/786	0.00171519951984221	0.00520728535857368	0.00163443980632743	ARNT/ATF2/ATF4/CBFA2T3/E2F1/EGR1/EP300/FOS/JUND/MYC/PML/REST/SMAD3/SMAD4/SRF/USF1	16
S2	S2	GO:0042692	muscle cell differentiation	16/360	20/786	0.00171519951984221	0.00520728535857368	0.00163443980632743	FOXO4/FOXP1/HES1/KDM1A/MEF2A/NFATC3/PTBP1/RB1/RBM4/SIRT6/SMAD1/SMAD4/SOX6/SRF/TBX18/YY1	16
S2	S2	GO:0050867	positive regulation of cell activation	16/360	20/786	0.00171519951984221	0.00520728535857368	0.00163443980632743	ARID1B/CBFB/EGR3/GATA1/GATA2/HES1/JUND/LEF1/NSD2/RUNX1/SMARCA4/SMARCC2/SMARCE1/STAT6/ZBTB1/ZMIZ1	16
S2	S2	GO:1903037	regulation of leukocyte cell-cell adhesion	16/360	20/786	0.00171519951984221	0.00520728535857368	0.00163443980632743	ARID1B/CBFB/CEBPB/EGR3/ETS1/HES1/IRF1/LEF1/RELA/RUNX1/SMARCA4/SMARCC2/SMARCE1/ZBTB1/ZC3H8/ZMIZ1	16
S2	S2	GO:0006475	internal protein amino acid acetylation	22/360	30/786	0.00174902781079699	0.00520728535857368	0.00163443980632743	ATF2/CTBP1/CTCF/EP300/EP400/GATA2/GTF2B/HCFC1/KAT2B/KAT7/LEF1/MLLT1/NCOA1/NFYA/NFYB/PHF20/SIN3A/SMAD4/SPI1/TAF1/TAF7/ZZZ3	22
S2	S2	GO:0007155	cell adhesion	22/360	30/786	0.00174902781079699	0.00520728535857368	0.00163443980632743	ARID1B/CBFB/CEBPB/EGR3/ETS1/GATA1/HES1/IRF1/LEF1/PML/RELA/RREB1/RUNX1/SMAD3/SMARCA4/SMARCC2/SMARCE1/SPI1/SRF/ZBTB1/ZC3H8/ZMIZ1	22
S2	S2	GO:0007623	circadian rhythm	22/360	30/786	0.00174902781079699	0.00520728535857368	0.00163443980632743	ATF4/BHLHE40/CREB1/EGR1/EGR3/EP300/HDAC1/HDAC2/HDAC3/HNRNPL/ID3/JUND/MTA1/NCOA2/NCOR1/NONO/PML/RBM4/SIN3A/SIRT6/SREBF1/TARDBP	22
S2	S2	GO:0016573	histone acetylation	22/360	30/786	0.00174902781079699	0.00520728535857368	0.00163443980632743	ATF2/CTBP1/CTCF/EP300/EP400/GATA2/GTF2B/HCFC1/KAT2B/KAT7/LEF1/MLLT1/NCOA1/NFYA/NFYB/PHF20/SIN3A/SMAD4/SPI1/TAF1/TAF7/ZZZ3	22
S2	S2	GO:0018393	internal peptidyl-lysine acetylation	22/360	30/786	0.00174902781079699	0.00520728535857368	0.00163443980632743	ATF2/CTBP1/CTCF/EP300/EP400/GATA2/GTF2B/HCFC1/KAT2B/KAT7/LEF1/MLLT1/NCOA1/NFYA/NFYB/PHF20/SIN3A/SMAD4/SPI1/TAF1/TAF7/ZZZ3	22
S2	S2	GO:0022603	regulation of anatomical structure morphogenesis	22/360	30/786	0.00174902781079699	0.00520728535857368	0.00163443980632743	ADNP/AGO1/ARHGAP35/ATF2/CREB3L1/CUX1/ETS1/FOXJ2/FOXO4/FOXP1/GATA2/GTF2I/HES1/PML/RREB1/RUNX1/SIRT6/SKIL/SMAD1/SP1/SRF/TBX18	22
S2	S2	GO:0043069	negative regulation of programmed cell death	30/360	44/786	0.00175469736931331	0.00520728535857368	0.00163443980632743	ADNP/CEBPB/CREB3/CREB3L1/EGR3/FOXP1/GATA1/GATA2/HDAC1/HDAC2/HDAC3/HDGF/HNRNPK/JUN/KDM1A/LEF1/MAZ/MITF/MNT/MYC/NEUROD1/NONO/NR4A1/RB1/RELA/SIN3A/SMAD3/TAF9B/TCF7L2/ZNF830	30
S2	S2	GO:0071396	cellular response to lipid	30/360	44/786	0.00175469736931331	0.00520728535857368	0.00163443980632743	CEBPB/CREB1/E2F1/ELK1/EP300/ESRRA/FOS/FOXP1/GATA1/HDAC1/HDAC2/HES1/ID3/KDM1A/LCOR/NCOR1/NR2C1/RBFOX2/RELA/REST/SAFB/SMARCA4/SPI1/SREBF1/TAF7/TFAP4/TRIM24/XRCC5/ZBTB7A/ZMIZ1	30
S2	S2	GO:0016575	histone deacetylation	19/360	25/786	0.00183690447204488	0.00539304693749832	0.00169274583301383	CTBP1/GATAD2A/GATAD2B/HDAC1/HDAC2/HDAC3/HDAC8/MBD2/MTA1/MTA2/MTA3/RCOR1/REST/SIN3A/SIN3B/SIRT6/SREBF1/TBL1XR1/ZZZ3	19
S2	S2	GO:0046903	secretion	19/360	25/786	0.00183690447204488	0.00539304693749832	0.00169274583301383	CHD7/CREB1/CREB3L1/GATA1/GATA2/HMGN3/KDM5B/NEUROD1/NR1H2/NR4A1/RBM4/REST/SIRT6/SMAD4/SPI1/SREBF1/STAT5A/TCF7L2/USF2	19
S2	S2	GO:0098609	cell-cell adhesion	19/360	25/786	0.00183690447204488	0.00539304693749832	0.00169274583301383	ARID1B/CBFB/CEBPB/EGR3/ETS1/GATA1/HES1/IRF1/LEF1/RELA/RUNX1/SMARCA4/SMARCC2/SMARCE1/SPI1/SRF/ZBTB1/ZC3H8/ZMIZ1	19
S2	S2	GO:0006281	DNA repair	31/360	46/786	0.00196985169642442	0.00574250052844576	0.0018024307878758	ARID1B/BACH1/CDC5L/CEBPG/DPF2/EMSY/EP400/FOXM1/FUS/HLTF/KAT2B/KAT7/KDM1A/MTA1/NBN/NFRKB/NONO/NSD2/PML/RAD51/SIRT6/SMARCA4/SMARCC2/SMARCE1/SMC3/TAF7/TRIM28/XRCC5/YY1/ZBTB1/ZBTB7A	31
S2	S2	GO:0009056	catabolic process	31/360	46/786	0.00196985169642442	0.00574250052844576	0.0018024307878758	AGO1/ARNT/ATF6/CBFA2T3/CSDE1/E2F1/EP300/FOXK1/FOXK2/FUS/KHSRP/MTA1/NCOR1/PCBP2/PML/POLR2G/RELA/SIRT6/SMAD3/SMAD4/SNRNP70/SREBF1/SUPT5H/TAF1/TAF15/TARDBP/TBL1XR1/TRIM24/TRIM25/ZBTB7A/ZC3H4	31
S2	S2	GO:0030335	positive regulation of cell migration	14/360	17/786	0.00209078423583637	0.0059274810809794	0.0018604916694366	CREB3/ETS1/FOXO4/FOXP1/GATA2/JUN/LEF1/MAZ/RREB1/SMAD3/SP1/SPI1/STAT5A/ZNF609	14
S2	S2	GO:0032989	cellular component morphogenesis	14/360	17/786	0.00209078423583637	0.0059274810809794	0.0018604916694366	ADNP/ARHGAP35/CREB1/CUX1/EGR2/ETV1/FEZF1/MEF2A/RREB1/SIN3A/SKIL/SMAD4/SRF/TBPL1	14
S2	S2	GO:0033500	carbohydrate homeostasis	14/360	17/786	0.00209078423583637	0.0059274810809794	0.0018604916694366	FOXA3/FOXK1/FOXK2/HMGN3/KLF15/NEUROD1/RBM4/SIN3A/SIRT6/SMAD4/SMARCA4/SRF/TCF7L2/USF1	14
S2	S2	GO:0042593	glucose homeostasis	14/360	17/786	0.00209078423583637	0.0059274810809794	0.0018604916694366	FOXA3/FOXK1/FOXK2/HMGN3/KLF15/NEUROD1/RBM4/SIN3A/SIRT6/SMAD4/SMARCA4/SRF/TCF7L2/USF1	14
S2	S2	GO:0048667	cell morphogenesis involved in neuron differentiation	14/360	17/786	0.00209078423583637	0.0059274810809794	0.0018604916694366	ADNP/ARHGAP35/CREB1/CUX1/EGR2/ETV1/FEZF1/HES1/MEF2A/RB1/SIN3A/SKIL/SMAD4/SRF	14
S2	S2	GO:0050679	positive regulation of epithelial cell proliferation	14/360	17/786	0.00209078423583637	0.0059274810809794	0.0018604916694366	ARNT/EGR3/GATA2/HSF4/JUN/KDM5B/MTA3/MYC/NR4A1/RREB1/SIRT6/SP1/STAT5A/TCF7L2	14
S2	S2	GO:0051046	regulation of secretion	14/360	17/786	0.00209078423583637	0.0059274810809794	0.0018604916694366	CHD7/CREB1/GATA1/GATA2/HMGN3/KDM5B/NEUROD1/NR1H2/REST/SIRT6/SMAD4/SPI1/SREBF1/TCF7L2	14
S2	S2	GO:1903530	regulation of secretion by cell	14/360	17/786	0.00209078423583637	0.0059274810809794	0.0018604916694366	CHD7/CREB1/GATA1/GATA2/HMGN3/KDM5B/NEUROD1/NR1H2/REST/SIRT6/SMAD4/SPI1/SREBF1/TCF7L2	14
S2	S2	GO:0032446	protein modification by small protein conjugation	23/360	32/786	0.0021341581876845	0.00600914848068161	0.00188612507336227	ARNT/BCOR/CBFB/E4F1/EGR1/EGR2/HDAC3/HDAC8/HLTF/HMG20A/KDM1A/MTA1/PML/RAD51/RELA/RNF2/TAF1/TRIM24/TRIM25/TRIM28/ZBED1/ZFP91/ZMIZ1	23
S2	S2	GO:0051649	establishment of localization in cell	23/360	32/786	0.0021341581876845	0.00600914848068161	0.00188612507336227	ATF2/E2F3/EGR2/GATA1/GATA2/HDAC3/HMGN3/HMGXB4/KAT2B/NEUROD1/NR4A1/PML/RBM22/RBM4/SIRT6/SMAD3/SPI1/SREBF1/SRSF3/TARDBP/TCF7L2/TRIM28/ZC3H11A	23
S2	S2	GO:0000902	cell morphogenesis	20/360	27/786	0.00235784382682379	0.00646107289756385	0.0020279731200009	ADNP/ARHGAP35/ATF4/CREB1/CUX1/EGR2/EP300/ETV1/FEZF1/GATA1/HES1/LEF1/MEF2A/RB1/RREB1/SIN3A/SKIL/SMAD4/SPI1/SRF	20
S2	S2	GO:0006476	protein deacetylation	20/360	27/786	0.00235784382682379	0.00646107289756385	0.0020279731200009	CTBP1/EP300/GATAD2A/GATAD2B/HDAC1/HDAC2/HDAC3/HDAC8/MBD2/MTA1/MTA2/MTA3/RCOR1/REST/SIN3A/SIN3B/SIRT6/SREBF1/TBL1XR1/ZZZ3	20
S2	S2	GO:0035601	protein deacylation	20/360	27/786	0.00235784382682379	0.00646107289756385	0.0020279731200009	CTBP1/EP300/GATAD2A/GATAD2B/HDAC1/HDAC2/HDAC3/HDAC8/MBD2/MTA1/MTA2/MTA3/RCOR1/REST/SIN3A/SIN3B/SIRT6/SREBF1/TBL1XR1/ZZZ3	20
S2	S2	GO:0098732	macromolecule deacylation	20/360	27/786	0.00235784382682379	0.00646107289756385	0.0020279731200009	CTBP1/EP300/GATAD2A/GATAD2B/HDAC1/HDAC2/HDAC3/HDAC8/MBD2/MTA1/MTA2/MTA3/RCOR1/REST/SIN3A/SIN3B/SIRT6/SREBF1/TBL1XR1/ZZZ3	20
S2	S2	GO:0002573	myeloid leukocyte differentiation	17/360	22/786	0.00240379460563337	0.00646107289756385	0.0020279731200009	CBFA2T3/CEBPB/CREB1/ESRRA/FOS/FOXP1/GATA1/GATA2/JUN/JUNB/LEF1/MITF/MYC/RB1/RUNX1/SPI1/TAL1	17
S2	S2	GO:0019725	cellular homeostasis	17/360	22/786	0.00240379460563337	0.00646107289756385	0.0020279731200009	ATF4/CHD7/E2F4/FOXA3/FOXK1/FOXK2/HMGN3/KLF15/MAFG/MYC/NEUROD1/PML/RBM4/SIN3A/SMAD4/SMARCA4/SRF	17
S2	S2	GO:0022407	regulation of cell-cell adhesion	17/360	22/786	0.00240379460563337	0.00646107289756385	0.0020279731200009	ARID1B/CBFB/CEBPB/EGR3/ETS1/HES1/IRF1/LEF1/RELA/RUNX1/SMARCA4/SMARCC2/SMARCE1/SPI1/ZBTB1/ZC3H8/ZMIZ1	17
S2	S2	GO:0030218	erythrocyte differentiation	17/360	22/786	0.00240379460563337	0.00646107289756385	0.0020279731200009	ARNT/CEBPG/ETS1/GATA1/GATA2/IKZF1/KAT7/KLF1/KLF13/PKNOX1/RB1/RCOR1/SMAD5/SPI1/SRF/TAL1/ZBTB7A	17
S2	S2	GO:0032940	secretion by cell	17/360	22/786	0.00240379460563337	0.00646107289756385	0.0020279731200009	CHD7/CREB1/CREB3L1/GATA1/GATA2/HMGN3/KDM5B/NEUROD1/NR1H2/NR4A1/RBM4/REST/SIRT6/SMAD4/SPI1/SREBF1/TCF7L2	17
S2	S2	GO:0051101	regulation of DNA binding	17/360	22/786	0.00240379460563337	0.00646107289756385	0.0020279731200009	CEBPG/E2F1/EP300/GATA1/GTF2B/HDAC2/HES1/JUN/KDM1A/LEF1/NEUROD1/RB1/SIN3A/TAF1/TFAP4/TRIM28/ZBTB7A	17
S2	S2	GO:0140352	export from cell	17/360	22/786	0.00240379460563337	0.00646107289756385	0.0020279731200009	CHD7/CREB1/CREB3L1/GATA1/GATA2/HMGN3/KDM5B/NEUROD1/NR1H2/NR4A1/RBM4/REST/SIRT6/SMAD4/SPI1/SREBF1/TCF7L2	17
S2	S2	GO:0010720	positive regulation of cell development	12/360	14/786	0.00240430227824497	0.00646107289756385	0.0020279731200009	ADNP/CUX1/E2F1/EGR2/HDAC1/HDAC2/HES1/KDM1A/RREB1/SKIL/SRF/XRCC5	12
S2	S2	GO:0032922	circadian regulation of gene expression	12/360	14/786	0.00240430227824497	0.00646107289756385	0.0020279731200009	ATF4/BHLHE40/EGR1/HDAC1/HDAC2/HDAC3/ID3/MTA1/NCOA2/PML/RBM4/SIRT6	12
S2	S2	GO:0043967	histone H4 acetylation	12/360	14/786	0.00240430227824497	0.00646107289756385	0.0020279731200009	ATF2/CTBP1/EP300/EP400/HCFC1/KAT7/LEF1/NCOA1/PHF20/SPI1/TAF7/ZZZ3	12
S2	S2	GO:0009896	positive regulation of catabolic process	10/360	11/786	0.00246160179567993	0.00652997260911878	0.00204959905817317	ARNT/ATF6/CBFA2T3/CSDE1/KHSRP/POLR2G/SIRT6/SUPT5H/TAF1/TARDBP	10
S2	S2	GO:0031331	positive regulation of cellular catabolic process	10/360	11/786	0.00246160179567993	0.00652997260911878	0.00204959905817317	ARNT/ATF6/CBFA2T3/CSDE1/KHSRP/POLR2G/SIRT6/SUPT5H/TAF1/TARDBP	10
S2	S2	GO:0031346	positive regulation of cell projection organization	10/360	11/786	0.00246160179567993	0.00652997260911878	0.00204959905817317	ADNP/ARHGAP35/ATF1/CBFA2T2/CUX1/EP300/KDM1A/RREB1/SKIL/SRF	10
S2	S2	GO:0035051	cardiocyte differentiation	10/360	11/786	0.00246160179567993	0.00652997260911878	0.00204959905817317	FOXP1/HES1/MEF2A/REST/SIRT6/SMAD4/SOX6/SRF/TBX18/YY1	10
S2	S2	GO:0071705	nitrogen compound transport	24/360	34/786	0.00253621898562624	0.00670634827930015	0.00210495907713919	ATF2/CHD7/E2F3/EGR2/HDAC3/HMGN3/KHSRP/NEUROD1/NR1H2/PML/RBM22/RBM4/REST/SIRT6/SMAD3/SREBF1/SRSF1/SRSF3/SRSF7/TAF7/TARDBP/TCF7L2/TRIM28/ZC3H11A	24
S2	S2	GO:0006996	organelle organization	50/360	82/786	0.00259590635895194	0.00684224519532061	0.00214761380293317	ARHGAP35/ARID1B/ATF2/CHCHD3/CHD1/CHD2/CHD7/CREB1/CSDE1/CTCF/DPF2/E2F4/EP300/ETS1/FOXJ2/GABPB1/HDAC3/HDAC8/HMBOX1/KAT2B/MEF2A/MYBL2/MYC/NBN/NCOR1/NFRKB/PHF8/PML/RAD51/RB1/SETDB1/SIN3A/SIRT6/SMAD3/SMAD4/SMARCA4/SMARCC2/SMARCE1/SMC3/SREBF1/SRF/TAL1/TARDBP/TBPL1/TCF7L2/TRIM28/XRCC5/YY1/ZEB2/ZNF830	50
S2	S2	GO:0009314	response to radiation	21/360	29/786	0.00291106235925732	0.00764849186747545	0.00240067495936072	ATF4/BHLHE40/EGR1/ELK1/EP300/FOS/JUND/KDM1A/MEIS2/MTA1/MYC/PML/RAD51/RBM4/RELA/SIRT6/TAF1/USF1/XRCC5/YY1/ZBTB1	21
S2	S2	GO:0001666	response to hypoxia	15/360	19/786	0.00309159695752937	0.0080459542270086	0.00252542869517591	ARNT/ATF2/CBFA2T3/E2F1/EGR1/EP300/FOS/JUND/MYC/PML/REST/SMAD3/SMAD4/SRF/USF1	15
S2	S2	GO:0001667	ameboidal-type cell migration	15/360	19/786	0.00309159695752937	0.0080459542270086	0.00252542869517591	EGR3/ETS1/FOXP1/GATA2/JUN/MTA2/NR2F2/NR4A1/PATZ1/PML/RREB1/SP1/SRF/STAT5A/ZEB2	15
S2	S2	GO:0014706	striated muscle tissue development	15/360	19/786	0.00309159695752937	0.0080459542270086	0.00252542869517591	CHD7/CREB1/FOXP1/LEF1/MEF2A/RUNX1/SIRT6/SMAD1/SMAD3/SMAD4/SMAD5/SOX6/SRF/TBX18/YY1	15
S2	S2	GO:0009967	positive regulation of signal transduction	31/360	47/786	0.00333579880624176	0.00865419501619324	0.00271634063666161	ARNT/ATF3/ATF6/BCLAF1/BRD4/CC2D1A/CXXC5/EP300/FOXP1/HDAC3/HES1/JUN/LEF1/MAZ/MBD2/MYC/NR2C1/PML/PTBP1/RELA/SKIL/SMAD3/SMAD4/SMARCA4/SPI1/TBL1XR1/TCF7L2/THRB/TRIM25/ZEB2/ZMIZ1	31
S2	S2	GO:0007423	sensory organ development	26/360	38/786	0.00336909005460104	0.00871316393431304	0.00273484954110495	ARHGAP35/ATF4/ATF6/CHD7/GATA2/HDAC1/HDAC2/HES1/HSF4/JUN/KDM5B/LEF1/MAX/MEIS2/MITF/NEUROD1/OTX1/PKNOX1/SIX5/SKIL/SMAD3/SMARCA4/SRF/TBX18/THRB/YY1	26
S2	S2	GO:1902531	regulation of intracellular signal transduction	32/360	49/786	0.00363306991179516	0.00936650836634691	0.00293991841546582	ARHGAP35/ASH1L/ATF3/BCLAF1/BRD4/CC2D1A/CREB3/CREB3L1/CXXC5/EP300/FOXM1/HDAC1/HDAC3/HNRNPK/JUN/KDM1A/MAZ/MYC/NCOR1/NONO/PML/PTBP1/RAD51/RELA/SKIL/SMAD4/SPI1/TAF1/TAF9B/TCF7L2/TRIM24/TRIM25	32
S2	S2	GO:0007276	gamete generation	27/360	40/786	0.00379059181626354	0.00973074295589303	0.00305424276510327	AFF4/ARID4B/CREM/CTCFL/DDX20/DEAF1/E2F1/ETV6/FOSL1/FOXA3/FOXJ2/LARP7/NR2C2/PATZ1/RB1/RNF2/SIX5/SKIL/SMAD1/SMAD4/SMAD5/TBPL1/YY1/ZMIZ1/ZNF148/ZNF449/ZNF830	27
S2	S2	GO:0010631	epithelial cell migration	13/360	16/786	0.00386870750246414	0.00973074295589303	0.00305424276510327	EGR3/ETS1/FOXP1/GATA2/JUN/NR2F2/NR4A1/PATZ1/RREB1/SP1/SRF/STAT5A/ZEB2	13
S2	S2	GO:0032990	cell part morphogenesis	13/360	16/786	0.00386870750246414	0.00973074295589303	0.00305424276510327	ADNP/ARHGAP35/CREB1/CUX1/EGR2/ETV1/FEZF1/MEF2A/RREB1/SIN3A/SKIL/SMAD4/SRF	13
S2	S2	GO:0048858	cell projection morphogenesis	13/360	16/786	0.00386870750246414	0.00973074295589303	0.00305424276510327	ADNP/ARHGAP35/CREB1/CUX1/EGR2/ETV1/FEZF1/MEF2A/RREB1/SIN3A/SKIL/SMAD4/SRF	13
S2	S2	GO:0072331	signal transduction by p53 class mediator	13/360	16/786	0.00386870750246414	0.00973074295589303	0.00305424276510327	E2F1/E2F7/EP300/FOXM1/HNRNPK/KDM1A/MYC/NBN/PML/TAF1/TAF9B/TFAP4/TRIM24	13
S2	S2	GO:0090130	tissue migration	13/360	16/786	0.00386870750246414	0.00973074295589303	0.00305424276510327	EGR3/ETS1/FOXP1/GATA2/JUN/NR2F2/NR4A1/PATZ1/RREB1/SP1/SRF/STAT5A/ZEB2	13
S2	S2	GO:0090132	epithelium migration	13/360	16/786	0.00386870750246414	0.00973074295589303	0.00305424276510327	EGR3/ETS1/FOXP1/GATA2/JUN/NR2F2/NR4A1/PATZ1/RREB1/SP1/SRF/STAT5A/ZEB2	13
S2	S2	GO:0120039	plasma membrane bounded cell projection morphogenesis	13/360	16/786	0.00386870750246414	0.00973074295589303	0.00305424276510327	ADNP/ARHGAP35/CREB1/CUX1/EGR2/ETV1/FEZF1/MEF2A/RREB1/SIN3A/SKIL/SMAD4/SRF	13
S2	S2	GO:0016055	Wnt signaling pathway	16/360	21/786	0.00419487114387391	0.0103926987798678	0.00326201454525994	EGR1/HBP1/HDAC1/HMGXB4/KLF15/LEF1/MBD2/MITF/SMAD3/SMARCA4/TBL1XR1/TBX18/TCF7/TCF7L2/ZBTB33/ZEB2	16
S2	S2	GO:0050863	regulation of T cell activation	16/360	21/786	0.00419487114387391	0.0103926987798678	0.00326201454525994	ARID1B/CBFB/CEBPB/EGR3/HES1/IRF1/JUNB/LEF1/RUNX1/SMARCA4/SMARCC2/SMARCE1/TCF7/ZBTB1/ZC3H8/ZMIZ1	16
S2	S2	GO:0055082	cellular chemical homeostasis	16/360	21/786	0.00419487114387391	0.0103926987798678	0.00326201454525994	ATF4/CHD7/FOXA3/FOXK1/FOXK2/HMGN3/KLF15/MAFG/MYC/NEUROD1/PML/RBM4/SIN3A/SMAD4/SMARCA4/SRF	16
S2	S2	GO:0198738	cell-cell signaling by wnt	16/360	21/786	0.00419487114387391	0.0103926987798678	0.00326201454525994	EGR1/HBP1/HDAC1/HMGXB4/KLF15/LEF1/MBD2/MITF/SMAD3/SMARCA4/TBL1XR1/TBX18/TCF7/TCF7L2/ZBTB33/ZEB2	16
S2	S2	GO:1905114	cell surface receptor signaling pathway involved in cell-cell signaling	16/360	21/786	0.00419487114387391	0.0103926987798678	0.00326201454525994	EGR1/HBP1/HDAC1/HMGXB4/KLF15/LEF1/MBD2/MITF/SMAD3/SMARCA4/TBL1XR1/TBX18/TCF7/TCF7L2/ZBTB33/ZEB2	16
S2	S2	GO:0044770	cell cycle phase transition	28/360	42/786	0.00421036083647241	0.0103998433835022	0.00326425706199878	ARID1B/ATF2/BACH1/BRD4/CDC5L/DPF2/E2F1/E2F3/E2F4/E2F6/E2F7/FOXM1/FOXO4/MTA3/MYC/NBN/PHF8/PML/RAD51/RB1/SIN3A/SMARCA4/SMARCC2/SMARCE1/TAF1/TFAP4/TFDP1/ZNF830	28
S2	S2	GO:0001678	cellular glucose homeostasis	11/360	13/786	0.00461351204372881	0.0109967786055685	0.00345162046184351	FOXA3/FOXK1/FOXK2/HMGN3/KLF15/NEUROD1/RBM4/SIN3A/SMAD4/SMARCA4/SRF	11
S2	S2	GO:0009411	response to UV	11/360	13/786	0.00461351204372881	0.0109967786055685	0.00345162046184351	ATF4/EP300/KDM1A/MYC/PML/RELA/SIRT6/TAF1/USF1/YY1/ZBTB1	11
S2	S2	GO:0017015	regulation of transforming growth factor beta receptor signaling pathway	11/360	13/786	0.00461351204372881	0.0109967786055685	0.00345162046184351	ARID4B/EP300/HDAC1/HDAC2/SAP30/SIN3A/SKIL/SMAD3/SMAD4/ZBTB7A/ZEB2	11
S2	S2	GO:0019752	carboxylic acid metabolic process	11/360	13/786	0.00461351204372881	0.0109967786055685	0.00345162046184351	ARNT/ATF4/CBFA2T3/EP300/FOXK1/FOXK2/NCOR1/NR1H2/SIRT6/SREBF1/ZBTB7A	11
S2	S2	GO:0030336	negative regulation of cell migration	11/360	13/786	0.00461351204372881	0.0109967786055685	0.00345162046184351	ARID4B/DACH1/HDAC1/HDAC2/MITF/NR2F2/PATZ1/SAP30/SIN3A/SIN3B/SRF	11
S2	S2	GO:0040013	negative regulation of locomotion	11/360	13/786	0.00461351204372881	0.0109967786055685	0.00345162046184351	ARID4B/DACH1/HDAC1/HDAC2/MITF/NR2F2/PATZ1/SAP30/SIN3A/SIN3B/SRF	11
S2	S2	GO:0043436	oxoacid metabolic process	11/360	13/786	0.00461351204372881	0.0109967786055685	0.00345162046184351	ARNT/ATF4/CBFA2T3/EP300/FOXK1/FOXK2/NCOR1/NR1H2/SIRT6/SREBF1/ZBTB7A	11
S2	S2	GO:0043620	regulation of DNA-templated transcription in response to stress	11/360	13/786	0.00461351204372881	0.0109967786055685	0.00345162046184351	ARNT/ATF3/ATF4/ATF6/BCLAF1/CEBPB/CREB3L1/EGR1/JUN/RELA/SIN3A	11
S2	S2	GO:0061564	axon development	11/360	13/786	0.00461351204372881	0.0109967786055685	0.00345162046184351	ADNP/ARHGAP35/CREB1/EGR2/ETV1/FEZF1/JUN/SIN3A/SKIL/SMAD4/SRF	11
S2	S2	GO:0140694	non-membrane-bounded organelle assembly	11/360	13/786	0.00461351204372881	0.0109967786055685	0.00345162046184351	CSDE1/E2F4/HDAC3/KAT2B/MEF2A/MYBL2/NCOR1/SMAD4/SMC3/SRF/XRCC5	11
S2	S2	GO:1903844	regulation of cellular response to transforming growth factor beta stimulus	11/360	13/786	0.00461351204372881	0.0109967786055685	0.00345162046184351	ARID4B/EP300/HDAC1/HDAC2/SAP30/SIN3A/SKIL/SMAD3/SMAD4/ZBTB7A/ZEB2	11
S2	S2	GO:2000146	negative regulation of cell motility	11/360	13/786	0.00461351204372881	0.0109967786055685	0.00345162046184351	ARID4B/DACH1/HDAC1/HDAC2/MITF/NR2F2/PATZ1/SAP30/SIN3A/SIN3B/SRF	11
S2	S2	GO:0040007	growth	29/360	44/786	0.00462531172864518	0.0109967786055685	0.00345162046184351	ADNP/ATF2/CHD7/CREB1/DMBX1/EP300/FOXP1/KAT7/KDM5B/NBN/PML/RB1/RUNX1/SIN3A/SMAD1/SMAD3/SMAD4/SMARCA4/SP2/SRF/STAT5A/TAF9B/TBL1XR1/TEAD1/TRIM28/YY1/ZMIZ1/ZNF639/ZNF830	29
S2	S2	GO:0044772	mitotic cell cycle phase transition	24/360	35/786	0.00466524950862222	0.0110598587488889	0.00347141977955555	ARID1B/BACH1/BRD4/DPF2/E2F1/E2F3/E2F4/E2F6/E2F7/FOXM1/FOXO4/MTA3/MYC/NBN/PHF8/PML/RB1/SIN3A/SMARCA4/SMARCC2/SMARCE1/TFAP4/TFDP1/ZNF830	24
S2	S2	GO:0000278	mitotic cell cycle	36/360	57/786	0.00476114917102989	0.0112458027528705	0.00352978306501583	ARID1B/ATF2/BACH1/BRD4/DPF2/E2F1/E2F3/E2F4/E2F6/E2F7/E2F8/E4F1/FOXM1/FOXO4/HES1/KAT2B/MEIS2/MTA3/MYBL2/MYC/NBN/PHF8/PML/RAD51/RB1/RNF2/SIN3A/SMARCA4/SMARCC2/SMARCE1/SMC3/TAL1/TFAP4/TFDP1/THAP1/ZNF830	36
S2	S2	GO:0033365	protein localization to organelle	20/360	28/786	0.00478457789849401	0.0112458027528705	0.00352978306501583	ATF2/CTCF/E2F3/HDAC3/HDAC8/HDGF/KAT7/LARP7/PML/RB1/RBM22/SIN3A/SIRT6/SMAD3/SPI1/SREBF1/TARDBP/TRIM28/XRCC5/ZBTB7A	20
S2	S2	GO:0048872	homeostasis of number of cells	20/360	28/786	0.00478457789849401	0.0112458027528705	0.00352978306501583	ARNT/CEBPG/ETS1/FOXA3/GATA1/GATA2/IKZF1/KAT7/KLF1/KLF13/PKNOX1/RB1/RCOR1/SKIL/SMAD5/SPI1/SRF/TAL1/ZBTB7A/ZC3H8	20
S2	S2	GO:0002263	cell activation involved in immune response	9/360	10/786	0.00498289580139067	0.0112627096880748	0.00353508973941486	FOXP1/GATA1/GATA2/JUNB/LEF1/NBN/NSD2/SPI1/STAT6	9
S2	S2	GO:0002366	leukocyte activation involved in immune response	9/360	10/786	0.00498289580139067	0.0112627096880748	0.00353508973941486	FOXP1/GATA1/GATA2/JUNB/LEF1/NBN/NSD2/SPI1/STAT6	9
S2	S2	GO:0006606	protein import into nucleus	9/360	10/786	0.00498289580139067	0.0112627096880748	0.00353508973941486	ATF2/E2F3/HDAC3/PML/RBM22/SIRT6/SMAD3/TARDBP/TRIM28	9
S2	S2	GO:0010632	regulation of epithelial cell migration	9/360	10/786	0.00498289580139067	0.0112627096880748	0.00353508973941486	ETS1/FOXP1/GATA2/JUN/NR2F2/PATZ1/RREB1/SP1/STAT5A	9
S2	S2	GO:0016925	protein sumoylation	9/360	10/786	0.00498289580139067	0.0112627096880748	0.00353508973941486	ARNT/EGR1/EGR2/HMG20A/PML/RELA/TRIM28/ZBED1/ZMIZ1	9
S2	S2	GO:0032386	regulation of intracellular transport	9/360	10/786	0.00498289580139067	0.0112627096880748	0.00353508973941486	HDAC3/RBM22/RBM4/SIRT6/SMAD3/SREBF1/TARDBP/TCF7L2/TRIM28	9
S2	S2	GO:0044089	positive regulation of cellular component biogenesis	9/360	10/786	0.00498289580139067	0.0112627096880748	0.00353508973941486	ADNP/ARHGAP35/NR1H2/SETDB1/SIN3A/SMAD3/SRF/TAL1/TRIM28	9
S2	S2	GO:0045667	regulation of osteoblast differentiation	9/360	10/786	0.00498289580139067	0.0112627096880748	0.00353508973941486	ATF4/CEBPB/ESRRA/ID3/JUND/REST/SMAD1/SMAD3/SMAD5	9
S2	S2	GO:0045862	positive regulation of proteolysis	9/360	10/786	0.00498289580139067	0.0112627096880748	0.00353508973941486	CBFA2T3/HDAC2/MYC/PML/REST/SIRT6/SMAD3/TAF1/TFAP4	9
S2	S2	GO:0051170	import into nucleus	9/360	10/786	0.00498289580139067	0.0112627096880748	0.00353508973941486	ATF2/E2F3/HDAC3/PML/RBM22/SIRT6/SMAD3/TARDBP/TRIM28	9
S2	S2	GO:0140467	integrated stress response signaling	9/360	10/786	0.00498289580139067	0.0112627096880748	0.00353508973941486	ATF4/CEBPB/CEBPG/CREB3/FOS/FOSL1/JUN/JUNB/NFE2	9
S2	S2	GO:1901522	positive regulation of transcription from RNA polymerase II promoter involved in cellular response to chemical stimulus	9/360	10/786	0.00498289580139067	0.0112627096880748	0.00353508973941486	ATF2/ATF4/CREB3/EP300/JUN/RELA/SMAD1/SMAD4/SMAD5	9
S2	S2	GO:2000142	regulation of DNA-templated transcription initiation	9/360	10/786	0.00498289580139067	0.0112627096880748	0.00353508973941486	BCLAF1/FOSL1/GTF2A2/JUN/MITF/SRF/TAF1/TAF7/TBP	9
S2	S2	GO:2000781	positive regulation of double-strand break repair	9/360	10/786	0.00498289580139067	0.0112627096880748	0.00353508973941486	ARID1B/DPF2/EP400/FOXM1/FUS/SIRT6/SMARCA4/SMARCC2/SMARCE1	9
S2	S2	GO:0008104	protein localization	30/360	46/786	0.00503288460934814	0.0113446169473011	0.00356079842939213	ATF2/CTCF/E2F3/EGR2/HDAC3/HDAC8/HDGF/HMGN3/KAT7/KDM1A/LARP7/NEUROD1/NR1H2/NSD2/PML/RB1/RBM22/RBM4/REST/SIN3A/SIRT6/SMAD3/SPI1/SREBF1/TARDBP/TCF7L2/TRIM25/TRIM28/XRCC5/ZBTB7A	30
S2	S2	GO:0000082	G1/S transition of mitotic cell cycle	17/360	23/786	0.00536079007714392	0.011817259520022	0.00370914939958585	ARID1B/BACH1/BRD4/DPF2/E2F1/E2F3/E2F4/E2F6/E2F7/MYC/PHF8/PML/RB1/SMARCA4/SMARCC2/SMARCE1/TFDP1	17
S2	S2	GO:0002262	myeloid cell homeostasis	17/360	23/786	0.00536079007714392	0.011817259520022	0.00370914939958585	ARNT/CEBPG/ETS1/GATA1/GATA2/IKZF1/KAT7/KLF1/KLF13/PKNOX1/RB1/RCOR1/SMAD5/SPI1/SRF/TAL1/ZBTB7A	17
S2	S2	GO:0034101	erythrocyte homeostasis	17/360	23/786	0.00536079007714392	0.011817259520022	0.00370914939958585	ARNT/CEBPG/ETS1/GATA1/GATA2/IKZF1/KAT7/KLF1/KLF13/PKNOX1/RB1/RCOR1/SMAD5/SPI1/SRF/TAL1/ZBTB7A	17
S2	S2	GO:0044087	regulation of cellular component biogenesis	17/360	23/786	0.00536079007714392	0.011817259520022	0.00370914939958585	ADNP/ARHGAP35/EP300/HCFC1/HES1/KAT2B/NR1H2/RB1/REST/SETDB1/SIN3A/SMAD3/SMAD4/SRF/TAL1/TRIM28/XRCC5	17
S2	S2	GO:0045444	fat cell differentiation	17/360	23/786	0.00536079007714392	0.011817259520022	0.00370914939958585	ATF2/CEBPB/CREB1/CTBP1/E2F1/EGR2/EP300/GATA2/HES1/NR4A1/RREB1/SIRT6/SMAD3/SREBF1/TBL1XR1/TCF7L2/ZBTB7A	17
S2	S2	GO:0046907	intracellular transport	17/360	23/786	0.00536079007714392	0.011817259520022	0.00370914939958585	ATF2/E2F3/EGR2/HDAC3/HMGXB4/NEUROD1/PML/RBM22/RBM4/SIRT6/SMAD3/SREBF1/SRSF3/TARDBP/TCF7L2/TRIM28/ZC3H11A	17
S2	S2	GO:0045596	negative regulation of cell differentiation	31/360	48/786	0.00543098314168553	0.011817259520022	0.00370914939958585	BRD9/CBFB/DPF2/E2F1/FOXJ2/FOXO4/FOXP1/GABPA/GATA2/HES1/HMG20A/ID3/IRF1/KLF13/MEIS2/MYC/NFATC3/NR1H2/PTBP1/RB1/RBM15/REST/RUNX1/SKIL/SMAD1/SMAD3/SMAD4/SMARCA4/SOX6/YY1/ZC3H8	31
S2	S2	GO:0001558	regulation of cell growth	14/360	18/786	0.00550039715841024	0.011817259520022	0.00370914939958585	ADNP/FOXP1/KAT7/PML/RB1/SIN3A/SMAD3/SMAD4/SMARCA4/SRF/TAF9B/TEAD1/YY1/ZNF639	14
S2	S2	GO:0030163	protein catabolic process	14/360	18/786	0.00550039715841024	0.011817259520022	0.00370914939958585	ATF6/CBFA2T3/MTA1/PCBP2/PML/RELA/SIRT6/SMAD3/SMAD4/SNRNP70/TAF1/TBL1XR1/TRIM24/TRIM25	14
S2	S2	GO:0031669	cellular response to nutrient levels	14/360	18/786	0.00550039715841024	0.011817259520022	0.00370914939958585	ATF2/ATF3/ATF4/FOS/FOXA3/HNRNPL/MAX/NCOA1/SP1/SREBF1/SRF/TRIM24/USF1/USF2	14
S2	S2	GO:0040017	positive regulation of locomotion	14/360	18/786	0.00550039715841024	0.011817259520022	0.00370914939958585	CREB3/ETS1/FOXO4/FOXP1/GATA2/JUN/LEF1/MAZ/RREB1/SMAD3/SP1/SPI1/STAT5A/ZNF609	14
S2	S2	GO:0043433	negative regulation of DNA-binding transcription factor activity	14/360	18/786	0.00550039715841024	0.011817259520022	0.00370914939958585	BHLHE40/CEBPG/E2F1/HDAC2/HES1/ID3/KDM1A/RB1/RNF2/SPI1/TAF1/TCF7L2/TFDP1/ZNF431	14
S2	S2	GO:0045580	regulation of T cell differentiation	14/360	18/786	0.00550039715841024	0.011817259520022	0.00370914939958585	ARID1B/CBFB/EGR3/IRF1/JUNB/LEF1/RUNX1/SMARCA4/SMARCC2/SMARCE1/TCF7/ZBTB1/ZC3H8/ZMIZ1	14
S2	S2	GO:0045619	regulation of lymphocyte differentiation	14/360	18/786	0.00550039715841024	0.011817259520022	0.00370914939958585	ARID1B/CBFB/EGR3/IRF1/JUNB/LEF1/RUNX1/SMARCA4/SMARCC2/SMARCE1/TCF7/ZBTB1/ZC3H8/ZMIZ1	14
S2	S2	GO:0048024	regulation of mRNA splicing, via spliceosome	14/360	18/786	0.00550039715841024	0.011817259520022	0.00370914939958585	HNRNPK/HNRNPL/LARP7/PTBP1/RBFOX2/RBM15/RBM25/RBM39/RBM4/REST/SNRNP70/SRSF3/SRSF7/ZBTB7A	14
S2	S2	GO:0090287	regulation of cellular response to growth factor stimulus	14/360	18/786	0.00550039715841024	0.011817259520022	0.00370914939958585	ARID4B/ARNT/CREB3L1/EP300/HDAC1/HDAC2/HES1/SAP30/SIN3A/SKIL/SMAD3/SMAD4/ZBTB7A/ZEB2	14
S2	S2	GO:1901565	organonitrogen compound catabolic process	14/360	18/786	0.00550039715841024	0.011817259520022	0.00370914939958585	ATF6/CBFA2T3/MTA1/PCBP2/PML/RELA/SIRT6/SMAD3/SMAD4/SNRNP70/TAF1/TBL1XR1/TRIM24/TRIM25	14
S2	S2	GO:2000147	positive regulation of cell motility	14/360	18/786	0.00550039715841024	0.011817259520022	0.00370914939958585	CREB3/ETS1/FOXO4/FOXP1/GATA2/JUN/LEF1/MAZ/RREB1/SMAD3/SP1/SPI1/STAT5A/ZNF609	14
S2	S2	GO:0033044	regulation of chromosome organization	21/360	30/786	0.00562247630566475	0.0120481635121388	0.00378162452821197	ARID1B/CTCF/DPF2/HDAC8/HMBOX1/KAT2B/MYC/NBN/NFRKB/PML/RB1/SETDB1/SIN3A/SIRT6/SMARCA4/SMARCC2/SMARCE1/TAL1/TRIM28/XRCC5/YY1	21
S2	S2	GO:0030522	intracellular receptor signaling pathway	26/360	39/786	0.00583859449351776	0.0124466161683518	0.00390668909398985	ARNT/EP300/ESRRA/FOXP1/HDAC1/KDM1A/NCOA1/NCOA2/NCOR1/NR1H2/NR2C1/NR2C2/NR2F1/NR2F2/NR4A1/PML/RBFOX2/RELA/SAFB/SMARCA4/SREBF1/TAF7/THRB/TRIM24/ZBTB7A/ZMIZ1	26
S2	S2	GO:0044092	negative regulation of molecular function	26/360	39/786	0.00583859449351776	0.0124466161683518	0.00390668909398985	ADNP/BHLHE40/CEBPG/E2F1/GATA1/GTF2F1/HDAC2/HES1/ID3/JUN/KAT2B/KDM1A/LEF1/MLLT1/NR2F2/NR4A1/RB1/RNF2/SIN3A/SPI1/TAF1/TAF7/TCF7L2/TFAP4/TFDP1/ZNF431	26
S2	S2	GO:0044843	cell cycle G1/S phase transition	18/360	25/786	0.00655725424377405	0.0139067731391095	0.00436499673648604	ARID1B/BACH1/BRD4/DPF2/E2F1/E2F3/E2F4/E2F6/E2F7/MYC/PHF8/PML/RB1/SMARCA4/SMARCC2/SMARCE1/TAF1/TFDP1	18
S2	S2	GO:2001233	regulation of apoptotic signaling pathway	18/360	25/786	0.00655725424377405	0.0139067731391095	0.00436499673648604	ATF3/BCLAF1/CREB3/CREB3L1/GATA1/HDAC1/HNRNPK/KDM1A/MAZ/MNT/MYC/NONO/PML/RB1/RELA/SKIL/TAF9B/TCF7L2	18
S2	S2	GO:0005975	carbohydrate metabolic process	12/360	15/786	0.00706500992684342	0.0147187706809238	0.00461986295056747	ARNT/ATF3/ATF4/CBFA2T3/EP300/FOXK1/FOXK2/KAT2B/NCOA2/NCOR1/SIRT6/ZBTB7A	12
S2	S2	GO:0006082	organic acid metabolic process	12/360	15/786	0.00706500992684342	0.0147187706809238	0.00461986295056747	ARNT/ATF4/CBFA2T3/EP300/FOXK1/FOXK2/NCOR1/NR1H2/SIRT6/SREBF1/STAT5A/ZBTB7A	12
S2	S2	GO:0009743	response to carbohydrate	12/360	15/786	0.00706500992684342	0.0147187706809238	0.00461986295056747	ADNP/EGR1/HMGN3/KAT7/NEUROD1/RBM4/SIN3A/SMAD4/SMARCA4/SREBF1/SRF/TCF7L2	12
S2	S2	GO:0045639	positive regulation of myeloid cell differentiation	12/360	15/786	0.00706500992684342	0.0147187706809238	0.00461986295056747	ARNT/CREB1/ETS1/FOS/GATA1/GATA2/KAT7/LEF1/RB1/RCOR1/RUNX1/TAL1	12
S2	S2	GO:0048812	neuron projection morphogenesis	12/360	15/786	0.00706500992684342	0.0147187706809238	0.00461986295056747	ADNP/ARHGAP35/CREB1/CUX1/EGR2/ETV1/FEZF1/MEF2A/SIN3A/SKIL/SMAD4/SRF	12
S2	S2	GO:1901214	regulation of neuron death	12/360	15/786	0.00706500992684342	0.0147187706809238	0.00461986295056747	ADNP/ATF2/ATF4/CEBPB/EGR1/ELK1/FOS/HDGF/JUN/MYBL2/NONO/REST	12
S2	S2	GO:2000036	regulation of stem cell population maintenance	12/360	15/786	0.00706500992684342	0.0147187706809238	0.00461986295056747	ARID4B/BRD9/DPF2/HDAC1/HDAC2/MYC/REST/SAP30/SIN3A/SMARCA4/SMARCE1/TEAD4	12
S2	S2	GO:0010562	positive regulation of phosphorus metabolic process	15/360	20/786	0.00722078927059083	0.0148928778705936	0.00467451094885617	ADNP/ARNT/ATF2/CCNT2/EGR1/GATA1/HDAC2/HDAC3/HES1/NBN/PTBP1/SMAD3/SMAD4/XRCC5/ZFP91	15
S2	S2	GO:0045937	positive regulation of phosphate metabolic process	15/360	20/786	0.00722078927059083	0.0148928778705936	0.00467451094885617	ADNP/ARNT/ATF2/CCNT2/EGR1/GATA1/HDAC2/HDAC3/HES1/NBN/PTBP1/SMAD3/SMAD4/XRCC5/ZFP91	15
S2	S2	GO:0050684	regulation of mRNA processing	15/360	20/786	0.00722078927059083	0.0148928778705936	0.00467451094885617	HNRNPK/HNRNPL/LARP7/PTBP1/RBFOX2/RBM15/RBM25/RBM39/RBM4/REST/SAFB/SNRNP70/SRSF3/SRSF7/ZBTB7A	15
S2	S2	GO:0051091	positive regulation of DNA-binding transcription factor activity	15/360	20/786	0.00722078927059083	0.0148928778705936	0.00467451094885617	ATF2/CEBPG/EP300/FOSL1/KDM1A/NEUROD1/RELA/SMAD3/SMARCA4/SRF/TAF1/TCF3/TFDP1/TRIM25/ZBTB7A	15
S2	S2	GO:0006352	DNA-templated transcription initiation	19/360	27/786	0.00775928417989623	0.0158843906908546	0.00498572262832564	BCLAF1/E2F3/FOSL1/GTF2A2/GTF2B/GTF2E2/GTF2F1/JUN/MAZ/MITF/POLR2G/SMARCA4/SRF/TAF1/TAF7/TAF9B/TBP/TBPL1/UBTF	19
S2	S2	GO:0006508	proteolysis	19/360	27/786	0.00775928417989623	0.0158843906908546	0.00498572262832564	ATF6/CBFA2T3/HDAC1/HDAC2/MTA1/MYC/NR1H2/NR4A1/PCBP2/PML/REST/RUNX1/SIRT6/SMAD3/TAF1/TAF7/TBL1XR1/TFAP4/TRIM25	19
S2	S2	GO:0044281	small molecule metabolic process	19/360	27/786	0.00775928417989623	0.0158843906908546	0.00498572262832564	ARNT/ATF3/ATF4/CBFA2T3/EGR1/EP300/FOXK1/FOXK2/KAT2B/KDM1A/NCOA2/NCOR1/NR1H2/REST/SIRT6/SREBF1/STAT5A/TBPL1/ZBTB7A	19
S2	S2	GO:0070727	cellular macromolecule localization	30/360	47/786	0.00802774190894765	0.0163932848388164	0.00514545208337968	ATF2/CTCF/E2F3/EGR2/HDAC3/HDAC8/HDGF/HMGN3/KAT7/KDM1A/LARP7/NEUROD1/NR1H2/NSD2/PML/RB1/RBM22/RBM4/REST/SIN3A/SIRT6/SMAD3/SPI1/SREBF1/TARDBP/TCF7L2/TRIM25/TRIM28/XRCC5/ZBTB7A	30
S2	S2	GO:0009894	regulation of catabolic process	24/360	36/786	0.00809669295586113	0.016493263428606	0.00517683292304572	ARNT/ATF6/CBFA2T3/CSDE1/E2F1/EP300/FOXK1/FOXK2/FUS/KHSRP/NCOR1/PML/POLR2G/RELA/SIRT6/SMAD3/SMAD4/SNRNP70/SREBF1/SUPT5H/TAF1/TAF15/TARDBP/ZBTB7A	24
S2	S2	GO:0022402	cell cycle process	40/360	66/786	0.00840333660539532	0.0170757455651506	0.00535965985202813	ARID1B/ATF2/BACH1/BRD4/CDC5L/CTCF/DACH1/DPF2/E2F1/E2F3/E2F4/E2F6/E2F7/E2F8/E4F1/FOXJ2/FOXM1/FOXO4/HDAC3/HDAC8/KAT2B/MTA3/MYBL2/MYC/NBN/NCOR1/PHF8/PML/RAD51/RB1/SIN3A/SMARCA4/SMARCC2/SMARCE1/SMC3/TAF1/TFAP4/TFDP1/ZBTB17/ZNF830	40
S2	S2	GO:0000723	telomere maintenance	10/360	12/786	0.00874206383184068	0.0171719110982585	0.00538984386624764	HDAC8/HMBOX1/MYC/NBN/NFRKB/PML/RAD51/SIRT6/XRCC5/YY1	10
S2	S2	GO:0001889	liver development	10/360	12/786	0.00874206383184068	0.0171719110982585	0.00538984386624764	ATF2/CEBPB/CEBPG/E2F7/E2F8/ELK1/HES1/JUN/RELA/SMAD3	10
S2	S2	GO:0003012	muscle system process	10/360	12/786	0.00874206383184068	0.0171719110982585	0.00538984386624764	FOXP1/HDAC2/KLF15/MEF2A/NR4A1/SMAD3/SMAD4/SMAD5/SRF/YY1	10
S2	S2	GO:0003013	circulatory system process	10/360	12/786	0.00874206383184068	0.0171719110982585	0.00538984386624764	ARHGAP35/CHD7/E2F4/MEF2A/NR2F2/SMAD3/SMAD5/SREBF1/TBX18/THRB	10
S2	S2	GO:0006109	regulation of carbohydrate metabolic process	10/360	12/786	0.00874206383184068	0.0171719110982585	0.00538984386624764	ARNT/CBFA2T3/EP300/FOXK1/FOXK2/KAT2B/NCOA2/NCOR1/SIRT6/ZBTB7A	10
S2	S2	GO:0007409	axonogenesis	10/360	12/786	0.00874206383184068	0.0171719110982585	0.00538984386624764	ADNP/ARHGAP35/CREB1/EGR2/ETV1/FEZF1/SIN3A/SKIL/SMAD4/SRF	10
S2	S2	GO:0008015	blood circulation	10/360	12/786	0.00874206383184068	0.0171719110982585	0.00538984386624764	ARHGAP35/CHD7/E2F4/MEF2A/NR2F2/SMAD3/SMAD5/SREBF1/TBX18/THRB	10
S2	S2	GO:0019637	organophosphate metabolic process	10/360	12/786	0.00874206383184068	0.0171719110982585	0.00538984386624764	ARNT/CBFA2T3/EP300/FOXK1/FOXK2/NCOR1/NR1H2/SIRT6/TBPL1/ZBTB7A	10
S2	S2	GO:0021537	telencephalon development	10/360	12/786	0.00874206383184068	0.0171719110982585	0.00538984386624764	CHD7/FEZF1/FOXP1/HDAC1/HES1/KDM1A/LEF1/NEUROD1/SRF/ZMIZ1	10
S2	S2	GO:0032787	monocarboxylic acid metabolic process	10/360	12/786	0.00874206383184068	0.0171719110982585	0.00538984386624764	ARNT/CBFA2T3/EP300/FOXK1/FOXK2/NCOR1/NR1H2/SIRT6/SREBF1/ZBTB7A	10
S2	S2	GO:0050890	cognition	10/360	12/786	0.00874206383184068	0.0171719110982585	0.00538984386624764	ADNP/CEBPB/CHD7/CREB1/EGR2/EP300/FOS/FOSL1/MEIS2/SRF	10
S2	S2	GO:0051147	regulation of muscle cell differentiation	10/360	12/786	0.00874206383184068	0.0171719110982585	0.00538984386624764	FOXO4/FOXP1/NFATC3/PTBP1/RBM4/SMAD1/SMAD4/SOX6/SRF/YY1	10
S2	S2	GO:0061008	hepaticobiliary system development	10/360	12/786	0.00874206383184068	0.0171719110982585	0.00538984386624764	ATF2/CEBPB/CEBPG/E2F7/E2F8/ELK1/HES1/JUN/RELA/SMAD3	10
S2	S2	GO:1903829	positive regulation of protein localization	10/360	12/786	0.00874206383184068	0.0171719110982585	0.00538984386624764	HDAC3/KAT7/LARP7/NR1H2/RBM22/SIRT6/SMAD3/TARDBP/TCF7L2/TRIM28	10
S2	S2	GO:0009895	negative regulation of catabolic process	16/360	22/786	0.00897107524584868	0.0175798980470907	0.00551790101382367	CBFA2T3/CSDE1/E2F1/FOXK1/FOXK2/FUS/NCOR1/PML/RELA/SIRT6/SMAD3/SMAD4/SNRNP70/TAF1/TAF15/TARDBP	16
S2	S2	GO:0009792	embryo development ending in birth or egg hatching	33/360	53/786	0.00946045778662378	0.0184230102967097	0.00578253337542658	ARHGAP35/ARNT/ATF2/BCOR/CEBPB/CHD7/DEAF1/E2F7/E2F8/EP300/FOSL1/GABPA/GATA1/GATA2/HES1/JUNB/LEF1/MAFF/MAFG/NBN/NCOA1/NR2F2/SIN3A/SKIL/SMAD3/SMAD4/SRF/TBL1XR1/TBX18/TEAD4/TRIM28/ZMIZ1/ZNF830	33
S2	S2	GO:0043009	chordate embryonic development	33/360	53/786	0.00946045778662378	0.0184230102967097	0.00578253337542658	ARHGAP35/ARNT/ATF2/BCOR/CEBPB/CHD7/DEAF1/E2F7/E2F8/EP300/FOSL1/GABPA/GATA1/GATA2/HES1/JUNB/LEF1/MAFF/MAFG/NBN/NCOA1/NR2F2/SIN3A/SKIL/SMAD3/SMAD4/SRF/TBL1XR1/TBX18/TEAD4/TRIM28/ZMIZ1/ZNF830	33
S2	S2	GO:0030162	regulation of proteolysis	13/360	17/786	0.00964695811900433	0.0184230102967097	0.00578253337542658	CBFA2T3/HDAC1/HDAC2/MYC/NR1H2/NR4A1/PML/REST/RUNX1/SIRT6/SMAD3/TAF1/TFAP4	13
S2	S2	GO:0048738	cardiac muscle tissue development	13/360	17/786	0.00964695811900433	0.0184230102967097	0.00578253337542658	CHD7/CREB1/FOXP1/MEF2A/RUNX1/SIRT6/SMAD1/SMAD4/SMAD5/SOX6/SRF/TBX18/YY1	13
S2	S2	GO:0051251	positive regulation of lymphocyte activation	13/360	17/786	0.00964695811900433	0.0184230102967097	0.00578253337542658	ARID1B/CBFB/EGR3/HES1/LEF1/NSD2/RUNX1/SMARCA4/SMARCC2/SMARCE1/STAT6/ZBTB1/ZMIZ1	13
S2	S2	GO:0070925	organelle assembly	13/360	17/786	0.00964695811900433	0.0184230102967097	0.00578253337542658	ARHGAP35/CSDE1/E2F4/HDAC3/KAT2B/MEF2A/MYBL2/NCOR1/SMAD4/SMC3/SRF/TBPL1/XRCC5	13
S2	S2	GO:1901983	regulation of protein acetylation	13/360	17/786	0.00964695811900433	0.0184230102967097	0.00578253337542658	CTBP1/CTCF/GATA2/HDAC2/KAT7/KLF15/NFYA/NFYB/PML/SIN3A/SMAD4/SPI1/TAF7	13
S2	S2	GO:1902107	positive regulation of leukocyte differentiation	13/360	17/786	0.00964695811900433	0.0184230102967097	0.00578253337542658	ARID1B/CBFB/CREB1/EGR3/FOS/LEF1/RB1/RUNX1/SMARCA4/SMARCC2/SMARCE1/ZBTB1/ZMIZ1	13
S2	S2	GO:1903039	positive regulation of leukocyte cell-cell adhesion	13/360	17/786	0.00964695811900433	0.0184230102967097	0.00578253337542658	ARID1B/CBFB/EGR3/ETS1/HES1/LEF1/RELA/RUNX1/SMARCA4/SMARCC2/SMARCE1/ZBTB1/ZMIZ1	13
S2	S2	GO:1903708	positive regulation of hemopoiesis	13/360	17/786	0.00964695811900433	0.0184230102967097	0.00578253337542658	ARID1B/CBFB/CREB1/EGR3/FOS/LEF1/RB1/RUNX1/SMARCA4/SMARCC2/SMARCE1/ZBTB1/ZMIZ1	13
S2	S2	GO:2000756	regulation of peptidyl-lysine acetylation	13/360	17/786	0.00964695811900433	0.0184230102967097	0.00578253337542658	CTBP1/CTCF/GATA2/HDAC2/KAT7/KLF15/NFYA/NFYB/PML/SIN3A/SMAD4/SPI1/TAF7	13
S2	S2	GO:0009887	animal organ morphogenesis	34/360	55/786	0.00989280006205646	0.018848868478514	0.00591619986694029	ASH1L/ATF2/ATF4/BCOR/CEBPB/CHD7/E2F4/EP300/GATA2/HDAC1/HDAC2/HES1/ID3/JUN/KDM5B/LEF1/MEF2D/MEIS2/MYC/NEUROD1/NSD2/OTX1/PML/RBM15/RELA/SMAD3/SMAD4/SOX6/SRF/STAT6/TBX18/THRB/YY1/ZMIZ1	34
S2	S2	GO:0044265	cellular macromolecule catabolic process	17/360	24/786	0.0107089601304658	0.0202635140083355	0.00636022257869287	AGO1/CBFA2T3/CSDE1/E2F1/FUS/KHSRP/MTA1/PCBP2/PML/POLR2G/SIRT6/TAF1/TAF15/TARDBP/TBL1XR1/TRIM25/ZC3H4	17
S2	S2	GO:0050776	regulation of immune response	17/360	24/786	0.0107089601304658	0.0202635140083355	0.00636022257869287	ELF1/EP300/FOXP1/GATA1/GATA2/IRF1/JUNB/NONO/NR1H2/NSD2/RELA/SIN3A/SMAD3/SPI1/STAT6/XRCC5/ZBTB1	17
S2	S2	GO:0097193	intrinsic apoptotic signaling pathway	17/360	24/786	0.0107089601304658	0.0202635140083355	0.00636022257869287	ATF2/ATF4/BCLAF1/CEBPB/CREB3/CREB3L1/E2F1/EP300/HDAC1/HNRNPK/KDM1A/MYC/NBN/NONO/PML/SKIL/TAF9B	17
S2	S2	GO:0040029	epigenetic regulation of gene expression	22/360	33/786	0.0112329896366647	0.0212064449662435	0.00665618559706015	ARID1B/ARID4B/CBX3/CGGBP1/CTBP1/CTCF/CTCFL/EP300/HDAC1/KAT2B/KDM1A/MBD2/MTA1/PHF20/PHF8/RB1/RBM15/SETDB1/SIN3A/SIRT6/SPI1/TRIM28	22
S2	S2	GO:0010638	positive regulation of organelle organization	14/360	19/786	0.0122450377208766	0.0229073834914358	0.00719006869396263	ARHGAP35/HMBOX1/NBN/NFRKB/PML/RB1/SETDB1/SIN3A/SIRT6/SMAD3/TAL1/TRIM28/XRCC5/YY1	14
S2	S2	GO:0016049	cell growth	14/360	19/786	0.0122450377208766	0.0229073834914358	0.00719006869396263	ADNP/FOXP1/KAT7/PML/RB1/SIN3A/SMAD3/SMAD4/SMARCA4/SRF/TAF9B/TEAD1/YY1/ZNF639	14
S2	S2	GO:0022412	cellular process involved in reproduction in multicellular organism	14/360	19/786	0.0122450377208766	0.0229073834914358	0.00719006869396263	AFF4/CTCFL/DDX20/DEAF1/ETV6/FOSL1/FOXJ2/RNF2/SIX5/SMAD5/TBPL1/ZMIZ1/ZNF449/ZNF830	14
S2	S2	GO:0062012	regulation of small molecule metabolic process	14/360	19/786	0.0122450377208766	0.0229073834914358	0.00719006869396263	ARNT/CBFA2T3/EGR1/EP300/FOXK1/FOXK2/KAT2B/NCOA2/NCOR1/NR1H2/REST/SIRT6/SREBF1/ZBTB7A	14
S2	S2	GO:0007346	regulation of mitotic cell cycle	23/360	35/786	0.0123121754103327	0.0229289948386556	0.00719685196849669	ARID1B/ATF2/BRD4/DPF2/E2F1/E2F7/E4F1/FOXO4/HES1/MEIS2/MTA3/NBN/PML/RB1/SIN3A/SMARCA4/SMARCC2/SMARCE1/TAL1/TFAP4/TFDP1/THAP1/ZNF830	23
S2	S2	GO:0031401	positive regulation of protein modification process	23/360	35/786	0.0123121754103327	0.0229289948386556	0.00719685196849669	ADNP/ARNT/ATF2/BRD4/CCNT2/CTBP1/EGR1/GATA1/HCFC1/HDAC2/HDAC3/HES1/KAT7/KDM1A/MTA1/NBN/PHF20/PML/PTBP1/SMAD4/SREBF1/XRCC5/ZFP91	23
S2	S2	GO:0040008	regulation of growth	18/360	26/786	0.0124049674465305	0.0230497705932155	0.00723476053069349	ADNP/CHD7/CREB1/FOXP1/KAT7/PML/RB1/RUNX1/SIN3A/SMAD3/SMAD4/SMARCA4/SRF/STAT5A/TAF9B/TEAD1/YY1/ZNF639	18
S2	S2	GO:0002244	hematopoietic progenitor cell differentiation	11/360	14/786	0.0127139478505029	0.0232057676474887	0.00728372419940315	ATF2/CHD2/DPF2/GATA2/HES1/REST/SIN3A/SPI1/SRF/XRCC5/ZBTB1	11
S2	S2	GO:0002252	immune effector process	11/360	14/786	0.0127139478505029	0.0232057676474887	0.00728372419940315	CEBPG/FOXP1/GATA1/GATA2/JUNB/LEF1/NBN/NSD2/SPI1/STAT6/ZBTB1	11
S2	S2	GO:0002683	negative regulation of immune system process	11/360	14/786	0.0127139478505029	0.0232057676474887	0.00728372419940315	CBFB/CEBPB/ELF1/GATA2/IRF1/MYC/NR1H2/RUNX1/SPI1/STAT6/ZC3H8	11
S2	S2	GO:0002761	regulation of myeloid leukocyte differentiation	11/360	14/786	0.0127139478505029	0.0232057676474887	0.00728372419940315	CEBPB/CREB1/ESRRA/FOS/FOXP1/GATA2/LEF1/MITF/MYC/RB1/RUNX1	11
S2	S2	GO:0045859	regulation of protein kinase activity	11/360	14/786	0.0127139478505029	0.0232057676474887	0.00728372419940315	ADNP/CCNT2/EGR1/KAT2B/MLLT1/NR2F2/RB1/TAF7/TFAP4/XRCC5/ZFP91	11
S2	S2	GO:0051402	neuron apoptotic process	11/360	14/786	0.0127139478505029	0.0232057676474887	0.00728372419940315	ADNP/ATF2/ATF4/CEBPB/HDGF/JUN/MAX/MYBL2/NONO/RB1/THRB	11
S2	S2	GO:1902459	positive regulation of stem cell population maintenance	11/360	14/786	0.0127139478505029	0.0232057676474887	0.00728372419940315	ARID4B/BRD9/DPF2/HDAC1/HDAC2/REST/SAP30/SIN3A/SMARCA4/SMARCE1/TEAD4	11
S2	S2	GO:2001252	positive regulation of chromosome organization	11/360	14/786	0.0127139478505029	0.0232057676474887	0.00728372419940315	HMBOX1/NBN/NFRKB/PML/SETDB1/SIN3A/SIRT6/TAL1/TRIM28/XRCC5/YY1	11
S2	S2	GO:0032101	regulation of response to external stimulus	19/360	28/786	0.0140392196628564	0.0255681152800366	0.00802520747545646	ASH1L/BRD4/CEBPB/CREB3/EP300/ETS1/FOXP1/IRF1/NONO/NR1H2/PCBP2/RB1/RELA/SIN3A/SMAD3/SPI1/TRIM24/USF1/XRCC5	19
S2	S2	GO:0044248	cellular catabolic process	25/360	39/786	0.0143196836188123	0.0260214515099563	0.00816749865575664	AGO1/ARNT/ATF6/CBFA2T3/CSDE1/E2F1/EP300/FOXK1/FOXK2/FUS/KHSRP/MTA1/PCBP2/PML/POLR2G/SIRT6/SNRNP70/SREBF1/SUPT5H/TAF1/TAF15/TARDBP/TBL1XR1/TRIM25/ZC3H4	25
S2	S2	GO:0061448	connective tissue development	15/360	21/786	0.0147855845873831	0.0268090269991013	0.00841469938344998	ATF2/EGR1/ESRRA/MEF2D/NCOA1/NCOA2/RB1/RUNX1/SMAD1/SMAD3/SMAD5/SOX6/SPI1/SRF/TBL1XR1	15
S2	S2	GO:0033043	regulation of organelle organization	27/360	43/786	0.0161129921648562	0.0289703075964483	0.0090930726235742	ARHGAP35/ARID1B/CTCF/DPF2/EP300/HDAC8/HMBOX1/KAT2B/MYC/NBN/NFRKB/PML/RB1/SETDB1/SIN3A/SIRT6/SMAD3/SMAD4/SMARCA4/SMARCC2/SMARCE1/SREBF1/TAL1/TRIM28/XRCC5/YY1/ZEB2	27
S2	S2	GO:0002237	response to molecule of bacterial origin	9/360	11/786	0.016328718827089	0.0289703075964483	0.0090930726235742	CEBPB/FOS/FOXP1/GATA1/HDAC2/JUND/NR4A1/RELA/SPI1	9
S2	S2	GO:0006091	generation of precursor metabolites and energy	9/360	11/786	0.016328718827089	0.0289703075964483	0.0090930726235742	ARNT/CBFA2T3/EP300/FOXK1/FOXK2/MYC/NCOR1/SIRT6/ZBTB7A	9
S2	S2	GO:0007611	learning or memory	9/360	11/786	0.016328718827089	0.0289703075964483	0.0090930726235742	ADNP/CEBPB/CREB1/EGR2/EP300/FOS/FOSL1/MEIS2/SRF	9
S2	S2	GO:0032496	response to lipopolysaccharide	9/360	11/786	0.016328718827089	0.0289703075964483	0.0090930726235742	CEBPB/FOS/FOXP1/GATA1/HDAC2/JUND/NR4A1/RELA/SPI1	9
S2	S2	GO:0034470	ncRNA processing	9/360	11/786	0.016328718827089	0.0289703075964483	0.0090930726235742	AGO1/CHD7/KAT2B/LARP7/NCOR1/SMAD1/SMAD3/SRSF3/TOE1	9
S2	S2	GO:0043618	regulation of transcription from RNA polymerase II promoter in response to stress	9/360	11/786	0.016328718827089	0.0289703075964483	0.0090930726235742	ARNT/ATF3/ATF4/ATF6/CEBPB/CREB3L1/EGR1/JUN/SIN3A	9
S2	S2	GO:0043966	histone H3 acetylation	9/360	11/786	0.016328718827089	0.0289703075964483	0.0090930726235742	EP300/KAT2B/KAT7/LEF1/SIN3A/SMAD4/SPI1/TAF7/ZZZ3	9
S2	S2	GO:0046631	alpha-beta T cell activation	9/360	11/786	0.016328718827089	0.0289703075964483	0.0090930726235742	ATF2/CBFB/ELF4/FOXP1/IRF1/JUNB/LEF1/RUNX1/STAT6	9
S2	S2	GO:0051146	striated muscle cell differentiation	9/360	11/786	0.016328718827089	0.0289703075964483	0.0090930726235742	FOXP1/MEF2A/RB1/SIRT6/SMAD4/SOX6/SRF/TBX18/YY1	9
S2	S2	GO:0001934	positive regulation of protein phosphorylation	12/360	16/786	0.0166539171999813	0.0289862482911067	0.00909807601864402	ADNP/ATF2/CCNT2/EGR1/GATA1/HDAC2/HDAC3/HES1/NBN/SMAD4/XRCC5/ZFP91	12
S2	S2	GO:0006886	intracellular protein transport	12/360	16/786	0.0166539171999813	0.0289862482911067	0.00909807601864402	ATF2/E2F3/EGR2/HDAC3/PML/RBM22/SIRT6/SMAD3/SREBF1/TARDBP/TCF7L2/TRIM28	12
S2	S2	GO:0023061	signal release	12/360	16/786	0.0166539171999813	0.0289862482911067	0.00909807601864402	CHD7/CREB1/HMGN3/KDM5B/NEUROD1/NR4A1/RBM4/REST/SIRT6/SMAD4/SREBF1/TCF7L2	12
S2	S2	GO:0030111	regulation of Wnt signaling pathway	12/360	16/786	0.0166539171999813	0.0289862482911067	0.00909807601864402	EGR1/HDAC1/HMGXB4/KLF15/LEF1/MBD2/SMAD3/SMARCA4/TBL1XR1/TBX18/TCF7L2/ZEB2	12
S2	S2	GO:0031507	heterochromatin formation	12/360	16/786	0.0166539171999813	0.0289862482911067	0.00909807601864402	CBX3/CTBP1/CTCF/HDAC1/KDM1A/MBD2/PHF8/RB1/SETDB1/SIN3A/SIRT6/TRIM28	12
S2	S2	GO:0031647	regulation of protein stability	12/360	16/786	0.0166539171999813	0.0289862482911067	0.00909807601864402	CREB1/EP300/HCFC1/HDAC3/HDAC8/SIRT6/SMAD3/SREBF1/TAF1/TAF9B/TARDBP/TRIM24	12
S2	S2	GO:0043549	regulation of kinase activity	12/360	16/786	0.0166539171999813	0.0289862482911067	0.00909807601864402	ADNP/CCNT2/EGR1/KAT2B/MLLT1/NBN/NR2F2/RB1/TAF7/TFAP4/XRCC5/ZFP91	12
S2	S2	GO:0051223	regulation of protein transport	12/360	16/786	0.0166539171999813	0.0289862482911067	0.00909807601864402	HDAC3/HMGN3/NEUROD1/NR1H2/RBM22/REST/SIRT6/SMAD3/SREBF1/TARDBP/TCF7L2/TRIM28	12
S2	S2	GO:0090092	regulation of transmembrane receptor protein serine/threonine kinase signaling pathway	12/360	16/786	0.0166539171999813	0.0289862482911067	0.00909807601864402	ARID4B/EP300/HDAC1/HDAC2/HES1/SAP30/SIN3A/SKIL/SMAD3/SMAD4/ZBTB7A/ZEB2	12
S2	S2	GO:0006979	response to oxidative stress	16/360	23/786	0.0172231556314595	0.0296640989477121	0.0093108367988991	ARNT/ATF2/ATF4/ETV5/FOS/FOSL1/FOXP1/HDAC2/JUN/NONO/PML/RELA/REST/SIN3A/SP1/STAT6	16
S2	S2	GO:0016567	protein ubiquitination	16/360	23/786	0.0172231556314595	0.0296640989477121	0.0093108367988991	BCOR/CBFB/E4F1/HDAC3/HDAC8/HLTF/KDM1A/MTA1/PML/RAD51/RNF2/TAF1/TRIM24/TRIM25/TRIM28/ZFP91	16
S2	S2	GO:0019827	stem cell population maintenance	16/360	23/786	0.0172231556314595	0.0296640989477121	0.0093108367988991	ARID4B/BRD9/DPF2/GATA2/HDAC1/HDAC2/HES1/MYC/REST/SAP30/SIN3A/SMARCA4/SMARCE1/SMC3/SPI1/TEAD4	16
S2	S2	GO:0071824	protein-DNA complex subunit organization	16/360	23/786	0.0172231556314595	0.0296640989477121	0.0093108367988991	CHD1/CHD2/GTF2A2/GTF2B/MYC/NFE2/RAD51/RB1/SIRT6/SMARCA4/SMARCC2/SMARCE1/TAF1/TAF7/TBP/UBTF	16
S2	S2	GO:1902532	negative regulation of intracellular signal transduction	16/360	23/786	0.0172231556314595	0.0296640989477121	0.0093108367988991	ARHGAP35/ASH1L/ATF3/CREB3/CREB3L1/FOXM1/HDAC1/HDAC3/KDM1A/MYC/NCOR1/NONO/RELA/SMAD4/SPI1/TAF9B	16
S2	S2	GO:0048589	developmental growth	22/360	34/786	0.0184672073998581	0.0317405127185061	0.00996257241308136	ADNP/ATF2/CHD7/CREB1/DMBX1/EP300/FOXP1/KDM5B/NBN/RUNX1/SIN3A/SMAD1/SMAD3/SMAD4/SP2/SRF/STAT5A/TBL1XR1/TRIM28/YY1/ZMIZ1/ZNF830	22
S2	S2	GO:0001501	skeletal system development	17/360	25/786	0.0195313351396857	0.0333609761702707	0.0104711963481806	ASH1L/ATF2/CHD7/DEAF1/EP300/ESRRA/FOXP1/MEF2D/NSD2/RB1/RUNX1/SMAD1/SMAD3/SMAD5/SOX6/SRF/TEAD4	17
S2	S2	GO:0048863	stem cell differentiation	17/360	25/786	0.0195313351396857	0.0333609761702707	0.0104711963481806	CHD2/FOXO4/GATAD2A/GATAD2B/HDAC1/HDAC2/HES1/MTA1/MTA2/MTA3/REST/SIRT6/SMAD4/SOX6/SRF/XRCC5/ZNF281	17
S2	S2	GO:1901990	regulation of mitotic cell cycle phase transition	17/360	25/786	0.0195313351396857	0.0333609761702707	0.0104711963481806	ARID1B/BRD4/DPF2/E2F1/E2F7/FOXO4/MTA3/NBN/PML/RB1/SIN3A/SMARCA4/SMARCC2/SMARCE1/TFAP4/TFDP1/ZNF830	17
S2	S2	GO:0022409	positive regulation of cell-cell adhesion	13/360	18/786	0.0204280166165491	0.0343941096094959	0.0107954717243203	ARID1B/CBFB/EGR3/ETS1/HES1/LEF1/RELA/RUNX1/SMARCA4/SMARCC2/SMARCE1/ZBTB1/ZMIZ1	13
S2	S2	GO:0042327	positive regulation of phosphorylation	13/360	18/786	0.0204280166165491	0.0343941096094959	0.0107954717243203	ADNP/ARNT/ATF2/CCNT2/EGR1/GATA1/HDAC2/HDAC3/HES1/NBN/SMAD4/XRCC5/ZFP91	13
S2	S2	GO:0045814	negative regulation of gene expression, epigenetic	13/360	18/786	0.0204280166165491	0.0343941096094959	0.0107954717243203	CBX3/CTBP1/CTCF/HDAC1/KDM1A/MBD2/PHF8/RB1/SETDB1/SIN3A/SIRT6/SPI1/TRIM28	13
S2	S2	GO:0050778	positive regulation of immune response	13/360	18/786	0.0204280166165491	0.0343941096094959	0.0107954717243203	ELF1/EP300/FOXP1/GATA1/GATA2/NONO/NSD2/RELA/SIN3A/SPI1/STAT6/XRCC5/ZBTB1	13
S2	S2	GO:0070201	regulation of establishment of protein localization	13/360	18/786	0.0204280166165491	0.0343941096094959	0.0107954717243203	HDAC3/HMGN3/NEUROD1/NR1H2/NSD2/RBM22/REST/SIRT6/SMAD3/SREBF1/TARDBP/TCF7L2/TRIM28	13
S2	S2	GO:0071214	cellular response to abiotic stimulus	13/360	18/786	0.0204280166165491	0.0343941096094959	0.0107954717243203	ATF4/EGR1/ELK1/EP300/IRF1/KDM1A/MYC/RAD51/REST/TAF1/XRCC5/YY1/ZBTB1	13
S2	S2	GO:0104004	cellular response to environmental stimulus	13/360	18/786	0.0204280166165491	0.0343941096094959	0.0107954717243203	ATF4/EGR1/ELK1/EP300/IRF1/KDM1A/MYC/RAD51/REST/TAF1/XRCC5/YY1/ZBTB1	13
S2	S2	GO:0009617	response to bacterium	10/360	13/786	0.022503903125547	0.0371314401571525	0.0116546529871254	CEBPB/CHD7/FOS/FOXP1/GATA1/HDAC2/JUND/NR4A1/RELA/SPI1	10
S2	S2	GO:0009746	response to hexose	10/360	13/786	0.022503903125547	0.0371314401571525	0.0116546529871254	EGR1/HMGN3/NEUROD1/RBM4/SIN3A/SMAD4/SMARCA4/SREBF1/SRF/TCF7L2	10
S2	S2	GO:0009749	response to glucose	10/360	13/786	0.022503903125547	0.0371314401571525	0.0116546529871254	EGR1/HMGN3/NEUROD1/RBM4/SIN3A/SMAD4/SMARCA4/SREBF1/SRF/TCF7L2	10
S2	S2	GO:0032200	telomere organization	10/360	13/786	0.022503903125547	0.0371314401571525	0.0116546529871254	HDAC8/HMBOX1/MYC/NBN/NFRKB/PML/RAD51/SIRT6/XRCC5/YY1	10
S2	S2	GO:0034284	response to monosaccharide	10/360	13/786	0.022503903125547	0.0371314401571525	0.0116546529871254	EGR1/HMGN3/NEUROD1/RBM4/SIN3A/SMAD4/SMARCA4/SREBF1/SRF/TCF7L2	10
S2	S2	GO:0045582	positive regulation of T cell differentiation	10/360	13/786	0.022503903125547	0.0371314401571525	0.0116546529871254	ARID1B/CBFB/EGR3/LEF1/RUNX1/SMARCA4/SMARCC2/SMARCE1/ZBTB1/ZMIZ1	10
S2	S2	GO:0045621	positive regulation of lymphocyte differentiation	10/360	13/786	0.022503903125547	0.0371314401571525	0.0116546529871254	ARID1B/CBFB/EGR3/LEF1/RUNX1/SMARCA4/SMARCC2/SMARCE1/ZBTB1/ZMIZ1	10
S2	S2	GO:0046883	regulation of hormone secretion	10/360	13/786	0.022503903125547	0.0371314401571525	0.0116546529871254	CHD7/CREB1/HMGN3/KDM5B/NEUROD1/REST/SIRT6/SMAD4/SREBF1/TCF7L2	10
S2	S2	GO:0051216	cartilage development	10/360	13/786	0.022503903125547	0.0371314401571525	0.0116546529871254	ATF2/ESRRA/MEF2D/RB1/RUNX1/SMAD1/SMAD3/SMAD5/SOX6/SRF	10
S2	S2	GO:2000045	regulation of G1/S transition of mitotic cell cycle	10/360	13/786	0.022503903125547	0.0371314401571525	0.0116546529871254	ARID1B/DPF2/E2F1/E2F7/PML/RB1/SMARCA4/SMARCC2/SMARCE1/TFDP1	10
S2	S2	GO:0031056	regulation of histone modification	19/360	29/786	0.0237126400717012	0.0390477605971128	0.0122561392113426	BCOR/BRD4/CTBP1/CTCF/CTCFL/GATA2/HCFC1/KAT7/KDM1A/NFYA/NFYB/PHF20/SIN3A/SMAD4/SPI1/SREBF1/TAF7/ZNF274/ZZZ3	19
S2	S2	GO:0001890	placenta development	14/360	20/786	0.0239682841048767	0.0390787240840381	0.0122658578943201	ARNT/ASH1L/CEBPB/E2F7/E2F8/FOSL1/GATA2/HES1/JUNB/LEF1/NCOA1/NR2F2/RBM15/TRIM28	14
S2	S2	GO:0009615	response to virus	14/360	20/786	0.0239682841048767	0.0390787240840381	0.0122658578943201	ATF2/FOSL1/GTF2F1/HNRNPUL1/IRF1/IRF2/PCBP2/PML/RELA/SIN3A/SMAD3/TRIM25/TRIM28/ZNF175	14
S2	S2	GO:0034599	cellular response to oxidative stress	14/360	20/786	0.0239682841048767	0.0390787240840381	0.0122658578943201	ARNT/ATF2/ATF4/ETV5/FOS/FOXP1/HDAC2/JUN/NONO/PML/RELA/REST/SIN3A/STAT6	14
S2	S2	GO:0043085	positive regulation of catalytic activity	14/360	20/786	0.0239682841048767	0.0390787240840381	0.0122658578943201	ADNP/ARHGAP35/CCNT2/EGR1/HMBOX1/MYC/NBN/NR1H2/PML/REST/SMAD3/TFAP4/XRCC5/ZFP91	14
S2	S2	GO:0051338	regulation of transferase activity	14/360	20/786	0.0239682841048767	0.0390787240840381	0.0122658578943201	ADNP/CCNT2/EGR1/HMBOX1/KAT2B/MLLT1/MYC/NBN/NR2F2/RB1/TAF7/TFAP4/XRCC5/ZFP91	14
S2	S2	GO:0010564	regulation of cell cycle process	28/360	46/786	0.0250172832023038	0.0407085969268257	0.0127774352076544	ARID1B/ATF2/BRD4/CDC5L/CTCF/DACH1/DPF2/E2F1/E2F7/E2F8/E4F1/FOXO4/HDAC8/KAT2B/MTA3/MYC/NBN/PML/RAD51/RB1/SIN3A/SMARCA4/SMARCC2/SMARCE1/TAF1/TFAP4/TFDP1/ZNF830	28
S2	S2	GO:0006354	DNA-templated transcription elongation	20/360	31/786	0.0255800917096892	0.0415424717726252	0.0130391681736087	ARID3A/BCLAF1/BRD4/CCNT2/DPF2/EP300/FUS/GTF2F1/HDGF/KAT2B/KAT7/LARP7/MTA2/PHF8/SAP30/SIRT6/SUPT5H/TAF15/ZBED1/ZC3H4	20
S2	S2	GO:1903047	mitotic cell cycle process	29/360	48/786	0.0258328883512472	0.041870595068328	0.0131421580692934	ARID1B/ATF2/BACH1/BRD4/DPF2/E2F1/E2F3/E2F4/E2F6/E2F7/FOXM1/FOXO4/KAT2B/MTA3/MYBL2/MYC/NBN/PHF8/PML/RAD51/RB1/SIN3A/SMARCA4/SMARCC2/SMARCE1/SMC3/TFAP4/TFDP1/ZNF830	29
S2	S2	GO:0045785	positive regulation of cell adhesion	15/360	22/786	0.0272452474621	0.0440731944239853	0.0138335002593944	ARID1B/CBFB/EGR3/ETS1/HES1/LEF1/RELA/RREB1/RUNX1/SMAD3/SMARCA4/SMARCC2/SMARCE1/ZBTB1/ZMIZ1	15
S2	S2	GO:1901987	regulation of cell cycle phase transition	21/360	33/786	0.0273019158186252	0.0440784355193069	0.0138351453113231	ARID1B/ATF2/BRD4/CDC5L/DPF2/E2F1/E2F7/FOXO4/MTA3/NBN/PML/RAD51/RB1/SIN3A/SMARCA4/SMARCC2/SMARCE1/TAF1/TFAP4/TFDP1/ZNF830	21
S2	S2	GO:0003006	developmental process involved in reproduction	32/360	54/786	0.0278751292101199	0.0449159796842753	0.0140980299870261	AFF4/ARID4B/ASH1L/CEBPB/CHD7/CREM/CSDE1/DACH1/DDX20/DEAF1/E2F1/E2F7/E2F8/FOXA3/FOXJ2/GATA1/JUNB/KDM5B/LARP7/NR2C2/NR2F2/PATZ1/RB1/RNF2/SIX5/SKIL/SMAD4/SMAD5/TBPL1/YY1/ZNF449/ZNF830	32
S2	S2	GO:0009914	hormone transport	11/360	15/786	0.0282485271405664	0.0449904148474271	0.014121393368379	CHD7/CREB1/HMGN3/KDM5B/NEUROD1/RBM4/REST/SIRT6/SMAD4/SREBF1/TCF7L2	11
S2	S2	GO:0030879	mammary gland development	11/360	15/786	0.0282485271405664	0.0449904148474271	0.014121393368379	ARHGAP35/CEBPB/CREB1/DEAF1/KDM5B/LEF1/PML/RREB1/STAT5A/STAT6/USF2	11
S2	S2	GO:0046879	hormone secretion	11/360	15/786	0.0282485271405664	0.0449904148474271	0.014121393368379	CHD7/CREB1/HMGN3/KDM5B/NEUROD1/RBM4/REST/SIRT6/SMAD4/SREBF1/TCF7L2	11
S2	S2	GO:0050870	positive regulation of T cell activation	11/360	15/786	0.0282485271405664	0.0449904148474271	0.014121393368379	ARID1B/CBFB/EGR3/HES1/LEF1/RUNX1/SMARCA4/SMARCC2/SMARCE1/ZBTB1/ZMIZ1	11
S2	S2	GO:0071478	cellular response to radiation	11/360	15/786	0.0282485271405664	0.0449904148474271	0.014121393368379	ATF4/EGR1/ELK1/EP300/KDM1A/MYC/RAD51/TAF1/XRCC5/YY1/ZBTB1	11
S2	S2	GO:1902806	regulation of cell cycle G1/S phase transition	11/360	15/786	0.0282485271405664	0.0449904148474271	0.014121393368379	ARID1B/DPF2/E2F1/E2F7/PML/RB1/SMARCA4/SMARCC2/SMARCE1/TAF1/TFDP1	11
S2	S2	GO:0000083	regulation of transcription involved in G1/S transition of mitotic cell cycle	8/360	10/786	0.0299952783807711	0.0466028336424409	0.0146274922820293	BACH1/BRD4/E2F1/E2F4/E2F6/E2F7/RB1/TFDP1	8
S2	S2	GO:0002443	leukocyte mediated immunity	8/360	10/786	0.0299952783807711	0.0466028336424409	0.0146274922820293	CEBPG/GATA1/GATA2/NBN/NSD2/SPI1/STAT6/ZBTB1	8
S2	S2	GO:0007169	transmembrane receptor protein tyrosine kinase signaling pathway	8/360	10/786	0.0299952783807711	0.0466028336424409	0.0146274922820293	ARNT/CREB3L1/FOXO4/RBM4/SREBF1/STAT5A/STAT6/ZNF592	8
S2	S2	GO:0010675	regulation of cellular carbohydrate metabolic process	8/360	10/786	0.0299952783807711	0.0466028336424409	0.0146274922820293	CBFA2T3/EP300/FOXK1/FOXK2/KAT2B/NCOA2/NCOR1/SIRT6	8
S2	S2	GO:0030521	androgen receptor signaling pathway	8/360	10/786	0.0299952783807711	0.0466028336424409	0.0146274922820293	EP300/FOXP1/HDAC1/KDM1A/NCOR1/SMARCA4/ZBTB7A/ZMIZ1	8
S2	S2	GO:0044262	cellular carbohydrate metabolic process	8/360	10/786	0.0299952783807711	0.0466028336424409	0.0146274922820293	CBFA2T3/EP300/FOXK1/FOXK2/KAT2B/NCOA2/NCOR1/SIRT6	8
S2	S2	GO:0046632	alpha-beta T cell differentiation	8/360	10/786	0.0299952783807711	0.0466028336424409	0.0146274922820293	ATF2/CBFB/FOXP1/IRF1/JUNB/LEF1/RUNX1/STAT6	8
S2	S2	GO:0048659	smooth muscle cell proliferation	8/360	10/786	0.0299952783807711	0.0466028336424409	0.0146274922820293	FOXJ2/FOXP1/HDAC1/JUN/MEF2D/TCF7L2/XRCC5/ZNF143	8
S2	S2	GO:0050878	regulation of body fluid levels	8/360	10/786	0.0299952783807711	0.0466028336424409	0.0146274922820293	CREB1/GATA1/NFE2/NR1H2/SRF/STAT5A/USF1/USF2	8
S2	S2	GO:0051148	negative regulation of muscle cell differentiation	8/360	10/786	0.0299952783807711	0.0466028336424409	0.0146274922820293	FOXO4/FOXP1/NFATC3/PTBP1/SMAD1/SMAD4/SOX6/YY1	8
S2	S2	GO:0051222	positive regulation of protein transport	8/360	10/786	0.0299952783807711	0.0466028336424409	0.0146274922820293	HDAC3/NR1H2/RBM22/SIRT6/SMAD3/TARDBP/TCF7L2/TRIM28	8
S2	S2	GO:1901796	regulation of signal transduction by p53 class mediator	8/360	10/786	0.0299952783807711	0.0466028336424409	0.0146274922820293	EP300/HNRNPK/KDM1A/MYC/PML/TAF1/TAF9B/TRIM24	8
S2	S2	GO:1904951	positive regulation of establishment of protein localization	8/360	10/786	0.0299952783807711	0.0466028336424409	0.0146274922820293	HDAC3/NR1H2/RBM22/SIRT6/SMAD3/TARDBP/TCF7L2/TRIM28	8
S2	S2	GO:0050877	nervous system process	16/360	24/786	0.0302515466334471	0.0468246265902324	0.0146971076761686	ADNP/ATF6/CEBPB/CHD7/CREB1/EGR2/EP300/FOS/FOSL1/HSF4/LEF1/MEIS2/NBN/NR4A1/SRF/THRB	16
S2	S2	GO:0098727	maintenance of cell number	16/360	24/786	0.0302515466334471	0.0468246265902324	0.0146971076761686	ARID4B/BRD9/DPF2/GATA2/HDAC1/HDAC2/HES1/MYC/REST/SAP30/SIN3A/SMARCA4/SMARCE1/SMC3/SPI1/TEAD4	16
S2	S2	GO:0048568	embryonic organ development	24/360	39/786	0.0316520681407436	0.0488092639553523	0.0153200369161297	ARNT/ATF4/CEBPB/CHD7/E2F7/E2F8/GATA1/GATA2/HES1/ID3/JUNB/LEF1/MBD2/NCOA1/NEUROD1/NR2F2/OTX1/SMAD3/SRF/TAL1/TBX18/TEAD1/TEAD4/TRIM28	24
S2	S2	GO:0050790	regulation of catalytic activity	24/360	39/786	0.0316520681407436	0.0488092639553523	0.0153200369161297	ADNP/ARHGAP35/CCNT2/EGR1/GTF2F1/HDAC1/HMBOX1/JUN/KAT2B/MLLT1/MYC/NBN/NR1H2/NR2F2/NR4A1/PML/RB1/REST/SMAD3/TAF7/TFAP4/XRCC5/ZEB2/ZFP91	24
G2	G2	GO:0006915	apoptotic process	71/371	91/786	1.814185045648e-10	1.4967026626596e-07	4.92694465028616e-08	ADNP/ATF2/ATF3/ATF4/ATF6/BCL6/BCLAF1/BMI1/CEBPB/CREB3/CREB3L1/DDX20/DIDO1/DPF2/E2F1/E2F3/EGR1/EGR3/EP300/EP400/ETV6/FOSL1/FOXP1/GATA1/GATA2/HDAC1/HDAC2/HDGF/HNRNPK/ID3/IRF1/JUN/KDM1A/LEF1/MAX/MAZ/MEF2A/MEF2D/MITF/MNT/MYBL2/MYC/NBN/NCOA1/NEUROD1/NONO/NR3C1/NR4A1/PHB2/PML/PRDM9/RAD21/RB1/RBM25/RELA/REST/SIN3A/SKIL/SMAD3/SMAD4/SPI1/TAF9B/TARDBP/TCF7L2/TFAP4/TFDP1/THRB/TRIM24/YBX3/ZBTB7A/ZC3H8	71
G2	G2	GO:0012501	programmed cell death	71/371	92/786	4.57935244007751e-10	1.88898288153197e-07	6.21827857652631e-08	ADNP/ATF2/ATF3/ATF4/ATF6/BCL6/BCLAF1/BMI1/CEBPB/CREB3/CREB3L1/DDX20/DIDO1/DPF2/E2F1/E2F3/EGR1/EGR3/EP300/EP400/ETV6/FOSL1/FOXP1/GATA1/GATA2/HDAC1/HDAC2/HDGF/HNRNPK/ID3/IRF1/JUN/KDM1A/LEF1/MAX/MAZ/MEF2A/MEF2D/MITF/MNT/MYBL2/MYC/NBN/NCOA1/NEUROD1/NONO/NR3C1/NR4A1/PHB2/PML/PRDM9/RAD21/RB1/RBM25/RELA/REST/SIN3A/SKIL/SMAD3/SMAD4/SPI1/TAF9B/TARDBP/TCF7L2/TFAP4/TFDP1/THRB/TRIM24/YBX3/ZBTB7A/ZC3H8	71
G2	G2	GO:0008219	cell death	73/371	96/786	8.44058547550095e-10	2.32116100576276e-07	7.64095106203244e-08	ADNP/ATF2/ATF3/ATF4/ATF6/BCL6/BCLAF1/BMI1/CEBPB/CREB3/CREB3L1/DDX20/DIDO1/DPF2/E2F1/E2F3/EGR1/EGR3/ELK1/EP300/EP400/ETV6/FOS/FOSL1/FOXP1/GATA1/GATA2/HDAC1/HDAC2/HDGF/HNRNPK/ID3/IRF1/JUN/KDM1A/LEF1/MAX/MAZ/MEF2A/MEF2D/MITF/MNT/MYBL2/MYC/NBN/NCOA1/NEUROD1/NONO/NR3C1/NR4A1/PHB2/PML/PRDM9/RAD21/RB1/RBM25/RELA/REST/SIN3A/SKIL/SMAD3/SMAD4/SPI1/TAF9B/TARDBP/TCF7L2/TFAP4/TFDP1/THRB/TRIM24/YBX3/ZBTB7A/ZC3…	73
G2	G2	GO:2000026	regulation of multicellular organismal development	71/371	94/786	2.61976892731086e-09	3.46898530617233e-07	1.14194348834764e-07	ADNP/AGO1/ARID1B/ARID2/ARNT/ATF2/ATF4/BCL6/BCOR/BHLHE40/CBFB/CEBPB/CREB1/CREB3L1/CUX1/E2F1/EGR2/EGR3/ESRRA/ETS1/FOS/FOXJ2/FOXP1/GABPA/GATA1/GATA2/GTF2I/HDAC1/HDAC2/HES1/HLTF/IRF1/JUNB/KAT2B/KAT7/KDM1A/KLF13/LEF1/MAFF/MEIS2/MITF/MYC/NFRKB/NR2C2/PML/RB1/RCOR1/REST/RUNX1/SIRT6/SKIL/SMAD1/SMAD3/SMAD4/SMARCA4/SMARCC2/SMARCE1/SOX6/SP1/SPI1/SRF/TAL1/TBX18/TCF7/TFE3/VEZF1/XRCC5/YY1/ZBTB1/ZC3H8/ZMIZ1	71
G2	G2	GO:1901700	response to oxygen-containing compound	60/371	76/786	2.74488957321575e-09	3.46898530617233e-07	1.14194348834764e-07	ADNP/ATF2/ATF4/BMI1/CEBPB/CREB1/E2F1/EGR1/EGR2/ELK1/ESRRA/FOS/FOSL1/FOXP1/GABPA/GATA1/HDAC2/HES1/HMGN3/HNRNPL/ID3/JUN/JUND/KAT2B/KAT7/KDM1A/KLF1/KLF15/KLF16/LCOR/MAX/MBD2/NCOA1/NEUROD1/NR2F2/NR3C1/NR4A1/PHB2/RAD51/RB1/RBM4/RELA/SIN3A/SMAD4/SMARCA4/SP1/SPI1/SREBF1/SRF/STAT5A/STAT6/TAF1/TCF7L2/TFAP4/TRIM24/TRIM25/USF1/XRCC5/ZNF35/ZNF592	60
G2	G2	GO:0030097	hemopoiesis	63/371	81/786	3.13105474420536e-09	3.46898530617233e-07	1.14194348834764e-07	ARID1B/ARID2/ARNT/ATF2/ATF4/BCL6/BMI1/CBFA2T3/CBFB/CEBPB/CEBPG/CHD2/CREB1/DPF2/EGR1/EGR3/EP300/ESRRA/ETS1/ETV6/FOS/FOXP1/GABPA/GATA1/GATA2/HES1/IKZF1/IRF1/JUN/JUNB/KAT7/KLF1/KLF13/KLF6/LEF1/MEIS2/MITF/MYC/PKNOX1/PML/RB1/RCOR1/REST/RUNX1/SIN3A/SMAD5/SMARCA4/SMARCC2/SMARCE1/SPI1/SRF/STAT6/TAL1/TCF15/TCF3/TCF7/TFE3/XRCC5/YY1/ZBTB1/ZBTB7A/ZC3H8/ZMIZ1	63
G2	G2	GO:0048534	hematopoietic or lymphoid organ development	63/371	81/786	3.13105474420536e-09	3.46898530617233e-07	1.14194348834764e-07	ARID1B/ARID2/ARNT/ATF2/ATF4/BCL6/BMI1/CBFA2T3/CBFB/CEBPB/CEBPG/CHD2/CREB1/DPF2/EGR1/EGR3/EP300/ESRRA/ETS1/ETV6/FOS/FOXP1/GABPA/GATA1/GATA2/HES1/IKZF1/IRF1/JUN/JUNB/KAT7/KLF1/KLF13/KLF6/LEF1/MEIS2/MITF/MYC/PKNOX1/PML/RB1/RCOR1/REST/RUNX1/SIN3A/SMAD5/SMARCA4/SMARCC2/SMARCE1/SPI1/SRF/STAT6/TAL1/TCF15/TCF3/TCF7/TFE3/XRCC5/YY1/ZBTB1/ZBTB7A/ZC3H8/ZMIZ1	63
G2	G2	GO:0042981	regulation of apoptotic process	58/371	73/786	3.38275713644194e-09	3.46898530617233e-07	1.14194348834764e-07	ADNP/ATF2/ATF3/ATF4/ATF6/BCL6/BCLAF1/BMI1/CEBPB/CREB3/CREB3L1/DDX20/E2F1/E2F3/EGR1/EGR3/EP400/FOSL1/FOXP1/GATA1/GATA2/HDAC1/HDAC2/HDGF/HNRNPK/ID3/JUN/KDM1A/LEF1/MAZ/MITF/MNT/MYBL2/MYC/NCOA1/NEUROD1/NONO/NR3C1/NR4A1/PHB2/PML/PRDM9/RB1/RBM25/RELA/REST/SIN3A/SKIL/SMAD3/SMAD4/TAF9B/TARDBP/TCF7L2/TFAP4/TRIM24/YBX3/ZBTB7A/ZC3H8	58
G2	G2	GO:0045597	positive regulation of cell differentiation	56/371	70/786	4.11239021353435e-09	3.46898530617233e-07	1.14194348834764e-07	ADNP/ARID1B/ARID2/ARNT/BCL6/CBFB/CEBPB/CREB1/CUX1/E2F1/EGR2/EGR3/ETS1/FOS/GATA1/GATA2/HDAC1/HDAC2/HES1/HSF4/JUNB/JUND/KAT7/KDM1A/LEF1/NCOA1/NEUROD1/RB1/RBM4/RCOR1/REST/RREB1/RUNX1/SIN3A/SIRT6/SKIL/SMAD1/SMAD3/SMAD4/SMAD5/SMARCA4/SMARCC2/SMARCE1/SOX6/SRF/TAL1/TCF12/TCF15/TCF3/TCF7L2/TFE3/VEZF1/XRCC5/ZBTB1/ZEB2/ZMIZ1	56
G2	G2	GO:0007399	nervous system development	73/371	98/786	4.43332476617561e-09	3.46898530617233e-07	1.14194348834764e-07	ADNP/ARID1B/ATF1/ATF2/ATF4/BCL6/BHLHE40/BMI1/CBFA2T2/CEBPB/CREB1/CUX1/DEAF1/DMBX1/DPF2/E2F1/EGR2/EGR3/EP300/ETV1/ETV6/FOS/FOXP1/GATA2/HDAC1/HDAC2/HES1/HLTF/HMG20A/ID3/JUN/KDM1A/KDM4B/KLF15/LEF1/MEF2A/MEF2D/MEIS2/NCOA1/NEUROD1/NR2C2/NR2F1/NR2F2/NR2F6/OTX1/PBX2/PHF8/RB1/RBFOX2/REST/RUNX1/SCRT1/SIN3A/SKIL/SMAD1/SMAD4/SMARCA4/SMARCC2/SMARCE1/SOX6/SRF/SUZ12/TAF1/TCF12/TCF3/THRB/XRCC5/ZEB2/ZIC2/ZMIZ1/Z…	73
G2	G2	GO:0045321	leukocyte activation	43/371	50/786	4.6253137415631e-09	3.46898530617233e-07	1.14194348834764e-07	ARID1B/ARID2/ATF2/BCL6/BMI1/CBFB/CEBPB/CEBPG/EGR1/EGR3/ELF4/EP300/FOXP1/GATA1/GATA2/HES1/IKZF1/IRF1/JUN/JUNB/JUND/KAT7/KLF6/LEF1/NBN/PHB2/PKNOX1/RUNX1/SMAD3/SMARCA4/SMARCC2/SMARCE1/SPI1/SRF/STAT6/TCF3/TCF7/YY1/ZBTB1/ZBTB7A/ZC3H8/ZMIZ1/ZNF3	43
G2	G2	GO:0009719	response to endogenous stimulus	74/371	100/786	5.65736354443008e-09	3.5143671858459e-07	1.15688259514927e-07	ARID4B/ATF2/ATF4/BMI1/CEBPB/CREB1/CREB3L1/E2F1/EGR1/EGR2/EGR3/ELK1/EP300/ESRRA/FOS/FOSL1/FOXP1/GABPA/GATA1/HDAC1/HDAC2/HES1/JUN/JUND/KAT2B/KDM1A/KDM5B/KLF1/KLF15/KLF16/LEF1/MAX/NCOA1/NCOR1/NR2C1/NR3C1/NR4A1/PHB2/PML/RAD51/RB1/RBBP5/RBFOX2/RBM4/RELA/REST/SAFB/SAP30/SIN3A/SKIL/SMAD1/SMAD3/SMAD4/SMAD5/SMARCA4/SOX6/SP1/SPI1/SREBF1/SRF/STAT5A/STAT6/TAF1/TAF7/TFAP4/THRB/TRIM24/TRIM25/USF1/YY1/ZBTB7A/ZE…	74
G2	G2	GO:0051246	regulation of protein metabolic process	71/371	95/786	5.95967564949468e-09	3.5143671858459e-07	1.15688259514927e-07	ADNP/AGO1/ARNT/ATF2/ATF4/BCL6/BCOR/BMI1/BRD4/CBFA2T3/CCNT2/CSDE1/CTBP1/CTCF/CTCFL/EGR1/EP300/GATA1/GATA2/HCFC1/HDAC1/HDAC2/HDAC8/HES1/HMG20A/HNRNPL/JUN/KAT2B/KAT7/KDM1A/KLF15/MLLT1/MTA1/MYC/NBN/NFYA/NFYB/NR2F2/NR4A1/PHB2/PHF20/PML/POLR2G/PRDM9/PTBP1/PTTG1/RAD51/RB1/RBM4/RELA/REST/RUNX1/SIN3A/SIRT6/SMAD3/SMAD4/SMARCA5/SP1/SPI1/SREBF1/TAF1/TAF7/TARDBP/TCF7L2/TFAP4/XRCC5/YBX3/ZFP91/ZMIZ1/ZNF274/ZNF5…	71
G2	G2	GO:0002520	immune system development	65/371	85/786	5.96377461840517e-09	3.5143671858459e-07	1.15688259514927e-07	ARID1B/ARID2/ARNT/ATF2/ATF4/BCL6/BMI1/CBFA2T3/CBFB/CEBPB/CEBPG/CHD2/CREB1/DPF2/EGR1/EGR3/EP300/ESRRA/ETS1/ETV6/FOS/FOXP1/GABPA/GATA1/GATA2/HES1/IKZF1/IRF1/JUN/JUNB/KAT7/KLF1/KLF13/KLF6/LEF1/MEIS2/MITF/MYC/NBN/PKNOX1/PML/RB1/RCOR1/REST/RUNX1/SIN3A/SMAD3/SMAD5/SMARCA4/SMARCC2/SMARCE1/SPI1/SRF/STAT6/TAL1/TCF15/TCF3/TCF7/TFE3/XRCC5/YY1/ZBTB1/ZBTB7A/ZC3H8/ZMIZ1	65
G2	G2	GO:0002521	leukocyte differentiation	45/371	54/786	1.55742772787775e-08	8.56585250332762e-07	2.81976388626287e-07	ARID1B/ARID2/ATF2/BCL6/BMI1/CBFA2T3/CBFB/CEBPB/CEBPG/CREB1/EGR1/EGR3/EP300/ESRRA/FOS/FOXP1/GATA1/GATA2/IKZF1/IRF1/JUN/JUNB/KAT7/KLF6/LEF1/MITF/MYC/PKNOX1/RB1/RUNX1/SMARCA4/SMARCC2/SMARCE1/SPI1/SRF/STAT6/TAL1/TCF3/TCF7/TFE3/YY1/ZBTB1/ZBTB7A/ZC3H8/ZMIZ1	45
G2	G2	GO:0051094	positive regulation of developmental process	69/371	93/786	1.7701331063053e-08	9.12724882938669e-07	3.00456803570241e-07	ADNP/ARID1B/ARID2/ARID4B/ARNT/ATF4/BCL6/BRD9/CBFB/CEBPB/CREB1/CUX1/DPF2/E2F1/EGR2/EGR3/ETS1/FOS/GATA1/GATA2/HDAC1/HDAC2/HES1/HSF4/JUNB/JUND/KAT7/KDM1A/KDM5B/LEF1/MYC/NCOA1/NEUROD1/NR2C2/RB1/RBM4/RCOR1/REST/RREB1/RUNX1/SAP30/SIN3A/SIRT6/SKIL/SMAD1/SMAD3/SMAD4/SMAD5/SMARCA4/SMARCC2/SMARCE1/SOX6/SP1/SRF/STAT6/TAL1/TCF12/TCF15/TCF3/TCF7L2/TEAD4/TFE3/VEZF1/XRCC5/YBX3/ZBTB1/ZEB2/ZMIZ1/ZNF322	69
G2	G2	GO:0043067	regulation of programmed cell death	58/371	75/786	2.24439127007405e-08	1.02867933211727e-06	3.38627454783103e-07	ADNP/ATF2/ATF3/ATF4/ATF6/BCL6/BCLAF1/BMI1/CEBPB/CREB3/CREB3L1/DDX20/E2F1/E2F3/EGR1/EGR3/EP400/FOSL1/FOXP1/GATA1/GATA2/HDAC1/HDAC2/HDGF/HNRNPK/ID3/JUN/KDM1A/LEF1/MAZ/MITF/MNT/MYBL2/MYC/NCOA1/NEUROD1/NONO/NR3C1/NR4A1/PHB2/PML/PRDM9/RB1/RBM25/RELA/REST/SIN3A/SKIL/SMAD3/SMAD4/TAF9B/TARDBP/TCF7L2/TFAP4/TRIM24/YBX3/ZBTB7A/ZC3H8	58
G2	G2	GO:0048468	cell development	58/371	75/786	2.24439127007405e-08	1.02867933211727e-06	3.38627454783103e-07	ADNP/AFF4/ARID4B/ATF1/ATF4/BCL6/BHLHE40/CBFA2T2/CBFB/CEBPB/CREB1/CUX1/DDX20/DEAF1/E2F1/E2F4/EGR2/EP300/ETV1/FOXP1/GATA1/GATA2/HDAC1/HDAC2/HES1/HLTF/HSF4/JUN/JUND/KDM1A/LEF1/MEF2A/NEUROD1/NR2F1/NR2F6/PBX2/RB1/REST/RNF2/RREB1/RUNX1/SIN3A/SIX5/SKIL/SMAD3/SMAD4/SMAD5/SPI1/SRF/TBPL1/TBX18/THRB/VEZF1/XRCC5/YBX3/YY1/ZBTB7A/ZMIZ1	58
G2	G2	GO:0001775	cell activation	44/371	53/786	2.92224688682534e-08	1.26887035875311e-06	4.17695122881406e-07	ARID1B/ARID2/ATF2/BCL6/BMI1/CBFB/CEBPB/CEBPG/EGR1/EGR3/ELF4/EP300/FOXP1/GATA1/GATA2/HES1/IKZF1/IRF1/JUN/JUNB/JUND/KAT7/KLF6/LEF1/NBN/PHB2/PKNOX1/RUNX1/SMAD3/SMAD4/SMARCA4/SMARCC2/SMARCE1/SPI1/SRF/STAT6/TCF3/TCF7/YY1/ZBTB1/ZBTB7A/ZC3H8/ZMIZ1/ZNF3	44
G2	G2	GO:0006259	DNA metabolic process	62/371	82/786	3.18948851312519e-08	1.31566401166414e-06	4.33098966519105e-07	ARID1B/ARID2/ATF1/BACH1/BCL6/BMI1/CDC5L/CEBPG/CTCF/CTCFL/DACH1/DPF2/E2F8/E4F1/EMSY/EP400/FOS/FOXM1/FUS/GATAD2A/HDAC8/HLTF/HMBOX1/ID3/KAT2B/KAT7/KDM1A/LEF1/MBD2/MTA1/MTA2/MYC/NBN/NFIC/NFRKB/NONO/PML/PRDM9/PTTG1/RAD21/RAD51/RLF/SIN3A/SIRT6/SMARCA4/SMARCA5/SMARCC2/SMARCE1/SMC3/SPI1/STAT6/TAF7/TCF3/TCF7/TCF7L2/TFDP1/TRIM28/XRCC5/YY1/ZBTB1/ZBTB48/ZBTB7A	62
G2	G2	GO:0010941	regulation of cell death	60/371	79/786	4.16425860158234e-08	1.63595873633592e-06	5.38535698851251e-07	ADNP/ATF2/ATF3/ATF4/ATF6/BCL6/BCLAF1/BMI1/CEBPB/CREB3/CREB3L1/DDX20/E2F1/E2F3/EGR1/EGR3/ELK1/EP400/FOS/FOSL1/FOXP1/GATA1/GATA2/HDAC1/HDAC2/HDGF/HNRNPK/ID3/JUN/KDM1A/LEF1/MAZ/MITF/MNT/MYBL2/MYC/NCOA1/NEUROD1/NONO/NR3C1/NR4A1/PHB2/PML/PRDM9/RB1/RBM25/RELA/REST/SIN3A/SKIL/SMAD3/SMAD4/TAF9B/TARDBP/TCF7L2/TFAP4/TRIM24/YBX3/ZBTB7A/ZC3H8	60
G2	G2	GO:0008284	positive regulation of cell population proliferation	43/371	52/786	5.45435385382823e-08	2.04538269518559e-06	6.73312580998891e-07	ARNT/ATF2/ATF3/BCL6/BMI1/BRD9/E2F1/E2F3/EGR1/EGR3/FOSL1/FOXJ2/FOXM1/FOXP1/GATA1/GATA2/HDAC1/HDAC2/HES1/HSF4/JUN/KAT7/KDM1A/KDM5B/LEF1/MAZ/MEF2D/MEIS2/MTA3/MYC/NR4A1/PML/RELA/RREB1/SIRT6/SMAD4/SMARCA4/SP1/STAT5A/SUZ12/TCF7L2/ZMIZ1/ZNF143	43
G2	G2	GO:0071495	cellular response to endogenous stimulus	65/371	88/786	6.91152776066489e-08	2.4791349576298e-06	8.16098014760431e-07	ARID4B/ATF2/ATF4/BMI1/CEBPB/CREB3L1/E2F1/EGR1/EGR3/EP300/ESRRA/FOS/FOXP1/GABPA/GATA1/HDAC1/HDAC2/HES1/JUN/KAT2B/KDM1A/KDM5B/KLF1/KLF15/KLF16/LEF1/MAX/NCOA1/NCOR1/NR2C1/NR3C1/NR4A1/PHB2/PML/RAD51/RB1/RBFOX2/RBM4/RELA/REST/SAFB/SAP30/SIN3A/SKIL/SMAD1/SMAD3/SMAD4/SMAD5/SMARCA4/SOX6/SP1/SPI1/SREBF1/STAT5A/STAT6/TAF1/TAF7/TFAP4/THRB/TRIM24/USF1/ZBTB7A/ZEB2/ZMIZ1/ZNF592	65
G2	G2	GO:0002682	regulation of immune system process	49/371	62/786	9.67165824085009e-08	3.32463252029222e-06	1.09442448514883e-06	ARID1B/ARID2/ARNT/BCL6/BMI1/CBFB/CEBPB/CREB1/CREB3/EGR3/ELF1/EP300/ESRRA/ETS1/FOS/FOXP1/GABPA/GATA1/GATA2/HES1/IRF1/JUNB/JUND/KAT7/KLF13/LEF1/MEIS2/MITF/MYC/NONO/PHB2/RB1/RCOR1/RELA/RUNX1/SIN3A/SMAD3/SMARCA4/SMARCC2/SMARCE1/SPI1/STAT6/TAL1/TCF7/TFE3/XRCC5/ZBTB1/ZC3H8/ZMIZ1	49
G2	G2	GO:0046649	lymphocyte activation	38/371	45/786	1.18958480538549e-07	3.92562985777213e-06	1.29226475700824e-06	ARID1B/ARID2/ATF2/BCL6/BMI1/CBFB/CEBPB/CEBPG/EGR1/EGR3/ELF4/EP300/FOXP1/HES1/IKZF1/IRF1/JUNB/KAT7/KLF6/LEF1/NBN/PHB2/PKNOX1/RUNX1/SMAD3/SMARCA4/SMARCC2/SMARCE1/SPI1/SRF/STAT6/TCF3/TCF7/YY1/ZBTB1/ZBTB7A/ZC3H8/ZMIZ1	38
G2	G2	GO:0009605	response to external stimulus	63/371	86/786	1.96947594138956e-07	6.24929866017841e-06	2.05718539626926e-06	ADNP/ASH1L/ATF2/ATF3/ATF4/BCL6/BHLHE40/BRD4/CEBPB/CEBPG/CREB3/EGR2/EGR3/ELF4/EP300/ETS1/ETV1/FOS/FOSL1/FOXA3/FOXK1/FOXK2/FOXP1/GATA1/GTF2F1/HDAC2/HNRNPL/IRF1/IRF2/IRF9/JUN/JUND/LEF1/MAX/MBD2/MEIS2/MTA1/NCOA1/NONO/NR2F6/NR4A1/PCBP2/PHB2/PML/RB1/RBM4/RELA/SIN3A/SMAD3/SMAD4/SP1/SPI1/SREBF1/SRF/TBL1XR1/TRIM24/TRIM25/TRIM28/USF1/USF2/XRCC5/ZBTB1/ZNF175	63
G2	G2	GO:1903131	mononuclear cell differentiation	37/371	44/786	2.24219523325345e-07	6.85115210160778e-06	2.2553074860795e-06	ARID1B/ARID2/ATF2/BCL6/BMI1/CBFB/CEBPB/CEBPG/EGR1/EGR3/EP300/FOS/FOXP1/GATA1/IKZF1/IRF1/JUN/JUNB/KAT7/KLF6/LEF1/MYC/PKNOX1/RUNX1/SMARCA4/SMARCC2/SMARCE1/SPI1/SRF/STAT6/TCF3/TCF7/YY1/ZBTB1/ZBTB7A/ZC3H8/ZMIZ1	37
G2	G2	GO:1901701	cellular response to oxygen-containing compound	49/371	63/786	2.46580943388892e-07	7.26533136770843e-06	2.3916497516667e-06	ATF4/BMI1/CEBPB/CREB1/E2F1/EGR1/ELK1/ESRRA/FOS/FOXP1/GABPA/GATA1/HDAC2/HES1/HMGN3/ID3/JUN/KAT2B/KDM1A/KLF1/KLF15/KLF16/LCOR/MAX/NCOA1/NEUROD1/NR3C1/NR4A1/PHB2/RAD51/RB1/RBM4/RELA/SIN3A/SMAD4/SMARCA4/SP1/SPI1/SREBF1/SRF/STAT5A/STAT6/TAF1/TFAP4/TRIM24/USF1/XRCC5/ZNF35/ZNF592	49
G2	G2	GO:0051726	regulation of cell cycle	58/371	78/786	2.76153737932386e-07	7.85609771704201e-06	2.58612211929421e-06	ARID1B/ARID2/ATF2/BCL6/BRD4/CCNT2/CDC5L/CTBP1/CTCF/DACH1/DPF2/E2F1/E2F5/E2F8/E4F1/EP400/FOSL1/FOXM1/HBP1/HCFC1/HDAC8/HES1/ID3/IRF1/JUN/JUNB/JUND/KAT2B/KAT7/MEIS2/MNT/MTA3/MYC/NBN/NFRKB/NR2F2/NR4A1/PHB2/PML/PRDM9/PTTG1/RAD21/RAD51/RB1/SIN3A/SKIL/SMARCA4/SMARCA5/SMARCC2/SMARCE1/TAF1/TAL1/TARDBP/TFAP4/TFDP1/THAP1/YY1/ZBTB17	58
G2	G2	GO:0051247	positive regulation of protein metabolic process	42/371	52/786	2.97456487147839e-07	8.18005339656557e-06	2.69276398891728e-06	ADNP/ARNT/ATF2/BCL6/BMI1/BRD4/CBFA2T3/CCNT2/CSDE1/CTBP1/EGR1/GATA1/HCFC1/HDAC2/HES1/HNRNPL/KAT7/KDM1A/MTA1/MYC/NBN/PHB2/PHF20/PML/POLR2G/PRDM9/PTBP1/RBM4/RELA/REST/SIRT6/SMAD3/SMAD4/SMARCA5/SP1/SREBF1/TAF1/TCF7L2/TFAP4/XRCC5/YBX3/ZFP91	42
G2	G2	GO:0010243	response to organonitrogen compound	40/371	49/786	3.43171254980532e-07	8.84738391746684e-06	2.91244025608478e-06	ATF1/ATF2/ATF4/ATF6/CEBPB/CREB1/EGR1/EGR2/ESRRA/FOS/FOSL1/GABPA/GATA1/HDAC2/HES1/HNRNPL/JUN/JUND/KAT2B/KAT7/KDM1A/KLF1/KLF15/KLF16/MAX/NCOA1/NR4A1/RAD51/RB1/RBM4/RELA/SIN3A/SP1/SREBF1/STAT5A/STAT6/TAF1/TRIM25/USF1/ZNF592	40
G2	G2	GO:1901698	response to nitrogen compound	40/371	49/786	3.43171254980532e-07	8.84738391746684e-06	2.91244025608478e-06	ATF1/ATF2/ATF4/ATF6/CEBPB/CREB1/EGR1/EGR2/ESRRA/FOS/FOSL1/GABPA/GATA1/HDAC2/HES1/HNRNPL/JUN/JUND/KAT2B/KAT7/KDM1A/KLF1/KLF15/KLF16/MAX/NCOA1/NR4A1/RAD51/RB1/RBM4/RELA/SIN3A/SP1/SREBF1/STAT5A/STAT6/TAF1/TRIM25/USF1/ZNF592	40
G2	G2	GO:0031399	regulation of protein modification process	53/371	70/786	3.61838948017155e-07	9.04597370042886e-06	2.9778133521029e-06	ADNP/ARNT/ATF2/BCL6/BCOR/BMI1/BRD4/CCNT2/CTBP1/CTCF/CTCFL/EGR1/EP300/GATA1/GATA2/HCFC1/HDAC2/HDAC8/HES1/HMG20A/JUN/KAT2B/KAT7/KDM1A/KLF15/MLLT1/MTA1/NBN/NFYA/NFYB/NR2F2/PHB2/PHF20/PML/PRDM9/PTBP1/RAD51/RB1/RELA/SIN3A/SMAD4/SMARCA5/SPI1/SREBF1/TAF1/TAF7/TARDBP/TFAP4/XRCC5/ZFP91/ZMIZ1/ZNF274/ZNF592	53
G2	G2	GO:0006325	chromatin organization	70/371	99/786	3.81899322746357e-07	9.26667474311014e-06	3.05046517859319e-06	ARID1B/ARID2/ARID4B/ASH1L/BCOR/BMI1/BRD4/BRD9/CBX1/CBX3/CHD1/CHD2/CTBP1/CTCF/CTCFL/DPF2/EMSY/EP300/EP400/FOXA3/GATAD2A/GATAD2B/HCFC1/HDAC1/HDAC2/HDAC8/HLTF/HMG20A/HMGN3/IKZF1/KAT2B/KAT7/KDM1A/KDM4B/KDM5B/L3MBTL2/MBD2/MIER1/MLLT1/MTA1/MTA2/MTA3/MYC/NCOR1/NFE2/NFRKB/NR3C1/PHF20/PHF21A/PHF8/PRDM9/RB1/RBBP5/RCOR1/RELA/SAFB/SIN3A/SIRT6/SMARCA4/SMARCA5/SMARCC2/SMARCE1/SPI1/SUZ12/TAL1/TBL1XR1/TRIM28/YY1…	70
G2	G2	GO:1903706	regulation of hemopoiesis	36/371	43/786	4.20273571403273e-07	9.90644846879144e-06	3.26107011795622e-06	ARID1B/ARID2/ARNT/BCL6/CBFB/CEBPB/CREB1/EGR3/ESRRA/ETS1/FOS/FOXP1/GABPA/GATA1/GATA2/IRF1/JUNB/KAT7/KLF13/LEF1/MEIS2/MITF/MYC/RB1/RCOR1/RUNX1/SMARCA4/SMARCC2/SMARCE1/SPI1/TAL1/TCF7/TFE3/ZBTB1/ZC3H8/ZMIZ1	36
G2	G2	GO:0006338	chromatin remodeling	43/371	54/786	4.53281768034918e-07	1.03877071841335e-05	3.41949403956166e-06	ARID1B/ARID2/BRD4/BRD9/CBX3/CHD1/CHD2/CTBP1/CTCF/DPF2/EP300/EP400/GATAD2A/GATAD2B/HCFC1/HDAC1/HDAC2/HLTF/KAT2B/KDM1A/KDM4B/KDM5B/MBD2/MIER1/MLLT1/MTA1/MTA2/MTA3/MYC/NFE2/NFRKB/PHF8/RB1/SIN3A/SIRT6/SMARCA4/SMARCA5/SMARCC2/SMARCE1/TRIM28/YY1/ZBTB1/ZBTB7A	43
G2	G2	GO:0009966	regulation of signal transduction	68/371	96/786	5.24282302379466e-07	1.16900783638665e-05	3.8482171838948e-06	ARID4B/ARNT/ASH1L/ATF3/ATF6/BCL6/BCLAF1/BMI1/BRD4/CBFA2T2/CC2D1A/CREB3/CREB3L1/CXXC5/EGR1/ELF1/EP300/FOXM1/FOXP1/GATA1/GATA2/HDAC1/HDAC2/HES1/HMGXB4/HNRNPK/IRF1/JUN/KDM1A/KLF15/LEF1/MAZ/MBD2/MIER1/MNT/MYC/NCOA1/NCOR1/NEUROD1/NONO/NR2C1/PHB2/PML/PTBP1/RAD51/RB1/RBM4/RELA/SAP30/SIN3A/SKIL/SMAD3/SMAD4/SMARCA4/SPI1/TAF1/TAF9B/TBL1XR1/TBX18/TCF7L2/THRB/TRIM24/TRIM25/YBX3/ZBTB7A/ZEB2/ZMIZ1/ZNF592	68
G2	G2	GO:0051240	positive regulation of multicellular organismal process	61/371	84/786	5.48450209092996e-07	1.19071426974137e-05	3.91967185445964e-06	ADNP/ARID1B/ARID2/ARID4B/ARNT/ATF2/ATF4/BCL6/BRD9/CBFB/CEBPB/CEBPG/CREB1/CUX1/DPF2/E2F1/EGR1/EGR2/EGR3/ETS1/FOS/FOXP1/GATA2/HDAC1/HDAC2/HES1/IRF1/KDM1A/KDM5B/LEF1/MEF2A/MYC/NCOA1/NR2C2/RB1/RELA/REST/RREB1/RUNX1/SAP30/SIN3A/SIRT6/SKIL/SMAD1/SMAD3/SMAD4/SMARCA4/SMARCC2/SMARCE1/SOX6/SP1/SRF/STAT6/TCF7L2/TEAD4/USF1/XRCC5/YBX3/ZBTB1/ZMIZ1/ZNF322	61
G2	G2	GO:0048584	positive regulation of response to stimulus	59/371	81/786	7.3644022029078e-07	1.51890795434973e-05	5.00004149565845e-06	ARID1B/ARID2/ARNT/ATF3/ATF6/BCLAF1/BRD4/CC2D1A/CEBPB/CEBPG/CREB3/CXXC5/DPF2/ELF1/EP300/EP400/ESRRA/ETS1/FOXM1/FOXP1/FUS/GATA1/GATA2/HES1/JUN/LEF1/MAZ/MBD2/MIER1/MYC/NFRKB/NONO/NR2C1/PHB2/PML/PTBP1/RELA/RREB1/SIN3A/SIRT6/SKIL/SMAD3/SMAD4/SMARCA4/SMARCC2/SMARCE1/SPI1/STAT6/TBL1XR1/TCF7L2/THRB/TRIM25/TRIM28/USF1/XRCC5/YY1/ZBTB1/ZEB2/ZMIZ1	59
G2	G2	GO:0065009	regulation of molecular function	59/371	81/786	7.3644022029078e-07	1.51890795434973e-05	5.00004149565845e-06	ADNP/ATF2/BCL6/BHLHE40/BMI1/CCNT2/CEBPG/E2F1/EGR1/EP300/FOSL1/GATA1/GTF2F1/HDAC1/HDAC2/HES1/HMBOX1/HNRNPK/HNRNPL/ID3/JUN/KAT2B/KDM1A/LEF1/MBD2/MLLT1/MYC/NBN/NEUROD1/NR2F2/NR4A1/PHB2/PML/PTTG1/RB1/RELA/REST/RNF2/SIN3A/SMAD3/SMAD4/SMARCA4/SPI1/SRF/SUZ12/TAF1/TAF7/TCF3/TCF7L2/TFAP4/TFDP1/TRIM25/TRIM28/XRCC5/ZBTB7A/ZEB2/ZFP91/ZIC2/ZNF431	59
G2	G2	GO:0009725	response to hormone	46/371	60/786	1.307737889168e-06	2.63142380137464e-05	8.6622946188792e-06	BMI1/CREB1/EGR1/EGR2/EP300/ESRRA/FOS/FOSL1/FOXP1/GATA1/HDAC1/HES1/JUND/KAT2B/KDM1A/KLF15/MAX/NCOA1/NCOR1/NR2C1/NR3C1/NR4A1/PHB2/RB1/RBBP5/RBFOX2/RBM4/RELA/REST/SAFB/SMARCA4/SP1/SREBF1/SRF/STAT5A/STAT6/TAF7/TFAP4/THRB/TRIM24/TRIM25/USF1/YY1/ZBTB7A/ZMIZ1/ZNF592	46
G2	G2	GO:0051054	positive regulation of DNA metabolic process	26/371	29/786	1.34475882155021e-06	2.64149054233076e-05	8.69543298145246e-06	ARID1B/ARID2/ATF1/CEBPG/DPF2/E2F8/EP400/FOXM1/FUS/HMBOX1/KAT7/MYC/NBN/NFRKB/PML/PRDM9/RAD51/SIRT6/SMARCA4/SMARCA5/SMARCC2/SMARCE1/STAT6/TRIM28/XRCC5/YY1	26
G2	G2	GO:0042110	T cell activation	28/371	32/786	1.53359352079769e-06	2.92234850540268e-05	9.61997976898108e-06	ARID1B/ARID2/ATF2/BCL6/BMI1/CBFB/CEBPB/EGR1/EGR3/ELF4/FOXP1/HES1/IRF1/JUNB/LEF1/PKNOX1/RUNX1/SMAD3/SMARCA4/SMARCC2/SMARCE1/SPI1/SRF/STAT6/TCF7/ZBTB1/ZC3H8/ZMIZ1	28
G2	G2	GO:0030098	lymphocyte differentiation	32/371	38/786	1.5585858695481e-06	2.92234850540268e-05	9.61997976898108e-06	ARID1B/ARID2/ATF2/BCL6/BMI1/CBFB/CEBPG/EGR1/EGR3/EP300/FOXP1/IKZF1/IRF1/JUNB/KAT7/KLF6/LEF1/PKNOX1/RUNX1/SMARCA4/SMARCC2/SMARCE1/SPI1/SRF/STAT6/TCF3/TCF7/YY1/ZBTB1/ZBTB7A/ZC3H8/ZMIZ1	32
G2	G2	GO:0016310	phosphorylation	39/371	49/786	1.73041541123364e-06	3.17242825392835e-05	1.04432087976206e-05	ADNP/ARNT/ATF2/CBFA2T3/CCNT2/CREB1/CTBP1/EGR1/EP300/FOXK1/FOXK2/GATA1/HDAC2/HES1/JUN/KAT2B/MLLT1/NBN/NCOR1/NR2F2/PHB2/PML/RAD51/RB1/SIRT6/SMAD1/SMAD4/SMAD5/TAF1/TAF7/TARDBP/TBP/TFAP4/TRIM24/TRIM28/XRCC5/ZBTB7A/ZFP91/ZNF592	39
G2	G2	GO:0006793	phosphorus metabolic process	42/371	54/786	2.0549874555316e-06	3.60715883151824e-05	1.18742836176294e-05	ADNP/ARNT/ATF2/CBFA2T3/CCNT2/CREB1/CTBP1/EGR1/EP300/FOXK1/FOXK2/GATA1/HDAC2/HES1/JUN/KAT2B/MLLT1/NBN/NCOR1/NR2F2/PHB2/PML/PTBP1/RAD51/RB1/SIRT6/SMAD1/SMAD3/SMAD4/SMAD5/TAF1/TAF7/TARDBP/TBP/TBPL1/TFAP4/TRIM24/TRIM28/XRCC5/ZBTB7A/ZFP91/ZNF592	42
G2	G2	GO:0006796	phosphate-containing compound metabolic process	42/371	54/786	2.0549874555316e-06	3.60715883151824e-05	1.18742836176294e-05	ADNP/ARNT/ATF2/CBFA2T3/CCNT2/CREB1/CTBP1/EGR1/EP300/FOXK1/FOXK2/GATA1/HDAC2/HES1/JUN/KAT2B/MLLT1/NBN/NCOR1/NR2F2/PHB2/PML/PTBP1/RAD51/RB1/SIRT6/SMAD1/SMAD3/SMAD4/SMAD5/TAF1/TAF7/TARDBP/TBP/TBPL1/TFAP4/TRIM24/TRIM28/XRCC5/ZBTB7A/ZFP91/ZNF592	42
G2	G2	GO:0080134	regulation of response to stress	51/371	69/786	2.29138357683549e-06	3.938315522686e-05	1.2964407079464e-05	ARID1B/ARID2/ASH1L/ATF4/ATF6/BCL6/BCLAF1/BRD4/CEBPB/CEBPG/CREB3/CREB3L1/DPF2/EP300/EP400/ETS1/FOXM1/FOXP1/FUS/HNRNPK/IRF1/KAT2B/KAT7/KDM1A/MYC/NCOR1/NFRKB/NONO/PCBP2/PML/RAD51/RB1/RELA/REST/RREB1/SIN3A/SIRT6/SKIL/SMAD3/SMARCA4/SMARCA5/SMARCC2/SMARCE1/SPI1/TAF7/TAF9B/TRIM28/USF1/XRCC5/YBX3/YY1	51
G2	G2	GO:0030155	regulation of cell adhesion	25/371	28/786	2.65167487708272e-06	4.4373119205649e-05	1.46070363700892e-05	ARID1B/ARID2/BCL6/BMI1/CBFB/CEBPB/EGR3/ETS1/HES1/IRF1/LEF1/PML/RELA/RREB1/RUNX1/SMAD3/SMARCA4/SMARCC2/SMARCE1/SPI1/SRF/TFE3/ZBTB1/ZC3H8/ZMIZ1	25
G2	G2	GO:0010628	positive regulation of gene expression	55/371	76/786	2.68927995185752e-06	4.4373119205649e-05	1.46070363700892e-05	ARID1B/ARNT/ATF2/ATF3/ATF4/CEBPB/CEBPG/CSDE1/CTCF/CTCFL/E2F1/EGR1/EP300/ETS1/FOXP1/FUS/GABPA/GATA2/HCFC1/HDAC1/HDAC2/HES1/HNRNPL/HNRNPLL/ID3/IRF1/KAT2B/KDM5B/LEF1/MAZ/MEF2A/MITF/MYC/NCOR1/PHB2/PHF8/POLR2A/POLR2G/POU5F1/RBM22/RBM4/RELA/RHOXF2B/RUNX1/SMAD1/SMAD3/SP1/SPI1/STAT6/TAF15/TARDBP/TCF12/TRIM24/YBX3/YY1	55
G2	G2	GO:0061061	muscle structure development	46/371	61/786	3.00431092954417e-06	4.85991473896851e-05	1.59981882316284e-05	ARID1B/ARID2/ATF3/CCNT2/CHD2/CREB1/EGR1/EGR2/EGR3/EP300/ETV1/FOS/FOXK1/FOXP1/HES1/ID3/KDM1A/LEF1/MAFF/MEF2A/MEF2D/NFATC3/NR2F2/NR4A1/PTBP1/RB1/RBM4/REST/SAP30/SIRT6/SMAD1/SMAD3/SMAD4/SMARCA4/SMARCC2/SMARCE1/SOX6/SRF/TBX18/TCF12/TCF15/TCF7L2/TEAD4/YBX3/YY1/ZNF609	46
G2	G2	GO:0051052	regulation of DNA metabolic process	38/371	48/786	3.07327999712677e-06	4.87587691851843e-05	1.60507335882329e-05	ARID1B/ARID2/ATF1/BCL6/CEBPG/DACH1/DPF2/E2F8/EP400/FOXM1/FUS/HDAC8/HMBOX1/ID3/KAT2B/KAT7/KDM1A/MBD2/MYC/NBN/NFRKB/PML/PRDM9/RAD51/RLF/SIRT6/SMARCA4/SMARCA5/SMARCC2/SMARCE1/SMC3/SPI1/STAT6/TAF7/TFDP1/TRIM28/XRCC5/YY1	38
G2	G2	GO:0009628	response to abiotic stimulus	39/371	50/786	4.4332057711717e-06	6.90074483248426e-05	2.27163274868381e-05	ARNT/ATF2/ATF4/BHLHE40/CBFA2T3/E2F1/EGR1/ELK1/EP300/ETV1/FOS/FOSL1/HDAC2/IRF1/JUN/JUND/KDM1A/MBD2/MEIS2/MTA1/MYC/NR2F6/NR4A1/PHB2/PML/RAD51/RBM4/RELA/REST/SIRT6/SMAD3/SMAD4/SRF/TAF1/USF1/XRCC5/YBX3/YY1/ZBTB1	39
G2	G2	GO:0014070	response to organic cyclic compound	45/371	60/786	5.08599564166211e-06	7.57841764268269e-05	2.49471355893095e-05	ATF1/ATF2/ATF4/BMI1/CEBPB/CREB1/EGR1/ELK1/EP300/ESRRA/FOS/FOSL1/FOXP1/GABPA/GATA1/HDAC1/HDAC2/HES1/ID3/JUND/KDM1A/KLF16/LCOR/MBD2/NCOR1/NR2C1/NR2F2/NR3C1/PHB2/RAD51/RBFOX2/REST/SAFB/SIN3A/SMAD1/SMAD5/SMARCA4/SREBF1/TAF1/TAF7/TFAP4/TRIM24/TRIM25/ZBTB7A/ZMIZ1	45
G2	G2	GO:0002694	regulation of leukocyte activation	24/371	27/786	5.20067232997906e-06	7.57841764268269e-05	2.49471355893095e-05	ARID1B/ARID2/BCL6/BMI1/CBFB/CEBPB/EGR3/GATA1/GATA2/HES1/IRF1/JUNB/JUND/LEF1/RUNX1/SMARCA4/SMARCC2/SMARCE1/SPI1/STAT6/TCF7/ZBTB1/ZC3H8/ZMIZ1	24
G2	G2	GO:0050865	regulation of cell activation	24/371	27/786	5.20067232997906e-06	7.57841764268269e-05	2.49471355893095e-05	ARID1B/ARID2/BCL6/BMI1/CBFB/CEBPB/EGR3/GATA1/GATA2/HES1/IRF1/JUNB/JUND/LEF1/RUNX1/SMARCA4/SMARCC2/SMARCE1/SPI1/STAT6/TCF7/ZBTB1/ZC3H8/ZMIZ1	24
G2	G2	GO:0007159	leukocyte cell-cell adhesion	19/371	20/786	5.61106033612082e-06	7.57841764268269e-05	2.49471355893095e-05	ARID1B/ARID2/BCL6/BMI1/CBFB/CEBPB/EGR3/ETS1/HES1/IRF1/LEF1/RELA/RUNX1/SMARCA4/SMARCC2/SMARCE1/ZBTB1/ZC3H8/ZMIZ1	19
G2	G2	GO:1903037	regulation of leukocyte cell-cell adhesion	19/371	20/786	5.61106033612082e-06	7.57841764268269e-05	2.49471355893095e-05	ARID1B/ARID2/BCL6/BMI1/CBFB/CEBPB/EGR3/ETS1/HES1/IRF1/LEF1/RELA/RUNX1/SMARCA4/SMARCC2/SMARCE1/ZBTB1/ZC3H8/ZMIZ1	19
G2	G2	GO:0007155	cell adhesion	26/371	30/786	5.67553679420977e-06	7.57841764268269e-05	2.49471355893095e-05	ARID1B/ARID2/BCL6/BMI1/CBFB/CEBPB/EGR3/ETS1/GATA1/HES1/IRF1/LEF1/PML/RELA/RREB1/RUNX1/SMAD3/SMARCA4/SMARCC2/SMARCE1/SPI1/SRF/TFE3/ZBTB1/ZC3H8/ZMIZ1	26
G2	G2	GO:1902105	regulation of leukocyte differentiation	26/371	30/786	5.67553679420977e-06	7.57841764268269e-05	2.49471355893095e-05	ARID1B/ARID2/BCL6/CBFB/CEBPB/CREB1/EGR3/ESRRA/FOS/FOXP1/GATA2/IRF1/JUNB/LEF1/MITF/MYC/RB1/RUNX1/SMARCA4/SMARCC2/SMARCE1/TCF7/TFE3/ZBTB1/ZC3H8/ZMIZ1	26
G2	G2	GO:2001020	regulation of response to DNA damage stimulus	26/371	30/786	5.67553679420977e-06	7.57841764268269e-05	2.49471355893095e-05	ARID1B/ARID2/BCLAF1/CEBPG/DPF2/EP400/FOXM1/FUS/HNRNPK/KAT2B/KAT7/KDM1A/MYC/NFRKB/PML/RAD51/SIRT6/SKIL/SMARCA4/SMARCA5/SMARCC2/SMARCE1/TAF7/TAF9B/TRIM28/YY1	26
G2	G2	GO:0010942	positive regulation of cell death	28/371	33/786	5.69529568298578e-06	7.57841764268269e-05	2.49471355893095e-05	ATF2/ATF3/ATF4/ATF6/BCL6/BCLAF1/DDX20/E2F1/E2F3/EGR1/ELK1/FOS/FOSL1/FOXP1/ID3/JUN/MYBL2/MYC/NCOA1/NEUROD1/NR3C1/NR4A1/PML/REST/SKIL/SMAD4/TFAP4/ZC3H8	28
G2	G2	GO:0022008	neurogenesis	49/371	67/786	6.32416108440778e-06	8.2816395152959e-05	2.72620477824095e-05	ADNP/ATF1/ATF4/BCL6/BHLHE40/CBFA2T2/CEBPB/CREB1/CUX1/E2F1/EGR2/EP300/ETV1/ETV6/GATA2/HDAC1/HDAC2/HES1/HLTF/HMG20A/ID3/JUN/KDM1A/KLF15/LEF1/MEF2A/NCOA1/NEUROD1/NR2F1/NR2F2/NR2F6/PBX2/RB1/REST/RUNX1/SCRT1/SIN3A/SKIL/SMAD4/SMARCE1/SOX6/SRF/SUZ12/TCF12/TCF3/THRB/XRCC5/ZMIZ1/ZNF609	49
G2	G2	GO:0010648	negative regulation of cell communication	43/371	57/786	6.55086933144065e-06	8.31456492067468e-05	2.73704338058573e-05	ADNP/ARID4B/ASH1L/ATF3/BCL6/BMI1/CBFA2T2/CREB3/CREB3L1/EGR1/ELF1/FOXM1/FOXP1/GATA1/GATA2/HDAC1/HDAC2/HMGXB4/KDM1A/MAZ/MNT/MYC/NCOR1/NEUROD1/NONO/PHB2/RB1/RELA/REST/SAP30/SIN3A/SKIL/SMAD4/SMARCA4/SPI1/SREBF1/SRF/TAF9B/TBX18/TCF7L2/YBX3/ZBTB7A/ZNF592	43
G2	G2	GO:0023057	negative regulation of signaling	43/371	57/786	6.55086933144065e-06	8.31456492067468e-05	2.73704338058573e-05	ADNP/ARID4B/ASH1L/ATF3/BCL6/BMI1/CBFA2T2/CREB3/CREB3L1/EGR1/ELF1/FOXM1/FOXP1/GATA1/GATA2/HDAC1/HDAC2/HMGXB4/KDM1A/MAZ/MNT/MYC/NCOR1/NEUROD1/NONO/PHB2/RB1/RELA/REST/SAP30/SIN3A/SKIL/SMAD4/SMARCA4/SPI1/SREBF1/SRF/TAF9B/TBX18/TCF7L2/YBX3/ZBTB7A/ZNF592	43
G2	G2	GO:0006974	cellular response to DNA damage stimulus	53/371	74/786	7.15996334483126e-06	8.68672023453792e-05	2.85955192409669e-05	ARID1B/ARID2/ATF2/BACH1/BCL6/BCLAF1/BRD4/CBX1/CBX3/CDC5L/CEBPG/CHD2/DPF2/E2F1/EMSY/EP300/EP400/FOXM1/FOXP1/FUS/HLTF/HNRNPK/KAT2B/KAT7/KDM1A/MTA1/MYC/NBN/NFRKB/NONO/PML/PRDM9/PTTG1/RAD21/RAD51/RBBP5/SIRT6/SKIL/SMARCA4/SMARCA5/SMARCC2/SMARCE1/SMC3/TAF1/TAF7/TAF9B/TFAP4/TRIM28/XRCC5/YY1/ZBTB1/ZBTB40/ZBTB7A	53
G2	G2	GO:0007166	cell surface receptor signaling pathway	53/371	74/786	7.15996334483126e-06	8.68672023453792e-05	2.85955192409669e-05	ARID4B/ARNT/ATF2/ATF3/BCL6/CBFA2T2/CREB3L1/EGR1/ELF1/EP300/FOS/FOXP1/GATA1/GATA2/HBP1/HDAC1/HDAC2/HES1/HMGXB4/IRF1/IRF9/JUN/KLF15/LEF1/MBD2/MITF/NEUROD1/PHB2/PML/RB1/RBM4/RELA/SAP30/SIN3A/SKIL/SMAD1/SMAD3/SMAD4/SMAD5/SMARCA4/SPI1/SREBF1/STAT5A/STAT6/TBL1XR1/TBX18/TCF7/TCF7L2/ZBTB33/ZBTB7A/ZEB2/ZMIZ1/ZNF592	53
G2	G2	GO:0051128	regulation of cellular component organization	53/371	74/786	7.15996334483126e-06	8.68672023453792e-05	2.85955192409669e-05	ADNP/ARID1B/ARID2/ATF1/BCL6/CBFA2T2/CTCF/CUX1/DPF2/EP300/FOXP1/GATA2/HCFC1/HDAC2/HDAC8/HES1/HMBOX1/HNRNPK/KAT2B/KAT7/KDM1A/MYC/NBN/NFRKB/NR2F1/PHF8/PML/PRDM9/PTTG1/RAD21/RB1/RREB1/RUNX1/SIN3A/SIRT6/SKIL/SMAD3/SMAD4/SMARCA4/SMARCA5/SMARCC2/SMARCE1/SREBF1/SRF/TAF9B/TAL1/TCF15/TEAD1/TRIM28/XRCC5/YY1/ZEB2/ZNF639	53
G2	G2	GO:0010629	negative regulation of gene expression	50/371	69/786	7.83977068530456e-06	9.37363886286414e-05	3.08567633380408e-05	ADNP/AGO1/ATF4/BCL6/BMI1/CBX3/CREB3L1/CSDE1/CTBP1/CTCF/E2F1/FOXP1/FUS/GATA2/HDAC1/HES1/HNRNPK/HNRNPL/ID3/KAT2B/KDM1A/LEF1/MAX/MBD2/NCOR1/PHF8/PML/POLR2G/POU5F1/PTBP1/RB1/RBM4/RCOR1/REST/SIN3A/SIRT6/SMAD1/SMAD3/SMARCA5/SPI1/SRSF3/TAF1/TAF15/TARDBP/TFAP4/TRIM28/YBX3/YY1/ZNF148/ZNF281	50
G2	G2	GO:0002684	positive regulation of immune system process	31/371	38/786	8.88206394235812e-06	0.000104681467892078	3.44597367989232e-05	ARID1B/ARID2/BCL6/BMI1/CBFB/CREB1/CREB3/EGR3/ELF1/EP300/FOS/FOXP1/GATA1/GATA2/HES1/JUND/LEF1/NONO/PHB2/RB1/RELA/RUNX1/SIN3A/SMARCA4/SMARCC2/SMARCE1/SPI1/STAT6/XRCC5/ZBTB1/ZMIZ1	31
G2	G2	GO:1901652	response to peptide	23/371	26/786	1.01424068555176e-05	0.000117851910645099	3.87952701070948e-05	CREB1/EGR1/EGR2/ESRRA/FOS/HNRNPL/JUND/KAT2B/KAT7/KLF1/KLF15/MAX/NCOA1/NR4A1/RB1/RBM4/RELA/SP1/SREBF1/STAT5A/STAT6/USF1/ZNF592	23
G2	G2	GO:0051090	regulation of DNA-binding transcription factor activity	27/371	32/786	1.06554639576866e-05	0.000122093857848493	4.01916622965374e-05	ATF2/BHLHE40/CEBPG/E2F1/EP300/FOSL1/HDAC2/HES1/ID3/KDM1A/NEUROD1/PHB2/RB1/RELA/RNF2/SMAD3/SMARCA4/SPI1/SRF/TAF1/TCF3/TCF7L2/TFDP1/TRIM25/ZBTB7A/ZIC2/ZNF431	27
G2	G2	GO:0033993	response to lipid	42/371	56/786	1.10588931284711e-05	0.000124980641520393	4.1141952806713e-05	BMI1/CEBPB/CREB1/E2F1/ELK1/EP300/ESRRA/FOS/FOSL1/FOXP1/GATA1/GATA2/HDAC1/HDAC2/HES1/ID3/JUND/KDM1A/LCOR/MBD2/NCOR1/NR2C1/NR2F2/NR3C1/NR4A1/PHB2/RBFOX2/RELA/REST/SAFB/SMARCA4/SPI1/SREBF1/TAF7/TFAP4/TRIM24/TRIM25/XRCC5/YY1/ZBTB7A/ZMIZ1/ZNF35	42
G2	G2	GO:0000003	reproduction	56/371	80/786	1.2048700750399e-05	0.000132535708254389	4.36289795593397e-05	ADNP/AFF4/ARID4B/ASH1L/BCL6/CEBPB/CREM/CSDE1/CTCFL/DACH1/DDX20/DEAF1/E2F1/E2F8/EGR1/ETV6/FOS/FOSL1/FOXA3/FOXJ2/GATA1/HDAC2/JUNB/KDM5B/KLF1/LARP7/MAFF/MBD2/NBN/NR2C2/NR2F2/NR3C1/PHB2/PRDM9/PTTG1/RAD21/RAD51/RB1/RNF2/SIX5/SKIL/SMAD1/SMAD4/SMAD5/SMC3/TBPL1/TCFL5/TEAD4/THRB/TRIM28/YBX3/YY1/ZMIZ1/ZNF148/ZNF318/ZNF35	56
G2	G2	GO:0022414	reproductive process	56/371	80/786	1.2048700750399e-05	0.000132535708254389	4.36289795593397e-05	ADNP/AFF4/ARID4B/ASH1L/BCL6/CEBPB/CREM/CSDE1/CTCFL/DACH1/DDX20/DEAF1/E2F1/E2F8/EGR1/ETV6/FOS/FOSL1/FOXA3/FOXJ2/GATA1/HDAC2/JUNB/KDM5B/KLF1/LARP7/MAFF/MBD2/NBN/NR2C2/NR2F2/NR3C1/PHB2/PRDM9/PTTG1/RAD21/RAD51/RB1/RNF2/SIX5/SKIL/SMAD1/SMAD4/SMAD5/SMC3/TBPL1/TCFL5/TEAD4/THRB/TRIM28/YBX3/YY1/ZMIZ1/ZNF148/ZNF318/ZNF35	56
G2	G2	GO:0072359	circulatory system development	49/371	68/786	1.27843230639024e-05	0.000138777191154204	4.56835921120058e-05	AGO1/ARID2/ATF2/BCOR/CREB1/CREB3L1/E2F8/EGR1/EGR2/EGR3/EP300/ETS1/FOSL1/FOXJ2/FOXP1/GATA2/GTF2I/HES1/ID3/JUN/JUNB/KAT2B/LEF1/MBD2/MEF2A/MEF2D/NFATC3/NR2F2/NR4A1/PKNOX1/PML/RB1/REST/RUNX1/SIRT6/SMAD1/SMAD3/SMAD4/SMAD5/SOX6/SP1/SPI1/SRF/TBX18/TCF7L2/VEZF1/YY1/ZBTB14/ZMIZ1	49
G2	G2	GO:0008285	negative regulation of cell population proliferation	37/371	48/786	1.33234962319626e-05	0.000142751745342456	4.69919621031626e-05	ARID2/ATF2/BCL6/CBFA2T3/CEBPB/CTBP1/CTCF/DACH1/DDX20/E2F1/E2F3/ETS1/FOSL1/GATA1/GATA2/HES1/IRF1/JUN/KAT2B/KLF13/MYC/NR2F2/PHB2/PML/RB1/REST/SIRT6/SIX5/SMAD1/SMAD3/SMAD4/SRF/TFAP4/TFDP1/THAP12/TRIM24/ZBTB17	37
G2	G2	GO:0032504	multicellular organism reproduction	40/371	53/786	1.42017517043857e-05	0.000150210835334849	4.9447394598266e-05	ADNP/AFF4/ARID4B/ASH1L/BCL6/CREM/CTCFL/DDX20/DEAF1/E2F1/EGR1/ETV6/FOSL1/FOXA3/FOXJ2/HDAC2/JUNB/KLF1/LARP7/MBD2/NR2C2/NR2F2/NR3C1/PRDM9/PTTG1/RB1/RNF2/SIX5/SKIL/SMAD1/SMAD4/SMAD5/TBPL1/TCFL5/THRB/YBX3/YY1/ZMIZ1/ZNF148/ZNF35	40
G2	G2	GO:0019220	regulation of phosphate metabolic process	30/371	37/786	1.60303391904597e-05	0.000160754177610252	5.29181216248102e-05	ADNP/ARNT/ATF2/CBFA2T3/CCNT2/EGR1/EP300/GATA1/HDAC2/HES1/JUN/KAT2B/MLLT1/NBN/NCOR1/NR2F2/PHB2/PTBP1/RAD51/RB1/SIRT6/SMAD3/SMAD4/TAF7/TARDBP/TFAP4/XRCC5/ZBTB7A/ZFP91/ZNF592	30
G2	G2	GO:0051174	regulation of phosphorus metabolic process	30/371	37/786	1.60303391904597e-05	0.000160754177610252	5.29181216248102e-05	ADNP/ARNT/ATF2/CBFA2T3/CCNT2/EGR1/EP300/GATA1/HDAC2/HES1/JUN/KAT2B/MLLT1/NBN/NCOR1/NR2F2/PHB2/PTBP1/RAD51/RB1/SIRT6/SMAD3/SMAD4/TAF7/TARDBP/TFAP4/XRCC5/ZBTB7A/ZFP91/ZNF592	30
G2	G2	GO:0071417	cellular response to organonitrogen compound	30/371	37/786	1.60303391904597e-05	0.000160754177610252	5.29181216248102e-05	ATF2/ATF4/CEBPB/EGR1/ESRRA/FOS/GABPA/GATA1/HDAC2/JUN/KAT2B/KDM1A/KLF1/KLF15/KLF16/MAX/NCOA1/NR4A1/RAD51/RB1/RBM4/RELA/SIN3A/SP1/SREBF1/STAT5A/STAT6/TAF1/USF1/ZNF592	30
G2	G2	GO:1901699	cellular response to nitrogen compound	30/371	37/786	1.60303391904597e-05	0.000160754177610252	5.29181216248102e-05	ATF2/ATF4/CEBPB/EGR1/ESRRA/FOS/GABPA/GATA1/HDAC2/JUN/KAT2B/KDM1A/KLF1/KLF15/KLF16/MAX/NCOA1/NR4A1/RAD51/RB1/RBM4/RELA/SIN3A/SP1/SREBF1/STAT5A/STAT6/TAF1/USF1/ZNF592	30
G2	G2	GO:0006282	regulation of DNA repair	20/371	22/786	1.67574051811899e-05	0.000160754177610252	5.29181216248102e-05	ARID1B/ARID2/CEBPG/DPF2/EP400/FOXM1/FUS/KAT2B/KAT7/KDM1A/NFRKB/PML/RAD51/SIRT6/SMARCA4/SMARCC2/SMARCE1/TAF7/TRIM28/YY1	20
G2	G2	GO:0022407	regulation of cell-cell adhesion	20/371	22/786	1.67574051811899e-05	0.000160754177610252	5.29181216248102e-05	ARID1B/ARID2/BCL6/BMI1/CBFB/CEBPB/EGR3/ETS1/HES1/IRF1/LEF1/RELA/RUNX1/SMARCA4/SMARCC2/SMARCE1/SPI1/ZBTB1/ZC3H8/ZMIZ1	20
G2	G2	GO:0071559	response to transforming growth factor beta	20/371	22/786	1.67574051811899e-05	0.000160754177610252	5.29181216248102e-05	ARID4B/EP300/FOS/HDAC1/HDAC2/JUN/NR3C1/PML/SAP30/SIN3A/SKIL/SMAD1/SMAD3/SMAD4/SMAD5/SOX6/SPI1/ZBTB7A/ZEB2/ZMIZ1	20
G2	G2	GO:0071560	cellular response to transforming growth factor beta stimulus	20/371	22/786	1.67574051811899e-05	0.000160754177610252	5.29181216248102e-05	ARID4B/EP300/FOS/HDAC1/HDAC2/JUN/NR3C1/PML/SAP30/SIN3A/SKIL/SMAD1/SMAD3/SMAD4/SMAD5/SOX6/SPI1/ZBTB7A/ZEB2/ZMIZ1	20
G2	G2	GO:0044093	positive regulation of molecular function	38/371	50/786	1.80959598429306e-05	0.000171599619200204	5.64882956984405e-05	ADNP/ATF2/BMI1/CCNT2/CEBPG/EGR1/EP300/FOSL1/HDAC1/HDAC2/HES1/HMBOX1/HNRNPK/HNRNPL/KDM1A/MBD2/MYC/NBN/NEUROD1/PHB2/PML/RB1/RELA/REST/SMAD3/SMARCA4/SRF/TAF1/TCF3/TCF7L2/TFAP4/TFDP1/TRIM25/TRIM28/XRCC5/ZBTB7A/ZFP91/ZIC2	38
G2	G2	GO:0098609	cell-cell adhesion	22/371	25/786	1.96620805943774e-05	0.000184332005572288	6.06796267147054e-05	ARID1B/ARID2/BCL6/BMI1/CBFB/CEBPB/EGR3/ETS1/GATA1/HES1/IRF1/LEF1/RELA/RUNX1/SMARCA4/SMARCC2/SMARCE1/SPI1/SRF/ZBTB1/ZC3H8/ZMIZ1	22
G2	G2	GO:0030217	T cell differentiation	24/371	28/786	2.04946570473572e-05	0.000187867689600774	6.18435265288673e-05	ARID1B/ARID2/ATF2/BCL6/BMI1/CBFB/EGR1/EGR3/FOXP1/IRF1/JUNB/LEF1/PKNOX1/RUNX1/SMARCA4/SMARCC2/SMARCE1/SPI1/SRF/STAT6/TCF7/ZBTB1/ZC3H8/ZMIZ1	24
G2	G2	GO:0043065	positive regulation of apoptotic process	24/371	28/786	2.04946570473572e-05	0.000187867689600774	6.18435265288673e-05	ATF2/ATF3/ATF4/ATF6/BCL6/BCLAF1/DDX20/E2F1/E2F3/FOSL1/ID3/JUN/MYBL2/MYC/NCOA1/NEUROD1/NR3C1/NR4A1/PML/REST/SKIL/SMAD4/TFAP4/ZC3H8	24
G2	G2	GO:0016570	histone modification	56/371	81/786	2.20869068719144e-05	0.000200238441421202	6.59158122955919e-05	ARID4B/ASH1L/ATF2/BCL6/BCOR/BMI1/BRD4/CTBP1/CTCF/CTCFL/EP300/EP400/GATA2/GATAD2A/GATAD2B/HCFC1/HDAC1/HDAC2/HDAC8/HSF4/KAT2B/KAT7/KDM1A/KDM4B/KDM5B/LEF1/MBD2/MIER1/MLLT1/MTA1/MTA2/MTA3/NCOA1/NFYA/NFYB/PHF20/PHF8/PRDM9/RAD51/RBBP5/RCOR1/REST/RLF/RNF2/SIN3A/SIN3B/SIRT6/SMAD4/SMARCA5/SPI1/SREBF1/SUZ12/TAF1/TAF7/TBL1XR1/ZNF274	56
G2	G2	GO:0030099	myeloid cell differentiation	36/371	47/786	2.28521176423059e-05	0.000204923881031548	6.7458196243878e-05	ARNT/BCL6/CBFA2T3/CBFB/CEBPB/CEBPG/CREB1/EP300/ESRRA/ETS1/FOS/FOXP1/GABPA/GATA1/GATA2/IKZF1/JUN/JUNB/KAT7/KLF1/KLF13/LEF1/MEIS2/MITF/MYC/PKNOX1/PML/RB1/RCOR1/RUNX1/SMAD5/SPI1/SRF/TAL1/TFE3/ZBTB7A	36
G2	G2	GO:0009968	negative regulation of signal transduction	39/371	52/786	2.39117226619852e-05	0.000212120120388578	6.9827101831264e-05	ARID4B/ASH1L/ATF3/BCL6/BMI1/CBFA2T2/CREB3/CREB3L1/EGR1/ELF1/FOXM1/FOXP1/GATA1/GATA2/HDAC1/HDAC2/HMGXB4/KDM1A/MAZ/MNT/MYC/NCOR1/NEUROD1/NONO/PHB2/RB1/RELA/SAP30/SIN3A/SKIL/SMAD4/SMARCA4/SPI1/TAF9B/TBX18/TCF7L2/YBX3/ZBTB7A/ZNF592	39
G2	G2	GO:0006468	protein phosphorylation	31/371	39/786	2.4361233505343e-05	0.00021380869831817	7.0382959063589e-05	ADNP/ATF2/CCNT2/CREB1/CTBP1/EGR1/GATA1/HDAC2/HES1/JUN/KAT2B/MLLT1/NBN/NR2F2/PHB2/PML/RAD51/RB1/SMAD1/SMAD4/SMAD5/TAF1/TAF7/TARDBP/TBP/TFAP4/TRIM24/TRIM28/XRCC5/ZFP91/ZNF592	31
G2	G2	GO:0051093	negative regulation of developmental process	46/371	64/786	2.75652084027048e-05	0.000239382072970858	7.88013713894498e-05	AGO1/ARID4B/ATF2/BCL6/BCOR/BRD9/CBFB/CREB3L1/DPF2/E2F1/FOXJ2/FOXP1/GABPA/GATA1/GATA2/GTF2I/HDAC1/HDAC2/HES1/HMG20A/ID3/IRF1/KLF13/LEF1/MEIS2/MYC/NFATC3/PML/PTBP1/RB1/REST/RUNX1/SAP30/SIN3A/SKIL/SMAD1/SMAD3/SMAD4/SMARCA4/SOX6/SPI1/SUZ12/TCF15/YBX3/YY1/ZC3H8	46
G2	G2	GO:0071396	cellular response to lipid	34/371	44/786	2.85572914974562e-05	0.000245414223806264	8.07870746309617e-05	BMI1/CEBPB/CREB1/E2F1/ELK1/EP300/ESRRA/FOS/FOXP1/GATA1/HDAC1/HDAC2/HES1/ID3/KDM1A/LCOR/NCOR1/NR2C1/NR3C1/PHB2/RBFOX2/RELA/REST/SAFB/SMARCA4/SPI1/SREBF1/TAF7/TFAP4/TRIM24/XRCC5/ZBTB7A/ZMIZ1/ZNF35	34
G2	G2	GO:0080135	regulation of cellular response to stress	37/371	49/786	3.06247871396324e-05	0.000259716743356976	8.54952724543538e-05	ARID1B/ARID2/ATF4/ATF6/BCLAF1/CEBPG/CREB3/CREB3L1/DPF2/EP300/EP400/FOXM1/FOXP1/FUS/HNRNPK/KAT2B/KAT7/KDM1A/MYC/NCOR1/NFRKB/NONO/PML/RAD51/REST/SIRT6/SKIL/SMARCA4/SMARCA5/SMARCC2/SMARCE1/SPI1/TAF7/TAF9B/TRIM28/YBX3/YY1	37
G2	G2	GO:0048699	generation of neurons	40/371	54/786	3.08512010290711e-05	0.000259716743356976	8.54952724543538e-05	ADNP/ATF1/ATF4/BCL6/CBFA2T2/CEBPB/CREB1/CUX1/EGR2/EP300/ETV1/GATA2/HDAC1/HDAC2/HES1/HMG20A/ID3/JUN/KDM1A/LEF1/MEF2A/NCOA1/NEUROD1/NR2F1/NR2F2/NR2F6/PBX2/RB1/REST/RUNX1/SCRT1/SIN3A/SKIL/SMAD4/SRF/TCF12/TCF3/THRB/ZMIZ1/ZNF609	40
G2	G2	GO:0050863	regulation of T cell activation	19/371	21/786	3.3248747528731e-05	0.000277072896072758	9.12086854057692e-05	ARID1B/ARID2/BCL6/BMI1/CBFB/CEBPB/EGR3/HES1/IRF1/JUNB/LEF1/RUNX1/SMARCA4/SMARCC2/SMARCE1/TCF7/ZBTB1/ZC3H8/ZMIZ1	19
G2	G2	GO:0071363	cellular response to growth factor stimulus	32/371	41/786	3.52432670346823e-05	0.000290756953036129	9.57132936310319e-05	ARID4B/ARNT/ATF2/CREB1/CREB3L1/E2F1/EGR1/EGR3/EP300/FOS/HDAC1/HDAC2/HES1/JUN/KDM5B/LEF1/NR3C1/NR4A1/PML/RELA/SAP30/SIN3A/SKIL/SMAD1/SMAD3/SMAD4/SMAD5/SOX6/SPI1/ZBTB7A/ZEB2/ZMIZ1	32
G2	G2	GO:0061614	miRNA transcription	21/371	24/786	3.78767523356336e-05	0.000303381754144638	9.98692090198617e-05	EGR1/ETS1/FOS/FOSL1/GATA2/JUN/MYC/NFATC3/NR3C1/POU5F1/RELA/REST/SMAD1/SMAD3/SMAD4/SMARCA4/SPI1/SREBF1/SRF/TEAD1/YY1	21
G2	G2	GO:1902893	regulation of miRNA transcription	21/371	24/786	3.78767523356336e-05	0.000303381754144638	9.98692090198617e-05	EGR1/ETS1/FOS/FOSL1/GATA2/JUN/MYC/NFATC3/NR3C1/POU5F1/RELA/REST/SMAD1/SMAD3/SMAD4/SMARCA4/SPI1/SREBF1/SRF/TEAD1/YY1	21
G2	G2	GO:2000628	regulation of miRNA metabolic process	21/371	24/786	3.78767523356336e-05	0.000303381754144638	9.98692090198617e-05	EGR1/ETS1/FOS/FOSL1/GATA2/JUN/MYC/NFATC3/NR3C1/POU5F1/RELA/REST/SMAD1/SMAD3/SMAD4/SMARCA4/SPI1/SREBF1/SRF/TEAD1/YY1	21
G2	G2	GO:0006281	DNA repair	35/371	46/786	3.89045140455974e-05	0.000303392343715226	9.98726949646293e-05	ARID1B/ARID2/BACH1/CDC5L/CEBPG/DPF2/EMSY/EP400/FOXM1/FUS/HLTF/KAT2B/KAT7/KDM1A/MTA1/NBN/NFRKB/NONO/PML/PRDM9/PTTG1/RAD21/RAD51/SIRT6/SMARCA4/SMARCA5/SMARCC2/SMARCE1/SMC3/TAF7/TRIM28/XRCC5/YY1/ZBTB1/ZBTB7A	35
G2	G2	GO:0070848	response to growth factor	35/371	46/786	3.89045140455974e-05	0.000303392343715226	9.98726949646293e-05	ARID4B/ARNT/ATF2/CREB1/CREB3L1/E2F1/EGR1/EGR3/ELK1/EP300/FOS/HDAC1/HDAC2/HES1/JUN/KDM5B/LEF1/MEIS2/MYC/NR3C1/NR4A1/PML/RELA/SAP30/SIN3A/SKIL/SMAD1/SMAD3/SMAD4/SMAD5/SOX6/SPI1/ZBTB7A/ZEB2/ZMIZ1	35
G2	G2	GO:0044419	biological process involved in interspecies interaction between organisms	41/371	56/786	3.89813193137138e-05	0.000303392343715226	9.98726949646293e-05	ATF2/CEBPB/CEBPG/CHD1/ELF4/EP300/FOS/FOSL1/FOXP1/GATA1/GTF2F1/HDAC1/HDAC2/IRF1/IRF2/IRF9/JUN/JUND/LEF1/NONO/NR4A1/PCBP2/PHB2/PML/RELA/REST/SAP30/SIN3A/SMAD3/SMARCA4/SP1/SPI1/TARDBP/TFAP4/TRIM25/TRIM28/XRCC5/ZBED1/ZBTB1/ZNF175/ZNF639	41
G2	G2	GO:0097190	apoptotic signaling pathway	30/371	38/786	4.28363713708409e-05	0.000330280433466764	0.000108723893887624	ATF2/ATF3/ATF4/BCLAF1/BMI1/CEBPB/CREB3/CREB3L1/DIDO1/DPF2/E2F1/EP300/GATA1/HDAC1/HNRNPK/KDM1A/MAZ/MNT/MYC/NBN/NONO/PML/RB1/RELA/SKIL/SMAD3/SPI1/TAF9B/TCF7L2/YBX3	30
G2	G2	GO:0006955	immune response	33/371	43/786	4.89550463110943e-05	0.000361459101853746	0.00011898749381597	BCL6/BMI1/CEBPB/CEBPG/ELF1/ELF4/EP300/ETS1/FOXP1/GATA1/GATA2/IRF1/JUNB/LEF1/NBN/NONO/PCBP2/PHB2/PML/RELA/RFX1/SIN3A/SMAD3/SP2/SPI1/STAT6/TCF12/TCF7/TFE3/TRIM25/TRIM28/XRCC5/ZBTB1	33
G2	G2	GO:0019953	sexual reproduction	33/371	43/786	4.89550463110943e-05	0.000361459101853746	0.00011898749381597	AFF4/ARID4B/ASH1L/BCL6/CREM/CTCFL/DDX20/DEAF1/E2F1/ETV6/FOSL1/FOXA3/FOXJ2/KDM5B/LARP7/NR2C2/NR2F2/PRDM9/PTTG1/RB1/RNF2/SIX5/SKIL/SMAD1/SMAD4/SMAD5/TBPL1/TCFL5/YBX3/YY1/ZMIZ1/ZNF148/ZNF35	33
G2	G2	GO:0040011	locomotion	33/371	43/786	4.89550463110943e-05	0.000361459101853746	0.00011898749381597	ARID2/ARID4B/CREB3/DACH1/EGR2/EGR3/EP300/ETS1/ETV1/FOSL1/FOXP1/GATA2/HDAC1/HDAC2/JUN/LEF1/MAZ/MITF/MTA2/NR2F2/NR4A1/RREB1/SAP30/SCRT1/SIN3A/SIN3B/SMAD3/SMAD4/SP1/SPI1/SRF/STAT5A/ZNF609	33
G2	G2	GO:0043066	negative regulation of apoptotic process	33/371	43/786	4.89550463110943e-05	0.000361459101853746	0.00011898749381597	ADNP/BCL6/BMI1/CEBPB/CREB3/CREB3L1/EGR3/FOXP1/GATA1/GATA2/HDAC1/HDAC2/HDGF/HNRNPK/JUN/KDM1A/LEF1/MAZ/MITF/MNT/MYC/NEUROD1/NONO/NR4A1/PHB2/PRDM9/RB1/RELA/SIN3A/SMAD3/TAF9B/TCF7L2/YBX3	33
G2	G2	GO:1903039	positive regulation of leukocyte cell-cell adhesion	16/371	17/786	4.90708114031752e-05	0.000361459101853746	0.00011898749381597	ARID1B/ARID2/BCL6/BMI1/CBFB/EGR3/ETS1/HES1/LEF1/RELA/RUNX1/SMARCA4/SMARCC2/SMARCE1/ZBTB1/ZMIZ1	16
G2	G2	GO:0042325	regulation of phosphorylation	28/371	35/786	5.10820156881785e-05	0.00036901160909133	0.000121473678016667	ADNP/ARNT/ATF2/CBFA2T3/CCNT2/EGR1/EP300/GATA1/HDAC2/HES1/JUN/KAT2B/MLLT1/NBN/NCOR1/NR2F2/PHB2/RAD51/RB1/SIRT6/SMAD4/TAF7/TARDBP/TFAP4/XRCC5/ZBTB7A/ZFP91/ZNF592	28
G2	G2	GO:0048609	multicellular organismal reproductive process	36/371	48/786	5.14379818733369e-05	0.00036901160909133	0.000121473678016667	ADNP/AFF4/ARID4B/ASH1L/BCL6/CREM/CTCFL/DDX20/DEAF1/E2F1/EGR1/ETV6/FOSL1/FOXA3/FOXJ2/JUNB/KLF1/LARP7/NR2C2/NR2F2/PRDM9/PTTG1/RB1/RNF2/SIX5/SKIL/SMAD1/SMAD4/SMAD5/TBPL1/TCFL5/YBX3/YY1/ZMIZ1/ZNF148/ZNF35	36
G2	G2	GO:0071407	cellular response to organic cyclic compound	36/371	48/786	5.14379818733369e-05	0.00036901160909133	0.000121473678016667	ATF4/BMI1/CEBPB/CREB1/EGR1/ELK1/EP300/ESRRA/FOXP1/GABPA/GATA1/HDAC1/HDAC2/ID3/KDM1A/KLF16/LCOR/MBD2/NCOR1/NR2C1/NR3C1/PHB2/RAD51/RBFOX2/REST/SAFB/SIN3A/SMAD1/SMAD5/SMARCA4/TAF1/TAF7/TFAP4/TRIM24/ZBTB7A/ZMIZ1	36
G2	G2	GO:0018205	peptidyl-lysine modification	43/371	60/786	5.90105755483565e-05	0.000412067676719187	0.000135647158652058	ARID4B/ARNT/ASH1L/ATF2/BCOR/BMI1/BRD4/CTBP1/CTCF/CTCFL/EGR1/EGR2/EP300/EP400/GATA2/HCFC1/HDAC2/HMG20A/KAT2B/KAT7/KDM1A/KLF15/LEF1/MLLT1/NCOA1/NFYA/NFYB/PHF20/PML/PRDM9/RBBP5/RELA/RLF/SIN3A/SMAD4/SMARCA5/SPI1/TAF1/TAF7/TRIM28/ZBED1/ZMIZ1/ZNF274	43
G2	G2	GO:0048585	negative regulation of response to stimulus	43/371	60/786	5.90105755483565e-05	0.000412067676719187	0.000135647158652058	ARID4B/ASH1L/ATF3/BCL6/BMI1/CBFA2T2/CREB3/CREB3L1/EGR1/ELF1/FOXM1/FOXP1/GATA1/GATA2/HDAC1/HDAC2/HMGXB4/KDM1A/MAZ/MNT/MYC/NCOR1/NEUROD1/NONO/PCBP2/PHB2/RB1/RELA/SAP30/SIN3A/SKIL/SMAD3/SMAD4/SMARCA4/SPI1/STAT6/TAF9B/TBX18/TCF7L2/USF1/YBX3/ZBTB7A/ZNF592	43
G2	G2	GO:0030334	regulation of cell migration	26/371	32/786	5.94376406419191e-05	0.000412067676719187	0.000135647158652058	ARID2/ARID4B/CREB3/DACH1/ETS1/FOXP1/GATA2/HDAC1/HDAC2/JUN/LEF1/MAZ/MITF/MTA2/NR2F2/RREB1/SAP30/SCRT1/SIN3A/SIN3B/SMAD3/SP1/SPI1/SRF/STAT5A/ZNF609	26
G2	G2	GO:0050673	epithelial cell proliferation	26/371	32/786	5.94376406419191e-05	0.000412067676719187	0.000135647158652058	ARNT/ATF2/CEBPB/DACH1/DEAF1/EGR3/GATA2/HES1/HSF4/JUN/KDM5B/MTA3/MYC/NR2F2/NR4A1/PHB2/RB1/RREB1/SIRT6/SMAD3/SP1/STAT5A/STAT6/TCF7L2/THAP1/TRIM24	26
G2	G2	GO:0018193	peptidyl-amino acid modification	47/371	67/786	6.2886912649349e-05	0.000432347524464274	0.000142323012838	ADNP/ARID4B/ARNT/ASH1L/ATF2/BCOR/BMI1/BRD4/CTBP1/CTCF/CTCFL/EGR1/EGR2/EP300/EP400/GATA1/GATA2/HCFC1/HDAC2/HES1/HMG20A/KAT2B/KAT7/KDM1A/KLF15/LEF1/MLLT1/NCOA1/NFYA/NFYB/PHF20/PML/PRDM9/RBBP5/RELA/RLF/SIN3A/SMAD4/SMARCA5/SPI1/TAF1/TAF7/TRIM28/ZBED1/ZMIZ1/ZNF274/ZNF592	47
G2	G2	GO:0002696	positive regulation of leukocyte activation	18/371	20/786	6.55840586067704e-05	0.0004363455512144	0.000143639109682061	ARID1B/ARID2/BCL6/BMI1/CBFB/EGR3/GATA1/GATA2/HES1/JUND/LEF1/RUNX1/SMARCA4/SMARCC2/SMARCE1/STAT6/ZBTB1/ZMIZ1	18
G2	G2	GO:0007179	transforming growth factor beta receptor signaling pathway	18/371	20/786	6.55840586067704e-05	0.0004363455512144	0.000143639109682061	ARID4B/EP300/FOS/HDAC1/HDAC2/JUN/PML/SAP30/SIN3A/SKIL/SMAD1/SMAD3/SMAD4/SMAD5/SPI1/ZBTB7A/ZEB2/ZMIZ1	18
G2	G2	GO:0019080	viral gene expression	18/371	20/786	6.55840586067704e-05	0.0004363455512144	0.000143639109682061	CCNT2/CHD1/CSDE1/EP300/HDAC1/JUN/LARP7/LEF1/PCBP2/PTBP1/REST/SMARCA4/SP1/TARDBP/TFAP4/USF1/USF2/ZNF639	18
G2	G2	GO:0050867	positive regulation of cell activation	18/371	20/786	6.55840586067704e-05	0.0004363455512144	0.000143639109682061	ARID1B/ARID2/BCL6/BMI1/CBFB/EGR3/GATA1/GATA2/HES1/JUND/LEF1/RUNX1/SMARCA4/SMARCC2/SMARCE1/STAT6/ZBTB1/ZMIZ1	18
G2	G2	GO:0051241	negative regulation of multicellular organismal process	37/371	50/786	6.62837571379368e-05	0.000437472797110383	0.00014401018392916	AGO1/ARID4B/ATF2/ATF4/BCL6/BCOR/CBFB/CREB3L1/FOXJ2/FOXP1/GATA1/GATA2/GTF2I/HDAC1/HDAC2/HES1/IRF1/LEF1/MYC/NR2F2/PHB2/PML/RB1/REST/RUNX1/SAP30/SIN3A/SMAD3/SMAD4/SOX6/SPI1/SRF/TBX18/TFE3/USF1/YY1/ZC3H8	37
G2	G2	GO:0043068	positive regulation of programmed cell death	24/371	29/786	6.69334897986997e-05	0.000438254992729581	0.000144267672247824	ATF2/ATF3/ATF4/ATF6/BCL6/BCLAF1/DDX20/E2F1/E2F3/FOSL1/ID3/JUN/MYBL2/MYC/NCOA1/NEUROD1/NR3C1/NR4A1/PML/REST/SKIL/SMAD4/TFAP4/ZC3H8	24
G2	G2	GO:0035295	tube development	44/371	62/786	7.09730086792565e-05	0.000461045135121154	0.000151769881800648	AGO1/ARID2/ATF2/BMI1/CBFA2T2/CREB1/CREB3L1/DEAF1/E2F8/EGR3/ELK1/EP300/ETS1/FOXJ2/FOXP1/GATA2/GTF2I/HES1/JUN/JUNB/KDM5B/LEF1/MYC/NR2F2/NR3C1/NR4A1/PHB2/PKNOX1/PML/RB1/RUNX1/SIRT6/SMAD1/SMAD3/SMAD4/SMAD5/SP1/SPI1/SREBF1/SRF/TBX18/THRB/VEZF1/ZMIZ1	44
G2	G2	GO:0043434	response to peptide hormone	20/371	23/786	7.2476844596267e-05	0.000463514703813336	0.000152582830728983	CREB1/EGR1/EGR2/ESRRA/FOS/JUND/KAT2B/KLF15/MAX/NCOA1/NR4A1/RB1/RBM4/RELA/SP1/SREBF1/STAT5A/STAT6/USF1/ZNF592	20
G2	G2	GO:0051249	regulation of lymphocyte activation	20/371	23/786	7.2476844596267e-05	0.000463514703813336	0.000152582830728983	ARID1B/ARID2/BCL6/BMI1/CBFB/CEBPB/EGR3/HES1/IRF1/JUNB/LEF1/RUNX1/SMARCA4/SMARCC2/SMARCE1/STAT6/TCF7/ZBTB1/ZC3H8/ZMIZ1	20
G2	G2	GO:0048646	anatomical structure formation involved in morphogenesis	39/371	54/786	0.000103246216225204	0.000655216372198411	0.000215688451709333	AGO1/ATF2/BCL6/CREB3L1/DEAF1/E2F8/EGR2/EGR3/EP300/ETS1/FOXJ2/GABPA/GATA1/GATA2/GTF2I/HDAC1/HDAC2/HES1/JUN/JUNB/LEF1/MEF2A/NR4A1/PKNOX1/PML/POU5F1/RUNX1/SIRT6/SKIL/SMAD1/SMAD3/SMAD4/SP1/SRF/TBPL1/TBX18/TCF15/TEAD4/VEZF1	39
G2	G2	GO:0060548	negative regulation of cell death	36/371	49/786	0.000109074521135903	0.000686919694176488	0.000226124760571016	ADNP/ATF4/BCL6/BMI1/CEBPB/CREB3/CREB3L1/EGR3/FOXP1/GATA1/GATA2/HDAC1/HDAC2/HDGF/HNRNPK/JUN/KDM1A/LEF1/MAZ/MITF/MNT/MYC/NEUROD1/NONO/NR4A1/PHB2/PRDM9/RB1/RELA/REST/SIN3A/SMAD3/SMAD4/TAF9B/TCF7L2/YBX3	36
G2	G2	GO:0043069	negative regulation of programmed cell death	33/371	44/786	0.000110148310752007	0.000688426942200043	0.000226620926427574	ADNP/BCL6/BMI1/CEBPB/CREB3/CREB3L1/EGR3/FOXP1/GATA1/GATA2/HDAC1/HDAC2/HDGF/HNRNPK/JUN/KDM1A/LEF1/MAZ/MITF/MNT/MYC/NEUROD1/NONO/NR4A1/PHB2/PRDM9/RB1/RELA/SIN3A/SMAD3/TAF9B/TCF7L2/YBX3	33
G2	G2	GO:0035556	intracellular signal transduction	56/371	84/786	0.000115915412859837	0.000719024177514024	0.000236693126377822	ADNP/ASH1L/ATF1/ATF2/ATF3/ATF4/BCL6/BCLAF1/BRD4/CC2D1A/CDC5L/CEBPB/CREB1/CREB3/CREB3L1/CXXC5/E2F1/EP300/FOXM1/HDAC1/HNRNPK/JUN/KAT7/KDM1A/MAZ/MEF2A/MIER1/MYC/NBN/NCOR1/NEUROD1/NFATC3/NONO/PHB2/PML/PTBP1/RAD51/RB1/RELA/SKIL/SMAD1/SMAD3/SMAD4/SPI1/TAF1/TAF9B/TCF7L2/TEAD1/TEAD4/TFAP4/TRIM24/TRIM25/TRIM28/YBX3/ZBTB33/ZFP91	56
G2	G2	GO:1902895	positive regulation of miRNA transcription	17/371	19/786	0.000128555706790953	0.000778848972790659	0.00025638664750238	EGR1/ETS1/FOS/FOSL1/GATA2/JUN/MYC/NR3C1/RELA/SMAD1/SMAD3/SMAD4/SMARCA4/SPI1/SREBF1/SRF/TEAD1	17
G2	G2	GO:2000630	positive regulation of miRNA metabolic process	17/371	19/786	0.000128555706790953	0.000778848972790659	0.00025638664750238	EGR1/ETS1/FOS/FOSL1/GATA2/JUN/MYC/NR3C1/RELA/SMAD1/SMAD3/SMAD4/SMARCA4/SPI1/SREBF1/SRF/TEAD1	17
G2	G2	GO:2001022	positive regulation of response to DNA damage stimulus	17/371	19/786	0.000128555706790953	0.000778848972790659	0.00025638664750238	ARID1B/ARID2/BCLAF1/CEBPG/DPF2/EP400/FOXM1/FUS/MYC/NFRKB/SIRT6/SKIL/SMARCA4/SMARCC2/SMARCE1/TRIM28/YY1	17
G2	G2	GO:0060537	muscle tissue development	28/371	36/786	0.000129336132451297	0.000778848972790659	0.00025638664750238	ARID2/ATF3/CCNT2/CREB1/EGR1/EGR2/EP300/FOS/FOXP1/LEF1/MAFF/MEF2A/MEF2D/NR2F2/NR4A1/RB1/RUNX1/SAP30/SIRT6/SMAD1/SMAD3/SMAD4/SMAD5/SOX6/SRF/TBX18/YBX3/YY1	28
G2	G2	GO:0010586	miRNA metabolic process	21/371	25/786	0.000133503778977227	0.000798120417798642	0.000262730549016969	EGR1/ETS1/FOS/FOSL1/GATA2/JUN/MYC/NFATC3/NR3C1/POU5F1/RELA/REST/SMAD1/SMAD3/SMAD4/SMARCA4/SPI1/SREBF1/SRF/TEAD1/YY1	21
G2	G2	GO:0009416	response to light stimulus	19/371	22/786	0.000137693915729823	0.000811410574836458	0.000267105490663868	ATF4/BHLHE40/ELK1/EP300/FOS/JUND/KDM1A/MEIS2/MTA1/MYC/NR2F6/PML/RBM4/RELA/SIRT6/TAF1/USF1/YY1/ZBTB1	19
G2	G2	GO:0045785	positive regulation of cell adhesion	19/371	22/786	0.000137693915729823	0.000811410574836458	0.000267105490663868	ARID1B/ARID2/BCL6/BMI1/CBFB/EGR3/ETS1/HES1/LEF1/RELA/RREB1/RUNX1/SMAD3/SMARCA4/SMARCC2/SMARCE1/TFE3/ZBTB1/ZMIZ1	19
G2	G2	GO:0040012	regulation of locomotion	26/371	33/786	0.000157722912877639	0.000903620855028139	0.000297459879549933	ARID2/ARID4B/CREB3/DACH1/ETS1/FOXP1/GATA2/HDAC1/HDAC2/JUN/LEF1/MAZ/MITF/MTA2/NR2F2/RREB1/SAP30/SCRT1/SIN3A/SIN3B/SMAD3/SP1/SPI1/SRF/STAT5A/ZNF609	26
G2	G2	GO:0048666	neuron development	26/371	33/786	0.000157722912877639	0.000903620855028139	0.000297459879549933	ADNP/ATF1/CBFA2T2/CREB1/CUX1/EGR2/EP300/ETV1/GATA2/HDAC2/HES1/JUN/KDM1A/MEF2A/NEUROD1/NR2F1/NR2F6/PBX2/RB1/RUNX1/SIN3A/SKIL/SMAD4/SRF/THRB/ZMIZ1	26
G2	G2	GO:0051130	positive regulation of cellular component organization	26/371	33/786	0.000157722912877639	0.000903620855028139	0.000297459879549933	ADNP/ATF1/CBFA2T2/CUX1/EP300/GATA2/HMBOX1/HNRNPK/KDM1A/NBN/NFRKB/PML/PRDM9/RAD21/RB1/RREB1/RUNX1/SIN3A/SIRT6/SKIL/SMAD3/SRF/TAL1/TRIM28/XRCC5/YY1	26
G2	G2	GO:2000145	regulation of cell motility	26/371	33/786	0.000157722912877639	0.000903620855028139	0.000297459879549933	ARID2/ARID4B/CREB3/DACH1/ETS1/FOXP1/GATA2/HDAC1/HDAC2/JUN/LEF1/MAZ/MITF/MTA2/NR2F2/RREB1/SAP30/SCRT1/SIN3A/SIN3B/SMAD3/SP1/SPI1/SRF/STAT5A/ZNF609	26
G2	G2	GO:0007167	enzyme-linked receptor protein signaling pathway	29/371	38/786	0.000177528409610535	0.00100600569767821	0.000331163598087372	ARID4B/ARNT/ATF2/CREB3L1/EGR1/EP300/FOS/HDAC1/HDAC2/HES1/JUN/LEF1/PML/RBM4/SAP30/SIN3A/SKIL/SMAD1/SMAD3/SMAD4/SMAD5/SPI1/SREBF1/STAT5A/STAT6/ZBTB7A/ZEB2/ZMIZ1/ZNF592	29
G2	G2	GO:0032870	cellular response to hormone stimulus	35/371	48/786	0.000178032523467901	0.00100600569767821	0.000331163598087372	BMI1/EP300/ESRRA/FOS/FOXP1/GATA1/HDAC1/KAT2B/KDM1A/MAX/NCOA1/NCOR1/NR2C1/NR3C1/NR4A1/PHB2/RB1/RBFOX2/RBM4/RELA/REST/SAFB/SMARCA4/SP1/SREBF1/STAT5A/STAT6/TAF7/TFAP4/THRB/TRIM24/USF1/ZBTB7A/ZMIZ1/ZNF592	35
G2	G2	GO:0016032	viral process	24/371	30/786	0.000188500579497832	0.00105076336544399	0.000345897222691612	CCNT2/CHD1/CSDE1/CTBP1/EP300/HCFC1/HDAC1/JUN/LARP7/LEF1/PCBP1/PCBP2/PTBP1/REST/SMARCA4/SP1/TARDBP/TFAP4/TRIM25/TRIM28/USF1/USF2/ZBED1/ZNF639	24
G2	G2	GO:0033044	regulation of chromosome organization	24/371	30/786	0.000188500579497832	0.00105076336544399	0.000345897222691612	ARID1B/ARID2/CTCF/DPF2/HDAC8/HMBOX1/KAT2B/MYC/NBN/NFRKB/PML/PTTG1/RAD21/RB1/SIN3A/SIRT6/SMARCA4/SMARCA5/SMARCC2/SMARCE1/TAL1/TRIM28/XRCC5/YY1	24
G2	G2	GO:0034504	protein localization to nucleus	14/371	15/786	0.000203605637335994	0.00110509638685655	0.000363782925434117	ATF2/E2F3/HDGF/KAT7/LARP7/PHB2/PML/RBM22/SIN3A/SIRT6/SMAD3/TARDBP/TRIM28/ZBTB7A	14
G2	G2	GO:0044403	biological process involved in symbiotic interaction	14/371	15/786	0.000203605637335994	0.00110509638685655	0.000363782925434117	CHD1/EP300/HDAC1/JUN/LEF1/REST/SAP30/SMARCA4/SP1/TARDBP/TFAP4/TRIM25/ZBED1/ZNF639	14
G2	G2	GO:0045739	positive regulation of DNA repair	14/371	15/786	0.000203605637335994	0.00110509638685655	0.000363782925434117	ARID1B/ARID2/CEBPG/DPF2/EP400/FOXM1/FUS/NFRKB/SIRT6/SMARCA4/SMARCC2/SMARCE1/TRIM28/YY1	14
G2	G2	GO:0050870	positive regulation of T cell activation	14/371	15/786	0.000203605637335994	0.00110509638685655	0.000363782925434117	ARID1B/ARID2/BCL6/BMI1/CBFB/EGR3/HES1/LEF1/RUNX1/SMARCA4/SMARCC2/SMARCE1/ZBTB1/ZMIZ1	14
G2	G2	GO:0016071	mRNA metabolic process	43/371	62/786	0.000206833608928286	0.00111527926382899	0.000367134992112128	AGO1/ATF2/ATF4/CDC5L/CEBPG/CREB1/CSDE1/DDX20/E2F1/FIP1L1/FUS/HLTF/HNRNPK/HNRNPL/HNRNPLL/KDM1A/LARP7/NCOA1/NONO/PCBP2/POLR2G/PRPF4/PTBP1/RBFOX2/RBM22/RBM25/RBM39/RBM4/REST/SAFB/SREBF1/SRSF3/TAF1/TAF15/TAF7/TARDBP/TBP/TFCP2/THRB/U2AF1/YBX3/ZBTB1/ZBTB7A	43
G2	G2	GO:0030182	neuron differentiation	36/371	50/786	0.000219107914273528	0.00116701344557762	0.000384165191654259	ADNP/ATF1/ATF4/BCL6/CBFA2T2/CEBPB/CREB1/CUX1/EGR2/EP300/ETV1/GATA2/HDAC1/HDAC2/HES1/HMG20A/ID3/JUN/KDM1A/MEF2A/NCOA1/NEUROD1/NR2F1/NR2F6/PBX2/RB1/REST/RUNX1/SIN3A/SKIL/SMAD4/SRF/TCF12/TCF3/THRB/ZMIZ1	36
G2	G2	GO:0001932	regulation of protein phosphorylation	22/371	27/786	0.000219257071593371	0.00116701344557762	0.000384165191654259	ADNP/ATF2/CCNT2/EGR1/GATA1/HDAC2/HES1/JUN/KAT2B/MLLT1/NBN/NR2F2/PHB2/RAD51/RB1/SMAD4/TAF7/TARDBP/TFAP4/XRCC5/ZFP91/ZNF592	22
G2	G2	GO:0031401	positive regulation of protein modification process	27/371	35/786	0.000221921671761151	0.00117362422565993	0.000386341371891882	ADNP/ARNT/ATF2/BCL6/BMI1/BRD4/CCNT2/CTBP1/EGR1/GATA1/HCFC1/HDAC2/HES1/KAT7/KDM1A/MTA1/NBN/PHB2/PHF20/PML/PRDM9/PTBP1/SMAD4/SMARCA5/SREBF1/XRCC5/ZFP91	27
G2	G2	GO:0016477	cell migration	33/371	45/786	0.00023231491774905	0.00121303675406941	0.000399315448229547	ARID2/ARID4B/CREB3/DACH1/EGR3/ETS1/FOXP1/GATA2/HDAC1/HDAC2/HES1/JUN/LEF1/MAZ/MITF/MTA2/NR2F2/NR4A1/PHB2/PML/RREB1/SAP30/SCRT1/SIN3A/SIN3B/SMAD3/SP1/SPI1/SRF/STAT5A/ZEB2/ZMIZ1/ZNF609	33
G2	G2	GO:0032879	regulation of localization	33/371	45/786	0.00023231491774905	0.00121303675406941	0.000399315448229547	ATF4/CEBPB/CREB1/GATA1/GATA2/HDAC8/HES1/HMGN3/HNRNPK/KAT2B/KAT7/KDM1A/KDM5B/KLF15/LARP7/MEF2A/NEUROD1/PHB2/PML/RB1/RBM22/RBM4/REST/SIN3A/SIRT6/SMAD3/SMAD4/SPI1/SREBF1/TARDBP/TCF7L2/TRIM25/TRIM28	33
G2	G2	GO:0007276	gamete generation	30/371	40/786	0.000234958019214468	0.00121912179781092	0.000401318563107134	AFF4/ARID4B/BCL6/CREM/CTCFL/DDX20/DEAF1/E2F1/ETV6/FOSL1/FOXA3/FOXJ2/LARP7/NR2C2/PRDM9/PTTG1/RB1/RNF2/SIX5/SKIL/SMAD1/SMAD4/SMAD5/TBPL1/TCFL5/YBX3/YY1/ZMIZ1/ZNF148/ZNF35	30
G2	G2	GO:0000278	mitotic cell cycle	40/371	57/786	0.000236649414589968	0.00122022354397952	0.000401681243185604	ARID1B/ARID2/ATF2/BACH1/BCL6/BRD4/DPF2/E2F1/E2F3/E2F4/E2F6/E2F8/E4F1/FOXM1/HES1/KAT2B/MEIS2/MTA3/MYBL2/MYC/NBN/PHB2/PHF8/PML/PTTG1/RAD21/RAD51/RB1/RNF2/SIN3A/SMARCA4/SMARCA5/SMARCC2/SMARCE1/SMC3/TAL1/TFAP4/TFDP1/THAP1/ZNF324	40
G2	G2	GO:0022409	positive regulation of cell-cell adhesion	16/371	18/786	0.000250288445215497	0.00125907297135845	0.000414469954207947	ARID1B/ARID2/BCL6/BMI1/CBFB/EGR3/ETS1/HES1/LEF1/RELA/RUNX1/SMARCA4/SMARCC2/SMARCE1/ZBTB1/ZMIZ1	16
G2	G2	GO:0045580	regulation of T cell differentiation	16/371	18/786	0.000250288445215497	0.00125907297135845	0.000414469954207947	ARID1B/ARID2/BCL6/CBFB/EGR3/IRF1/JUNB/LEF1/RUNX1/SMARCA4/SMARCC2/SMARCE1/TCF7/ZBTB1/ZC3H8/ZMIZ1	16
G2	G2	GO:0045619	regulation of lymphocyte differentiation	16/371	18/786	0.000250288445215497	0.00125907297135845	0.000414469954207947	ARID1B/ARID2/BCL6/CBFB/EGR3/IRF1/JUNB/LEF1/RUNX1/SMARCA4/SMARCC2/SMARCE1/TCF7/ZBTB1/ZC3H8/ZMIZ1	16
G2	G2	GO:0070997	neuron death	16/371	18/786	0.000250288445215497	0.00125907297135845	0.000414469954207947	ADNP/ATF2/ATF4/CEBPB/EGR1/ELK1/FOS/HDGF/JUN/MAX/MYBL2/NONO/NR3C1/RB1/REST/THRB	16
G2	G2	GO:0009790	embryo development	54/371	82/786	0.000259565621803264	0.00129016047100531	0.000424703542608447	ARID2/ARNT/ATF2/ATF4/BCOR/BMI1/CEBPB/DEAF1/E2F8/E4F1/EP300/FOSL1/GABPA/GATA1/GATA2/HDAC1/HDAC2/HES1/ID3/JUNB/KAT2B/LEF1/MAFF/MBD2/MEIS2/NBN/NCOA1/NEUROD1/NFRKB/NR2C2/NR2F2/OTX1/PBX2/POU5F1/RNF2/SIN3A/SKIL/SMAD1/SMAD3/SMAD4/SMAD5/SRF/TAL1/TBL1XR1/TBX18/TCF15/TEAD1/TEAD4/TRIM28/YBX3/YY1/ZBTB17/ZMIZ1/ZNF281	54
G2	G2	GO:0070482	response to oxygen levels	18/371	21/786	0.000259595925075008	0.00129016047100531	0.000424703542608447	ARNT/ATF2/ATF4/CBFA2T3/E2F1/EGR1/EP300/FOS/HDAC2/JUND/MYC/PHB2/PML/REST/SMAD3/SMAD4/SRF/USF1	18
G2	G2	GO:0007267	cell-cell signaling	34/371	47/786	0.000288145357310354	0.0014149995225062	0.000465798885877639	ADNP/ATF4/CREB1/EGR1/EGR2/EGR3/GATA1/HBP1/HDAC1/HES1/HMGN3/HMGXB4/KDM5B/KLF15/LEF1/MBD2/MITF/NEUROD1/NR4A1/RBM4/RELA/REST/SIRT6/SMAD3/SMAD4/SMARCA4/SREBF1/SRF/TBL1XR1/TBX18/TCF7/TCF7L2/ZBTB33/ZEB2	34
G2	G2	GO:0048870	cell motility	34/371	47/786	0.000288145357310354	0.0014149995225062	0.000465798885877639	ARID2/ARID4B/ASH1L/CREB3/DACH1/EGR3/ETS1/FOXP1/GATA2/HDAC1/HDAC2/HES1/JUN/LEF1/MAZ/MITF/MTA2/NR2F2/NR4A1/PHB2/PML/RREB1/SAP30/SCRT1/SIN3A/SIN3B/SMAD3/SP1/SPI1/SRF/STAT5A/ZEB2/ZMIZ1/ZNF609	34
G2	G2	GO:0007517	muscle organ development	28/371	37/786	0.000299199735238442	0.00146059042350127	0.000480806799698026	ATF3/CCNT2/CHD2/CREB1/EGR1/EGR2/EGR3/EP300/ETV1/FOS/FOXK1/ID3/LEF1/MAFF/MEF2A/MEF2D/NR2F2/NR4A1/RB1/SAP30/SMAD3/SMAD4/SOX6/TCF12/TCF15/TEAD4/YBX3/ZNF609	28
G2	G2	GO:0034097	response to cytokine	31/371	42/786	0.000301672617559916	0.00146399946757018	0.000481929011334108	BCLAF1/BMI1/CEBPB/CREB1/EGR1/FOS/FOSL1/FOXP1/HDGF/HES1/IRF1/KDM5B/LEF1/MYBL2/MYNN/NFYB/PML/RELA/SKIL/SMAD4/SMARCA5/SPI1/SRF/SRSF3/STAT5A/STAT6/TCF7/TRIM25/XRCC5/YBX3/YY1	31
G2	G2	GO:0060429	epithelium development	46/371	68/786	0.000309098987903071	0.00149126704690078	0.000490905133142458	ARID4B/ATF4/BMI1/CBFA2T2/CEBPB/CREB1/DEAF1/E2F4/E2F8/EP300/FOXJ2/FOXP1/GATA1/GATA2/HDAC1/HDAC2/HES1/HSF4/ID3/JUN/KDM5B/KLF15/LEF1/MAFF/MYC/NEUROD1/NR2F2/NR3C1/PHB2/PML/RBM4/RELA/RREB1/SIRT6/SKIL/SMAD1/SMAD3/SMAD4/SMAD5/SRF/STAT6/TBX18/TCF15/THRB/TRIM28/VEZF1	46
G2	G2	GO:0006952	defense response	35/371	49/786	0.000350427529297896	0.00168082971901607	0.000553306625207204	ASH1L/BCL6/BRD4/CEBPB/CEBPG/ELF4/EP300/ETS1/FOS/FOSL1/FOXP1/IRF1/IRF2/IRF9/JUN/NFATC3/NONO/PCBP2/PHB2/PML/RB1/RELA/SIN3A/SMAD1/SMAD3/SPI1/STAT5A/STAT6/TRIM25/TRIM28/VEZF1/XRCC5/ZBTB1/ZNF148/ZNF175	35
G2	G2	GO:0003008	system process	32/371	44/786	0.000377545426952026	0.0018004333944244	0.000592678552805736	ADNP/ATF6/CEBPB/CREB1/E2F4/EGR2/EP300/FOS/FOSL1/FOXP1/HDAC2/HSF4/KDM5B/KLF15/LEF1/MEF2A/MEIS2/NBN/NEUROD1/NR2F2/NR2F6/NR4A1/SMAD3/SMAD4/SMAD5/SREBF1/SRF/TBX18/TCF15/THRB/YY1/ZIC2	32
G2	G2	GO:0051702	biological process involved in interaction with symbiont	13/371	14/786	0.00041144383483661	0.00192864297579661	0.000634883429353142	CHD1/EP300/HDAC1/JUN/LEF1/REST/SAP30/SMARCA4/SP1/TARDBP/TFAP4/ZBED1/ZNF639	13
G2	G2	GO:0051851	modulation by host of symbiont process	13/371	14/786	0.00041144383483661	0.00192864297579661	0.000634883429353142	CHD1/EP300/HDAC1/JUN/LEF1/REST/SAP30/SMARCA4/SP1/TARDBP/TFAP4/ZBED1/ZNF639	13
G2	G2	GO:2000779	regulation of double-strand break repair	13/371	14/786	0.00041144383483661	0.00192864297579661	0.000634883429353142	ARID1B/ARID2/DPF2/EP400/FOXM1/FUS/KDM1A/PML/RAD51/SIRT6/SMARCA4/SMARCC2/SMARCE1	13
G2	G2	GO:0019827	stem cell population maintenance	19/371	23/786	0.000447475003614216	0.00208568857616795	0.000686580737035193	ARID4B/BRD9/DPF2/GATA2/HDAC1/HDAC2/HES1/MYC/POU5F1/REST/SAP30/SIN3A/SMARCA4/SMARCE1/SMC3/SPI1/TCF15/TEAD4/ZNF322	19
G2	G2	GO:0001649	osteoblast differentiation	15/371	17/786	0.000483723509160689	0.00216459953169507	0.000712557166414454	ATF4/CBFB/CEBPB/CREB3L1/ESRRA/ID3/JUNB/JUND/LEF1/MEF2D/REST/SMAD1/SMAD3/SMAD4/SMAD5	15
G2	G2	GO:0019083	viral transcription	15/371	17/786	0.000483723509160689	0.00216459953169507	0.000712557166414454	CCNT2/CHD1/EP300/HDAC1/JUN/LARP7/LEF1/REST/SMARCA4/SP1/TARDBP/TFAP4/USF1/USF2/ZNF639	15
G2	G2	GO:0051251	positive regulation of lymphocyte activation	15/371	17/786	0.000483723509160689	0.00216459953169507	0.000712557166414454	ARID1B/ARID2/BCL6/BMI1/CBFB/EGR3/HES1/LEF1/RUNX1/SMARCA4/SMARCC2/SMARCE1/STAT6/ZBTB1/ZMIZ1	15
G2	G2	GO:1902107	positive regulation of leukocyte differentiation	15/371	17/786	0.000483723509160689	0.00216459953169507	0.000712557166414454	ARID1B/ARID2/BCL6/CBFB/CREB1/EGR3/FOS/LEF1/RB1/RUNX1/SMARCA4/SMARCC2/SMARCE1/ZBTB1/ZMIZ1	15
G2	G2	GO:1903708	positive regulation of hemopoiesis	15/371	17/786	0.000483723509160689	0.00216459953169507	0.000712557166414454	ARID1B/ARID2/BCL6/CBFB/CREB1/EGR3/FOS/LEF1/RB1/RUNX1/SMARCA4/SMARCC2/SMARCE1/ZBTB1/ZMIZ1	15
G2	G2	GO:0036293	response to decreased oxygen levels	17/371	20/786	0.000485395046501319	0.00216459953169507	0.000712557166414454	ARNT/ATF2/ATF4/CBFA2T3/E2F1/EGR1/EP300/FOS/JUND/MYC/PHB2/PML/REST/SMAD3/SMAD4/SRF/USF1	17
G2	G2	GO:0051091	positive regulation of DNA-binding transcription factor activity	17/371	20/786	0.000485395046501319	0.00216459953169507	0.000712557166414454	ATF2/CEBPG/EP300/FOSL1/KDM1A/NEUROD1/PHB2/RELA/SMAD3/SMARCA4/SRF/TAF1/TCF3/TFDP1/TRIM25/ZBTB7A/ZIC2	17
G2	G2	GO:1901653	cellular response to peptide	17/371	20/786	0.000485395046501319	0.00216459953169507	0.000712557166414454	ESRRA/FOS/KAT2B/KLF1/KLF15/MAX/NCOA1/NR4A1/RB1/RBM4/RELA/SP1/SREBF1/STAT5A/STAT6/USF1/ZNF592	17
G2	G2	GO:0001935	endothelial cell proliferation	10/371	10/786	0.00051445325716054	0.0022575741338162	0.000743163159839974	ARNT/EGR3/GATA2/JUN/NR2F2/NR4A1/SIRT6/SP1/STAT5A/THAP1	10
G2	G2	GO:0055086	nucleobase-containing small molecule metabolic process	10/371	10/786	0.00051445325716054	0.0022575741338162	0.000743163159839974	ARNT/CBFA2T3/EP300/FOXK1/FOXK2/KDM1A/NCOR1/SIRT6/TBPL1/ZBTB7A	10
G2	G2	GO:2000781	positive regulation of double-strand break repair	10/371	10/786	0.00051445325716054	0.0022575741338162	0.000743163159839974	ARID1B/ARID2/DPF2/EP400/FOXM1/FUS/SIRT6/SMARCA4/SMARCC2/SMARCE1	10
G2	G2	GO:0045637	regulation of myeloid cell differentiation	22/371	28/786	0.00057716467255261	0.00249817443425244	0.000822365555390278	ARNT/CEBPB/CREB1/ESRRA/ETS1/FOS/FOXP1/GABPA/GATA1/GATA2/KAT7/KLF13/LEF1/MEIS2/MITF/MYC/RB1/RCOR1/RUNX1/SPI1/TAL1/TFE3	22
G2	G2	GO:0050678	regulation of epithelial cell proliferation	22/371	28/786	0.00057716467255261	0.00249817443425244	0.000822365555390278	ARNT/ATF2/DEAF1/EGR3/GATA2/HES1/HSF4/JUN/KDM5B/MTA3/MYC/NR2F2/NR4A1/PHB2/RB1/RREB1/SIRT6/SMAD3/SP1/STAT5A/TCF7L2/TRIM24	22
G2	G2	GO:0042592	homeostatic process	47/371	71/786	0.000578365232657232	0.00249817443425244	0.000822365555390278	ADNP/ARID2/ARNT/ATF4/BCL6/CEBPB/CEBPG/E2F4/EGR1/ETS1/FOXA3/FOXK1/FOXK2/GATA1/GATA2/HMGN3/IKZF1/KAT7/KDM1A/KLF1/KLF13/KLF15/MYC/NEUROD1/PKNOX1/PML/RB1/RBM4/RCOR1/SIN3A/SIRT6/SKIL/SMAD1/SMAD4/SMAD5/SMARCA4/SPI1/SRF/STAT6/TAL1/TCF7L2/TFE3/TRIM24/USF1/USF2/ZBTB7A/ZC3H8	47
G2	G2	GO:0007417	central nervous system development	31/371	43/786	0.000608050320703059	0.00259917883202085	0.000855614849966672	ATF2/BMI1/CREB1/DMBX1/E2F1/EGR2/FOXP1/GATA2/HDAC1/HDAC2/HES1/ID3/KDM1A/KDM4B/LEF1/MEIS2/NEUROD1/NR2F2/OTX1/PBX2/PHF8/SIN3A/SMAD1/SOX6/SRF/SUZ12/TAF1/XRCC5/ZIC2/ZMIZ1/ZNF148	31
G2	G2	GO:0034660	ncRNA metabolic process	31/371	43/786	0.000608050320703059	0.00259917883202085	0.000855614849966672	AGO1/CC2D1A/EGR1/ETS1/FOS/FOSL1/GATA2/GTF3C2/JUN/KAT2B/LARP7/MYC/NCOR1/NFATC3/NR3C1/POU5F1/RELA/REST/SMAD1/SMAD3/SMAD4/SMARCA4/SPI1/SREBF1/SRF/SRSF3/TEAD1/TOE1/YY1/ZC3H8/ZNF143	31
G2	G2	GO:0006473	protein acetylation	25/371	33/786	0.000635798384475083	0.00263584757382886	0.000867685708513999	ATF2/BMI1/CTBP1/CTCF/EP300/EP400/GATA2/HCFC1/HDAC2/KAT2B/KAT7/KLF15/LEF1/MLLT1/NCOA1/NFYA/NFYB/PHF20/PML/SIN3A/SMAD4/SMARCA5/SPI1/TAF1/TAF7	25
G2	G2	GO:0018394	peptidyl-lysine acetylation	25/371	33/786	0.000635798384475083	0.00263584757382886	0.000867685708513999	ATF2/BMI1/CTBP1/CTCF/EP300/EP400/GATA2/HCFC1/HDAC2/KAT2B/KAT7/KLF15/LEF1/MLLT1/NCOA1/NFYA/NFYB/PHF20/PML/SIN3A/SMAD4/SMARCA5/SPI1/TAF1/TAF7	25
G2	G2	GO:0043543	protein acylation	25/371	33/786	0.000635798384475083	0.00263584757382886	0.000867685708513999	ATF2/BMI1/CTBP1/CTCF/EP300/EP400/GATA2/HCFC1/HDAC2/KAT2B/KAT7/KLF15/LEF1/MLLT1/NCOA1/NFYA/NFYB/PHF20/PML/SIN3A/SMAD4/SMARCA5/SPI1/TAF1/TAF7	25
G2	G2	GO:0045165	cell fate commitment	25/371	33/786	0.000635798384475083	0.00263584757382886	0.000867685708513999	GATA1/GATA2/GATAD2A/GATAD2B/HDAC1/HDAC2/HES1/MITF/MTA1/MTA2/MTA3/NEUROD1/NR2F2/PML/POU5F1/SMAD1/SMAD4/SMAD5/SOX6/STAT6/TAL1/TBX18/TCF3/TCF7L2/TEAD4	25
G2	G2	GO:0051049	regulation of transport	25/371	33/786	0.000635798384475083	0.00263584757382886	0.000867685708513999	ATF4/CEBPB/CREB1/GATA1/GATA2/HES1/HMGN3/HNRNPK/KDM5B/KLF15/MEF2A/NEUROD1/PHB2/PML/RBM22/RBM4/REST/SIRT6/SMAD3/SMAD4/SPI1/SREBF1/TARDBP/TCF7L2/TRIM28	25
G2	G2	GO:0070647	protein modification by small protein conjugation or removal	25/371	33/786	0.000635798384475083	0.00263584757382886	0.000867685708513999	ARNT/BCOR/BMI1/CBFB/E4F1/EGR1/EGR2/HDAC8/HLTF/HMG20A/KDM1A/MTA1/PML/RAD51/RELA/RNF2/SUZ12/TAF1/TAF7/TRIM24/TRIM25/TRIM28/ZBED1/ZFP91/ZMIZ1	25
G2	G2	GO:0007420	brain development	28/371	38/786	0.000639879446996584	0.00263950271886091	0.000868888933290098	ATF2/BMI1/CREB1/DMBX1/E2F1/EGR2/FOXP1/GATA2/HDAC1/HES1/KDM1A/KDM4B/LEF1/MEIS2/NEUROD1/NR2F2/OTX1/PBX2/PHF8/SIN3A/SMAD1/SOX6/SRF/TAF1/XRCC5/ZIC2/ZMIZ1/ZNF148	28
G2	G2	GO:0016575	histone deacetylation	20/371	25/786	0.000693371413588272	0.00281788874980455	0.000927611224816045	BCL6/CTBP1/GATAD2A/GATAD2B/HDAC1/HDAC2/HDAC8/MBD2/MIER1/MTA1/MTA2/MTA3/RCOR1/REST/SIN3A/SIN3B/SIRT6/SMARCA5/SREBF1/TBL1XR1	20
G2	G2	GO:0044843	cell cycle G1/S phase transition	20/371	25/786	0.000693371413588272	0.00281788874980455	0.000927611224816045	ARID1B/ARID2/BACH1/BRD4/DPF2/E2F1/E2F3/E2F4/E2F6/MYC/PHB2/PHF8/PML/RB1/SMARCA4/SMARCC2/SMARCE1/TAF1/TFDP1/ZNF324	20
G2	G2	GO:2001233	regulation of apoptotic signaling pathway	20/371	25/786	0.000693371413588272	0.00281788874980455	0.000927611224816045	ATF3/BCLAF1/BMI1/CREB3/CREB3L1/GATA1/HDAC1/HNRNPK/KDM1A/MAZ/MNT/MYC/NONO/PML/RB1/RELA/SKIL/TAF9B/TCF7L2/YBX3	20
G2	G2	GO:0022402	cell cycle process	44/371	66/786	0.000701644640624882	0.00283753347311533	0.000934078004547057	ARID1B/ARID2/ATF2/BACH1/BCL6/BRD4/CDC5L/CTCF/DACH1/DPF2/E2F1/E2F3/E2F4/E2F6/E2F8/E4F1/FOXJ2/FOXM1/HDAC8/KAT2B/MTA3/MYBL2/MYC/NBN/NCOR1/PHB2/PHF8/PML/PRDM9/PTTG1/RAD21/RAD51/RB1/SIN3A/SMARCA4/SMARCA5/SMARCC2/SMARCE1/SMC3/TAF1/TFAP4/TFDP1/ZBTB17/ZNF324	44
G2	G2	GO:0001944	vasculature development	32/371	45/786	0.000735035911143967	0.00295807134972572	0.000973757458665692	AGO1/ARID2/ATF2/CREB3L1/E2F8/EGR1/EGR2/EGR3/ETS1/FOSL1/FOXJ2/GATA2/GTF2I/HES1/JUN/JUNB/LEF1/NFATC3/NR2F2/NR4A1/PKNOX1/PML/RUNX1/SIRT6/SMAD1/SP1/SPI1/SRF/TCF7L2/VEZF1/ZBTB14/ZMIZ1	32
G2	G2	GO:0060322	head development	29/371	40/786	0.000797082753486093	0.00319220034769916	0.00105082958814212	ATF2/BMI1/CREB1/DMBX1/E2F1/EGR2/EP300/FOXP1/GATA2/HDAC1/HES1/KDM1A/KDM4B/LEF1/MEIS2/NEUROD1/NR2F2/OTX1/PBX2/PHF8/SIN3A/SMAD1/SOX6/SRF/TAF1/XRCC5/ZIC2/ZMIZ1/ZNF148	29
G2	G2	GO:0002573	myeloid leukocyte differentiation	18/371	22/786	0.000808154967128336	0.00320542234558114	0.00105518209270805	CBFA2T3/CEBPB/CREB1/ESRRA/FOS/FOXP1/GATA1/GATA2/JUN/JUNB/LEF1/MITF/MYC/RB1/RUNX1/SPI1/TAL1/TFE3	18
G2	G2	GO:0030218	erythrocyte differentiation	18/371	22/786	0.000808154967128336	0.00320542234558114	0.00105518209270805	ARNT/BCL6/CEBPG/ETS1/GATA1/GATA2/IKZF1/KAT7/KLF1/KLF13/PKNOX1/RB1/RCOR1/SMAD5/SPI1/SRF/TAL1/ZBTB7A	18
G2	G2	GO:0009299	mRNA transcription	12/371	13/786	0.000826458588142652	0.00321617139253627	0.00105872053495931	ATF2/ATF4/CREB1/HLTF/NCOA1/SREBF1/TAF1/TAF7/TBP/TFCP2/THRB/ZBTB1	12
G2	G2	GO:0042789	mRNA transcription by RNA polymerase II	12/371	13/786	0.000826458588142652	0.00321617139253627	0.00105872053495931	ATF2/ATF4/CREB1/HLTF/NCOA1/SREBF1/TAF1/TAF7/TBP/TFCP2/THRB/ZBTB1	12
G2	G2	GO:0045582	positive regulation of T cell differentiation	12/371	13/786	0.000826458588142652	0.00321617139253627	0.00105872053495931	ARID1B/ARID2/BCL6/CBFB/EGR3/LEF1/RUNX1/SMARCA4/SMARCC2/SMARCE1/ZBTB1/ZMIZ1	12
G2	G2	GO:0045621	positive regulation of lymphocyte differentiation	12/371	13/786	0.000826458588142652	0.00321617139253627	0.00105872053495931	ARID1B/ARID2/BCL6/CBFB/EGR3/LEF1/RUNX1/SMARCA4/SMARCC2/SMARCE1/ZBTB1/ZMIZ1	12
G2	G2	GO:0043933	protein-containing complex organization	37/371	54/786	0.000881231482454918	0.00341322053063525	0.00112358647132873	AGO1/ARID2/ATF1/CHD1/CHD2/DDX20/EP300/FUS/GTF2A2/HCFC1/HES1/MAX/MBD2/MITF/MYC/NFE2/PML/RAD51/RB1/SIRT6/SMAD1/SMAD3/SMAD4/SMARCA4/SMARCA5/SMARCC2/SMARCE1/TAF1/TAF7/TAL1/TBP/TEAD1/TFAP4/UBTF/XRCC5/ZBTB1/ZNF148	37
G2	G2	GO:0001666	response to hypoxia	16/371	19/786	0.000899529716813066	0.00346781316061112	0.00114155763373227	ARNT/ATF2/CBFA2T3/E2F1/EGR1/EP300/FOS/JUND/MYC/PHB2/PML/REST/SMAD3/SMAD4/SRF/USF1	16
G2	G2	GO:0006913	nucleocytoplasmic transport	14/371	16/786	0.000927400138359537	0.00350965648691109	0.00115533189616978	ATF2/E2F3/EGR2/NEUROD1/PHB2/PML/RBM22/RBM4/SIRT6/SMAD3/SRSF3/TARDBP/TCF7L2/TRIM28	14
G2	G2	GO:0009410	response to xenobiotic stimulus	14/371	16/786	0.000927400138359537	0.00350965648691109	0.00115533189616978	CREB1/E2F1/FOS/FOSL1/HDAC2/JUN/MYC/NEUROD1/RAD51/RB1/RBM22/REST/SREBF1/XRCC5	14
G2	G2	GO:0032868	response to insulin	14/371	16/786	0.000927400138359537	0.00350965648691109	0.00115533189616978	EGR1/EGR2/ESRRA/FOS/KAT2B/KLF15/MAX/NCOA1/RB1/RBM4/SP1/SREBF1/USF1/ZNF592	14
G2	G2	GO:0051169	nuclear transport	14/371	16/786	0.000927400138359537	0.00350965648691109	0.00115533189616978	ATF2/E2F3/EGR2/NEUROD1/PHB2/PML/RBM22/RBM4/SIRT6/SMAD3/SRSF3/TARDBP/TCF7L2/TRIM28	14
G2	G2	GO:0006476	protein deacetylation	21/371	27/786	0.000995405269102121	0.00369914120274437	0.00121770772607087	BCL6/CTBP1/EP300/GATAD2A/GATAD2B/HDAC1/HDAC2/HDAC8/MBD2/MIER1/MTA1/MTA2/MTA3/RCOR1/REST/SIN3A/SIN3B/SIRT6/SMARCA5/SREBF1/TBL1XR1	21
G2	G2	GO:0035601	protein deacylation	21/371	27/786	0.000995405269102121	0.00369914120274437	0.00121770772607087	BCL6/CTBP1/EP300/GATAD2A/GATAD2B/HDAC1/HDAC2/HDAC8/MBD2/MIER1/MTA1/MTA2/MTA3/RCOR1/REST/SIN3A/SIN3B/SIRT6/SMARCA5/SREBF1/TBL1XR1	21
G2	G2	GO:0098732	macromolecule deacylation	21/371	27/786	0.000995405269102121	0.00369914120274437	0.00121770772607087	BCL6/CTBP1/EP300/GATAD2A/GATAD2B/HDAC1/HDAC2/HDAC8/MBD2/MIER1/MTA1/MTA2/MTA3/RCOR1/REST/SIN3A/SIN3B/SIRT6/SMARCA5/SREBF1/TBL1XR1	21
G2	G2	GO:0120036	plasma membrane bounded cell projection organization	21/371	27/786	0.000995405269102121	0.00369914120274437	0.00121770772607087	ADNP/ATF1/CBFA2T2/CREB1/CUX1/E2F4/EGR2/EP300/ETV1/HDAC2/HES1/JUN/KDM1A/MEF2A/NR2F1/RB1/RREB1/SIN3A/SKIL/SMAD4/SRF	21
G2	G2	GO:0010647	positive regulation of cell communication	34/371	49/786	0.00102053424928872	0.00374195891405862	0.00123180274300112	ARNT/ATF3/ATF6/BCLAF1/BRD4/CC2D1A/CREB1/CXXC5/EP300/FOXP1/HES1/JUN/LEF1/MAZ/MBD2/MIER1/MYC/NR2C1/PHB2/PML/PTBP1/RELA/SIRT6/SKIL/SMAD3/SMAD4/SMARCA4/SPI1/TBL1XR1/TCF7L2/THRB/TRIM25/ZEB2/ZMIZ1	34
G2	G2	GO:0023056	positive regulation of signaling	34/371	49/786	0.00102053424928872	0.00374195891405862	0.00123180274300112	ARNT/ATF3/ATF6/BCLAF1/BRD4/CC2D1A/CREB1/CXXC5/EP300/FOXP1/HES1/JUN/LEF1/MAZ/MBD2/MIER1/MYC/NR2C1/PHB2/PML/PTBP1/RELA/SIRT6/SKIL/SMAD3/SMAD4/SMARCA4/SPI1/TBL1XR1/TCF7L2/THRB/TRIM25/ZEB2/ZMIZ1	34
G2	G2	GO:1902531	regulation of intracellular signal transduction	34/371	49/786	0.00102053424928872	0.00374195891405862	0.00123180274300112	ASH1L/ATF3/BCL6/BCLAF1/BRD4/CC2D1A/CREB3/CREB3L1/CXXC5/EP300/FOXM1/HDAC1/HNRNPK/JUN/KDM1A/MAZ/MIER1/MYC/NCOR1/NONO/PHB2/PML/PTBP1/RAD51/RELA/SKIL/SMAD4/SPI1/TAF1/TAF9B/TCF7L2/TRIM24/TRIM25/YBX3	34
G2	G2	GO:0032446	protein modification by small protein conjugation	24/371	32/786	0.0010606012771049	0.00387166395403336	0.00127449990448562	ARNT/BCOR/BMI1/CBFB/E4F1/EGR1/EGR2/HDAC8/HLTF/HMG20A/KDM1A/MTA1/PML/RAD51/RELA/RNF2/SUZ12/TAF1/TRIM24/TRIM25/TRIM28/ZBED1/ZFP91/ZMIZ1	24
G2	G2	GO:0001568	blood vessel development	31/371	44/786	0.00115771583657091	0.00420755755581937	0.0013850715781836	AGO1/ARID2/ATF2/CREB3L1/E2F8/EGR1/EGR2/EGR3/ETS1/FOSL1/FOXJ2/GATA2/GTF2I/HES1/JUN/JUNB/LEF1/NR2F2/NR4A1/PKNOX1/PML/RUNX1/SIRT6/SMAD1/SP1/SPI1/SRF/TCF7L2/VEZF1/ZBTB14/ZMIZ1	31
G2	G2	GO:0007610	behavior	19/371	24/786	0.00121506625493038	0.00435838982746767	0.00143472354129079	ADNP/CEBPB/CREB1/DACH1/DMBX1/EGR1/EGR2/EP300/ETV1/FOS/FOSL1/HDAC2/MBD2/MEIS2/MTA1/NCOR1/NR3C1/SRF/THRB	19
G2	G2	GO:0031400	negative regulation of protein modification process	19/371	24/786	0.00121506625493038	0.00435838982746767	0.00143472354129079	BCOR/CTBP1/HDAC2/HDAC8/HMG20A/JUN/KAT2B/KDM1A/KLF15/MLLT1/NR2F2/RB1/RELA/SIN3A/SPI1/TAF1/TAF7/TARDBP/TFAP4	19
G2	G2	GO:0098727	maintenance of cell number	19/371	24/786	0.00121506625493038	0.00435838982746767	0.00143472354129079	ARID4B/BRD9/DPF2/GATA2/HDAC1/HDAC2/HES1/MYC/POU5F1/REST/SAP30/SIN3A/SMARCA4/SMARCE1/SMC3/SPI1/TCF15/TEAD4/ZNF322	19
G2	G2	GO:0044092	negative regulation of molecular function	28/371	39/786	0.00127710122190638	0.00452273455954997	0.00148882362534468	ADNP/BHLHE40/CEBPG/E2F1/GATA1/GTF2F1/HDAC2/HES1/ID3/JUN/KAT2B/KDM1A/LEF1/MLLT1/NR2F2/NR4A1/PHB2/PTTG1/RB1/RNF2/SIN3A/SPI1/TAF1/TAF7/TCF7L2/TFAP4/TFDP1/ZNF431	28
G2	G2	GO:0071345	cellular response to cytokine stimulus	28/371	39/786	0.00127710122190638	0.00452273455954997	0.00148882362534468	BCLAF1/BMI1/CEBPB/CREB1/EGR1/FOS/FOXP1/HDGF/HES1/IRF1/KDM5B/LEF1/MYBL2/MYNN/NFYB/PML/RELA/SMAD4/SMARCA5/SPI1/SRSF3/STAT5A/STAT6/TCF7/TRIM25/XRCC5/YBX3/YY1	28
G2	G2	GO:0051179	localization	51/371	80/786	0.00127732988166684	0.00452273455954997	0.00148882362534468	ATF2/ATF4/BCL6/CEBPB/CREB1/CREB3L1/CTCF/E2F3/EGR2/GATA1/GATA2/HDAC8/HDGF/HES1/HMGN3/HMGXB4/HNRNPK/KAT2B/KAT7/KDM1A/KDM5B/KLF15/LARP7/MEF2A/MYC/NEUROD1/NR4A1/PHB2/PML/RAD21/RB1/RBM22/RBM4/REST/SIN3A/SIRT6/SMAD3/SMAD4/SPI1/SREBF1/SRSF3/STAT5A/TAF7/TARDBP/TCF7L2/TRIM25/TRIM28/USF2/XRCC5/YY1/ZBTB7A	51
G2	G2	GO:0007178	transmembrane receptor protein serine/threonine kinase signaling pathway	22/371	29/786	0.00134964070839603	0.0047180236628251	0.00155311018182951	ARID4B/ATF2/EGR1/EP300/FOS/HDAC1/HDAC2/HES1/JUN/LEF1/PML/SAP30/SIN3A/SKIL/SMAD1/SMAD3/SMAD4/SMAD5/SPI1/ZBTB7A/ZEB2/ZMIZ1	22
G2	G2	GO:0009314	response to radiation	22/371	29/786	0.00134964070839603	0.0047180236628251	0.00155311018182951	ATF4/BHLHE40/EGR1/ELK1/EP300/FOS/JUND/KDM1A/MEIS2/MTA1/MYC/NR2F6/PML/RAD51/RBM4/RELA/SIRT6/TAF1/USF1/XRCC5/YY1/ZBTB1	22
G2	G2	GO:0030030	cell projection organization	22/371	29/786	0.00134964070839603	0.0047180236628251	0.00155311018182951	ADNP/ATF1/CBFA2T2/CREB1/CUX1/E2F4/E2F5/EGR2/EP300/ETV1/HDAC2/HES1/JUN/KDM1A/MEF2A/NR2F1/RB1/RREB1/SIN3A/SKIL/SMAD4/SRF	22
G2	G2	GO:0010564	regulation of cell cycle process	32/371	46/786	0.00135842157328318	0.00472868269180855	0.00155661899137047	ARID1B/ARID2/ATF2/BCL6/BRD4/CDC5L/CTCF/DACH1/DPF2/E2F1/E2F8/E4F1/HDAC8/KAT2B/MTA3/MYC/NBN/PHB2/PML/PRDM9/PTTG1/RAD21/RAD51/RB1/SIN3A/SMARCA4/SMARCA5/SMARCC2/SMARCE1/TAF1/TFAP4/TFDP1	32
G2	G2	GO:0006996	organelle organization	52/371	82/786	0.00136523956488096	0.00473244807154114	0.00155785850393316	ARID1B/ARID2/ATF2/BCL6/CHD1/CHD2/CREB1/CSDE1/CTCF/DPF2/E2F4/EP300/ETS1/FOXJ2/GABPB1/HDAC8/HMBOX1/KAT2B/MEF2A/MYBL2/MYC/NBN/NCOR1/NFRKB/PHB2/PHF8/PML/PRDM9/PTTG1/RAD21/RAD51/RB1/SIN3A/SIRT6/SMAD3/SMAD4/SMARCA4/SMARCA5/SMARCC2/SMARCE1/SMC3/SREBF1/SRF/TAL1/TARDBP/TBPL1/TCF7L2/TRIM28/XRCC5/YY1/ZBTB48/ZEB2	52
G2	G2	GO:0009887	animal organ morphogenesis	37/371	55/786	0.0015138346466898	0.00522557984736018	0.00172019087798268	ARID2/ASH1L/ATF2/ATF4/BCOR/BMI1/CEBPB/E2F4/EP300/GATA2/HDAC1/HDAC2/HES1/ID3/JUN/KDM5B/LEF1/MEF2D/MEIS2/MYC/NEUROD1/NR3C1/OTX1/PBX2/PHB2/PML/RELA/SMAD3/SMAD4/SOX6/SRF/STAT6/TBX18/TCF15/THRB/YY1/ZMIZ1	37
G2	G2	GO:1903047	mitotic cell cycle process	33/371	48/786	0.00157079698276747	0.00539961462826319	0.00177748079628951	ARID1B/ARID2/ATF2/BACH1/BCL6/BRD4/DPF2/E2F1/E2F3/E2F4/E2F6/FOXM1/KAT2B/MTA3/MYBL2/MYC/NBN/PHB2/PHF8/PML/PTTG1/RAD21/RAD51/RB1/SIN3A/SMARCA4/SMARCA5/SMARCC2/SMARCE1/SMC3/TFAP4/TFDP1/ZNF324	33
G2	G2	GO:0000723	telomere maintenance	11/371	12/786	0.00164903911200309	0.0054047283088551	0.00177916415143173	HDAC8/HMBOX1/MYC/NBN/NFRKB/PML/RAD51/SIRT6/XRCC5/YY1/ZBTB48	11
G2	G2	GO:0010563	negative regulation of phosphorus metabolic process	11/371	12/786	0.00164903911200309	0.0054047283088551	0.00177916415143173	CBFA2T3/JUN/KAT2B/MLLT1/NCOR1/NR2F2/RB1/SIRT6/TAF7/TARDBP/TFAP4	11
G2	G2	GO:0042326	negative regulation of phosphorylation	11/371	12/786	0.00164903911200309	0.0054047283088551	0.00177916415143173	CBFA2T3/JUN/KAT2B/MLLT1/NCOR1/NR2F2/RB1/SIRT6/TAF7/TARDBP/TFAP4	11
G2	G2	GO:0045936	negative regulation of phosphate metabolic process	11/371	12/786	0.00164903911200309	0.0054047283088551	0.00177916415143173	CBFA2T3/JUN/KAT2B/MLLT1/NCOR1/NR2F2/RB1/SIRT6/TAF7/TARDBP/TFAP4	11
G2	G2	GO:0050769	positive regulation of neurogenesis	11/371	12/786	0.00164903911200309	0.0054047283088551	0.00177916415143173	ADNP/CUX1/E2F1/EGR2/HDAC1/HDAC2/HES1/KDM1A/SKIL/SRF/XRCC5	11
G2	G2	GO:0051962	positive regulation of nervous system development	11/371	12/786	0.00164903911200309	0.0054047283088551	0.00177916415143173	ADNP/CUX1/E2F1/EGR2/HDAC1/HDAC2/HES1/KDM1A/SKIL/SRF/XRCC5	11
G2	G2	GO:1901135	carbohydrate derivative metabolic process	11/371	12/786	0.00164903911200309	0.0054047283088551	0.00177916415143173	ARNT/CBFA2T3/EP300/FOXK1/FOXK2/GATA1/NCOR1/SIRT6/TBPL1/TCF7L2/ZBTB7A	11
G2	G2	GO:1990823	response to leukemia inhibitory factor	11/371	12/786	0.00164903911200309	0.0054047283088551	0.00177916415143173	BCLAF1/CREB1/KDM5B/MYBL2/MYNN/NFYB/PML/SMARCA5/SRSF3/TRIM25/XRCC5	11
G2	G2	GO:1990830	cellular response to leukemia inhibitory factor	11/371	12/786	0.00164903911200309	0.0054047283088551	0.00177916415143173	BCLAF1/CREB1/KDM5B/MYBL2/MYNN/NFYB/PML/SMARCA5/SRSF3/TRIM25/XRCC5	11
G2	G2	GO:0001558	regulation of cell growth	15/371	18/786	0.00165089882888665	0.0054047283088551	0.00177916415143173	ADNP/BCL6/FOXP1/KAT7/PML/RB1/SIN3A/SMAD3/SMAD4/SMARCA4/SRF/TAF9B/TEAD1/YY1/ZNF639	15
G2	G2	GO:0043433	negative regulation of DNA-binding transcription factor activity	15/371	18/786	0.00165089882888665	0.0054047283088551	0.00177916415143173	BHLHE40/CEBPG/E2F1/HDAC2/HES1/ID3/KDM1A/PHB2/RB1/RNF2/SPI1/TAF1/TCF7L2/TFDP1/ZNF431	15
G2	G2	GO:0071375	cellular response to peptide hormone stimulus	15/371	18/786	0.00165089882888665	0.0054047283088551	0.00177916415143173	ESRRA/FOS/KAT2B/MAX/NCOA1/NR4A1/RB1/RBM4/RELA/SP1/SREBF1/STAT5A/STAT6/USF1/ZNF592	15
G2	G2	GO:0001503	ossification	20/371	26/786	0.00169882796282405	0.0055396564005132	0.0018235806715565	ATF4/BCOR/CBFB/CEBPB/CREB3L1/EGR2/ESRRA/GATA1/ID3/JUNB/JUND/LEF1/MEF2D/REST/RUNX1/SMAD1/SMAD3/SMAD4/SMAD5/ZBTB40	20
G2	G2	GO:0044057	regulation of system process	13/371	15/786	0.00176239211859061	0.00567958397592676	0.00186964295475484	EGR2/FOXP1/KDM5B/MEF2A/NEUROD1/NR4A1/SMAD3/SMAD4/SREBF1/SRF/TBX18/THRB/YY1	13
G2	G2	GO:1901214	regulation of neuron death	13/371	15/786	0.00176239211859061	0.00567958397592676	0.00186964295475484	ADNP/ATF2/ATF4/CEBPB/EGR1/ELK1/FOS/HDGF/JUN/MYBL2/NONO/NR3C1/REST	13
G2	G2	GO:2000036	regulation of stem cell population maintenance	13/371	15/786	0.00176239211859061	0.00567958397592676	0.00186964295475484	ARID4B/BRD9/DPF2/HDAC1/HDAC2/MYC/REST/SAP30/SIN3A/SMARCA4/SMARCE1/TEAD4/ZNF322	13
G2	G2	GO:0033043	regulation of organelle organization	30/371	43/786	0.00180570861480807	0.0057965354366407	0.00190814180880804	ARID1B/ARID2/CTCF/DPF2/EP300/HDAC8/HMBOX1/KAT2B/MYC/NBN/NFRKB/PML/PRDM9/PTTG1/RAD21/RB1/SIN3A/SIRT6/SMAD3/SMAD4/SMARCA4/SMARCA5/SMARCC2/SMARCE1/SREBF1/TAL1/TRIM28/XRCC5/YY1/ZEB2	30
G2	G2	GO:1901575	organic substance catabolic process	27/371	38/786	0.00202546632964927	0.00647678186806452	0.00213206982068344	AGO1/ARNT/ATF6/CBFA2T3/CSDE1/E2F1/EP300/FOXK1/FOXK2/FUS/MTA1/NCOR1/PCBP2/PML/POLR2G/RELA/SIRT6/SMAD3/SMAD4/TAF1/TAF15/TARDBP/TBL1XR1/TRIM24/TRIM25/YBX3/ZBTB7A	27
G2	G2	GO:0000082	G1/S transition of mitotic cell cycle	18/371	23/786	0.00210660283577918	0.00663338679205276	0.00218362206360397	ARID1B/ARID2/BACH1/BRD4/DPF2/E2F1/E2F3/E2F4/E2F6/MYC/PHF8/PML/RB1/SMARCA4/SMARCC2/SMARCE1/TFDP1/ZNF324	18
G2	G2	GO:0002262	myeloid cell homeostasis	18/371	23/786	0.00210660283577918	0.00663338679205276	0.00218362206360397	ARNT/BCL6/CEBPG/ETS1/GATA1/GATA2/IKZF1/KAT7/KLF1/KLF13/PKNOX1/RB1/RCOR1/SMAD5/SPI1/SRF/TAL1/ZBTB7A	18
G2	G2	GO:0034101	erythrocyte homeostasis	18/371	23/786	0.00210660283577918	0.00663338679205276	0.00218362206360397	ARNT/BCL6/CEBPG/ETS1/GATA1/GATA2/IKZF1/KAT7/KLF1/KLF13/PKNOX1/RB1/RCOR1/SMAD5/SPI1/SRF/TAL1/ZBTB7A	18
G2	G2	GO:0045444	fat cell differentiation	18/371	23/786	0.00210660283577918	0.00663338679205276	0.00218362206360397	ATF2/CEBPB/CREB1/CTBP1/E2F1/EGR2/EP300/GATA2/HES1/NR4A1/RREB1/SIRT6/SMAD3/SREBF1/TBL1XR1/TCF7L2/TFE3/ZBTB7A	18
G2	G2	GO:0051098	regulation of binding	24/371	33/786	0.00219340899078441	0.00688046546538835	0.00226495705272114	ADNP/CEBPG/E2F1/EP300/GATA1/GTF2F1/HDAC2/HES1/HMBOX1/HNRNPL/JUN/KDM1A/LEF1/MBD2/NEUROD1/RB1/SIN3A/SMAD3/SMAD4/TAF1/TCF7L2/TFAP4/TRIM28/ZBTB7A	24
G2	G2	GO:0033365	protein localization to organelle	21/371	28/786	0.00225012705875066	0.00700511254139357	0.00230598920022908	ATF2/CTCF/E2F3/HDAC8/HDGF/KAT7/LARP7/PHB2/PML/RAD21/RB1/RBM22/SIN3A/SIRT6/SMAD3/SPI1/SREBF1/TARDBP/TRIM28/XRCC5/ZBTB7A	21
G2	G2	GO:0048872	homeostasis of number of cells	21/371	28/786	0.00225012705875066	0.00700511254139357	0.00230598920022908	ARNT/BCL6/CEBPG/ETS1/FOXA3/GATA1/GATA2/IKZF1/KAT7/KLF1/KLF13/PKNOX1/RB1/RCOR1/SKIL/SMAD5/SPI1/SRF/TAL1/ZBTB7A/ZC3H8	21
G2	G2	GO:0009967	positive regulation of signal transduction	32/371	47/786	0.00239436498984354	0.00737926887978293	0.00242915645420606	ARNT/ATF3/ATF6/BCLAF1/BRD4/CC2D1A/CXXC5/EP300/FOXP1/HES1/JUN/LEF1/MAZ/MBD2/MIER1/MYC/NR2C1/PHB2/PML/PTBP1/RELA/SKIL/SMAD3/SMAD4/SMARCA4/SPI1/TBL1XR1/TCF7L2/THRB/TRIM25/ZEB2/ZMIZ1	32
G2	G2	GO:0051276	chromosome organization	32/371	47/786	0.00239436498984354	0.00737926887978293	0.00242915645420606	ARID1B/ARID2/CHD1/CHD2/CTCF/DPF2/HDAC8/HMBOX1/KAT2B/MYC/NBN/NFRKB/PHB2/PML/PRDM9/PTTG1/RAD21/RAD51/RB1/SIN3A/SIRT6/SMARCA4/SMARCA5/SMARCC2/SMARCE1/SMC3/TAL1/TCF7L2/TRIM28/XRCC5/YY1/ZBTB48	32
G2	G2	GO:0048511	rhythmic process	28/371	40/786	0.00239714431488706	0.00737926887978293	0.00242915645420606	ADNP/ATF4/BHLHE40/CBX3/CREB1/CREM/EGR1/EGR3/EP300/HDAC1/HDAC2/HNRNPL/ID3/JUND/KAT2B/KDM5B/MTA1/NCOR1/NFYA/NONO/NR2F6/PML/RBM4/SIN3A/SIRT6/SP1/SREBF1/TARDBP	28
G2	G2	GO:0010035	response to inorganic substance	16/371	20/786	0.00255606839806006	0.0078102089940724	0.00257101616646977	ADNP/ATF1/ATF2/ATF4/CREB1/FOS/FOSL1/FOXP1/HDAC2/JUN/JUNB/JUND/MEF2A/RAD51/RELA/STAT6	16
G2	G2	GO:0051338	regulation of transferase activity	16/371	20/786	0.00255606839806006	0.0078102089940724	0.00257101616646977	ADNP/BMI1/CCNT2/EGR1/HMBOX1/KAT2B/MLLT1/MYC/NBN/NR2F2/PHB2/RB1/TAF7/TFAP4/XRCC5/ZFP91	16
G2	G2	GO:0044772	mitotic cell cycle phase transition	25/371	35/786	0.00267117240848934	0.00810190160663127	0.00266703746668053	ARID1B/ARID2/BACH1/BRD4/DPF2/E2F1/E2F3/E2F4/E2F6/FOXM1/MTA3/MYC/NBN/PHB2/PHF8/PML/RAD21/RB1/SIN3A/SMARCA4/SMARCC2/SMARCE1/TFAP4/TFDP1/ZNF324	25
G2	G2	GO:0048732	gland development	25/371	35/786	0.00267117240848934	0.00810190160663127	0.00266703746668053	ASH1L/ATF2/CEBPB/CEBPG/CREB1/DEAF1/E2F8/ELK1/GATA2/HES1/JUN/KDM5B/LEF1/NR3C1/PHB2/PML/RELA/RREB1/SMAD3/SMAD4/SRF/STAT5A/STAT6/USF2/ZBTB1	25
G2	G2	GO:0044770	cell cycle phase transition	29/371	42/786	0.00278787637129566	0.00842490112204733	0.00277336457988927	ARID1B/ARID2/ATF2/BACH1/BRD4/CDC5L/DPF2/E2F1/E2F3/E2F4/E2F6/FOXM1/MTA3/MYC/NBN/PHB2/PHF8/PML/RAD21/RAD51/RB1/SIN3A/SMARCA4/SMARCC2/SMARCE1/TAF1/TFAP4/TFDP1/ZNF324	29
G2	G2	GO:0006475	internal protein amino acid acetylation	22/371	30/786	0.00285887724341906	0.00850847997598495	0.00280087761888882	ATF2/BMI1/CTBP1/CTCF/EP300/EP400/GATA2/HCFC1/KAT2B/KAT7/LEF1/MLLT1/NCOA1/NFYA/NFYB/PHF20/SIN3A/SMAD4/SMARCA5/SPI1/TAF1/TAF7	22
G2	G2	GO:0016573	histone acetylation	22/371	30/786	0.00285887724341906	0.00850847997598495	0.00280087761888882	ATF2/BMI1/CTBP1/CTCF/EP300/EP400/GATA2/HCFC1/KAT2B/KAT7/LEF1/MLLT1/NCOA1/NFYA/NFYB/PHF20/SIN3A/SMAD4/SMARCA5/SPI1/TAF1/TAF7	22
G2	G2	GO:0018393	internal peptidyl-lysine acetylation	22/371	30/786	0.00285887724341906	0.00850847997598495	0.00280087761888882	ATF2/BMI1/CTBP1/CTCF/EP300/EP400/GATA2/HCFC1/KAT2B/KAT7/LEF1/MLLT1/NCOA1/NFYA/NFYB/PHF20/SIN3A/SMAD4/SMARCA5/SPI1/TAF1/TAF7	22
G2	G2	GO:0022603	regulation of anatomical structure morphogenesis	22/371	30/786	0.00285887724341906	0.00850847997598495	0.00280087761888882	ADNP/AGO1/ATF2/BCL6/CREB3L1/CUX1/ETS1/FOXJ2/FOXP1/GATA2/GTF2I/HES1/PHB2/PML/RREB1/RUNX1/SIRT6/SKIL/SMAD1/SP1/SRF/TBX18	22
G2	G2	GO:0031175	neuron projection development	19/371	25/786	0.00286709991918038	0.00850847997598495	0.00280087761888882	ADNP/ATF1/CBFA2T2/CREB1/CUX1/EGR2/EP300/ETV1/HDAC2/HES1/JUN/KDM1A/MEF2A/NR2F1/RB1/SIN3A/SKIL/SMAD4/SRF	19
G2	G2	GO:0033500	carbohydrate homeostasis	14/371	17/786	0.00299789107462083	0.00870866245268375	0.00286677500834757	FOXA3/FOXK1/FOXK2/HMGN3/KLF15/NEUROD1/RBM4/SIN3A/SIRT6/SMAD4/SMARCA4/SRF/TCF7L2/USF1	14
G2	G2	GO:0042593	glucose homeostasis	14/371	17/786	0.00299789107462083	0.00870866245268375	0.00286677500834757	FOXA3/FOXK1/FOXK2/HMGN3/KLF15/NEUROD1/RBM4/SIN3A/SIRT6/SMAD4/SMARCA4/SRF/TCF7L2/USF1	14
G2	G2	GO:0050679	positive regulation of epithelial cell proliferation	14/371	17/786	0.00299789107462083	0.00870866245268375	0.00286677500834757	ARNT/EGR3/GATA2/HSF4/JUN/KDM5B/MTA3/MYC/NR4A1/RREB1/SIRT6/SP1/STAT5A/TCF7L2	14
G2	G2	GO:1901983	regulation of protein acetylation	14/371	17/786	0.00299789107462083	0.00870866245268375	0.00286677500834757	CTBP1/CTCF/GATA2/HDAC2/KAT7/KLF15/NFYA/NFYB/PML/SIN3A/SMAD4/SMARCA5/SPI1/TAF7	14
G2	G2	GO:2000756	regulation of peptidyl-lysine acetylation	14/371	17/786	0.00299789107462083	0.00870866245268375	0.00286677500834757	CTBP1/CTCF/GATA2/HDAC2/KAT7/KLF15/NFYA/NFYB/PML/SIN3A/SMAD4/SMARCA5/SPI1/TAF7	14
G2	G2	GO:2001234	negative regulation of apoptotic signaling pathway	14/371	17/786	0.00299789107462083	0.00870866245268375	0.00286677500834757	BMI1/CREB3/CREB3L1/GATA1/HDAC1/KDM1A/MAZ/MNT/NONO/RB1/RELA/TAF9B/TCF7L2/YBX3	14
G2	G2	GO:0035239	tube morphogenesis	34/371	51/786	0.00302567077740117	0.00875852067142443	0.00288318766600001	AGO1/ARID2/ATF2/CREB3L1/DEAF1/E2F8/EGR3/ETS1/FOXJ2/FOXP1/GATA2/GTF2I/HES1/JUN/JUNB/KDM5B/LEF1/MYC/NR2F2/NR3C1/NR4A1/PHB2/PKNOX1/PML/RUNX1/SIRT6/SMAD1/SMAD3/SMAD4/SP1/SPI1/SRF/VEZF1/ZMIZ1	34
G2	G2	GO:0040007	growth	30/371	44/786	0.00319426456817344	0.00915100790663078	0.00301238920562774	ADNP/ARID2/ATF2/BCL6/CREB1/DMBX1/EP300/FOXP1/KAT7/KDM5B/NBN/PML/RB1/RUNX1/SIN3A/SMAD1/SMAD3/SMAD4/SMARCA4/SP2/SRF/STAT5A/TAF9B/TBL1XR1/TEAD1/TRIM28/YBX3/YY1/ZMIZ1/ZNF639	30
G2	G2	GO:0006091	generation of precursor metabolites and energy	10/371	11/786	0.00326571745460414	0.00915100790663078	0.00301238920562774	ARNT/CBFA2T3/EP300/FOXK1/FOXK2/MYC/NCOR1/PHB2/SIRT6/ZBTB7A	10
G2	G2	GO:0035051	cardiocyte differentiation	10/371	11/786	0.00326571745460414	0.00915100790663078	0.00301238920562774	FOXP1/HES1/MEF2A/REST/SIRT6/SMAD4/SOX6/SRF/TBX18/YY1	10
G2	G2	GO:0046631	alpha-beta T cell activation	10/371	11/786	0.00326571745460414	0.00915100790663078	0.00301238920562774	ATF2/BCL6/CBFB/ELF4/FOXP1/IRF1/JUNB/LEF1/RUNX1/STAT6	10
G2	G2	GO:0002244	hematopoietic progenitor cell differentiation	12/371	14/786	0.00331654710797891	0.00915100790663078	0.00301238920562774	ATF2/CHD2/DPF2/GATA2/HES1/REST/SIN3A/SPI1/SRF/TCF15/XRCC5/ZBTB1	12
G2	G2	GO:0002252	immune effector process	12/371	14/786	0.00331654710797891	0.00915100790663078	0.00301238920562774	BCL6/CEBPG/FOXP1/GATA1/GATA2/JUNB/LEF1/NBN/PHB2/SPI1/STAT6/ZBTB1	12
G2	G2	GO:0002761	regulation of myeloid leukocyte differentiation	12/371	14/786	0.00331654710797891	0.00915100790663078	0.00301238920562774	CEBPB/CREB1/ESRRA/FOS/FOXP1/GATA2/LEF1/MITF/MYC/RB1/RUNX1/TFE3	12
G2	G2	GO:0010720	positive regulation of cell development	12/371	14/786	0.00331654710797891	0.00915100790663078	0.00301238920562774	ADNP/CUX1/E2F1/EGR2/HDAC1/HDAC2/HES1/KDM1A/RREB1/SKIL/SRF/XRCC5	12
G2	G2	GO:0031344	regulation of cell projection organization	12/371	14/786	0.00331654710797891	0.00915100790663078	0.00301238920562774	ADNP/ATF1/CBFA2T2/CUX1/EP300/HDAC2/HES1/KDM1A/NR2F1/RREB1/SKIL/SRF	12
G2	G2	GO:0045859	regulation of protein kinase activity	12/371	14/786	0.00331654710797891	0.00915100790663078	0.00301238920562774	ADNP/CCNT2/EGR1/KAT2B/MLLT1/NR2F2/PHB2/RB1/TAF7/TFAP4/XRCC5/ZFP91	12
G2	G2	GO:0051099	positive regulation of binding	12/371	14/786	0.00331654710797891	0.00915100790663078	0.00301238920562774	CEBPG/EP300/HES1/HMBOX1/HNRNPL/KDM1A/MBD2/NEUROD1/RB1/TAF1/TCF7L2/TRIM28	12
G2	G2	GO:0051402	neuron apoptotic process	12/371	14/786	0.00331654710797891	0.00915100790663078	0.00301238920562774	ADNP/ATF2/ATF4/CEBPB/HDGF/JUN/MAX/MYBL2/NONO/NR3C1/RB1/THRB	12
G2	G2	GO:0120035	regulation of plasma membrane bounded cell projection organization	12/371	14/786	0.00331654710797891	0.00915100790663078	0.00301238920562774	ADNP/ATF1/CBFA2T2/CUX1/EP300/HDAC2/HES1/KDM1A/NR2F1/RREB1/SKIL/SRF	12
G2	G2	GO:1902459	positive regulation of stem cell population maintenance	12/371	14/786	0.00331654710797891	0.00915100790663078	0.00301238920562774	ARID4B/BRD9/DPF2/HDAC1/HDAC2/REST/SAP30/SIN3A/SMARCA4/SMARCE1/TEAD4/ZNF322	12
G2	G2	GO:0071496	cellular response to external stimulus	17/371	22/786	0.00361045488704145	0.00992875093936398	0.00326841179247963	ADNP/ATF2/ATF3/ATF4/FOS/FOSL1/FOXA3/HNRNPL/IRF1/MAX/NCOA1/SP1/SREBF1/SRF/TRIM24/USF1/USF2	17
G2	G2	GO:0030522	intracellular receptor signaling pathway	27/371	39/786	0.0037092878220708	0.010132988255657	0.00333564398080957	ARNT/EP300/ESRRA/FOXP1/HDAC1/KDM1A/NCOA1/NCOR1/NR2C1/NR2C2/NR2F1/NR2F2/NR2F6/NR3C1/NR4A1/PHB2/PML/RBFOX2/RELA/SAFB/SMARCA4/SREBF1/TAF7/THRB/TRIM24/ZBTB7A/ZMIZ1	27
G2	G2	GO:0050790	regulation of catalytic activity	27/371	39/786	0.0037092878220708	0.010132988255657	0.00333564398080957	ADNP/BCL6/BMI1/CCNT2/EGR1/GTF2F1/HDAC1/HMBOX1/JUN/KAT2B/MLLT1/MYC/NBN/NR2F2/NR4A1/PHB2/PML/PTTG1/RB1/REST/SMAD3/SUZ12/TAF7/TFAP4/XRCC5/ZEB2/ZFP91	27
G2	G2	GO:0030855	epithelial cell differentiation	28/371	41/786	0.00425887814236163	0.0115959553381133	0.00381723314479521	ARID4B/ATF4/CBFA2T2/CEBPB/CREB1/E2F4/E2F8/FOXJ2/GATA1/GATA2/HDAC1/HDAC2/HES1/HSF4/ID3/JUN/KDM5B/KLF15/MAFF/NEUROD1/NR2F2/RBM4/SKIL/SMAD3/SMAD4/TCF15/THRB/VEZF1	28
G2	G2	GO:0014706	striated muscle tissue development	15/371	19/786	0.00446853299916262	0.0120870154895382	0.003978883567848	ARID2/CREB1/FOXP1/LEF1/MEF2A/RUNX1/SIRT6/SMAD1/SMAD3/SMAD4/SMAD5/SOX6/SRF/TBX18/YY1	15
G2	G2	GO:0016049	cell growth	15/371	19/786	0.00446853299916262	0.0120870154895382	0.003978883567848	ADNP/BCL6/FOXP1/KAT7/PML/RB1/SIN3A/SMAD3/SMAD4/SMARCA4/SRF/TAF9B/TEAD1/YY1/ZNF639	15
G2	G2	GO:0001654	eye development	21/371	29/786	0.00461390372843154	0.0123186750030939	0.00405514277613809	ATF4/ATF6/HDAC1/HDAC2/HES1/HSF4/JUN/KDM5B/MAX/MEIS2/MITF/NEUROD1/PBX2/PKNOX1/SIX5/SKIL/SMAD3/SMARCA4/SRF/THRB/YY1	21
G2	G2	GO:0031056	regulation of histone modification	21/371	29/786	0.00461390372843154	0.0123186750030939	0.00405514277613809	BCL6/BCOR/BRD4/CTBP1/CTCF/CTCFL/GATA2/HCFC1/KAT7/KDM1A/NFYA/NFYB/PHF20/PRDM9/SIN3A/SMAD4/SMARCA5/SPI1/SREBF1/TAF7/ZNF274	21
G2	G2	GO:0048880	sensory system development	21/371	29/786	0.00461390372843154	0.0123186750030939	0.00405514277613809	ATF4/ATF6/HDAC1/HDAC2/HES1/HSF4/JUN/KDM5B/MAX/MEIS2/MITF/NEUROD1/PBX2/PKNOX1/SIX5/SKIL/SMAD3/SMARCA4/SRF/THRB/YY1	21
G2	G2	GO:0150063	visual system development	21/371	29/786	0.00461390372843154	0.0123186750030939	0.00405514277613809	ATF4/ATF6/HDAC1/HDAC2/HES1/HSF4/JUN/KDM5B/MAX/MEIS2/MITF/NEUROD1/PBX2/PKNOX1/SIX5/SKIL/SMAD3/SMARCA4/SRF/THRB/YY1	21
G2	G2	GO:0000904	cell morphogenesis involved in differentiation	18/371	24/786	0.00478121257832559	0.012630008086719	0.00415762945629793	ADNP/ATF4/CREB1/CUX1/EGR2/EP300/ETV1/GATA1/HES1/LEF1/MEF2A/RB1/RREB1/SIN3A/SKIL/SMAD4/SPI1/SRF	18
G2	G2	GO:0050877	nervous system process	18/371	24/786	0.00478121257832559	0.012630008086719	0.00415762945629793	ADNP/ATF6/CEBPB/CREB1/EGR2/EP300/FOS/FOSL1/HSF4/LEF1/MEIS2/NBN/NR2F6/NR4A1/SRF/TCF15/THRB/ZIC2	18
G2	G2	GO:0097193	intrinsic apoptotic signaling pathway	18/371	24/786	0.00478121257832559	0.012630008086719	0.00415762945629793	ATF2/ATF4/BCLAF1/CEBPB/CREB3/CREB3L1/E2F1/EP300/HDAC1/HNRNPK/KDM1A/MYC/NBN/NONO/PML/SKIL/TAF9B/YBX3	18
G2	G2	GO:0043207	response to external biotic stimulus	29/371	43/786	0.00482236672401998	0.012630008086719	0.00415762945629793	ATF2/CEBPB/CEBPG/ELF4/EP300/FOS/FOSL1/FOXP1/GATA1/GTF2F1/HDAC2/IRF1/IRF2/IRF9/JUND/NONO/NR4A1/PCBP2/PHB2/PML/RELA/SIN3A/SMAD3/SPI1/TRIM25/TRIM28/XRCC5/ZBTB1/ZNF175	29
G2	G2	GO:0051248	negative regulation of protein metabolic process	29/371	43/786	0.00482236672401998	0.012630008086719	0.00415762945629793	AGO1/ATF4/BCOR/CSDE1/CTBP1/HDAC2/HDAC8/HMG20A/JUN/KAT2B/KDM1A/KLF15/MLLT1/NR2F2/NR4A1/PML/POLR2G/PTTG1/RB1/RBM4/RELA/SIN3A/SMAD3/SMAD4/SPI1/TAF1/TAF7/TARDBP/TFAP4	29
G2	G2	GO:0051707	response to other organism	29/371	43/786	0.00482236672401998	0.012630008086719	0.00415762945629793	ATF2/CEBPB/CEBPG/ELF4/EP300/FOS/FOSL1/FOXP1/GATA1/GTF2F1/HDAC2/IRF1/IRF2/IRF9/JUND/NONO/NR4A1/PCBP2/PHB2/PML/RELA/SIN3A/SMAD3/SPI1/TRIM25/TRIM28/XRCC5/ZBTB1/ZNF175	29
G2	G2	GO:0043549	regulation of kinase activity	13/371	16/786	0.00538069069959191	0.0140419002426394	0.0046224054387253	ADNP/CCNT2/EGR1/KAT2B/MLLT1/NBN/NR2F2/PHB2/RB1/TAF7/TFAP4/XRCC5/ZFP91	13
G2	G2	GO:0009607	response to biotic stimulus	30/371	45/786	0.00539549379020204	0.0140419002426394	0.0046224054387253	ATF2/CEBPB/CEBPG/DACH1/ELF4/EP300/FOS/FOSL1/FOXP1/GATA1/GTF2F1/HDAC2/IRF1/IRF2/IRF9/JUND/NONO/NR4A1/PCBP2/PHB2/PML/RELA/SIN3A/SMAD3/SPI1/TRIM25/TRIM28/XRCC5/ZBTB1/ZNF175	30
G2	G2	GO:0007423	sensory organ development	26/371	38/786	0.00567618655089943	0.0146797928040503	0.00483239112401272	ATF4/ATF6/GATA2/HDAC1/HDAC2/HES1/HSF4/JUN/KDM5B/LEF1/MAX/MEIS2/MITF/NEUROD1/OTX1/PBX2/PKNOX1/SIX5/SKIL/SMAD3/SMARCA4/SRF/TBX18/TCF15/THRB/YY1	26
G2	G2	GO:0048514	blood vessel morphogenesis	26/371	38/786	0.00567618655089943	0.0146797928040503	0.00483239112401272	AGO1/ARID2/ATF2/CREB3L1/E2F8/EGR3/ETS1/FOXJ2/GATA2/GTF2I/HES1/JUN/JUNB/LEF1/NR2F2/NR4A1/PKNOX1/PML/RUNX1/SIRT6/SMAD1/SP1/SPI1/SRF/VEZF1/ZMIZ1	26
G2	G2	GO:0040008	regulation of growth	19/371	26/786	0.00603812380071903	0.0151144499167671	0.00497547442236161	ADNP/BCL6/CREB1/FOXP1/KAT7/PML/RB1/RUNX1/SIN3A/SMAD3/SMAD4/SMARCA4/SRF/STAT5A/TAF9B/TEAD1/YBX3/YY1/ZNF639	19
G2	G2	GO:0016055	Wnt signaling pathway	16/371	21/786	0.0061113550716502	0.0151144499167671	0.00497547442236161	EGR1/HBP1/HDAC1/HMGXB4/KLF15/LEF1/MBD2/MITF/SMAD3/SMARCA4/TBL1XR1/TBX18/TCF7/TCF7L2/ZBTB33/ZEB2	16
G2	G2	GO:0031668	cellular response to extracellular stimulus	16/371	21/786	0.0061113550716502	0.0151144499167671	0.00497547442236161	ADNP/ATF2/ATF3/ATF4/FOS/FOSL1/FOXA3/HNRNPL/MAX/NCOA1/SP1/SREBF1/SRF/TRIM24/USF1/USF2	16
G2	G2	GO:0050767	regulation of neurogenesis	16/371	21/786	0.0061113550716502	0.0151144499167671	0.00497547442236161	ADNP/BHLHE40/CUX1/E2F1/EGR2/HDAC1/HDAC2/HES1/HLTF/KDM1A/LEF1/RB1/REST/SKIL/SRF/XRCC5	16
G2	G2	GO:0051960	regulation of nervous system development	16/371	21/786	0.0061113550716502	0.0151144499167671	0.00497547442236161	ADNP/BHLHE40/CUX1/E2F1/EGR2/HDAC1/HDAC2/HES1/HLTF/KDM1A/LEF1/RB1/REST/SKIL/SRF/XRCC5	16
G2	G2	GO:0198738	cell-cell signaling by wnt	16/371	21/786	0.0061113550716502	0.0151144499167671	0.00497547442236161	EGR1/HBP1/HDAC1/HMGXB4/KLF15/LEF1/MBD2/MITF/SMAD3/SMARCA4/TBL1XR1/TBX18/TCF7/TCF7L2/ZBTB33/ZEB2	16
G2	G2	GO:1905114	cell surface receptor signaling pathway involved in cell-cell signaling	16/371	21/786	0.0061113550716502	0.0151144499167671	0.00497547442236161	EGR1/HBP1/HDAC1/HMGXB4/KLF15/LEF1/MBD2/MITF/SMAD3/SMARCA4/TBL1XR1/TBX18/TCF7/TCF7L2/ZBTB33/ZEB2	16
G2	G2	GO:0001678	cellular glucose homeostasis	11/371	13/786	0.00617323199323552	0.0151144499167671	0.00497547442236161	FOXA3/FOXK1/FOXK2/HMGN3/KLF15/NEUROD1/RBM4/SIN3A/SMAD4/SMARCA4/SRF	11
G2	G2	GO:0009411	response to UV	11/371	13/786	0.00617323199323552	0.0151144499167671	0.00497547442236161	ATF4/EP300/KDM1A/MYC/PML/RELA/SIRT6/TAF1/USF1/YY1/ZBTB1	11
G2	G2	GO:0010975	regulation of neuron projection development	11/371	13/786	0.00617323199323552	0.0151144499167671	0.00497547442236161	ADNP/ATF1/CBFA2T2/CUX1/EP300/HDAC2/HES1/KDM1A/NR2F1/SKIL/SRF	11
G2	G2	GO:0017015	regulation of transforming growth factor beta receptor signaling pathway	11/371	13/786	0.00617323199323552	0.0151144499167671	0.00497547442236161	ARID4B/EP300/HDAC1/HDAC2/SAP30/SIN3A/SKIL/SMAD3/SMAD4/ZBTB7A/ZEB2	11
G2	G2	GO:0030336	negative regulation of cell migration	11/371	13/786	0.00617323199323552	0.0151144499167671	0.00497547442236161	ARID2/ARID4B/DACH1/HDAC1/HDAC2/MITF/NR2F2/SAP30/SIN3A/SIN3B/SRF	11
G2	G2	GO:0032200	telomere organization	11/371	13/786	0.00617323199323552	0.0151144499167671	0.00497547442236161	HDAC8/HMBOX1/MYC/NBN/NFRKB/PML/RAD51/SIRT6/XRCC5/YY1/ZBTB48	11
G2	G2	GO:0040013	negative regulation of locomotion	11/371	13/786	0.00617323199323552	0.0151144499167671	0.00497547442236161	ARID2/ARID4B/DACH1/HDAC1/HDAC2/MITF/NR2F2/SAP30/SIN3A/SIN3B/SRF	11
G2	G2	GO:0043620	regulation of DNA-templated transcription in response to stress	11/371	13/786	0.00617323199323552	0.0151144499167671	0.00497547442236161	ARNT/ATF3/ATF4/ATF6/BCLAF1/CEBPB/CREB3L1/EGR1/JUN/RELA/SIN3A	11
G2	G2	GO:1903844	regulation of cellular response to transforming growth factor beta stimulus	11/371	13/786	0.00617323199323552	0.0151144499167671	0.00497547442236161	ARID4B/EP300/HDAC1/HDAC2/SAP30/SIN3A/SKIL/SMAD3/SMAD4/ZBTB7A/ZEB2	11
G2	G2	GO:2000146	negative regulation of cell motility	11/371	13/786	0.00617323199323552	0.0151144499167671	0.00497547442236161	ARID2/ARID4B/DACH1/HDAC1/HDAC2/MITF/NR2F2/SAP30/SIN3A/SIN3B/SRF	11
G2	G2	GO:0000018	regulation of DNA recombination	9/371	10/786	0.00641219087377999	0.0151144499167671	0.00497547442236161	ARID2/BCL6/EP400/FUS/KDM1A/PRDM9/RAD51/SIRT6/STAT6	9
G2	G2	GO:0002263	cell activation involved in immune response	9/371	10/786	0.00641219087377999	0.0151144499167671	0.00497547442236161	BCL6/FOXP1/GATA1/GATA2/JUNB/LEF1/NBN/SPI1/STAT6	9
G2	G2	GO:0002366	leukocyte activation involved in immune response	9/371	10/786	0.00641219087377999	0.0151144499167671	0.00497547442236161	BCL6/FOXP1/GATA1/GATA2/JUNB/LEF1/NBN/SPI1/STAT6	9
G2	G2	GO:0006606	protein import into nucleus	9/371	10/786	0.00641219087377999	0.0151144499167671	0.00497547442236161	ATF2/E2F3/PHB2/PML/RBM22/SIRT6/SMAD3/TARDBP/TRIM28	9
G2	G2	GO:0016925	protein sumoylation	9/371	10/786	0.00641219087377999	0.0151144499167671	0.00497547442236161	ARNT/EGR1/EGR2/HMG20A/PML/RELA/TRIM28/ZBED1/ZMIZ1	9
G2	G2	GO:0043542	endothelial cell migration	9/371	10/786	0.00641219087377999	0.0151144499167671	0.00497547442236161	EGR3/ETS1/FOXP1/GATA2/NR2F2/NR4A1/SP1/SRF/STAT5A	9
G2	G2	GO:0045667	regulation of osteoblast differentiation	9/371	10/786	0.00641219087377999	0.0151144499167671	0.00497547442236161	ATF4/CEBPB/ESRRA/ID3/JUND/REST/SMAD1/SMAD3/SMAD5	9
G2	G2	GO:0045862	positive regulation of proteolysis	9/371	10/786	0.00641219087377999	0.0151144499167671	0.00497547442236161	CBFA2T3/HDAC2/MYC/PML/REST/SIRT6/SMAD3/TAF1/TFAP4	9
G2	G2	GO:0046632	alpha-beta T cell differentiation	9/371	10/786	0.00641219087377999	0.0151144499167671	0.00497547442236161	ATF2/BCL6/CBFB/FOXP1/IRF1/JUNB/LEF1/RUNX1/STAT6	9
G2	G2	GO:0051170	import into nucleus	9/371	10/786	0.00641219087377999	0.0151144499167671	0.00497547442236161	ATF2/E2F3/PHB2/PML/RBM22/SIRT6/SMAD3/TARDBP/TRIM28	9
G2	G2	GO:0070661	leukocyte proliferation	9/371	10/786	0.00641219087377999	0.0151144499167671	0.00497547442236161	BCL6/BMI1/CEBPB/ELF4/HES1/IRF1/JUNB/LEF1/STAT6	9
G2	G2	GO:0140467	integrated stress response signaling	9/371	10/786	0.00641219087377999	0.0151144499167671	0.00497547442236161	ATF4/CEBPB/CEBPG/CREB3/FOS/FOSL1/JUN/JUNB/NFE2	9
G2	G2	GO:1901522	positive regulation of transcription from RNA polymerase II promoter involved in cellular response to chemical stimulus	9/371	10/786	0.00641219087377999	0.0151144499167671	0.00497547442236161	ATF2/ATF4/CREB3/EP300/JUN/RELA/SMAD1/SMAD4/SMAD5	9
G2	G2	GO:2000142	regulation of DNA-templated transcription initiation	9/371	10/786	0.00641219087377999	0.0151144499167671	0.00497547442236161	BCLAF1/FOSL1/GTF2A2/JUN/MITF/SRF/TAF1/TAF7/TBP	9
G2	G2	GO:0007507	heart development	27/371	40/786	0.00643450895237554	0.0151238458282331	0.00497856743053798	ARID2/ATF2/BCOR/CREB1/EP300/FOXP1/HES1/ID3/JUN/KAT2B/MBD2/MEF2A/MEF2D/RB1/REST/RUNX1/SIRT6/SMAD1/SMAD3/SMAD4/SMAD5/SOX6/SRF/TBX18/YY1/ZBTB14/ZMIZ1	27
G2	G2	GO:0001701	in utero embryonic development	28/371	42/786	0.00720088168449353	0.0168770664480317	0.00555570417045255	ARNT/ATF2/BCOR/BMI1/CEBPB/E2F8/FOSL1/GABPA/GATA1/GATA2/HES1/JUNB/LEF1/MAFF/NBN/NCOA1/NR2F2/POU5F1/SIN3A/SKIL/SMAD3/SMAD4/SRF/TBL1XR1/TEAD4/TRIM28/YBX3/ZMIZ1	28
G2	G2	GO:0001525	angiogenesis	20/371	28/786	0.00735480716022673	0.0171404404157826	0.00564240335218108	AGO1/ATF2/CREB3L1/E2F8/EGR3/ETS1/FOXJ2/GATA2/GTF2I/JUN/LEF1/NR4A1/PKNOX1/PML/RUNX1/SIRT6/SMAD1/SP1/SRF/VEZF1	20
G2	G2	GO:0048232	male gamete generation	20/371	28/786	0.00735480716022673	0.0171404404157826	0.00564240335218108	AFF4/ARID4B/BCL6/CREM/E2F1/FOXA3/FOXJ2/LARP7/NR2C2/PRDM9/PTTG1/RB1/SIX5/SKIL/SMAD4/TBPL1/TCFL5/YBX3/YY1/ZNF35	20
G2	G2	GO:0007346	regulation of mitotic cell cycle	24/371	35/786	0.00756424221942248	0.0175788727634466	0.00578672940729726	ARID1B/ARID2/ATF2/BCL6/BRD4/DPF2/E2F1/E4F1/HES1/MEIS2/MTA3/NBN/PHB2/PML/RAD21/RB1/SIN3A/SMARCA4/SMARCC2/SMARCE1/TAL1/TFAP4/TFDP1/THAP1	24
G2	G2	GO:0031669	cellular response to nutrient levels	14/371	18/786	0.0077123639346904	0.0176252084380044	0.00580198249059666	ATF2/ATF3/ATF4/FOS/FOXA3/HNRNPL/MAX/NCOA1/SP1/SREBF1/SRF/TRIM24/USF1/USF2	14
G2	G2	GO:0042113	B cell activation	14/371	18/786	0.0077123639346904	0.0176252084380044	0.00580198249059666	BCL6/BMI1/CEBPG/EP300/KLF6/LEF1/NBN/PHB2/SPI1/STAT6/TCF3/YY1/ZBTB1/ZBTB7A	14
G2	G2	GO:0045814	negative regulation of gene expression, epigenetic	14/371	18/786	0.0077123639346904	0.0176252084380044	0.00580198249059666	BMI1/CBX3/CTBP1/CTCF/HDAC1/KDM1A/MBD2/PHF8/RB1/SIN3A/SIRT6/SMARCA5/SPI1/TRIM28	14
G2	G2	GO:0071214	cellular response to abiotic stimulus	14/371	18/786	0.0077123639346904	0.0176252084380044	0.00580198249059666	ATF4/EGR1/ELK1/EP300/IRF1/KDM1A/MYC/RAD51/REST/TAF1/XRCC5/YBX3/YY1/ZBTB1	14
G2	G2	GO:0090287	regulation of cellular response to growth factor stimulus	14/371	18/786	0.0077123639346904	0.0176252084380044	0.00580198249059666	ARID4B/ARNT/CREB3L1/EP300/HDAC1/HDAC2/HES1/SAP30/SIN3A/SKIL/SMAD3/SMAD4/ZBTB7A/ZEB2	14
G2	G2	GO:0104004	cellular response to environmental stimulus	14/371	18/786	0.0077123639346904	0.0176252084380044	0.00580198249059666	ATF4/EGR1/ELK1/EP300/IRF1/KDM1A/MYC/RAD51/REST/TAF1/XRCC5/YBX3/YY1/ZBTB1	14
G2	G2	GO:0016567	protein ubiquitination	17/371	23/786	0.00787136903228454	0.017889475073374	0.00588897552654607	BCOR/BMI1/CBFB/E4F1/HDAC8/HLTF/KDM1A/MTA1/PML/RAD51/RNF2/SUZ12/TAF1/TRIM24/TRIM25/TRIM28/ZFP91	17
G2	G2	GO:0071824	protein-DNA complex subunit organization	17/371	23/786	0.00787136903228454	0.017889475073374	0.00588897552654607	ARID2/CHD1/CHD2/GTF2A2/MYC/NFE2/RAD51/RB1/SIRT6/SMARCA4/SMARCA5/SMARCC2/SMARCE1/TAF1/TAF7/TBP/UBTF	17
G2	G2	GO:0022607	cellular component assembly	41/371	66/786	0.00795934778316126	0.0180397305524946	0.00593843761728053	ADNP/AGO1/ATF1/CSDE1/DDX20/E2F4/EP300/FUS/GTF2A2/HCFC1/HES1/KAT2B/MAX/MBD2/MEF2A/MITF/MYBL2/NBN/NCOR1/PML/RAD51/RB1/SIRT6/SMAD1/SMAD3/SMAD4/SMARCA4/SMARCA5/SMC3/SRF/TAF1/TAF7/TAL1/TBP/TBPL1/TEAD1/TFAP4/UBTF/XRCC5/ZBTB1/ZNF148	41
G2	G2	GO:0007623	circadian rhythm	21/371	30/786	0.008708965526794	0.0195880130881835	0.00644811148548814	ATF4/BHLHE40/CREB1/EGR1/EGR3/EP300/HDAC1/HDAC2/HNRNPL/ID3/JUND/MTA1/NCOR1/NONO/NR2F6/PML/RBM4/SIN3A/SIRT6/SREBF1/TARDBP	21
G2	G2	GO:0009057	macromolecule catabolic process	21/371	30/786	0.008708965526794	0.0195880130881835	0.00644811148548814	AGO1/ATF6/CBFA2T3/CSDE1/E2F1/FUS/MTA1/PCBP2/PML/POLR2G/RELA/SIRT6/SMAD3/SMAD4/TAF1/TAF15/TARDBP/TBL1XR1/TRIM24/TRIM25/YBX3	21
G2	G2	GO:0008104	protein localization	30/371	46/786	0.0087374409896382	0.0195880130881835	0.00644811148548814	ATF2/BCL6/CTCF/E2F3/EGR2/HDAC8/HDGF/HMGN3/KAT7/KDM1A/LARP7/NEUROD1/PHB2/PML/RAD21/RB1/RBM22/RBM4/REST/SIN3A/SIRT6/SMAD3/SPI1/SREBF1/TARDBP/TCF7L2/TRIM25/TRIM28/XRCC5/ZBTB7A	30
G2	G2	GO:0009056	catabolic process	30/371	46/786	0.0087374409896382	0.0195880130881835	0.00644811148548814	AGO1/ARNT/ATF6/CBFA2T3/CSDE1/E2F1/EP300/FOXK1/FOXK2/FUS/MTA1/NCOR1/PCBP2/PHB2/PML/POLR2G/RELA/SIRT6/SMAD3/SMAD4/SREBF1/SUPT5H/TAF1/TAF15/TARDBP/TBL1XR1/TRIM24/TRIM25/YBX3/ZBTB7A	30
G2	G2	GO:0006810	transport	36/371	57/786	0.00885343794310043	0.0197407737920483	0.00649839826264555	ATF2/ATF4/CEBPB/CREB1/CREB3L1/E2F3/EGR2/GATA1/GATA2/HES1/HMGN3/HMGXB4/HNRNPK/KDM5B/KLF15/MEF2A/MYC/NEUROD1/NR4A1/PHB2/PML/RBM22/RBM4/REST/SIRT6/SMAD3/SMAD4/SPI1/SREBF1/SRSF3/STAT5A/TAF7/TARDBP/TCF7L2/TRIM28/USF2	36
G2	G2	GO:0051641	cellular localization	36/371	57/786	0.00885343794310043	0.0197407737920483	0.00649839826264555	ATF2/BCL6/CTCF/E2F3/EGR2/GATA1/GATA2/HDAC8/HDGF/HMGN3/HMGXB4/KAT2B/KAT7/KDM1A/LARP7/NEUROD1/NR4A1/PHB2/PML/RAD21/RB1/RBM22/RBM4/REST/SIN3A/SIRT6/SMAD3/SPI1/SREBF1/SRSF3/TARDBP/TCF7L2/TRIM25/TRIM28/XRCC5/ZBTB7A	36
G2	G2	GO:0045596	negative regulation of cell differentiation	31/371	48/786	0.00949927763773983	0.0207516169632296	0.00683115429220188	BCL6/BRD9/CBFB/DPF2/E2F1/FOXJ2/FOXP1/GABPA/GATA2/HES1/HMG20A/ID3/IRF1/KLF13/MEIS2/MYC/NFATC3/PTBP1/RB1/REST/RUNX1/SKIL/SMAD1/SMAD3/SMAD4/SMARCA4/SOX6/SUZ12/TCF15/YY1/ZC3H8	31
G2	G2	GO:0000070	mitotic sister chromatid segregation	12/371	15/786	0.00953316706553213	0.0207516169632296	0.00683115429220188	ARID1B/ARID2/DPF2/KAT2B/PTTG1/RAD21/RB1/SMARCA4/SMARCA5/SMARCC2/SMARCE1/SMC3	12
G2	G2	GO:0005975	carbohydrate metabolic process	12/371	15/786	0.00953316706553213	0.0207516169632296	0.00683115429220188	ARNT/ATF3/ATF4/CBFA2T3/EP300/FOXK1/FOXK2/KAT2B/NCOR1/NR3C1/SIRT6/ZBTB7A	12
G2	G2	GO:0009743	response to carbohydrate	12/371	15/786	0.00953316706553213	0.0207516169632296	0.00683115429220188	ADNP/EGR1/HMGN3/KAT7/NEUROD1/RBM4/SIN3A/SMAD4/SMARCA4/SREBF1/SRF/TCF7L2	12
G2	G2	GO:0030879	mammary gland development	12/371	15/786	0.00953316706553213	0.0207516169632296	0.00683115429220188	CEBPB/CREB1/DEAF1/KDM5B/LEF1/NR3C1/PHB2/PML/RREB1/STAT5A/STAT6/USF2	12
G2	G2	GO:0045639	positive regulation of myeloid cell differentiation	12/371	15/786	0.00953316706553213	0.0207516169632296	0.00683115429220188	ARNT/CREB1/ETS1/FOS/GATA1/GATA2/KAT7/LEF1/RB1/RCOR1/RUNX1/TAL1	12
G2	G2	GO:0045765	regulation of angiogenesis	12/371	15/786	0.00953316706553213	0.0207516169632296	0.00683115429220188	AGO1/ATF2/CREB3L1/ETS1/FOXJ2/GATA2/GTF2I/PML/RUNX1/SIRT6/SMAD1/SP1	12
G2	G2	GO:1901342	regulation of vasculature development	12/371	15/786	0.00953316706553213	0.0207516169632296	0.00683115429220188	AGO1/ATF2/CREB3L1/ETS1/FOXJ2/GATA2/GTF2I/PML/RUNX1/SIRT6/SMAD1/SP1	12
G2	G2	GO:1902806	regulation of cell cycle G1/S phase transition	12/371	15/786	0.00953316706553213	0.0207516169632296	0.00683115429220188	ARID1B/ARID2/DPF2/E2F1/PHB2/PML/RB1/SMARCA4/SMARCC2/SMARCE1/TAF1/TFDP1	12
G2	G2	GO:0043010	camera-type eye development	18/371	25/786	0.00970321655898464	0.0210109019978014	0.00691650745190782	ATF4/HDAC1/HDAC2/HES1/HSF4/JUN/KDM5B/MAX/MITF/NEUROD1/PKNOX1/SIX5/SKIL/SMAD3/SMARCA4/SRF/THRB/YY1	18
G2	G2	GO:0060284	regulation of cell development	18/371	25/786	0.00970321655898464	0.0210109019978014	0.00691650745190782	ADNP/BHLHE40/CUX1/E2F1/EGR2/HDAC1/HDAC2/HES1/HLTF/KDM1A/LEF1/RB1/REST/RREB1/SKIL/SMAD4/SRF/XRCC5	18
G2	G2	GO:0051649	establishment of localization in cell	22/371	32/786	0.010082165057623	0.0217007464227784	0.00714359499467538	ATF2/E2F3/EGR2/GATA1/GATA2/HMGN3/HMGXB4/KAT2B/NEUROD1/NR4A1/PHB2/PML/RBM22/RBM4/SIRT6/SMAD3/SPI1/SREBF1/SRSF3/TARDBP/TCF7L2/TRIM28	22
G2	G2	GO:0000819	sister chromatid segregation	15/371	20/786	0.0102059268024703	0.0217007464227784	0.00714359499467538	ARID1B/ARID2/CTCF/DPF2/HDAC8/KAT2B/PHB2/PTTG1/RAD21/RB1/SMARCA4/SMARCA5/SMARCC2/SMARCE1/SMC3	15
G2	G2	GO:0009615	response to virus	15/371	20/786	0.0102059268024703	0.0217007464227784	0.00714359499467538	ATF2/FOSL1/GTF2F1/IRF1/IRF2/IRF9/PCBP2/PHB2/PML/RELA/SIN3A/SMAD3/TRIM25/TRIM28/ZNF175	15
G2	G2	GO:0010562	positive regulation of phosphorus metabolic process	15/371	20/786	0.0102059268024703	0.0217007464227784	0.00714359499467538	ADNP/ARNT/ATF2/CCNT2/EGR1/GATA1/HDAC2/HES1/NBN/PHB2/PTBP1/SMAD3/SMAD4/XRCC5/ZFP91	15
G2	G2	GO:0042692	muscle cell differentiation	15/371	20/786	0.0102059268024703	0.0217007464227784	0.00714359499467538	FOXP1/HES1/KDM1A/MEF2A/NFATC3/PTBP1/RB1/RBM4/SIRT6/SMAD1/SMAD4/SOX6/SRF/TBX18/YY1	15
G2	G2	GO:0045937	positive regulation of phosphate metabolic process	15/371	20/786	0.0102059268024703	0.0217007464227784	0.00714359499467538	ADNP/ARNT/ATF2/CCNT2/EGR1/GATA1/HDAC2/HES1/NBN/PHB2/PTBP1/SMAD3/SMAD4/XRCC5/ZFP91	15
G2	G2	GO:0051050	positive regulation of transport	15/371	20/786	0.0102059268024703	0.0217007464227784	0.00714359499467538	ATF4/CEBPB/CREB1/GATA1/GATA2/HNRNPK/KLF15/MEF2A/RBM22/SIRT6/SMAD3/SMAD4/TARDBP/TCF7L2/TRIM28	15
G2	G2	GO:0003012	muscle system process	10/371	12/786	0.0113491091676094	0.0235844208143017	0.00776367536853569	FOXP1/HDAC2/KLF15/MEF2A/NR4A1/SMAD3/SMAD4/SMAD5/SRF/YY1	10
G2	G2	GO:0006109	regulation of carbohydrate metabolic process	10/371	12/786	0.0113491091676094	0.0235844208143017	0.00776367536853569	ARNT/CBFA2T3/EP300/FOXK1/FOXK2/KAT2B/NCOR1/NR3C1/SIRT6/ZBTB7A	10
G2	G2	GO:0006367	transcription initiation at RNA polymerase II promoter	10/371	12/786	0.0113491091676094	0.0235844208143017	0.00776367536853569	E2F3/GTF2A2/GTF2E2/GTF2F1/MAZ/POLR2G/SRF/TAF1/TAF7/TBP	10
G2	G2	GO:0019637	organophosphate metabolic process	10/371	12/786	0.0113491091676094	0.0235844208143017	0.00776367536853569	ARNT/CBFA2T3/EP300/FOXK1/FOXK2/NCOR1/PHB2/SIRT6/TBPL1/ZBTB7A	10
G2	G2	GO:0033045	regulation of sister chromatid segregation	10/371	12/786	0.0113491091676094	0.0235844208143017	0.00776367536853569	ARID1B/ARID2/DPF2/KAT2B/PTTG1/RAD21/RB1/SMARCA4/SMARCC2/SMARCE1	10
G2	G2	GO:0034976	response to endoplasmic reticulum stress	10/371	12/786	0.0113491091676094	0.0235844208143017	0.00776367536853569	ATF3/ATF4/ATF6/CEBPB/CREB3/CREB3L1/EP300/JUN/PML/TRIM25	10
G2	G2	GO:0051347	positive regulation of transferase activity	10/371	12/786	0.0113491091676094	0.0235844208143017	0.00776367536853569	ADNP/BMI1/CCNT2/EGR1/HMBOX1/MYC/NBN/PHB2/XRCC5/ZFP91	10
G2	G2	GO:0051983	regulation of chromosome segregation	10/371	12/786	0.0113491091676094	0.0235844208143017	0.00776367536853569	ARID1B/ARID2/DPF2/KAT2B/PTTG1/RAD21/RB1/SMARCA4/SMARCC2/SMARCE1	10
G2	G2	GO:1901654	response to ketone	10/371	12/786	0.0113491091676094	0.0235844208143017	0.00776367536853569	BMI1/CREB1/ELK1/FOS/FOSL1/FOXP1/NR3C1/SIN3A/SREBF1/TFAP4	10
G2	G2	GO:0000902	cell morphogenesis	19/371	27/786	0.0115707259940351	0.0238051095887256	0.00783632315647999	ADNP/ATF4/BCL6/CREB1/CUX1/EGR2/EP300/ETV1/GATA1/HES1/LEF1/MEF2A/RB1/RREB1/SIN3A/SKIL/SMAD4/SPI1/SRF	19
G2	G2	GO:0006352	DNA-templated transcription initiation	19/371	27/786	0.0115707259940351	0.0238051095887256	0.00783632315647999	BCLAF1/E2F3/FOSL1/GTF2A2/GTF2E2/GTF2F1/JUN/MAZ/MITF/POLR2G/SMARCA4/SMARCA5/SRF/TAF1/TAF7/TAF9B/TBP/TBPL1/UBTF	19
G2	G2	GO:0006508	proteolysis	19/371	27/786	0.0115707259940351	0.0238051095887256	0.00783632315647999	ATF6/CBFA2T3/HDAC1/HDAC2/MTA1/MYC/NR4A1/PCBP2/PML/PTTG1/REST/RUNX1/SIRT6/SMAD3/TAF1/TAF7/TBL1XR1/TFAP4/TRIM25	19
G2	G2	GO:0007283	spermatogenesis	19/371	27/786	0.0115707259940351	0.0238051095887256	0.00783632315647999	AFF4/ARID4B/BCL6/CREM/E2F1/FOXA3/FOXJ2/LARP7/NR2C2/PTTG1/RB1/SIX5/SKIL/SMAD4/TBPL1/TCFL5/YBX3/YY1/ZNF35	19
G2	G2	GO:0009895	negative regulation of catabolic process	16/371	22/786	0.0127804222306069	0.0260986345055709	0.00859132083245589	CBFA2T3/CSDE1/E2F1/FOXK1/FOXK2/FUS/NCOR1/PML/RELA/SIRT6/SMAD3/SMAD4/TAF1/TAF15/TARDBP/YBX3	16
G2	G2	GO:0051101	regulation of DNA binding	16/371	22/786	0.0127804222306069	0.0260986345055709	0.00859132083245589	CEBPG/E2F1/EP300/GATA1/HDAC2/HES1/JUN/KDM1A/LEF1/NEUROD1/RB1/SIN3A/TAF1/TFAP4/TRIM28/ZBTB7A	16
G2	G2	GO:0098813	nuclear chromosome segregation	16/371	22/786	0.0127804222306069	0.0260986345055709	0.00859132083245589	ARID1B/ARID2/CTCF/DPF2/HDAC8/KAT2B/PHB2/PRDM9/PTTG1/RAD21/RB1/SMARCA4/SMARCA5/SMARCC2/SMARCE1/SMC3	16
G2	G2	GO:0044085	cellular component biogenesis	44/371	73/786	0.0129748545118822	0.0263453803445671	0.00867254625696754	ADNP/AGO1/ATF1/CSDE1/DDX20/E2F4/EP300/FUS/GTF2A2/HCFC1/HES1/KAT2B/MAX/MBD2/MEF2A/MITF/MYBL2/NBN/NCOR1/PML/RAD51/RB1/REST/SIN3A/SIRT6/SMAD1/SMAD3/SMAD4/SMARCA4/SMARCA5/SMC3/SRF/TAF1/TAF7/TAL1/TBP/TBPL1/TEAD1/TFAP4/TRIM28/UBTF/XRCC5/ZBTB1/ZNF148	44
G2	G2	GO:0007519	skeletal muscle tissue development	13/371	17/786	0.013124789480748	0.0263453803445671	0.00867254625696754	ATF3/CCNT2/EGR1/EGR2/EP300/FOS/MAFF/MEF2D/NR2F2/NR4A1/RB1/SAP30/YBX3	13
G2	G2	GO:0030162	regulation of proteolysis	13/371	17/786	0.013124789480748	0.0263453803445671	0.00867254625696754	CBFA2T3/HDAC1/HDAC2/MYC/NR4A1/PML/PTTG1/REST/RUNX1/SIRT6/SMAD3/TAF1/TFAP4	13
G2	G2	GO:0030335	positive regulation of cell migration	13/371	17/786	0.013124789480748	0.0263453803445671	0.00867254625696754	CREB3/ETS1/FOXP1/GATA2/JUN/LEF1/MAZ/RREB1/SMAD3/SP1/SPI1/STAT5A/ZNF609	13
G2	G2	GO:0033002	muscle cell proliferation	13/371	17/786	0.013124789480748	0.0263453803445671	0.00867254625696754	ARID2/FOS/FOXJ2/FOXP1/HDAC1/JUN/MEF2D/RUNX1/SIX5/SMAD1/TCF7L2/XRCC5/ZNF143	13
G2	G2	GO:0048738	cardiac muscle tissue development	13/371	17/786	0.013124789480748	0.0263453803445671	0.00867254625696754	ARID2/CREB1/FOXP1/MEF2A/RUNX1/SIRT6/SMAD1/SMAD4/SMAD5/SOX6/SRF/TBX18/YY1	13
G2	G2	GO:0060538	skeletal muscle organ development	13/371	17/786	0.013124789480748	0.0263453803445671	0.00867254625696754	ATF3/CCNT2/EGR1/EGR2/EP300/FOS/MAFF/MEF2D/NR2F2/NR4A1/RB1/SAP30/YBX3	13
G2	G2	GO:0006302	double-strand break repair	20/371	29/786	0.0134457036753272	0.0268588511674211	0.00884157397281614	ARID1B/ARID2/DPF2/EP400/FOXM1/FUS/KDM1A/MTA1/NBN/PML/PRDM9/RAD21/RAD51/SIRT6/SMARCA4/SMARCC2/SMARCE1/XRCC5/YY1/ZBTB7A	20
G2	G2	GO:0060341	regulation of cellular localization	20/371	29/786	0.0134457036753272	0.0268588511674211	0.00884157397281614	HDAC8/HMGN3/KAT7/KDM1A/LARP7/NEUROD1/PML/RB1/RBM22/RBM4/REST/SIN3A/SIRT6/SMAD3/SPI1/SREBF1/TARDBP/TCF7L2/TRIM25/TRIM28	20
G2	G2	GO:0065003	protein-containing complex assembly	30/371	47/786	0.0136132835093878	0.0270625515548072	0.00890862941134322	AGO1/ATF1/DDX20/EP300/FUS/GTF2A2/HCFC1/HES1/MAX/MBD2/MITF/PML/RAD51/RB1/SIRT6/SMAD1/SMAD3/SMAD4/SMARCA4/SMARCA5/TAF1/TAF7/TAL1/TBP/TEAD1/TFAP4/UBTF/XRCC5/ZBTB1/ZNF148	30
G2	G2	GO:0070727	cellular macromolecule localization	30/371	47/786	0.0136132835093878	0.0270625515548072	0.00890862941134322	ATF2/BCL6/CTCF/E2F3/EGR2/HDAC8/HDGF/HMGN3/KAT7/KDM1A/LARP7/NEUROD1/PHB2/PML/RAD21/RB1/RBM22/RBM4/REST/SIN3A/SIRT6/SMAD3/SPI1/SREBF1/TARDBP/TCF7L2/TRIM25/TRIM28/XRCC5/ZBTB7A	30
G2	G2	GO:0009991	response to extracellular stimulus	21/371	31/786	0.0153065650908224	0.0301311844004811	0.00991878223326843	ADNP/ATF2/ATF3/ATF4/FOS/FOSL1/FOXA3/FOXK1/FOXK2/HNRNPL/MAX/MBD2/NCOA1/SP1/SREBF1/SRF/TBL1XR1/TRIM24/TRIM25/USF1/USF2	21
G2	G2	GO:0048545	response to steroid hormone	21/371	31/786	0.0153065650908224	0.0301311844004811	0.00991878223326843	BMI1/EP300/ESRRA/FOS/FOSL1/FOXP1/HDAC1/KDM1A/NCOR1/NR2C1/NR3C1/PHB2/RBFOX2/REST/SAFB/SMARCA4/SREBF1/TAF7/TFAP4/ZBTB7A/ZMIZ1	21
G2	G2	GO:0000280	nuclear division	17/371	24/786	0.0153760347061849	0.0301311844004811	0.00991878223326843	ARID1B/ARID2/DPF2/FOXJ2/KAT2B/MYBL2/PHB2/PRDM9/PTTG1/RAD21/RAD51/RB1/SMARCA4/SMARCA5/SMARCC2/SMARCE1/SMC3	17
G2	G2	GO:0007059	chromosome segregation	17/371	24/786	0.0153760347061849	0.0301311844004811	0.00991878223326843	ARID1B/ARID2/CTCF/DPF2/HDAC8/KAT2B/NR3C1/PHB2/PRDM9/PTTG1/RAD21/RB1/SMARCA4/SMARCA5/SMARCC2/SMARCE1/SMC3	17
G2	G2	GO:0048285	organelle fission	17/371	24/786	0.0153760347061849	0.0301311844004811	0.00991878223326843	ARID1B/ARID2/DPF2/FOXJ2/KAT2B/MYBL2/PHB2/PRDM9/PTTG1/RAD21/RAD51/RB1/SMARCA4/SMARCA5/SMARCC2/SMARCE1/SMC3	17
G2	G2	GO:0050776	regulation of immune response	17/371	24/786	0.0153760347061849	0.0301311844004811	0.00991878223326843	BCL6/ELF1/EP300/FOXP1/GATA1/GATA2/IRF1/JUNB/NONO/PHB2/RELA/SIN3A/SMAD3/SPI1/STAT6/XRCC5/ZBTB1	17
G2	G2	GO:0002683	negative regulation of immune system process	11/371	14/786	0.0166477432391764	0.0322403478223486	0.0106130905750124	BCL6/CBFB/CEBPB/ELF1/GATA2/IRF1/MYC/RUNX1/SPI1/STAT6/ZC3H8	11
G2	G2	GO:0035065	regulation of histone acetylation	11/371	14/786	0.0166477432391764	0.0322403478223486	0.0106130905750124	CTBP1/CTCF/GATA2/KAT7/NFYA/NFYB/SIN3A/SMAD4/SMARCA5/SPI1/TAF7	11
G2	G2	GO:0042063	gliogenesis	11/371	14/786	0.0166477432391764	0.0322403478223486	0.0106130905750124	E2F1/EGR2/HDAC1/HDAC2/HES1/KLF15/LEF1/RB1/SOX6/SUZ12/ZMIZ1	11
G2	G2	GO:0043967	histone H4 acetylation	11/371	14/786	0.0166477432391764	0.0322403478223486	0.0106130905750124	ATF2/CTBP1/EP300/EP400/HCFC1/KAT7/LEF1/NCOA1/PHF20/SPI1/TAF7	11
G2	G2	GO:2001252	positive regulation of chromosome organization	11/371	14/786	0.0166477432391764	0.0322403478223486	0.0106130905750124	HMBOX1/NBN/NFRKB/PML/RAD21/SIN3A/SIRT6/TAL1/TRIM28/XRCC5/YY1	11
G2	G2	GO:0001667	ameboidal-type cell migration	14/371	19/786	0.0167950905541683	0.0322982510657082	0.0106321515469891	EGR3/ETS1/FOXP1/GATA2/JUN/MTA2/NR2F2/NR4A1/PML/RREB1/SP1/SRF/STAT5A/ZEB2	14
G2	G2	GO:0010638	positive regulation of organelle organization	14/371	19/786	0.0167950905541683	0.0322982510657082	0.0106321515469891	HMBOX1/NBN/NFRKB/PML/PRDM9/RAD21/RB1/SIN3A/SIRT6/SMAD3/TAL1/TRIM28/XRCC5/YY1	14
G2	G2	GO:0140014	mitotic nuclear division	14/371	19/786	0.0167950905541683	0.0322982510657082	0.0106321515469891	ARID1B/ARID2/DPF2/KAT2B/MYBL2/PHB2/PTTG1/RAD21/RB1/SMARCA4/SMARCA5/SMARCC2/SMARCE1/SMC3	14
G2	G2	GO:0040029	epigenetic regulation of gene expression	22/371	33/786	0.017137057795968	0.0328792387945898	0.0108234049237693	ARID1B/ARID4B/BMI1/CBX3/CTBP1/CTCF/CTCFL/EP300/HDAC1/KAT2B/KDM1A/MBD2/MTA1/PHF20/PHF8/RB1/SIN3A/SIRT6/SMARCA5/SPI1/SUZ12/TRIM28	22
G2	G2	GO:0032880	regulation of protein localization	18/371	26/786	0.0179496752650824	0.0343584271315381	0.0113103339074154	HDAC8/HMGN3/KAT7/KDM1A/LARP7/NEUROD1/RB1/RBM22/REST/SIN3A/SIRT6/SMAD3/SPI1/SREBF1/TARDBP/TCF7L2/TRIM25/TRIM28	18
G2	G2	GO:0051234	establishment of localization	37/371	61/786	0.019739540226968	0.0376970386278903	0.012409360084205	ATF2/ATF4/CEBPB/CREB1/CREB3L1/E2F3/EGR2/GATA1/GATA2/HES1/HMGN3/HMGXB4/HNRNPK/KAT2B/KDM5B/KLF15/MEF2A/MYC/NEUROD1/NR4A1/PHB2/PML/RBM22/RBM4/REST/SIRT6/SMAD3/SMAD4/SPI1/SREBF1/SRSF3/STAT5A/TAF7/TARDBP/TCF7L2/TRIM28/USF2	37
G2	G2	GO:0001816	cytokine production	19/371	28/786	0.0204709990876306	0.0377140889767973	0.0124149728306395	ARNT/ATF2/ATF4/BCL6/CEBPB/CEBPG/EGR1/ELF1/FOXP1/HDAC2/IRF1/LEF1/NFATC3/PML/RELA/RUNX1/SMAD3/SMAD4/YY1	19
G2	G2	GO:0031667	response to nutrient levels	19/371	28/786	0.0204709990876306	0.0377140889767973	0.0124149728306395	ATF2/ATF3/ATF4/FOS/FOXA3/FOXK1/FOXK2/HNRNPL/MAX/MBD2/NCOA1/SP1/SREBF1/SRF/TBL1XR1/TRIM24/TRIM25/USF1/USF2	19
G2	G2	GO:0032101	regulation of response to external stimulus	19/371	28/786	0.0204709990876306	0.0377140889767973	0.0124149728306395	ASH1L/BCL6/BRD4/CEBPB/CREB3/EP300/ETS1/FOXP1/IRF1/NONO/PCBP2/RB1/RELA/SIN3A/SMAD3/SPI1/TRIM24/USF1/XRCC5	19
G2	G2	GO:0002237	response to molecule of bacterial origin	9/371	11/786	0.0205713212600712	0.0377140889767973	0.0124149728306395	CEBPB/FOS/FOXP1/GATA1/HDAC2/JUND/NR4A1/RELA/SPI1	9
G2	G2	GO:0007611	learning or memory	9/371	11/786	0.0205713212600712	0.0377140889767973	0.0124149728306395	ADNP/CEBPB/CREB1/EGR2/EP300/FOS/FOSL1/MEIS2/SRF	9
G2	G2	GO:0009896	positive regulation of catabolic process	9/371	11/786	0.0205713212600712	0.0377140889767973	0.0124149728306395	ARNT/ATF6/CBFA2T3/CSDE1/POLR2G/SIRT6/SUPT5H/TAF1/TARDBP	9
G2	G2	GO:0010965	regulation of mitotic sister chromatid separation	9/371	11/786	0.0205713212600712	0.0377140889767973	0.0124149728306395	ARID1B/ARID2/DPF2/PTTG1/RAD21/RB1/SMARCA4/SMARCC2/SMARCE1	9
G2	G2	GO:0031331	positive regulation of cellular catabolic process	9/371	11/786	0.0205713212600712	0.0377140889767973	0.0124149728306395	ARNT/ATF6/CBFA2T3/CSDE1/POLR2G/SIRT6/SUPT5H/TAF1/TARDBP	9
G2	G2	GO:0031346	positive regulation of cell projection organization	9/371	11/786	0.0205713212600712	0.0377140889767973	0.0124149728306395	ADNP/ATF1/CBFA2T2/CUX1/EP300/KDM1A/RREB1/SKIL/SRF	9
G2	G2	GO:0032496	response to lipopolysaccharide	9/371	11/786	0.0205713212600712	0.0377140889767973	0.0124149728306395	CEBPB/FOS/FOXP1/GATA1/HDAC2/JUND/NR4A1/RELA/SPI1	9
G2	G2	GO:0032869	cellular response to insulin stimulus	9/371	11/786	0.0205713212600712	0.0377140889767973	0.0124149728306395	ESRRA/KAT2B/NCOA1/RB1/RBM4/SP1/SREBF1/USF1/ZNF592	9
G2	G2	GO:0043523	regulation of neuron apoptotic process	9/371	11/786	0.0205713212600712	0.0377140889767973	0.0124149728306395	ADNP/ATF2/ATF4/CEBPB/HDGF/JUN/MYBL2/NONO/NR3C1	9
G2	G2	GO:0043618	regulation of transcription from RNA polymerase II promoter in response to stress	9/371	11/786	0.0205713212600712	0.0377140889767973	0.0124149728306395	ARNT/ATF3/ATF4/ATF6/CEBPB/CREB3L1/EGR1/JUN/SIN3A	9
G2	G2	GO:0045931	positive regulation of mitotic cell cycle	9/371	11/786	0.0205713212600712	0.0377140889767973	0.0124149728306395	BRD4/HES1/MEIS2/MTA3/PHB2/RB1/SIN3A/TAL1/TFDP1	9
G2	G2	GO:0051146	striated muscle cell differentiation	9/371	11/786	0.0205713212600712	0.0377140889767973	0.0124149728306395	FOXP1/MEF2A/RB1/SIRT6/SMAD4/SOX6/SRF/TBX18/YY1	9
G2	G2	GO:0051304	chromosome separation	9/371	11/786	0.0205713212600712	0.0377140889767973	0.0124149728306395	ARID1B/ARID2/DPF2/PTTG1/RAD21/RB1/SMARCA4/SMARCC2/SMARCE1	9
G2	G2	GO:0051306	mitotic sister chromatid separation	9/371	11/786	0.0205713212600712	0.0377140889767973	0.0124149728306395	ARID1B/ARID2/DPF2/PTTG1/RAD21/RB1/SMARCA4/SMARCC2/SMARCE1	9
G2	G2	GO:1905818	regulation of chromosome separation	9/371	11/786	0.0205713212600712	0.0377140889767973	0.0124149728306395	ARID1B/ARID2/DPF2/PTTG1/RAD21/RB1/SMARCA4/SMARCC2/SMARCE1	9
G2	G2	GO:0001934	positive regulation of protein phosphorylation	12/371	16/786	0.0219905961633528	0.0394396561625349	0.0129830064305378	ADNP/ATF2/CCNT2/EGR1/GATA1/HDAC2/HES1/NBN/PHB2/SMAD4/XRCC5/ZFP91	12
G2	G2	GO:0006886	intracellular protein transport	12/371	16/786	0.0219905961633528	0.0394396561625349	0.0129830064305378	ATF2/E2F3/EGR2/PHB2/PML/RBM22/SIRT6/SMAD3/SREBF1/TARDBP/TCF7L2/TRIM28	12
G2	G2	GO:0010631	epithelial cell migration	12/371	16/786	0.0219905961633528	0.0394396561625349	0.0129830064305378	EGR3/ETS1/FOXP1/GATA2/JUN/NR2F2/NR4A1/RREB1/SP1/SRF/STAT5A/ZEB2	12
G2	G2	GO:0030111	regulation of Wnt signaling pathway	12/371	16/786	0.0219905961633528	0.0394396561625349	0.0129830064305378	EGR1/HDAC1/HMGXB4/KLF15/LEF1/MBD2/SMAD3/SMARCA4/TBL1XR1/TBX18/TCF7L2/ZEB2	12
G2	G2	GO:0031507	heterochromatin formation	12/371	16/786	0.0219905961633528	0.0394396561625349	0.0129830064305378	CBX3/CTBP1/CTCF/HDAC1/KDM1A/MBD2/PHF8/RB1/SIN3A/SIRT6/SMARCA5/TRIM28	12
G2	G2	GO:0031647	regulation of protein stability	12/371	16/786	0.0219905961633528	0.0394396561625349	0.0129830064305378	CREB1/EP300/HCFC1/HDAC8/PHB2/SIRT6/SMAD3/SREBF1/TAF1/TAF9B/TARDBP/TRIM24	12
G2	G2	GO:0072331	signal transduction by p53 class mediator	12/371	16/786	0.0219905961633528	0.0394396561625349	0.0129830064305378	E2F1/EP300/FOXM1/HNRNPK/KDM1A/MYC/NBN/PML/TAF1/TAF9B/TFAP4/TRIM24	12
G2	G2	GO:0090092	regulation of transmembrane receptor protein serine/threonine kinase signaling pathway	12/371	16/786	0.0219905961633528	0.0394396561625349	0.0129830064305378	ARID4B/EP300/HDAC1/HDAC2/HES1/SAP30/SIN3A/SKIL/SMAD3/SMAD4/ZBTB7A/ZEB2	12
G2	G2	GO:0090130	tissue migration	12/371	16/786	0.0219905961633528	0.0394396561625349	0.0129830064305378	EGR3/ETS1/FOXP1/GATA2/JUN/NR2F2/NR4A1/RREB1/SP1/SRF/STAT5A/ZEB2	12
G2	G2	GO:0090132	epithelium migration	12/371	16/786	0.0219905961633528	0.0394396561625349	0.0129830064305378	EGR3/ETS1/FOXP1/GATA2/JUN/NR2F2/NR4A1/RREB1/SP1/SRF/STAT5A/ZEB2	12
G2	G2	GO:0048568	embryonic organ development	25/371	39/786	0.0223420394464489	0.0399830423933197	0.0131618818978966	ARID2/ARNT/ATF4/BMI1/CEBPB/E2F8/GATA1/GATA2/HES1/ID3/JUNB/LEF1/MBD2/NCOA1/NEUROD1/NR2F2/OTX1/PBX2/SMAD3/SRF/TAL1/TBX18/TEAD1/TEAD4/TRIM28	25
G2	G2	GO:0048878	chemical homeostasis	20/371	30/786	0.0229191799723937	0.0408387116138764	0.0134435567417928	ADNP/ATF4/FOXA3/FOXK1/FOXK2/HMGN3/KLF15/MYC/NEUROD1/PML/RBM4/SIN3A/SIRT6/SMAD4/SMARCA4/SRF/TCF7L2/TRIM24/USF1/USF2	20
G2	G2	GO:0098542	defense response to other organism	20/371	30/786	0.0229191799723937	0.0408387116138764	0.0134435567417928	CEBPB/CEBPG/ELF4/EP300/FOXP1/IRF1/IRF2/IRF9/NONO/PCBP2/PHB2/PML/RELA/SIN3A/SPI1/TRIM25/TRIM28/XRCC5/ZBTB1/ZNF175	20
G2	G2	GO:0003006	developmental process involved in reproduction	33/371	54/786	0.023762047951635	0.0422194458116387	0.0138980759418217	AFF4/ARID4B/ASH1L/BCL6/CEBPB/CREM/CSDE1/DACH1/DDX20/DEAF1/E2F1/E2F8/FOXA3/FOXJ2/GATA1/JUNB/KDM5B/LARP7/NR2C2/NR2F2/PHB2/PTTG1/RB1/RNF2/SIX5/SKIL/SMAD4/SMAD5/TBPL1/TCFL5/YBX3/YY1/ZNF35	33
G2	G2	GO:0006979	response to oxidative stress	16/371	23/786	0.0240011152553437	0.0422194458116387	0.0138980759418217	ARNT/ATF2/ATF4/ETV5/FOS/FOSL1/FOXP1/HDAC2/JUN/NONO/PML/RELA/REST/SIN3A/SP1/STAT6	16
G2	G2	GO:0045787	positive regulation of cell cycle	16/371	23/786	0.0240011152553437	0.0422194458116387	0.0138980759418217	BRD4/CCNT2/E2F8/FOSL1/HCFC1/HES1/KAT2B/MEIS2/MTA3/PHB2/PRDM9/RAD21/RB1/SIN3A/TAL1/TFDP1	16
G2	G2	GO:0046907	intracellular transport	16/371	23/786	0.0240011152553437	0.0422194458116387	0.0138980759418217	ATF2/E2F3/EGR2/HMGXB4/NEUROD1/PHB2/PML/RBM22/RBM4/SIRT6/SMAD3/SREBF1/SRSF3/TARDBP/TCF7L2/TRIM28	16
G2	G2	GO:0062197	cellular response to chemical stress	16/371	23/786	0.0240011152553437	0.0422194458116387	0.0138980759418217	ARNT/ATF2/ATF4/ETV5/FOS/FOXP1/HDAC2/JUN/NONO/PML/RELA/REST/SIN3A/STAT6/XRCC5/YBX3	16
G2	G2	GO:1902532	negative regulation of intracellular signal transduction	16/371	23/786	0.0240011152553437	0.0422194458116387	0.0138980759418217	ASH1L/ATF3/BCL6/CREB3/CREB3L1/FOXM1/HDAC1/KDM1A/MYC/NCOR1/NONO/RELA/SMAD4/SPI1/TAF9B/YBX3	16
G2	G2	GO:0007389	pattern specification process	21/371	32/786	0.0252804196996576	0.0443752047919522	0.0146077229171594	BCOR/BHLHE40/BMI1/EGR2/EP300/HES1/LEF1/MEIS2/NEUROD1/NR2F2/OTX1/PBX2/RNF2/SMAD1/SMAD3/SMAD4/SMAD5/SRF/TBX18/TCF15/YY1	21
G2	G2	GO:0032259	methylation	28/371	45/786	0.0270051475699895	0.0469510123379938	0.0154556442528898	ARID4B/ASH1L/BCOR/BMI1/BRD4/CTCF/CTCFL/FOS/GATAD2A/HCFC1/KDM1A/LARP7/MBD2/MTA2/MYC/NFYA/NFYB/PHF20/PRDM10/PRDM9/RBBP5/RLF/SMAD4/SMARCA5/SPI1/SUZ12/TRIM28/ZNF274	28
G2	G2	GO:0010608	post-transcriptional regulation of gene expression	13/371	18/786	0.0271970959004976	0.0469510123379938	0.0154556442528898	AGO1/ATF4/CSDE1/E2F1/FUS/HNRNPL/NCOR1/POLR2G/POU5F1/RBM4/TAF15/TARDBP/YBX3	13
G2	G2	GO:0030163	protein catabolic process	13/371	18/786	0.0271970959004976	0.0469510123379938	0.0154556442528898	ATF6/CBFA2T3/MTA1/PCBP2/PML/RELA/SIRT6/SMAD3/SMAD4/TAF1/TBL1XR1/TRIM24/TRIM25	13
G2	G2	GO:0040017	positive regulation of locomotion	13/371	18/786	0.0271970959004976	0.0469510123379938	0.0154556442528898	CREB3/ETS1/FOXP1/GATA2/JUN/LEF1/MAZ/RREB1/SMAD3/SP1/SPI1/STAT5A/ZNF609	13
G2	G2	GO:0042327	positive regulation of phosphorylation	13/371	18/786	0.0271970959004976	0.0469510123379938	0.0154556442528898	ADNP/ARNT/ATF2/CCNT2/EGR1/GATA1/HDAC2/HES1/NBN/PHB2/SMAD4/XRCC5/ZFP91	13
G2	G2	GO:1901565	organonitrogen compound catabolic process	13/371	18/786	0.0271970959004976	0.0469510123379938	0.0154556442528898	ATF6/CBFA2T3/MTA1/PCBP2/PML/RELA/SIRT6/SMAD3/SMAD4/TAF1/TBL1XR1/TRIM24/TRIM25	13
G2	G2	GO:2000147	positive regulation of cell motility	13/371	18/786	0.0271970959004976	0.0469510123379938	0.0154556442528898	CREB3/ETS1/FOXP1/GATA2/JUN/LEF1/MAZ/RREB1/SMAD3/SP1/SPI1/STAT5A/ZNF609	13
G2	G2	GO:0001501	skeletal system development	17/371	25/786	0.0274307732689855	0.0469510123379938	0.0154556442528898	ASH1L/ATF2/BMI1/DEAF1/EP300/ESRRA/FOXP1/MEF2D/RB1/RUNX1/SMAD1/SMAD3/SMAD5/SOX6/SRF/TCF15/TEAD4	17
G2	G2	GO:0002009	morphogenesis of an epithelium	17/371	25/786	0.0274307732689855	0.0469510123379938	0.0154556442528898	DEAF1/FOXP1/HES1/KDM5B/LEF1/MYC/NR3C1/PHB2/PML/RREB1/SIRT6/SMAD3/SMAD4/SRF/TBX18/TCF15/TRIM28	17
G2	G2	GO:0046903	secretion	17/371	25/786	0.0274307732689855	0.0469510123379938	0.0154556442528898	CREB1/CREB3L1/GATA1/GATA2/HMGN3/KDM5B/NEUROD1/NR4A1/RBM4/REST/SIRT6/SMAD4/SPI1/SREBF1/STAT5A/TCF7L2/USF2	17
G2	G2	GO:0048863	stem cell differentiation	17/371	25/786	0.0274307732689855	0.0469510123379938	0.0154556442528898	CHD2/GATAD2A/GATAD2B/HDAC1/HDAC2/HES1/MTA1/MTA2/MTA3/REST/SIRT6/SMAD4/SOX6/SRF/TCF15/XRCC5/ZNF281	17
G2	G2	GO:1901990	regulation of mitotic cell cycle phase transition	17/371	25/786	0.0274307732689855	0.0469510123379938	0.0154556442528898	ARID1B/ARID2/BRD4/DPF2/E2F1/MTA3/NBN/PHB2/PML/RAD21/RB1/SIN3A/SMARCA4/SMARCC2/SMARCE1/TFAP4/TFDP1	17
G2	G2	GO:0048589	developmental growth	22/371	34/786	0.0275460695254518	0.0470507398726661	0.0154884732212413	ADNP/ARID2/ATF2/CREB1/DMBX1/EP300/FOXP1/KDM5B/NBN/RUNX1/SIN3A/SMAD1/SMAD3/SMAD4/SP2/SRF/STAT5A/TBL1XR1/TRIM28/YBX3/YY1/ZMIZ1	22
G2	G2	GO:0006935	chemotaxis	10/371	13/786	0.0286020330821892	0.0478634427845966	0.0157560041319629	CREB3/EGR2/EGR3/ETV1/FOSL1/LEF1/NR4A1/SMAD3/SMAD4/SPI1	10
G2	G2	GO:0009746	response to hexose	10/371	13/786	0.0286020330821892	0.0478634427845966	0.0157560041319629	EGR1/HMGN3/NEUROD1/RBM4/SIN3A/SMAD4/SMARCA4/SREBF1/SRF/TCF7L2	10
G2	G2	GO:0009749	response to glucose	10/371	13/786	0.0286020330821892	0.0478634427845966	0.0157560041319629	EGR1/HMGN3/NEUROD1/RBM4/SIN3A/SMAD4/SMARCA4/SREBF1/SRF/TCF7L2	10
G2	G2	GO:0019752	carboxylic acid metabolic process	10/371	13/786	0.0286020330821892	0.0478634427845966	0.0157560041319629	ARNT/ATF4/CBFA2T3/EP300/FOXK1/FOXK2/NCOR1/SIRT6/SREBF1/ZBTB7A	10
G2	G2	GO:0034284	response to monosaccharide	10/371	13/786	0.0286020330821892	0.0478634427845966	0.0157560041319629	EGR1/HMGN3/NEUROD1/RBM4/SIN3A/SMAD4/SMARCA4/SREBF1/SRF/TCF7L2	10
G2	G2	GO:0042330	taxis	10/371	13/786	0.0286020330821892	0.0478634427845966	0.0157560041319629	CREB3/EGR2/EGR3/ETV1/FOSL1/LEF1/NR4A1/SMAD3/SMAD4/SPI1	10
G2	G2	GO:0043436	oxoacid metabolic process	10/371	13/786	0.0286020330821892	0.0478634427845966	0.0157560041319629	ARNT/ATF4/CBFA2T3/EP300/FOXK1/FOXK2/NCOR1/SIRT6/SREBF1/ZBTB7A	10
G2	G2	GO:0051216	cartilage development	10/371	13/786	0.0286020330821892	0.0478634427845966	0.0157560041319629	ATF2/ESRRA/MEF2D/RB1/RUNX1/SMAD1/SMAD3/SMAD5/SOX6/SRF	10
G2	G2	GO:0140694	non-membrane-bounded organelle assembly	10/371	13/786	0.0286020330821892	0.0478634427845966	0.0157560041319629	CSDE1/E2F4/KAT2B/MEF2A/MYBL2/NCOR1/SMAD4/SMC3/SRF/XRCC5	10
G2	G2	GO:2000045	regulation of G1/S transition of mitotic cell cycle	10/371	13/786	0.0286020330821892	0.0478634427845966	0.0157560041319629	ARID1B/ARID2/DPF2/E2F1/PML/RB1/SMARCA4/SMARCC2/SMARCE1/TFDP1	10
G2	G2	GO:0009894	regulation of catabolic process	23/371	36/786	0.0297112301289936	0.0496189571992302	0.0163338959584069	ARNT/ATF6/CBFA2T3/CSDE1/E2F1/EP300/FOXK1/FOXK2/FUS/NCOR1/PML/POLR2G/RELA/SIRT6/SMAD3/SMAD4/SREBF1/SUPT5H/TAF1/TAF15/TARDBP/YBX3/ZBTB7A	23
G2/M	G2/M	GO:1901700	response to oxygen-containing compound	56/311	76/786	2.3290918496311e-10	1.47444897874047e-07	7.05477980258597e-08	ATF2/ATF4/CEBPB/CREB1/E2F1/EGR1/EGR2/ESRRA/FOS/FOSL1/FOXO4/FOXP1/GABPA/GATA1/HDAC2/HES1/HMGN3/HNRNPL/ID3/JUN/JUND/KAT7/KDM1A/KLF1/KLF15/KLF16/LCOR/MAX/MBD2/NCOA1/NEUROD1/NR2F2/NR4A1/PHB2/RAD51/RB1/RBM4/RELA/SIN3A/SMAD4/SMARCA4/SP1/SPI1/SREBF1/SRF/STAT5A/STAT6/TAF1/TFAP4/TRIM24/TRIM25/USF1/XRCC5/ZFP36/ZNF35/ZNF592	56
G2/M	G2/M	GO:0010243	response to organonitrogen compound	40/311	49/786	6.13154353336066e-10	1.47444897874047e-07	7.05477980258597e-08	ATF1/ATF2/ATF4/ATF6/CEBPB/CREB1/EGR1/EGR2/ESRRA/FOS/FOSL1/FOXO4/GABPA/GATA1/HDAC2/HES1/HNRNPL/JUN/JUND/KAT7/KDM1A/KLF1/KLF15/KLF16/MAX/NCOA1/NR4A1/RAD51/RB1/RBM4/RELA/SIN3A/SP1/SREBF1/STAT5A/STAT6/TAF1/TRIM25/USF1/ZNF592	40
G2/M	G2/M	GO:1901698	response to nitrogen compound	40/311	49/786	6.13154353336066e-10	1.47444897874047e-07	7.05477980258597e-08	ATF1/ATF2/ATF4/ATF6/CEBPB/CREB1/EGR1/EGR2/ESRRA/FOS/FOSL1/FOXO4/GABPA/GATA1/HDAC2/HES1/HNRNPL/JUN/JUND/KAT7/KDM1A/KLF1/KLF15/KLF16/MAX/NCOA1/NR4A1/RAD51/RB1/RBM4/RELA/SIN3A/SP1/SREBF1/STAT5A/STAT6/TAF1/TRIM25/USF1/ZNF592	40
G2/M	G2/M	GO:0009719	response to endogenous stimulus	68/311	100/786	7.14884353328712e-10	1.47444897874047e-07	7.05477980258597e-08	ARID4B/ATF2/ATF4/CEBPB/CREB1/CREB3L1/E2F1/EGR1/EGR2/EGR3/EP300/ESRRA/FOS/FOSL1/FOXO4/FOXP1/GABPA/GATA1/HDAC1/HDAC2/HES1/JUN/JUND/KDM1A/KDM5B/KLF1/KLF15/KLF16/LEF1/MAX/NCOA1/NCOR1/NR2C1/NR4A1/PHB2/PML/RAD51/RB1/RBBP5/RBFOX2/RBM4/RELA/REST/SAFB/SAP30/SIN3A/SKIL/SMAD1/SMAD4/SMAD5/SMARCA4/SOX6/SP1/SPI1/SREBF1/SRF/STAT5A/STAT6/TAF1/TFAP4/TRIM24/TRIM25/USF1/YY1/ZBTB7A/ZEB2/ZFP36/ZNF592	68
G2/M	G2/M	GO:1901701	cellular response to oxygen-containing compound	47/311	63/786	4.32893632448638e-09	7.14274493540253e-07	3.41758130880504e-07	ATF4/CEBPB/CREB1/E2F1/EGR1/ESRRA/FOS/FOXO4/FOXP1/GABPA/GATA1/HDAC2/HES1/HMGN3/ID3/JUN/KDM1A/KLF1/KLF15/KLF16/LCOR/MAX/NCOA1/NEUROD1/NR4A1/PHB2/RAD51/RB1/RBM4/RELA/SIN3A/SMAD4/SMARCA4/SP1/SPI1/SREBF1/SRF/STAT5A/STAT6/TAF1/TFAP4/TRIM24/USF1/XRCC5/ZFP36/ZNF35/ZNF592	47
G2/M	G2/M	GO:0071495	cellular response to endogenous stimulus	60/311	88/786	8.04596551418652e-09	1.10632025820065e-06	5.2933983645964e-07	ARID4B/ATF2/ATF4/CEBPB/CREB3L1/E2F1/EGR1/EGR3/EP300/ESRRA/FOS/FOXO4/FOXP1/GABPA/GATA1/HDAC1/HDAC2/HES1/JUN/KDM1A/KDM5B/KLF1/KLF15/KLF16/LEF1/MAX/NCOA1/NCOR1/NR2C1/NR4A1/PHB2/PML/RAD51/RB1/RBFOX2/RBM4/RELA/REST/SAFB/SAP30/SIN3A/SKIL/SMAD1/SMAD4/SMAD5/SMARCA4/SOX6/SP1/SPI1/SREBF1/STAT5A/STAT6/TAF1/TFAP4/TRIM24/USF1/ZBTB7A/ZEB2/ZFP36/ZNF592	60
G2/M	G2/M	GO:0007399	nervous system development	65/311	98/786	9.66375576500256e-09	1.13894264373244e-06	5.44948633364806e-07	ARID1B/ATF1/ATF2/ATF4/BHLHE40/CBFA2T2/CEBPB/CREB1/CUX1/DEAF1/DMBX1/DPF2/E2F1/EGR2/EGR3/EP300/ETV1/ETV6/FOS/FOXP1/GATA2/HDAC1/HDAC2/HES1/HLTF/HMG20A/ID3/JUN/KDM1A/KDM4B/KLF15/LEF1/MEF2A/MEF2D/MEIS2/NCOA1/NEUROD1/NR2C2/NR2F1/NR2F2/NR2F6/PBX2/PHF8/RB1/RBFOX2/REST/RUNX1/SIN3A/SKIL/SMAD1/SMAD4/SMARCA4/SMARCC2/SMARCE1/SOX6/SRF/SUZ12/TAF1/TCF12/TCF3/XRCC5/ZEB2/ZIC2/ZNF148/ZNF24	65
G2/M	G2/M	GO:0009605	response to external stimulus	58/311	86/786	2.89517328551113e-08	2.98564745068335e-06	1.42853945008773e-06	ASH1L/ATF2/ATF3/ATF4/BHLHE40/BRD4/CEBPB/CEBPG/CREB3/EGR2/EGR3/ELF4/EP300/ETS1/ETV1/FOS/FOSL1/FOXA3/FOXK1/FOXK2/FOXO4/FOXP1/GATA1/GTF2F1/HDAC2/HNRNPL/IRF2/JUN/JUND/LEF1/MAX/MBD2/MEIS2/MTA1/NCOA1/NONO/NR2F6/NR4A1/PHB2/PML/RB1/RBM4/RELA/SIN3A/SMAD4/SP1/SPI1/SREBF1/SRF/TBL1XR1/TRIM24/TRIM25/TRIM28/USF1/USF2/XRCC5/ZFP36/ZNF175	58
G2/M	G2/M	GO:0030097	hemopoiesis	55/311	81/786	4.96458361179227e-08	4.07147869150804e-06	1.94807592895121e-06	ARID1B/ARNT/ATF2/ATF4/CBFA2T3/CEBPB/CEBPG/CHD2/CREB1/DPF2/EGR1/EGR3/EP300/ESRRA/ETS1/ETV6/FOS/FOXP1/GABPA/GATA1/GATA2/HES1/IKZF1/JUN/JUNB/KAT7/KLF1/KLF13/KLF6/LEF1/MEIS2/MITF/MYC/PKNOX1/PML/RB1/RCOR1/REST/RUNX1/SIN3A/SMAD5/SMARCA4/SMARCC2/SMARCE1/SPI1/SRF/STAT6/TAL1/TCF3/TCF7/XRCC5/YY1/ZBTB7A/ZC3H8/ZFP36	55
G2/M	G2/M	GO:0048534	hematopoietic or lymphoid organ development	55/311	81/786	4.96458361179227e-08	4.07147869150804e-06	1.94807592895121e-06	ARID1B/ARNT/ATF2/ATF4/CBFA2T3/CEBPB/CEBPG/CHD2/CREB1/DPF2/EGR1/EGR3/EP300/ESRRA/ETS1/ETV6/FOS/FOXP1/GABPA/GATA1/GATA2/HES1/IKZF1/JUN/JUNB/KAT7/KLF1/KLF13/KLF6/LEF1/MEIS2/MITF/MYC/PKNOX1/PML/RB1/RCOR1/REST/RUNX1/SIN3A/SMAD5/SMARCA4/SMARCC2/SMARCE1/SPI1/SRF/STAT6/TAL1/TCF3/TCF7/XRCC5/YY1/ZBTB7A/ZC3H8/ZFP36	55
G2/M	G2/M	GO:0002520	immune system development	57/311	85/786	5.42863825534405e-08	4.07147869150804e-06	1.94807592895121e-06	ARID1B/ARNT/ATF2/ATF4/CBFA2T3/CEBPB/CEBPG/CHD2/CREB1/DPF2/EGR1/EGR3/EP300/ESRRA/ETS1/ETV6/FOS/FOXP1/GABPA/GATA1/GATA2/HES1/IKZF1/JUN/JUNB/KAT7/KLF1/KLF13/KLF6/LEF1/MEIS2/MITF/MYC/NBN/NSD2/PKNOX1/PML/RB1/RCOR1/REST/RUNX1/SIN3A/SMAD5/SMARCA4/SMARCC2/SMARCE1/SPI1/SRF/STAT6/TAL1/TCF3/TCF7/XRCC5/YY1/ZBTB7A/ZC3H8/ZFP36	57
G2/M	G2/M	GO:0006325	chromatin organization	64/311	99/786	6.19012760889476e-08	4.25571273111515e-06	2.03622618713643e-06	ARID1B/ARID4B/ASH1L/BCOR/BRD4/BRD9/CBX1/CBX3/CHD1/CHD2/CHD4/CTBP1/CTCF/CTCFL/DPF2/EP300/EP400/FOXA3/GATAD2A/GATAD2B/HCFC1/HDAC1/HDAC2/HDAC8/HLTF/HMG20A/HMGN3/IKZF1/KAT7/KDM1A/KDM4B/KDM5B/L3MBTL2/MBD2/MIER1/MLLT1/MTA1/MTA2/MTA3/MYC/NCOR1/NFE2/NFRKB/NSD2/PHF20/PHF21A/PHF8/RB1/RBBP5/RCOR1/RELA/SAFB/SIN3A/SMARCA4/SMARCA5/SMARCC2/SMARCE1/SPI1/SUZ12/TAL1/TBL1XR1/TRIM28/YY1/ZBTB7A	64
G2/M	G2/M	GO:0051726	regulation of cell cycle	53/311	78/786	8.87567028103232e-08	5.63263690911666e-06	2.69504158330941e-06	ARID1B/ATF2/BRD4/CCNT2/CDC5L/CTBP1/CTCF/DACH1/DPF2/E2F1/E2F5/E2F8/E4F1/EP400/FOSL1/FOXM1/FOXO4/HBP1/HCFC1/HDAC8/HES1/ID3/JUN/JUNB/JUND/KAT7/MEIS2/MNT/MTA3/MYC/NBN/NFRKB/NR2F2/NR4A1/PHB2/PML/RAD21/RAD51/RB1/SIN3A/SKIL/SMARCA4/SMARCA5/SMARCC2/SMARCE1/TAF1/TAL1/TARDBP/TFAP4/TFDP1/THAP1/YY1/ZBTB17	53
G2/M	G2/M	GO:0006338	chromatin remodeling	40/311	54/786	1.05652168210188e-07	6.22593134095749e-06	2.97891451720454e-06	ARID1B/BRD4/BRD9/CBX3/CHD1/CHD2/CHD4/CTBP1/CTCF/DPF2/EP300/EP400/GATAD2A/GATAD2B/HCFC1/HDAC1/HDAC2/HLTF/KDM1A/KDM4B/KDM5B/MBD2/MIER1/MLLT1/MTA1/MTA2/MTA3/MYC/NFE2/NFRKB/PHF8/RB1/SIN3A/SMARCA4/SMARCA5/SMARCC2/SMARCE1/TRIM28/YY1/ZBTB7A	40
G2/M	G2/M	GO:0071417	cellular response to organonitrogen compound	30/311	37/786	1.54876479519947e-07	7.98581847524728e-06	3.82096577763028e-06	ATF2/ATF4/CEBPB/EGR1/ESRRA/FOS/FOXO4/GABPA/GATA1/HDAC2/JUN/KDM1A/KLF1/KLF15/KLF16/MAX/NCOA1/NR4A1/RAD51/RB1/RBM4/RELA/SIN3A/SP1/SREBF1/STAT5A/STAT6/TAF1/USF1/ZNF592	30
G2/M	G2/M	GO:1901699	cellular response to nitrogen compound	30/311	37/786	1.54876479519947e-07	7.98581847524728e-06	3.82096577763028e-06	ATF2/ATF4/CEBPB/EGR1/ESRRA/FOS/FOXO4/GABPA/GATA1/HDAC2/JUN/KDM1A/KLF1/KLF15/KLF16/MAX/NCOA1/NR4A1/RAD51/RB1/RBM4/RELA/SIN3A/SP1/SREBF1/STAT5A/STAT6/TAF1/USF1/ZNF592	30
G2/M	G2/M	GO:0006915	apoptotic process	59/311	91/786	1.99944224895798e-07	9.70317561994313e-06	4.64266776073834e-06	ATF2/ATF3/ATF4/ATF6/BCLAF1/CEBPB/CREB3/CREB3L1/DDX20/DPF2/E2F1/EGR1/EGR3/EP300/EP400/ETV6/FOSL1/FOXP1/GATA1/GATA2/HDAC1/HDAC2/HDGF/HNRNPK/ID3/JUN/KDM1A/LEF1/MAX/MAZ/MEF2A/MEF2D/MITF/MNT/MYBL2/MYC/NBN/NCOA1/NEUROD1/NONO/NR4A1/PHB2/PML/RAD21/RB1/RBM25/RELA/REST/SIN3A/SKIL/SMAD4/SPI1/TARDBP/TFAP4/TFDP1/TRIM24/ZBTB7A/ZC3H8/ZFP36	59
G2/M	G2/M	GO:1901652	response to peptide	23/311	26/786	2.22633953014201e-07	1.02040561798176e-05	4.88232353101318e-06	CREB1/EGR1/EGR2/ESRRA/FOS/FOXO4/HNRNPL/JUND/KAT7/KLF1/KLF15/MAX/NCOA1/NR4A1/RB1/RBM4/RELA/SP1/SREBF1/STAT5A/STAT6/USF1/ZNF592	23
G2/M	G2/M	GO:2000026	regulation of multicellular organismal development	60/311	94/786	3.59452085926903e-07	1.48625283409823e-05	7.11125757941738e-06	AGO1/ARID1B/ARNT/ATF2/ATF4/BCOR/BHLHE40/CEBPB/CREB1/CREB3L1/CUX1/E2F1/EGR2/EGR3/ESRRA/ETS1/FOS/FOXJ2/FOXO4/FOXP1/GABPA/GATA1/GATA2/GTF2I/HDAC1/HDAC2/HES1/HLTF/JUNB/KAT7/KDM1A/KLF13/LEF1/MEIS2/MITF/MYC/NFRKB/NR2C2/PML/RB1/RCOR1/REST/RUNX1/SKIL/SMAD1/SMAD4/SMARCA4/SMARCC2/SMARCE1/SOX6/SP1/SPI1/SRF/TAL1/TCF7/VEZF1/XRCC5/YY1/ZC3H8/ZFP36	60
G2/M	G2/M	GO:0012501	programmed cell death	59/311	92/786	3.60303717357147e-07	1.48625283409823e-05	7.11125757941738e-06	ATF2/ATF3/ATF4/ATF6/BCLAF1/CEBPB/CREB3/CREB3L1/DDX20/DPF2/E2F1/EGR1/EGR3/EP300/EP400/ETV6/FOSL1/FOXP1/GATA1/GATA2/HDAC1/HDAC2/HDGF/HNRNPK/ID3/JUN/KDM1A/LEF1/MAX/MAZ/MEF2A/MEF2D/MITF/MNT/MYBL2/MYC/NBN/NCOA1/NEUROD1/NONO/NR4A1/PHB2/PML/RAD21/RB1/RBM25/RELA/REST/SIN3A/SKIL/SMAD4/SPI1/TARDBP/TFAP4/TFDP1/TRIM24/ZBTB7A/ZC3H8/ZFP36	59
G2/M	G2/M	GO:0042981	regulation of apoptotic process	49/311	73/786	5.47752358919261e-07	2.15188426718281e-05	1.02960969721666e-05	ATF2/ATF3/ATF4/ATF6/BCLAF1/CEBPB/CREB3/CREB3L1/DDX20/E2F1/EGR1/EGR3/EP400/FOSL1/FOXP1/GATA1/GATA2/HDAC1/HDAC2/HDGF/HNRNPK/ID3/JUN/KDM1A/LEF1/MAZ/MITF/MNT/MYBL2/MYC/NCOA1/NEUROD1/NONO/NR4A1/PHB2/PML/RB1/RBM25/RELA/REST/SIN3A/SKIL/SMAD4/TARDBP/TFAP4/TRIM24/ZBTB7A/ZC3H8/ZFP36	49
G2/M	G2/M	GO:0009725	response to hormone	42/311	60/786	6.89567376798054e-07	2.5858776629927e-05	1.23726203970943e-05	CREB1/EGR1/EGR2/EP300/ESRRA/FOS/FOSL1/FOXO4/FOXP1/GATA1/HDAC1/HES1/JUND/KDM1A/KLF15/MAX/NCOA1/NCOR1/NR2C1/NR4A1/PHB2/RB1/RBBP5/RBFOX2/RBM4/RELA/REST/SAFB/SMARCA4/SP1/SREBF1/SRF/STAT5A/STAT6/TFAP4/TRIM24/TRIM25/USF1/YY1/ZBTB7A/ZFP36/ZNF592	42
G2/M	G2/M	GO:0008219	cell death	60/311	96/786	1.08613662349464e-06	3.89592484514383e-05	1.86407887327456e-05	ATF2/ATF3/ATF4/ATF6/BCLAF1/CEBPB/CREB3/CREB3L1/DDX20/DPF2/E2F1/EGR1/EGR3/EP300/EP400/ETV6/FOS/FOSL1/FOXP1/GATA1/GATA2/HDAC1/HDAC2/HDGF/HNRNPK/ID3/JUN/KDM1A/LEF1/MAX/MAZ/MEF2A/MEF2D/MITF/MNT/MYBL2/MYC/NBN/NCOA1/NEUROD1/NONO/NR4A1/PHB2/PML/RAD21/RB1/RBM25/RELA/REST/SIN3A/SKIL/SMAD4/SPI1/TARDBP/TFAP4/TFDP1/TRIM24/ZBTB7A/ZC3H8/ZFP36	60
G2/M	G2/M	GO:0051054	positive regulation of DNA metabolic process	24/311	29/786	1.56367413063389e-06	5.37512982405401e-05	2.57183245170048e-05	ARID1B/ATF1/CEBPG/DPF2/E2F8/EP400/FOXM1/FUS/HMBOX1/KAT7/MYC/NBN/NFRKB/NSD2/PML/RAD51/SMARCA4/SMARCA5/SMARCC2/SMARCE1/STAT6/TRIM28/XRCC5/YY1	24
G2/M	G2/M	GO:0045321	leukocyte activation	36/311	50/786	1.63588777601329e-06	5.39842966084385e-05	2.58298069896835e-05	ARID1B/ATF2/CEBPB/CEBPG/EGR1/EGR3/ELF4/EP300/FOXP1/GATA1/GATA2/HES1/IKZF1/JUN/JUNB/JUND/KAT7/KLF6/LEF1/NBN/NSD2/PHB2/PKNOX1/RUNX1/SMARCA4/SMARCC2/SMARCE1/SPI1/SRF/STAT6/TCF3/TCF7/YY1/ZBTB7A/ZC3H8/ZNF3	36
G2/M	G2/M	GO:0043067	regulation of programmed cell death	49/311	75/786	1.9320491607364e-06	5.9007230542592e-05	2.82331246615273e-05	ATF2/ATF3/ATF4/ATF6/BCLAF1/CEBPB/CREB3/CREB3L1/DDX20/E2F1/EGR1/EGR3/EP400/FOSL1/FOXP1/GATA1/GATA2/HDAC1/HDAC2/HDGF/HNRNPK/ID3/JUN/KDM1A/LEF1/MAZ/MITF/MNT/MYBL2/MYC/NCOA1/NEUROD1/NONO/NR4A1/PHB2/PML/RB1/RBM25/RELA/REST/SIN3A/SKIL/SMAD4/TARDBP/TFAP4/TRIM24/ZBTB7A/ZC3H8/ZFP36	49
G2/M	G2/M	GO:0048584	positive regulation of response to stimulus	52/311	81/786	2.00266964265767e-06	5.9007230542592e-05	2.82331246615273e-05	ARID1B/ARNT/ATF3/ATF6/BCLAF1/BRD4/CC2D1A/CEBPB/CEBPG/CREB3/CXXC5/DPF2/ELF1/EP300/EP400/ESRRA/ETS1/FOXM1/FOXP1/FUS/GATA1/GATA2/HES1/JUN/LEF1/MAZ/MBD2/MIER1/MYC/NFRKB/NONO/NR2C1/NSD2/PHB2/PML/PTBP1/RELA/SIN3A/SKIL/SMAD4/SMARCA4/SMARCC2/SMARCE1/SPI1/STAT6/TBL1XR1/TRIM25/TRIM28/USF1/XRCC5/YY1/ZEB2	52
G2/M	G2/M	GO:0065009	regulation of molecular function	52/311	81/786	2.00266964265767e-06	5.9007230542592e-05	2.82331246615273e-05	ATF2/BHLHE40/CCNT2/CEBPG/E2F1/EGR1/EP300/FOSL1/GATA1/GTF2F1/HDAC1/HDAC2/HES1/HMBOX1/HNRNPK/HNRNPL/ID3/JUN/KDM1A/LEF1/MBD2/MLLT1/MYC/NBN/NEUROD1/NR2F2/NR4A1/PHB2/PML/RB1/RELA/REST/RNF2/SIN3A/SMAD4/SMARCA4/SPI1/SRF/SUZ12/TAF1/TCF3/TFAP4/TFDP1/TRIM25/TRIM28/XRCC5/ZBTB7A/ZEB2/ZFP36/ZFP91/ZIC2/ZNF431	52
G2/M	G2/M	GO:0014070	response to organic cyclic compound	41/311	60/786	2.65103172490497e-06	7.26622100834295e-05	3.47666076954208e-05	ATF1/ATF2/ATF4/CEBPB/CREB1/EGR1/EP300/ESRRA/FOS/FOSL1/FOXP1/GABPA/GATA1/HDAC1/HDAC2/HES1/ID3/JUND/KDM1A/KLF16/LCOR/MBD2/NCOR1/NR2C1/NR2F2/PHB2/RAD51/RBFOX2/REST/SAFB/SIN3A/SMAD1/SMAD5/SMARCA4/SREBF1/TAF1/TFAP4/TRIM24/TRIM25/ZBTB7A/ZFP36	41
G2/M	G2/M	GO:0030099	myeloid cell differentiation	34/311	47/786	2.78105320058744e-06	7.26622100834295e-05	3.47666076954208e-05	ARNT/CBFA2T3/CEBPB/CEBPG/CREB1/EP300/ESRRA/ETS1/FOS/FOXP1/GABPA/GATA1/GATA2/IKZF1/JUN/JUNB/KAT7/KLF1/KLF13/LEF1/MEIS2/MITF/MYC/PKNOX1/PML/RB1/RCOR1/RUNX1/SMAD5/SPI1/SRF/TAL1/ZBTB7A/ZFP36	34
G2/M	G2/M	GO:0043434	response to peptide hormone	20/311	23/786	2.78431687033335e-06	7.26622100834295e-05	3.47666076954208e-05	CREB1/EGR1/EGR2/ESRRA/FOS/FOXO4/JUND/KLF15/MAX/NCOA1/NR4A1/RB1/RBM4/RELA/SP1/SREBF1/STAT5A/STAT6/USF1/ZNF592	20
G2/M	G2/M	GO:0002682	regulation of immune system process	42/311	62/786	2.81841299717545e-06	7.26622100834295e-05	3.47666076954208e-05	ARID1B/ARNT/CEBPB/CREB1/CREB3/EGR3/ELF1/EP300/ESRRA/ETS1/FOS/FOXP1/GABPA/GATA1/GATA2/HES1/JUNB/JUND/KAT7/KLF13/LEF1/MEIS2/MITF/MYC/NONO/NSD2/PHB2/RB1/RCOR1/RELA/RUNX1/SIN3A/SMARCA4/SMARCC2/SMARCE1/SPI1/STAT6/TAL1/TCF7/XRCC5/ZC3H8/ZFP36	42
G2/M	G2/M	GO:0019083	viral transcription	16/311	17/786	3.08998323909895e-06	7.69706069897076e-05	3.68280416218697e-05	CCNT2/CHD1/EP300/HDAC1/JUN/LARP7/LEF1/REST/SMARCA4/SP1/TARDBP/TFAP4/USF1/USF2/ZFP36/ZNF639	16
G2/M	G2/M	GO:0016310	phosphorylation	35/311	49/786	3.17212198503037e-06	7.69706069897076e-05	3.68280416218697e-05	ARNT/ATF2/CBFA2T3/CCNT2/CREB1/CTBP1/EGR1/EP300/FOXK1/FOXK2/GATA1/HDAC2/HES1/JUN/MLLT1/NBN/NCOR1/NR2F2/PHB2/PML/RAD51/RB1/SMAD1/SMAD4/SMAD5/TAF1/TARDBP/TBP/TFAP4/TRIM24/TRIM28/XRCC5/ZBTB7A/ZFP91/ZNF592	35
G2/M	G2/M	GO:0010628	positive regulation of gene expression	49/311	76/786	3.49274161883875e-06	7.84794080274161e-05	3.7549955993979e-05	ARID1B/ARNT/ATF2/ATF3/ATF4/CEBPB/CEBPG/CTCF/CTCFL/E2F1/EGR1/EP300/ETS1/FOXP1/FUS/GABPA/GATA2/HCFC1/HDAC1/HDAC2/HES1/HNRNPL/HNRNPLL/ID3/KDM5B/LEF1/MAZ/MEF2A/MITF/MYC/NCOR1/NSD2/PHB2/PHF8/POLR2A/POLR2G/RBM22/RBM4/RELA/RUNX1/SMAD1/SP1/SPI1/STAT6/TARDBP/TCF12/TRIM24/YY1/ZFP36	49
G2/M	G2/M	GO:0035556	intracellular signal transduction	53/311	84/786	3.49914436795323e-06	7.84794080274161e-05	3.7549955993979e-05	ASH1L/ATF1/ATF2/ATF3/ATF4/BCLAF1/BRD4/CC2D1A/CDC5L/CEBPB/CREB1/CREB3/CREB3L1/CXXC5/E2F1/EP300/FOXM1/FOXO4/HDAC1/HNRNPK/JUN/KAT7/KDM1A/MAZ/MEF2A/MIER1/MYC/NBN/NCOR1/NEUROD1/NFATC3/NONO/PHB2/PML/PTBP1/RAD51/RB1/RELA/SKIL/SMAD1/SMAD4/SNIP1/SPI1/TAF1/TEAD1/TEAD4/TFAP4/TRIM24/TRIM25/TRIM28/ZBTB33/ZFP36/ZFP91	53
G2/M	G2/M	GO:0006259	DNA metabolic process	52/311	82/786	3.51968254183563e-06	7.84794080274161e-05	3.7549955993979e-05	ARID1B/ATF1/BACH1/CDC5L/CEBPG/CTCF/CTCFL/DACH1/DPF2/E2F8/E4F1/EP400/FOS/FOXM1/FUS/GATAD2A/HDAC8/HLTF/HMBOX1/ID3/KAT7/KDM1A/LEF1/MBD2/MTA1/MTA2/MYC/NBN/NFIC/NFIX/NFRKB/NONO/NSD2/PML/RAD21/RAD51/RLF/SIN3A/SMARCA4/SMARCA5/SMARCC2/SMARCE1/SMC3/SPI1/STAT6/TCF3/TCF7/TFDP1/TRIM28/XRCC5/YY1/ZBTB7A	52
G2/M	G2/M	GO:0001775	cell activation	37/311	53/786	3.92673361064319e-06	8.52514533889641e-05	4.07901690856287e-05	ARID1B/ATF2/CEBPB/CEBPG/EGR1/EGR3/ELF4/EP300/FOXP1/GATA1/GATA2/HES1/IKZF1/JUN/JUNB/JUND/KAT7/KLF6/LEF1/NBN/NSD2/PHB2/PKNOX1/RUNX1/SMAD4/SMARCA4/SMARCC2/SMARCE1/SPI1/SRF/STAT6/TCF3/TCF7/YY1/ZBTB7A/ZC3H8/ZNF3	37
G2/M	G2/M	GO:0051246	regulation of protein metabolic process	58/311	95/786	5.33616766465899e-06	0.000112880469829325	5.40097941767104e-05	AGO1/ARNT/ATF2/ATF4/BCOR/BRD4/CBFA2T3/CCNT2/CTBP1/CTCF/CTCFL/EGR1/EP300/GATA1/GATA2/HCFC1/HDAC1/HDAC2/HDAC8/HES1/HMG20A/HNRNPL/JUN/KAT7/KDM1A/KLF15/MLLT1/MTA1/MYC/NBN/NFYA/NFYB/NR2F2/NR4A1/PHB2/PHF20/PML/POLR2G/PTBP1/RAD51/RB1/RBM4/RELA/REST/RUNX1/SIN3A/SMAD4/SMARCA5/SP1/SPI1/SREBF1/TAF1/TARDBP/TFAP4/XRCC5/ZFP36/ZFP91/ZNF592	58
G2/M	G2/M	GO:0010941	regulation of cell death	50/311	79/786	6.15332028960238e-06	0.000126912230973049	6.07235554894971e-05	ATF2/ATF3/ATF4/ATF6/BCLAF1/CEBPB/CREB3/CREB3L1/DDX20/E2F1/EGR1/EGR3/EP400/FOS/FOSL1/FOXP1/GATA1/GATA2/HDAC1/HDAC2/HDGF/HNRNPK/ID3/JUN/KDM1A/LEF1/MAZ/MITF/MNT/MYBL2/MYC/NCOA1/NEUROD1/NONO/NR4A1/PHB2/PML/RB1/RBM25/RELA/REST/SIN3A/SKIL/SMAD4/TARDBP/TFAP4/TRIM24/ZBTB7A/ZC3H8/ZFP36	50
G2/M	G2/M	GO:0051090	regulation of DNA-binding transcription factor activity	25/311	32/786	6.80297934944492e-06	0.000136889218616879	6.54972337879806e-05	ATF2/BHLHE40/CEBPG/E2F1/EP300/FOSL1/HDAC2/HES1/ID3/KDM1A/NEUROD1/PHB2/RB1/RELA/RNF2/SMARCA4/SPI1/SRF/TAF1/TCF3/TFDP1/TRIM25/ZBTB7A/ZIC2/ZNF431	25
G2/M	G2/M	GO:0071363	cellular response to growth factor stimulus	30/311	41/786	7.90079511375082e-06	0.000152989441253004	7.32006895947386e-05	ARID4B/ARNT/ATF2/CREB1/CREB3L1/E2F1/EGR1/EGR3/EP300/FOS/HDAC1/HDAC2/HES1/JUN/KDM5B/LEF1/NR4A1/PML/RELA/SAP30/SIN3A/SKIL/SMAD1/SMAD4/SMAD5/SOX6/SPI1/ZBTB7A/ZEB2/ZFP36	30
G2/M	G2/M	GO:0002521	leukocyte differentiation	37/311	54/786	7.97399511985353e-06	0.000152989441253004	7.32006895947386e-05	ARID1B/ATF2/CBFA2T3/CEBPB/CEBPG/CREB1/EGR1/EGR3/EP300/ESRRA/FOS/FOXP1/GATA1/GATA2/IKZF1/JUN/JUNB/KAT7/KLF6/LEF1/MITF/MYC/PKNOX1/RB1/RUNX1/SMARCA4/SMARCC2/SMARCE1/SPI1/SRF/STAT6/TAL1/TCF3/TCF7/YY1/ZBTB7A/ZC3H8	37
G2/M	G2/M	GO:0033993	response to lipid	38/311	56/786	8.51103397125334e-06	0.000159136216297302	7.61417302857902e-05	CEBPB/CREB1/E2F1/EP300/ESRRA/FOS/FOSL1/FOXP1/GATA1/GATA2/HDAC1/HDAC2/HES1/ID3/JUND/KDM1A/LCOR/MBD2/NCOR1/NR2C1/NR2F2/NR4A1/PHB2/RBFOX2/RELA/REST/SAFB/SMARCA4/SPI1/SREBF1/TFAP4/TRIM24/TRIM25/XRCC5/YY1/ZBTB7A/ZFP36/ZNF35	38
G2/M	G2/M	GO:0009966	regulation of signal transduction	58/311	96/786	8.68015725258008e-06	0.000159136216297302	7.61417302857902e-05	ARID4B/ARNT/ASH1L/ATF3/ATF6/BCLAF1/BRD4/CBFA2T2/CC2D1A/CREB3/CREB3L1/CXXC5/EGR1/ELF1/EP300/FOXM1/FOXP1/GATA1/GATA2/HDAC1/HDAC2/HES1/HMGXB4/HNRNPK/JUN/KDM1A/KLF15/LEF1/MAZ/MBD2/MIER1/MNT/MYC/NCOA1/NCOR1/NEUROD1/NONO/NR2C1/PHB2/PML/PTBP1/RAD51/RB1/RBM4/RELA/SAP30/SIN3A/SKIL/SMAD4/SMARCA4/SPI1/TAF1/TBL1XR1/TRIM24/TRIM25/ZBTB7A/ZEB2/ZNF592	58
G2/M	G2/M	GO:0051093	negative regulation of developmental process	42/311	64/786	1.00837633874846e-05	0.000180718401478311	8.64681346786178e-05	AGO1/ARID4B/ATF2/BCOR/BRD9/CREB3L1/DPF2/E2F1/FOXJ2/FOXO4/FOXP1/GABPA/GATA1/GATA2/GTF2I/HDAC1/HDAC2/HES1/HMG20A/ID3/KLF13/LEF1/MEIS2/MYC/NFATC3/PML/PTBP1/RB1/REST/RUNX1/SAP30/SIN3A/SKIL/SMAD1/SMAD4/SMARCA4/SOX6/SPI1/SUZ12/YY1/ZC3H8/ZFP36	42
G2/M	G2/M	GO:0072359	circulatory system development	44/311	68/786	1.05105347360442e-05	0.000180718401478311	8.64681346786178e-05	AGO1/ATF2/BCOR/CREB1/CREB3L1/E2F8/EGR1/EGR2/EGR3/ELK3/EP300/ETS1/FOSL1/FOXJ2/FOXO4/FOXP1/GATA2/GTF2I/HES1/ID3/JUN/JUNB/LEF1/MBD2/MEF2A/MEF2D/NFATC3/NR2F2/NR4A1/NSD2/PKNOX1/PML/RB1/REST/RUNX1/SMAD1/SMAD4/SMAD5/SOX6/SP1/SPI1/SRF/VEZF1/YY1	44
G2/M	G2/M	GO:0031399	regulation of protein modification process	45/311	70/786	1.06378083881235e-05	0.000180718401478311	8.64681346786178e-05	ARNT/ATF2/BCOR/BRD4/CCNT2/CTBP1/CTCF/CTCFL/EGR1/EP300/GATA1/GATA2/HCFC1/HDAC2/HDAC8/HES1/HMG20A/JUN/KAT7/KDM1A/KLF15/MLLT1/MTA1/NBN/NFYA/NFYB/NR2F2/PHB2/PHF20/PML/PTBP1/RAD51/RB1/RELA/SIN3A/SMAD4/SMARCA5/SPI1/SREBF1/TAF1/TARDBP/TFAP4/XRCC5/ZFP91/ZNF592	45
G2/M	G2/M	GO:0007166	cell surface receptor signaling pathway	47/311	74/786	1.07335777847724e-05	0.000180718401478311	8.64681346786178e-05	ARID4B/ARNT/ATF2/ATF3/CBFA2T2/CREB3L1/EGR1/ELF1/EP300/FOS/FOXO4/FOXP1/GATA1/GATA2/HBP1/HDAC1/HDAC2/HES1/HMGXB4/JUN/KLF15/LEF1/MBD2/MITF/NEUROD1/PHB2/PML/RB1/RBM4/RELA/SAP30/SIN3A/SKIL/SMAD1/SMAD4/SMAD5/SMARCA4/SPI1/SREBF1/STAT5A/STAT6/TBL1XR1/TCF7/ZBTB33/ZBTB7A/ZEB2/ZNF592	47
G2/M	G2/M	GO:0007167	enzyme-linked receptor protein signaling pathway	28/311	38/786	1.31921303190373e-05	0.000217670150264116	0.000104148397255558	ARID4B/ARNT/ATF2/CREB3L1/EGR1/EP300/FOS/FOXO4/HDAC1/HDAC2/HES1/JUN/LEF1/PML/RBM4/SAP30/SIN3A/SKIL/SMAD1/SMAD4/SMAD5/SPI1/SREBF1/STAT5A/STAT6/ZBTB7A/ZEB2/ZNF592	28
G2/M	G2/M	GO:0051094	positive regulation of developmental process	56/311	93/786	1.49630652767232e-05	0.000242049585358757	0.000115813198736247	ARID1B/ARID4B/ARNT/ATF4/BRD9/CEBPB/CREB1/CUX1/DPF2/E2F1/EGR2/EGR3/ETS1/FOS/GATA1/GATA2/HDAC1/HDAC2/HES1/JUNB/JUND/KAT7/KDM1A/KDM5B/LEF1/MYC/NCOA1/NEUROD1/NR2C2/NSD2/RB1/RBM4/RCOR1/REST/RUNX1/SAP30/SIN3A/SKIL/SMAD1/SMAD4/SMAD5/SMARCA4/SMARCC2/SMARCE1/SOX6/SP1/SRF/STAT6/TAL1/TCF12/TCF3/TEAD4/VEZF1/XRCC5/ZEB2/ZFP36	56
G2/M	G2/M	GO:0016570	histone modification	50/311	81/786	1.76541747221078e-05	0.000277549096310462	0.000132798610674862	ARID4B/ASH1L/ATF2/BCOR/BRD4/CHD4/CTBP1/CTCF/CTCFL/EP300/EP400/GATA2/GATAD2A/GATAD2B/HCFC1/HDAC1/HDAC2/HDAC8/KAT7/KDM1A/KDM4B/KDM5B/LEF1/MBD2/MIER1/MLLT1/MTA1/MTA2/MTA3/NCOA1/NFYA/NFYB/NSD2/PHF20/PHF8/RAD51/RBBP5/RCOR1/REST/RLF/RNF2/SIN3A/SIN3B/SMAD4/SMARCA5/SPI1/SREBF1/SUZ12/TAF1/TBL1XR1	50
G2/M	G2/M	GO:0048468	cell development	47/311	75/786	1.8425326216237e-05	0.000277549096310462	0.000132798610674862	AFF4/ARID4B/ATF1/ATF4/BHLHE40/CBFA2T2/CEBPB/CREB1/CUX1/DDX20/DEAF1/E2F1/E2F4/EGR2/EP300/ETV1/FOXP1/GATA1/GATA2/HDAC1/HDAC2/HES1/HLTF/JUN/JUND/KDM1A/LEF1/MEF2A/NEUROD1/NR2F1/NR2F6/PBX2/RB1/REST/RNF2/RUNX1/SIN3A/SIX5/SKIL/SMAD4/SMAD5/SPI1/SRF/VEZF1/XRCC5/YY1/ZBTB7A	47
G2/M	G2/M	GO:0022008	neurogenesis	43/311	67/786	1.84520201361083e-05	0.000277549096310462	0.000132798610674862	ATF1/ATF4/BHLHE40/CBFA2T2/CEBPB/CREB1/CUX1/E2F1/EGR2/EP300/ETV1/ETV6/GATA2/HDAC1/HDAC2/HES1/HLTF/HMG20A/ID3/JUN/KDM1A/KLF15/LEF1/MEF2A/NCOA1/NEUROD1/NR2F1/NR2F2/NR2F6/PBX2/RB1/REST/RUNX1/SIN3A/SKIL/SMAD4/SMARCE1/SOX6/SRF/SUZ12/TCF12/TCF3/XRCC5	43
G2/M	G2/M	GO:0044403	biological process involved in symbiotic interaction	14/311	15/786	1.85032730873641e-05	0.000277549096310462	0.000132798610674862	CHD1/EP300/HDAC1/JUN/LEF1/REST/SAP30/SMARCA4/SP1/TARDBP/TFAP4/TRIM25/ZBED1/ZNF639	14
G2/M	G2/M	GO:0070848	response to growth factor	32/311	46/786	2.1791532346518e-05	0.000320586585484593	0.000153390710758179	ARID4B/ARNT/ATF2/CREB1/CREB3L1/E2F1/EGR1/EGR3/EP300/FOS/HDAC1/HDAC2/HES1/JUN/KDM5B/LEF1/MEIS2/MYC/NR4A1/PML/RELA/SAP30/SIN3A/SKIL/SMAD1/SMAD4/SMAD5/SOX6/SPI1/ZBTB7A/ZEB2/ZFP36	32
G2/M	G2/M	GO:0045637	regulation of myeloid cell differentiation	22/311	28/786	2.2149618633481e-05	0.000320586585484593	0.000153390710758179	ARNT/CEBPB/CREB1/ESRRA/ETS1/FOS/FOXP1/GABPA/GATA1/GATA2/KAT7/KLF13/LEF1/MEIS2/MITF/MYC/RB1/RCOR1/RUNX1/SPI1/TAL1/ZFP36	22
G2/M	G2/M	GO:0051052	regulation of DNA metabolic process	33/311	48/786	2.36594379750511e-05	0.000336535109127882	0.000161021583314776	ARID1B/ATF1/CEBPG/DACH1/DPF2/E2F8/EP400/FOXM1/FUS/HDAC8/HMBOX1/ID3/KAT7/KDM1A/MBD2/MYC/NBN/NFRKB/NSD2/PML/RAD51/RLF/SMARCA4/SMARCA5/SMARCC2/SMARCE1/SMC3/SPI1/STAT6/TFDP1/TRIM28/XRCC5/YY1	33
G2/M	G2/M	GO:0044093	positive regulation of molecular function	34/311	50/786	2.53587824657988e-05	0.000354593144648881	0.000169661791698029	ATF2/CCNT2/CEBPG/EGR1/EP300/FOSL1/HDAC1/HDAC2/HES1/HMBOX1/HNRNPK/HNRNPL/KDM1A/MBD2/MYC/NBN/NEUROD1/PHB2/PML/RB1/RELA/REST/SMARCA4/SRF/TAF1/TCF3/TFAP4/TFDP1/TRIM25/TRIM28/XRCC5/ZBTB7A/ZFP91/ZIC2	34
G2/M	G2/M	GO:0008284	positive regulation of cell population proliferation	35/311	52/786	2.68740212098654e-05	0.000369517791635649	0.000176802771117536	ARNT/ATF2/ATF3/BRD9/E2F1/EGR1/EGR3/FOSL1/FOXJ2/FOXM1/FOXP1/GATA1/GATA2/HDAC1/HDAC2/HES1/JUN/KAT7/KDM1A/KDM5B/LEF1/MAZ/MEF2D/MEIS2/MTA3/MYC/NR4A1/PML/RELA/SMAD4/SMARCA4/SP1/STAT5A/SUZ12/ZNF143	35
G2/M	G2/M	GO:0006793	phosphorus metabolic process	36/311	54/786	2.81955853513263e-05	0.000375183192174906	0.000179513489078902	ARNT/ATF2/CBFA2T3/CCNT2/CREB1/CTBP1/EGR1/EP300/FOXK1/FOXK2/GATA1/HDAC2/HES1/JUN/MLLT1/NBN/NCOR1/NR2F2/PHB2/PML/PTBP1/RAD51/RB1/SMAD1/SMAD4/SMAD5/TAF1/TARDBP/TBP/TFAP4/TRIM24/TRIM28/XRCC5/ZBTB7A/ZFP91/ZNF592	36
G2/M	G2/M	GO:0006796	phosphate-containing compound metabolic process	36/311	54/786	2.81955853513263e-05	0.000375183192174906	0.000179513489078902	ARNT/ATF2/CBFA2T3/CCNT2/CREB1/CTBP1/EGR1/EP300/FOXK1/FOXK2/GATA1/HDAC2/HES1/JUN/MLLT1/NBN/NCOR1/NR2F2/PHB2/PML/PTBP1/RAD51/RB1/SMAD1/SMAD4/SMAD5/TAF1/TARDBP/TBP/TFAP4/TRIM24/TRIM28/XRCC5/ZBTB7A/ZFP91/ZNF592	36
G2/M	G2/M	GO:0016032	viral process	23/311	30/786	2.88876556191062e-05	0.000377941162559587	0.000180833092133774	CCNT2/CHD1/CTBP1/EP300/HCFC1/HDAC1/JUN/LARP7/LEF1/PCBP1/PTBP1/REST/SMARCA4/SP1/TARDBP/TFAP4/TRIM25/TRIM28/USF1/USF2/ZBED1/ZFP36/ZNF639	23
G2/M	G2/M	GO:0044419	biological process involved in interspecies interaction between organisms	37/311	56/786	2.93190720046225e-05	0.000377941162559587	0.000180833092133774	ATF2/CEBPB/CEBPG/CHD1/ELF4/EP300/FOS/FOSL1/FOXP1/GATA1/GTF2F1/HDAC1/HDAC2/IRF2/JUN/JUND/LEF1/NONO/NR4A1/PHB2/PML/RELA/REST/SAP30/SIN3A/SMARCA4/SP1/SPI1/TARDBP/TFAP4/TRIM25/TRIM28/XRCC5/ZBED1/ZFP36/ZNF175/ZNF639	37
G2/M	G2/M	GO:0006468	protein phosphorylation	28/311	39/786	2.98379260707601e-05	0.000378712138590417	0.000181201980186803	ATF2/CCNT2/CREB1/CTBP1/EGR1/GATA1/HDAC2/HES1/JUN/MLLT1/NBN/NR2F2/PHB2/PML/RAD51/RB1/SMAD1/SMAD4/SMAD5/TAF1/TARDBP/TBP/TFAP4/TRIM24/TRIM28/XRCC5/ZFP91/ZNF592	28
G2/M	G2/M	GO:0045597	positive regulation of cell differentiation	44/311	70/786	3.200244252422e-05	0.000393267162949276	0.000188166106674295	ARID1B/ARNT/CEBPB/CREB1/CUX1/E2F1/EGR2/EGR3/ETS1/FOS/GATA1/GATA2/HDAC1/HDAC2/HES1/JUNB/JUND/KAT7/KDM1A/LEF1/NCOA1/NEUROD1/RB1/RBM4/RCOR1/REST/RUNX1/SIN3A/SKIL/SMAD1/SMAD4/SMAD5/SMARCA4/SMARCC2/SMARCE1/SOX6/SRF/TAL1/TCF12/TCF3/VEZF1/XRCC5/ZEB2/ZFP36	44
G2/M	G2/M	GO:0019080	viral gene expression	17/311	20/786	3.24147479764252e-05	0.000393267162949276	0.000188166106674295	CCNT2/CHD1/EP300/HDAC1/JUN/LARP7/LEF1/PTBP1/REST/SMARCA4/SP1/TARDBP/TFAP4/USF1/USF2/ZFP36/ZNF639	17
G2/M	G2/M	GO:1901653	cellular response to peptide	17/311	20/786	3.24147479764252e-05	0.000393267162949276	0.000188166106674295	ESRRA/FOS/FOXO4/KLF1/KLF15/MAX/NCOA1/NR4A1/RB1/RBM4/RELA/SP1/SREBF1/STAT5A/STAT6/USF1/ZNF592	17
G2/M	G2/M	GO:1903706	regulation of hemopoiesis	30/311	43/786	3.72407078229955e-05	0.000445269332666251	0.000213047527591508	ARID1B/ARNT/CEBPB/CREB1/EGR3/ESRRA/ETS1/FOS/FOXP1/GABPA/GATA1/GATA2/JUNB/KAT7/KLF13/LEF1/MEIS2/MITF/MYC/RB1/RCOR1/RUNX1/SMARCA4/SMARCC2/SMARCE1/SPI1/TAL1/TCF7/ZC3H8/ZFP36	30
G2/M	G2/M	GO:0032879	regulation of localization	31/311	45/786	4.05625800149295e-05	0.000471325753694603	0.000225514714686413	ATF4/CEBPB/CREB1/GATA1/GATA2/HDAC8/HES1/HMGN3/HNRNPK/KAT7/KDM1A/KDM5B/KLF15/LARP7/MEF2A/NEUROD1/NSD2/PHB2/PML/RB1/RBM22/RBM4/REST/SIN3A/SMAD4/SPI1/SREBF1/TARDBP/TRIM25/TRIM28/ZFP36	31
G2/M	G2/M	GO:0046649	lymphocyte activation	31/311	45/786	4.05625800149295e-05	0.000471325753694603	0.000225514714686413	ARID1B/ATF2/CEBPB/CEBPG/EGR1/EGR3/ELF4/EP300/FOXP1/HES1/IKZF1/JUNB/KAT7/KLF6/LEF1/NBN/NSD2/PHB2/PKNOX1/RUNX1/SMARCA4/SMARCC2/SMARCE1/SPI1/SRF/STAT6/TCF3/TCF7/YY1/ZBTB7A/ZC3H8	31
G2/M	G2/M	GO:0051702	biological process involved in interaction with symbiont	13/311	14/786	4.48733460514165e-05	0.000507130280718063	0.000242646067329217	CHD1/EP300/HDAC1/JUN/LEF1/REST/SAP30/SMARCA4/SP1/TARDBP/TFAP4/ZBED1/ZNF639	13
G2/M	G2/M	GO:0051851	modulation by host of symbiont process	13/311	14/786	4.48733460514165e-05	0.000507130280718063	0.000242646067329217	CHD1/EP300/HDAC1/JUN/LEF1/REST/SAP30/SMARCA4/SP1/TARDBP/TFAP4/ZBED1/ZNF639	13
G2/M	G2/M	GO:0030218	erythrocyte differentiation	18/311	22/786	5.07175723335478e-05	0.000565432394259148	0.000270541815434999	ARNT/CEBPG/ETS1/GATA1/GATA2/IKZF1/KAT7/KLF1/KLF13/PKNOX1/RB1/RCOR1/SMAD5/SPI1/SRF/TAL1/ZBTB7A/ZFP36	18
G2/M	G2/M	GO:0010629	negative regulation of gene expression	43/311	69/786	5.45013610739379e-05	0.000599514971813317	0.0002868492688102	AGO1/ATF4/CBX3/CHD4/CREB3L1/CTBP1/CTCF/E2F1/FOXP1/FUS/GATA2/HDAC1/HES1/HNRNPK/HNRNPL/ID3/KDM1A/LEF1/MAX/MBD2/NCOR1/PHF8/PML/POLR2G/PTBP1/RB1/RBM4/RCOR1/REST/SIN3A/SMAD1/SMARCA5/SNIP1/SPI1/SRSF3/TAF1/TARDBP/TFAP4/TRIM28/YY1/ZFP36/ZNF148/ZNF281	43
G2/M	G2/M	GO:0034097	response to cytokine	29/311	42/786	6.93418455091864e-05	0.0007527239808563	0.00036015501476378	BCLAF1/CEBPB/CREB1/EGR1/FOS/FOSL1/FOXP1/HDGF/HES1/KDM5B/LEF1/MYBL2/MYNN/NFYB/PML/RELA/SKIL/SMAD4/SMARCA5/SPI1/SRF/SRSF3/STAT5A/STAT6/TCF7/TRIM25/XRCC5/YY1/ZFP36	29
G2/M	G2/M	GO:0071396	cellular response to lipid	30/311	44/786	7.46622032645212e-05	0.000789696380682435	0.000377845158221261	CEBPB/CREB1/E2F1/EP300/ESRRA/FOS/FOXP1/GATA1/HDAC1/HDAC2/HES1/ID3/KDM1A/LCOR/NCOR1/NR2C1/PHB2/RBFOX2/RELA/REST/SAFB/SMARCA4/SPI1/SREBF1/TFAP4/TRIM24/XRCC5/ZBTB7A/ZFP36/ZNF35	30
G2/M	G2/M	GO:1903131	mononuclear cell differentiation	30/311	44/786	7.46622032645212e-05	0.000789696380682435	0.000377845158221261	ARID1B/ATF2/CEBPB/CEBPG/EGR1/EGR3/EP300/FOS/FOXP1/GATA1/IKZF1/JUN/JUNB/KAT7/KLF6/LEF1/MYC/PKNOX1/RUNX1/SMARCA4/SMARCC2/SMARCE1/SPI1/SRF/STAT6/TCF3/TCF7/YY1/ZBTB7A/ZC3H8	30
G2/M	G2/M	GO:0071407	cellular response to organic cyclic compound	32/311	48/786	8.33992600000306e-05	0.000862631004211503	0.000412742107278231	ATF4/CEBPB/CREB1/EGR1/EP300/ESRRA/FOXP1/GABPA/GATA1/HDAC1/HDAC2/ID3/KDM1A/KLF16/LCOR/MBD2/NCOR1/NR2C1/PHB2/RAD51/RBFOX2/REST/SAFB/SIN3A/SMAD1/SMAD5/SMARCA4/TAF1/TFAP4/TRIM24/ZBTB7A/ZFP36	32
G2/M	G2/M	GO:0010942	positive regulation of cell death	24/311	33/786	8.41215672058135e-05	0.000862631004211503	0.000412742107278231	ATF2/ATF3/ATF4/ATF6/BCLAF1/DDX20/E2F1/EGR1/FOS/FOSL1/FOXP1/ID3/JUN/MYBL2/MYC/NCOA1/NEUROD1/NR4A1/PML/REST/SKIL/SMAD4/TFAP4/ZC3H8	24
G2/M	G2/M	GO:0006974	cellular response to DNA damage stimulus	45/311	74/786	8.64861754129222e-05	0.000862631004211503	0.000412742107278231	ARID1B/ATF2/BACH1/BCLAF1/BRD4/CBX1/CBX3/CDC5L/CEBPG/CHD2/DPF2/E2F1/EP300/EP400/FOXM1/FOXO4/FOXP1/FUS/HLTF/HNRNPK/KAT7/KDM1A/MTA1/MYC/NBN/NFRKB/NONO/NSD2/PML/RAD21/RAD51/RBBP5/SKIL/SMARCA4/SMARCA5/SMARCC2/SMARCE1/SMC3/TAF1/TFAP4/TRIM28/XRCC5/YY1/ZBTB40/ZBTB7A	45
G2/M	G2/M	GO:0009628	response to abiotic stimulus	33/311	50/786	8.67859070903694e-05	0.000862631004211503	0.000412742107278231	ARNT/ATF2/ATF4/BHLHE40/CBFA2T3/E2F1/EGR1/EP300/ETV1/FOS/FOSL1/HDAC2/JUN/JUND/KDM1A/MBD2/MEIS2/MTA1/MYC/NR2F6/NR4A1/PHB2/PML/RAD51/RBM4/RELA/REST/SMAD4/SRF/TAF1/USF1/XRCC5/YY1	33
G2/M	G2/M	GO:0051241	negative regulation of multicellular organismal process	33/311	50/786	8.67859070903694e-05	0.000862631004211503	0.000412742107278231	AGO1/ARID4B/ATF2/ATF4/BCOR/CREB3L1/FOXJ2/FOXO4/FOXP1/GATA1/GATA2/GTF2I/HDAC1/HDAC2/HES1/LEF1/MYC/NR2F2/PHB2/PML/RB1/REST/RUNX1/SAP30/SIN3A/SMAD4/SOX6/SPI1/SRF/USF1/YY1/ZC3H8/ZFP36	33
G2/M	G2/M	GO:0018205	peptidyl-lysine modification	38/311	60/786	9.45299942726661e-05	0.00091081633209117	0.0004357972880819	ARID4B/ARNT/ASH1L/ATF2/BCOR/BRD4/CTBP1/CTCF/CTCFL/EGR1/EGR2/EP300/EP400/GATA2/HCFC1/HDAC2/HMG20A/KAT7/KDM1A/KLF15/LEF1/MLLT1/NCOA1/NFYA/NFYB/NSD2/PHF20/PML/RBBP5/RELA/RLF/SIN3A/SMAD4/SMARCA5/SPI1/TAF1/TRIM28/ZBED1	38
G2/M	G2/M	GO:0009410	response to xenobiotic stimulus	14/311	16/786	9.49457024967765e-05	0.00091081633209117	0.0004357972880819	CREB1/E2F1/FOS/FOSL1/HDAC2/JUN/MYC/NEUROD1/RAD51/RB1/RBM22/REST/SREBF1/XRCC5	14
G2/M	G2/M	GO:0032868	response to insulin	14/311	16/786	9.49457024967765e-05	0.00091081633209117	0.0004357972880819	EGR1/EGR2/ESRRA/FOS/FOXO4/KLF15/MAX/NCOA1/RB1/RBM4/SP1/SREBF1/USF1/ZNF592	14
G2/M	G2/M	GO:0070482	response to oxygen levels	17/311	21/786	0.000108852843918744	0.00103222524405705	0.000493887676582321	ARNT/ATF2/ATF4/CBFA2T3/E2F1/EGR1/EP300/FOS/HDAC2/JUND/MYC/PHB2/PML/REST/SMAD4/SRF/USF1	17
G2/M	G2/M	GO:0001525	angiogenesis	21/311	28/786	0.000117317526969559	0.00106359296428447	0.000508896155160032	AGO1/ATF2/CREB3L1/E2F8/EGR3/ELK3/ETS1/FOXJ2/FOXO4/GATA2/GTF2I/JUN/LEF1/NR4A1/PKNOX1/PML/RUNX1/SMAD1/SP1/SRF/VEZF1	21
G2/M	G2/M	GO:0031667	response to nutrient levels	21/311	28/786	0.000117317526969559	0.00106359296428447	0.000508896155160032	ATF2/ATF3/ATF4/FOS/FOXA3/FOXK1/FOXK2/FOXO4/HNRNPL/MAX/MBD2/NCOA1/SP1/SREBF1/SRF/TBL1XR1/TRIM24/TRIM25/USF1/USF2/ZFP36	21
G2/M	G2/M	GO:0043065	positive regulation of apoptotic process	21/311	28/786	0.000117317526969559	0.00106359296428447	0.000508896155160032	ATF2/ATF3/ATF4/ATF6/BCLAF1/DDX20/E2F1/FOSL1/ID3/JUN/MYBL2/MYC/NCOA1/NEUROD1/NR4A1/PML/REST/SKIL/SMAD4/TFAP4/ZC3H8	21
G2/M	G2/M	GO:0048872	homeostasis of number of cells	21/311	28/786	0.000117317526969559	0.00106359296428447	0.000508896155160032	ARNT/CEBPG/ETS1/FOXA3/GATA1/GATA2/IKZF1/KAT7/KLF1/KLF13/PKNOX1/RB1/RCOR1/SKIL/SMAD5/SPI1/SRF/TAL1/ZBTB7A/ZC3H8/ZFP36	21
G2/M	G2/M	GO:0040011	locomotion	29/311	43/786	0.000135837059287724	0.00121810406426492	0.00058282491113154	ARID4B/CREB3/DACH1/EGR2/EGR3/EP300/ETS1/ETV1/FOSL1/FOXO4/FOXP1/GATA2/HDAC1/HDAC2/JUN/LEF1/MAZ/MITF/MTA2/NR2F2/NR4A1/SAP30/SIN3A/SIN3B/SMAD4/SP1/SPI1/SRF/STAT5A	29
G2/M	G2/M	GO:2001020	regulation of response to DNA damage stimulus	22/311	30/786	0.000140157088579324	0.00124332901159078	0.000594894263919034	ARID1B/BCLAF1/CEBPG/DPF2/EP400/FOXM1/FUS/HNRNPK/KAT7/KDM1A/MYC/NFRKB/NSD2/PML/RAD51/SKIL/SMARCA4/SMARCA5/SMARCC2/SMARCE1/TRIM28/YY1	22
G2/M	G2/M	GO:0002262	myeloid cell homeostasis	18/311	23/786	0.000149151848933822	0.00128913058655065	0.000616808893086436	ARNT/CEBPG/ETS1/GATA1/GATA2/IKZF1/KAT7/KLF1/KLF13/PKNOX1/RB1/RCOR1/SMAD5/SPI1/SRF/TAL1/ZBTB7A/ZFP36	18
G2/M	G2/M	GO:0034101	erythrocyte homeostasis	18/311	23/786	0.000149151848933822	0.00128913058655065	0.000616808893086436	ARNT/CEBPG/ETS1/GATA1/GATA2/IKZF1/KAT7/KLF1/KLF13/PKNOX1/RB1/RCOR1/SMAD5/SPI1/SRF/TAL1/ZBTB7A/ZFP36	18
G2/M	G2/M	GO:0080134	regulation of response to stress	42/311	69/786	0.000150007922798621	0.00128913058655065	0.000616808893086436	ARID1B/ASH1L/ATF4/ATF6/BCLAF1/BRD4/CEBPB/CEBPG/CREB3/CREB3L1/DPF2/EP300/EP400/ETS1/FOXM1/FOXP1/FUS/HNRNPK/KAT7/KDM1A/MYC/NCOR1/NFRKB/NONO/NSD2/PML/RAD51/RB1/RELA/REST/SIN3A/SKIL/SMARCA4/SMARCA5/SMARCC2/SMARCE1/SPI1/TRIM28/USF1/XRCC5/YY1/ZFP36	42
G2/M	G2/M	GO:0018193	peptidyl-amino acid modification	41/311	67/786	0.000153256611471098	0.00129086035880792	0.000617636535314795	ARID4B/ARNT/ASH1L/ATF2/BCOR/BRD4/CTBP1/CTCF/CTCFL/EGR1/EGR2/EP300/EP400/GATA1/GATA2/HCFC1/HDAC2/HES1/HMG20A/KAT7/KDM1A/KLF15/LEF1/MLLT1/NCOA1/NFYA/NFYB/NSD2/PHF20/PML/RBBP5/RELA/RLF/SIN3A/SMAD4/SMARCA5/SPI1/TAF1/TRIM28/ZBED1/ZNF592	41
G2/M	G2/M	GO:0080135	regulation of cellular response to stress	32/311	49/786	0.000153338563834153	0.00129086035880792	0.000617636535314795	ARID1B/ATF4/ATF6/BCLAF1/CEBPG/CREB3/CREB3L1/DPF2/EP300/EP400/FOXM1/FOXP1/FUS/HNRNPK/KAT7/KDM1A/MYC/NCOR1/NFRKB/NONO/NSD2/PML/RAD51/REST/SKIL/SMARCA4/SMARCA5/SMARCC2/SMARCE1/SPI1/TRIM28/YY1	32
G2/M	G2/M	GO:0071375	cellular response to peptide hormone stimulus	15/311	18/786	0.000158730429242854	0.00129239918770593	0.000618372817084178	ESRRA/FOS/FOXO4/MAX/NCOA1/NR4A1/RB1/RBM4/RELA/SP1/SREBF1/STAT5A/STAT6/USF1/ZNF592	15
G2/M	G2/M	GO:0061061	muscle structure development	38/311	61/786	0.000160048727916953	0.00129239918770593	0.000618372817084178	ARID1B/ATF3/CCNT2/CHD2/CREB1/EGR1/EGR2/EGR3/EP300/ETV1/FOS/FOXK1/FOXO4/FOXP1/HES1/ID3/KDM1A/LEF1/MEF2A/MEF2D/NFATC3/NR2F2/NR4A1/PTBP1/RB1/RBM4/REST/SAP30/SMAD1/SMAD4/SMARCA4/SMARCC2/SMARCE1/SOX6/SRF/TCF12/TEAD4/YY1	38
G2/M	G2/M	GO:0000278	mitotic cell cycle	36/311	57/786	0.000161354080404498	0.00129239918770593	0.000618372817084178	ARID1B/ATF2/BACH1/BRD4/DPF2/E2F1/E2F4/E2F6/E2F8/E4F1/FOXM1/FOXO4/HES1/MEIS2/MTA3/MYBL2/MYC/NBN/PHB2/PHF8/PML/RAD21/RAD51/RB1/RNF2/SIN3A/SMARCA4/SMARCA5/SMARCC2/SMARCE1/SMC3/STAG1/TAL1/TFAP4/TFDP1/THAP1	36
G2/M	G2/M	GO:0010648	negative regulation of cell communication	36/311	57/786	0.000161354080404498	0.00129239918770593	0.000618372817084178	ARID4B/ASH1L/ATF3/CBFA2T2/CREB3/CREB3L1/EGR1/ELF1/FOXM1/FOXP1/GATA1/GATA2/HDAC1/HDAC2/HMGXB4/KDM1A/MAZ/MNT/MYC/NCOR1/NEUROD1/NONO/PHB2/RB1/RELA/REST/SAP30/SIN3A/SKIL/SMAD4/SMARCA4/SPI1/SREBF1/SRF/ZBTB7A/ZNF592	36
G2/M	G2/M	GO:0023057	negative regulation of signaling	36/311	57/786	0.000161354080404498	0.00129239918770593	0.000618372817084178	ARID4B/ASH1L/ATF3/CBFA2T2/CREB3/CREB3L1/EGR1/ELF1/FOXM1/FOXP1/GATA1/GATA2/HDAC1/HDAC2/HMGXB4/KDM1A/MAZ/MNT/MYC/NCOR1/NEUROD1/NONO/PHB2/RB1/RELA/REST/SAP30/SIN3A/SKIL/SMAD4/SMARCA4/SPI1/SREBF1/SRF/ZBTB7A/ZNF592	36
G2/M	G2/M	GO:0051240	positive regulation of multicellular organismal process	49/311	84/786	0.000184085938425818	0.00146029710770481	0.000698706750097993	ARID1B/ARID4B/ARNT/ATF2/ATF4/BRD9/CEBPB/CEBPG/CREB1/CUX1/DPF2/E2F1/EGR1/EGR2/EGR3/ETS1/FOS/FOXP1/GATA2/HDAC1/HDAC2/HES1/KDM1A/KDM5B/LEF1/MEF2A/MYC/NCOA1/NR2C2/NSD2/RB1/RELA/REST/RUNX1/SAP30/SIN3A/SKIL/SMAD1/SMAD4/SMARCA4/SMARCC2/SMARCE1/SOX6/SP1/SRF/STAT6/TEAD4/USF1/XRCC5	49
G2/M	G2/M	GO:0016575	histone deacetylation	19/311	25/786	0.000190839160699521	0.00149945054835338	0.000717440453757599	CHD4/CTBP1/GATAD2A/GATAD2B/HDAC1/HDAC2/HDAC8/MBD2/MIER1/MTA1/MTA2/MTA3/RCOR1/REST/SIN3A/SIN3B/SMARCA5/SREBF1/TBL1XR1	19
G2/M	G2/M	GO:0051179	localization	47/311	80/786	0.000200430661578611	0.00155995562077692	0.000746390249175561	ATF2/ATF4/CEBPB/CREB1/CREB3L1/CTCF/EGR2/GATA1/GATA2/HDAC8/HDGF/HES1/HMGN3/HMGXB4/HNRNPK/KAT7/KDM1A/KDM5B/KLF15/LARP7/MEF2A/MYC/NEUROD1/NR4A1/NSD2/PHB2/PML/RAD21/RB1/RBM22/RBM4/REST/SIN3A/SMAD4/SPI1/SREBF1/SRSF3/STAG1/STAT5A/TARDBP/TRIM25/TRIM28/USF2/XRCC5/YY1/ZBTB7A/ZFP36	47
G2/M	G2/M	GO:0002684	positive regulation of immune system process	26/311	38/786	0.000217633103761359	0.0016780122486273	0.000802876673984354	ARID1B/CREB1/CREB3/EGR3/ELF1/EP300/FOS/FOXP1/GATA1/GATA2/HES1/JUND/LEF1/NONO/NSD2/PHB2/RB1/RELA/RUNX1/SIN3A/SMARCA4/SMARCC2/SMARCE1/SPI1/STAT6/XRCC5	26
G2/M	G2/M	GO:0007179	transforming growth factor beta receptor signaling pathway	16/311	20/786	0.000230894685236818	0.0016945915014943	0.000810809330858514	ARID4B/EP300/FOS/HDAC1/HDAC2/JUN/PML/SAP30/SIN3A/SKIL/SMAD1/SMAD4/SMAD5/SPI1/ZBTB7A/ZEB2	16
G2/M	G2/M	GO:0036293	response to decreased oxygen levels	16/311	20/786	0.000230894685236818	0.0016945915014943	0.000810809330858514	ARNT/ATF2/ATF4/CBFA2T3/E2F1/EGR1/EP300/FOS/JUND/MYC/PHB2/PML/REST/SMAD4/SRF/USF1	16
G2/M	G2/M	GO:0051091	positive regulation of DNA-binding transcription factor activity	16/311	20/786	0.000230894685236818	0.0016945915014943	0.000810809330858514	ATF2/CEBPG/EP300/FOSL1/KDM1A/NEUROD1/PHB2/RELA/SMARCA4/SRF/TAF1/TCF3/TFDP1/TRIM25/ZBTB7A/ZIC2	16
G2/M	G2/M	GO:0006476	protein deacetylation	20/311	27/786	0.000232107684447097	0.0016945915014943	0.000810809330858514	CHD4/CTBP1/EP300/GATAD2A/GATAD2B/HDAC1/HDAC2/HDAC8/MBD2/MIER1/MTA1/MTA2/MTA3/RCOR1/REST/SIN3A/SIN3B/SMARCA5/SREBF1/TBL1XR1	20
G2/M	G2/M	GO:0035601	protein deacylation	20/311	27/786	0.000232107684447097	0.0016945915014943	0.000810809330858514	CHD4/CTBP1/EP300/GATAD2A/GATAD2B/HDAC1/HDAC2/HDAC8/MBD2/MIER1/MTA1/MTA2/MTA3/RCOR1/REST/SIN3A/SIN3B/SMARCA5/SREBF1/TBL1XR1	20
G2/M	G2/M	GO:0098732	macromolecule deacylation	20/311	27/786	0.000232107684447097	0.0016945915014943	0.000810809330858514	CHD4/CTBP1/EP300/GATAD2A/GATAD2B/HDAC1/HDAC2/HDAC8/MBD2/MIER1/MTA1/MTA2/MTA3/RCOR1/REST/SIN3A/SIN3B/SMARCA5/SREBF1/TBL1XR1	20
G2/M	G2/M	GO:1990823	response to leukemia inhibitory factor	11/311	12/786	0.000258468669208767	0.00184050370941813	0.000880623784410587	BCLAF1/CREB1/KDM5B/MYBL2/MYNN/NFYB/PML/SMARCA5/SRSF3/TRIM25/XRCC5	11
G2/M	G2/M	GO:1990830	cellular response to leukemia inhibitory factor	11/311	12/786	0.000258468669208767	0.00184050370941813	0.000880623784410587	BCLAF1/CREB1/KDM5B/MYBL2/MYNN/NFYB/PML/SMARCA5/SRSF3/TRIM25/XRCC5	11
G2/M	G2/M	GO:0008285	negative regulation of cell population proliferation	31/311	48/786	0.000267739282248541	0.00184050370941813	0.000880623784410587	ATF2/CBFA2T3/CEBPB/CTBP1/CTCF/DACH1/DDX20/E2F1/ETS1/FOSL1/FOXO4/GATA1/GATA2/HES1/JUN/KLF13/MYC/NR2F2/PHB2/PML/RB1/REST/SIX5/SMAD1/SMAD4/SRF/TFAP4/TFDP1/THAP12/TRIM24/ZBTB17	31
G2/M	G2/M	GO:0032870	cellular response to hormone stimulus	31/311	48/786	0.000267739282248541	0.00184050370941813	0.000880623784410587	EP300/ESRRA/FOS/FOXO4/FOXP1/GATA1/HDAC1/KDM1A/MAX/NCOA1/NCOR1/NR2C1/NR4A1/PHB2/RB1/RBFOX2/RBM4/RELA/REST/SAFB/SMARCA4/SP1/SREBF1/STAT5A/STAT6/TFAP4/TRIM24/USF1/ZBTB7A/ZFP36/ZNF592	31
G2/M	G2/M	GO:0043068	positive regulation of programmed cell death	21/311	29/786	0.000271557336192346	0.00184050370941813	0.000880623784410587	ATF2/ATF3/ATF4/ATF6/BCLAF1/DDX20/E2F1/FOSL1/ID3/JUN/MYBL2/MYC/NCOA1/NEUROD1/NR4A1/PML/REST/SKIL/SMAD4/TFAP4/ZC3H8	21
G2/M	G2/M	GO:0030182	neuron differentiation	32/311	50/786	0.000271654398045321	0.00184050370941813	0.000880623784410587	ATF1/ATF4/CBFA2T2/CEBPB/CREB1/CUX1/EGR2/EP300/ETV1/GATA2/HDAC1/HDAC2/HES1/HMG20A/ID3/JUN/KDM1A/MEF2A/NCOA1/NEUROD1/NR2F1/NR2F6/PBX2/RB1/REST/RUNX1/SIN3A/SKIL/SMAD4/SRF/TCF12/TCF3	32
G2/M	G2/M	GO:0009968	negative regulation of signal transduction	33/311	52/786	0.000273824420704526	0.00184050370941813	0.000880623784410587	ARID4B/ASH1L/ATF3/CBFA2T2/CREB3/CREB3L1/EGR1/ELF1/FOXM1/FOXP1/GATA1/GATA2/HDAC1/HDAC2/HMGXB4/KDM1A/MAZ/MNT/MYC/NCOR1/NEUROD1/NONO/PHB2/RB1/RELA/SAP30/SIN3A/SKIL/SMAD4/SMARCA4/SPI1/ZBTB7A/ZNF592	33
G2/M	G2/M	GO:0051247	positive regulation of protein metabolic process	33/311	52/786	0.000273824420704526	0.00184050370941813	0.000880623784410587	ARNT/ATF2/BRD4/CBFA2T3/CCNT2/CTBP1/EGR1/GATA1/HCFC1/HDAC2/HES1/HNRNPL/KAT7/KDM1A/MTA1/MYC/NBN/PHB2/PHF20/PML/POLR2G/PTBP1/RBM4/RELA/REST/SMAD4/SMARCA5/SP1/SREBF1/TAF1/TFAP4/XRCC5/ZFP91	33
G2/M	G2/M	GO:0048646	anatomical structure formation involved in morphogenesis	34/311	54/786	0.000274402371222339	0.00184050370941813	0.000880623784410587	AGO1/ATF2/CREB3L1/DEAF1/E2F8/EGR2/EGR3/ELK3/EP300/ETS1/FOXJ2/FOXO4/GABPA/GATA1/GATA2/GTF2I/HDAC1/HDAC2/HES1/JUN/JUNB/LEF1/MEF2A/NR4A1/PKNOX1/PML/RUNX1/SKIL/SMAD1/SMAD4/SP1/SRF/TEAD4/VEZF1	34
G2/M	G2/M	GO:0048699	generation of neurons	34/311	54/786	0.000274402371222339	0.00184050370941813	0.000880623784410587	ATF1/ATF4/CBFA2T2/CEBPB/CREB1/CUX1/EGR2/EP300/ETV1/GATA2/HDAC1/HDAC2/HES1/HMG20A/ID3/JUN/KDM1A/LEF1/MEF2A/NCOA1/NEUROD1/NR2F1/NR2F2/NR2F6/PBX2/RB1/REST/RUNX1/SIN3A/SKIL/SMAD4/SRF/TCF12/TCF3	34
G2/M	G2/M	GO:0002573	myeloid leukocyte differentiation	17/311	22/786	0.00030651276730841	0.0019862730821998	0.000950369895789376	CBFA2T3/CEBPB/CREB1/ESRRA/FOS/FOXP1/GATA1/GATA2/JUN/JUNB/LEF1/MITF/MYC/RB1/RUNX1/SPI1/TAL1	17
G2/M	G2/M	GO:0006282	regulation of DNA repair	17/311	22/786	0.00030651276730841	0.0019862730821998	0.000950369895789376	ARID1B/CEBPG/DPF2/EP400/FOXM1/FUS/KAT7/KDM1A/NFRKB/NSD2/PML/RAD51/SMARCA4/SMARCC2/SMARCE1/TRIM28/YY1	17
G2/M	G2/M	GO:0071559	response to transforming growth factor beta	17/311	22/786	0.00030651276730841	0.0019862730821998	0.000950369895789376	ARID4B/EP300/FOS/HDAC1/HDAC2/JUN/PML/SAP30/SIN3A/SKIL/SMAD1/SMAD4/SMAD5/SOX6/SPI1/ZBTB7A/ZEB2	17
G2/M	G2/M	GO:0071560	cellular response to transforming growth factor beta stimulus	17/311	22/786	0.00030651276730841	0.0019862730821998	0.000950369895789376	ARID4B/EP300/FOS/HDAC1/HDAC2/JUN/PML/SAP30/SIN3A/SKIL/SMAD1/SMAD4/SMAD5/SOX6/SPI1/ZBTB7A/ZEB2	17
G2/M	G2/M	GO:0009991	response to extracellular stimulus	22/311	31/786	0.000308173278207968	0.0019862730821998	0.000950369895789376	ATF2/ATF3/ATF4/FOS/FOSL1/FOXA3/FOXK1/FOXK2/FOXO4/HNRNPL/MAX/MBD2/NCOA1/SP1/SREBF1/SRF/TBL1XR1/TRIM24/TRIM25/USF1/USF2/ZFP36	22
G2/M	G2/M	GO:0045165	cell fate commitment	23/311	33/786	0.000341274622378741	0.00216578125740355	0.00103625897483423	CHD4/GATA1/GATA2/GATAD2A/GATAD2B/HDAC1/HDAC2/HES1/MITF/MTA1/MTA2/MTA3/NEUROD1/NR2F2/PML/SMAD1/SMAD4/SMAD5/SOX6/STAT6/TAL1/TCF3/TEAD4	23
G2/M	G2/M	GO:0048666	neuron development	23/311	33/786	0.000341274622378741	0.00216578125740355	0.00103625897483423	ATF1/CBFA2T2/CREB1/CUX1/EGR2/EP300/ETV1/GATA2/HDAC2/HES1/JUN/KDM1A/MEF2A/NEUROD1/NR2F1/NR2F6/PBX2/RB1/RUNX1/SIN3A/SKIL/SMAD4/SRF	23
G2/M	G2/M	GO:0042325	regulation of phosphorylation	24/311	35/786	0.000370454450358284	0.00233190241240085	0.00111574278105304	ARNT/ATF2/CBFA2T3/CCNT2/EGR1/EP300/GATA1/HDAC2/HES1/JUN/MLLT1/NBN/NCOR1/NR2F2/PHB2/RAD51/RB1/SMAD4/TARDBP/TFAP4/XRCC5/ZBTB7A/ZFP91/ZNF592	24
G2/M	G2/M	GO:0042592	homeostatic process	42/311	71/786	0.000374409763758422	0.00233190241240085	0.00111574278105304	ARNT/ATF4/CEBPB/CEBPG/E2F4/EGR1/ETS1/FOXA3/FOXK1/FOXK2/GATA1/GATA2/HMGN3/IKZF1/KAT7/KDM1A/KLF1/KLF13/KLF15/MYC/NEUROD1/PKNOX1/PML/RB1/RBM4/RCOR1/SIN3A/SKIL/SMAD1/SMAD4/SMAD5/SMARCA4/SPI1/SRF/STAT6/TAL1/TRIM24/USF1/USF2/ZBTB7A/ZC3H8/ZFP36	42
G2/M	G2/M	GO:0061614	miRNA transcription	18/311	24/786	0.00038158403112014	0.00233190241240085	0.00111574278105304	EGR1/ETS1/FOS/FOSL1/GATA2/JUN/MYC/NFATC3/RELA/REST/SMAD1/SMAD4/SMARCA4/SPI1/SREBF1/SRF/TEAD1/YY1	18
G2/M	G2/M	GO:1902893	regulation of miRNA transcription	18/311	24/786	0.00038158403112014	0.00233190241240085	0.00111574278105304	EGR1/ETS1/FOS/FOSL1/GATA2/JUN/MYC/NFATC3/RELA/REST/SMAD1/SMAD4/SMARCA4/SPI1/SREBF1/SRF/TEAD1/YY1	18
G2/M	G2/M	GO:2000628	regulation of miRNA metabolic process	18/311	24/786	0.00038158403112014	0.00233190241240085	0.00111574278105304	EGR1/ETS1/FOS/FOSL1/GATA2/JUN/MYC/NFATC3/RELA/REST/SMAD1/SMAD4/SMARCA4/SPI1/SREBF1/SRF/TEAD1/YY1	18
G2/M	G2/M	GO:0019220	regulation of phosphate metabolic process	25/311	37/786	0.000395521724220607	0.00238179140497811	0.00113961311242972	ARNT/ATF2/CBFA2T3/CCNT2/EGR1/EP300/GATA1/HDAC2/HES1/JUN/MLLT1/NBN/NCOR1/NR2F2/PHB2/PTBP1/RAD51/RB1/SMAD4/TARDBP/TFAP4/XRCC5/ZBTB7A/ZFP91/ZNF592	25
G2/M	G2/M	GO:0051174	regulation of phosphorus metabolic process	25/311	37/786	0.000395521724220607	0.00238179140497811	0.00113961311242972	ARNT/ATF2/CBFA2T3/CCNT2/EGR1/EP300/GATA1/HDAC2/HES1/JUN/MLLT1/NBN/NCOR1/NR2F2/PHB2/PTBP1/RAD51/RB1/SMAD4/TARDBP/TFAP4/XRCC5/ZBTB7A/ZFP91/ZNF592	25
G2/M	G2/M	GO:0071345	cellular response to cytokine stimulus	26/311	39/786	0.000416449797215815	0.00248964552683368	0.00119121795542281	BCLAF1/CEBPB/CREB1/EGR1/FOS/FOXP1/HDGF/HES1/KDM5B/LEF1/MYBL2/MYNN/NFYB/PML/RELA/SMAD4/SMARCA5/SPI1/SRSF3/STAT5A/STAT6/TCF7/TRIM25/XRCC5/YY1/ZFP36	26
G2/M	G2/M	GO:0007417	central nervous system development	28/311	43/786	0.000446351693617985	0.00263028676596312	0.00125851041433642	ATF2/CREB1/DMBX1/E2F1/EGR2/FOXP1/GATA2/HDAC1/HDAC2/HES1/ID3/KDM1A/KDM4B/LEF1/MEIS2/NEUROD1/NR2F2/PBX2/PHF8/SIN3A/SMAD1/SOX6/SRF/SUZ12/TAF1/XRCC5/ZIC2/ZNF148	28
G2/M	G2/M	GO:0034660	ncRNA metabolic process	28/311	43/786	0.000446351693617985	0.00263028676596312	0.00125851041433642	AGO1/CC2D1A/EGR1/ETS1/FOS/FOSL1/GATA2/GTF3C2/JUN/LARP7/MYC/NCOR1/NFATC3/RELA/REST/SMAD1/SMAD4/SMARCA4/SNIP1/SPI1/SREBF1/SRF/SRSF3/TEAD1/TOE1/YY1/ZC3H8/ZNF143	28
G2/M	G2/M	GO:0001944	vasculature development	29/311	45/786	0.00045574363117618	0.00266658507603084	0.00127587802680901	AGO1/ATF2/CREB3L1/E2F8/EGR1/EGR2/EGR3/ELK3/ETS1/FOSL1/FOXJ2/FOXO4/GATA2/GTF2I/HES1/JUN/JUNB/LEF1/NFATC3/NR2F2/NR4A1/PKNOX1/PML/RUNX1/SMAD1/SP1/SPI1/SRF/VEZF1	29
G2/M	G2/M	GO:0001666	response to hypoxia	15/311	19/786	0.00048355428104667	0.00275125711630002	0.00131639096473685	ARNT/ATF2/CBFA2T3/E2F1/EGR1/EP300/FOS/JUND/MYC/PHB2/PML/REST/SMAD4/SRF/USF1	15
G2/M	G2/M	GO:1902895	positive regulation of miRNA transcription	15/311	19/786	0.00048355428104667	0.00275125711630002	0.00131639096473685	EGR1/ETS1/FOS/FOSL1/GATA2/JUN/MYC/RELA/SMAD1/SMAD4/SMARCA4/SPI1/SREBF1/SRF/TEAD1	15
G2/M	G2/M	GO:2000630	positive regulation of miRNA metabolic process	15/311	19/786	0.00048355428104667	0.00275125711630002	0.00131639096473685	EGR1/ETS1/FOS/FOSL1/GATA2/JUN/MYC/RELA/SMAD1/SMAD4/SMARCA4/SPI1/SREBF1/SRF/TEAD1	15
G2/M	G2/M	GO:2001022	positive regulation of response to DNA damage stimulus	15/311	19/786	0.00048355428104667	0.00275125711630002	0.00131639096473685	ARID1B/BCLAF1/CEBPG/DPF2/EP400/FOXM1/FUS/MYC/NFRKB/SKIL/SMARCA4/SMARCC2/SMARCE1/TRIM28/YY1	15
G2/M	G2/M	GO:2000779	regulation of double-strand break repair	12/311	14/786	0.000487431961882903	0.00275432444214654	0.00131785858475911	ARID1B/DPF2/EP400/FOXM1/FUS/KDM1A/NSD2/PML/RAD51/SMARCA4/SMARCC2/SMARCE1	12
G2/M	G2/M	GO:0002237	response to molecule of bacterial origin	10/311	11/786	0.000612918519483349	0.00341660661198488	0.00163474000573439	CEBPB/FOS/FOXP1/GATA1/HDAC2/JUND/NR4A1/RELA/SPI1/ZFP36	10
G2/M	G2/M	GO:0032496	response to lipopolysaccharide	10/311	11/786	0.000612918519483349	0.00341660661198488	0.00163474000573439	CEBPB/FOS/FOXP1/GATA1/HDAC2/JUND/NR4A1/RELA/SPI1/ZFP36	10
G2/M	G2/M	GO:0030334	regulation of cell migration	22/311	32/786	0.000629651672297419	0.00346308419763581	0.00165697808499321	ARID4B/CREB3/DACH1/ETS1/FOXO4/FOXP1/GATA2/HDAC1/HDAC2/JUN/LEF1/MAZ/MITF/MTA2/NR2F2/SAP30/SIN3A/SIN3B/SP1/SPI1/SRF/STAT5A	22
G2/M	G2/M	GO:0050673	epithelial cell proliferation	22/311	32/786	0.000629651672297419	0.00346308419763581	0.00165697808499321	ARNT/ATF2/CEBPB/DACH1/DEAF1/EGR3/GATA2/HES1/JUN/KDM5B/MTA3/MYC/NR2F2/NR4A1/PHB2/RB1/SP1/STAT5A/STAT6/THAP1/TRIM24/ZFP36	22
G2/M	G2/M	GO:0022402	cell cycle process	39/311	66/786	0.000643736428010619	0.00351710300072027	0.0016828244022585	ARID1B/ATF2/BACH1/BRD4/CDC5L/CTCF/DACH1/DPF2/E2F1/E2F4/E2F6/E2F8/E4F1/FOXJ2/FOXM1/FOXO4/HDAC8/MTA3/MYBL2/MYC/NBN/NCOR1/PHB2/PHF8/PML/RAD21/RAD51/RB1/SIN3A/SMARCA4/SMARCA5/SMARCC2/SMARCE1/SMC3/STAG1/TAF1/TFAP4/TFDP1/ZBTB17	39
G2/M	G2/M	GO:0016071	mRNA metabolic process	37/311	62/786	0.000687670756836252	0.00370802859078371	0.00177417635922666	AGO1/ATF2/ATF4/CDC5L/CEBPG/CREB1/DDX20/E2F1/FIP1L1/FUS/HLTF/HNRNPK/HNRNPL/HNRNPLL/KDM1A/LARP7/NCOA1/NONO/POLR2G/PRPF4/PTBP1/RBFOX2/RBM22/RBM25/RBM4/REST/SAFB/SNIP1/SREBF1/SRSF3/TAF1/TARDBP/TBP/TFCP2/U2AF1/ZBTB7A/ZFP36	37
G2/M	G2/M	GO:0035295	tube development	37/311	62/786	0.000687670756836252	0.00370802859078371	0.00177417635922666	AGO1/ATF2/CBFA2T2/CREB1/CREB3L1/DEAF1/E2F8/EGR3/ELK3/EP300/ETS1/FOXJ2/FOXO4/FOXP1/GATA2/GTF2I/HES1/JUN/JUNB/KDM5B/LEF1/MYC/NR2F2/NR4A1/PHB2/PKNOX1/PML/RB1/RUNX1/SMAD1/SMAD4/SMAD5/SP1/SPI1/SREBF1/SRF/VEZF1	37
G2/M	G2/M	GO:0048585	negative regulation of response to stimulus	36/311	60/786	0.000708024460649054	0.0037929881820485	0.00181482688136292	ARID4B/ASH1L/ATF3/CBFA2T2/CREB3/CREB3L1/EGR1/ELF1/FOXM1/FOXP1/GATA1/GATA2/HDAC1/HDAC2/HMGXB4/KDM1A/MAZ/MNT/MYC/NCOR1/NEUROD1/NONO/PHB2/RB1/RELA/SAP30/SIN3A/SKIL/SMAD4/SMARCA4/SPI1/STAT6/USF1/ZBTB7A/ZFP36/ZNF592	36
G2/M	G2/M	GO:0007420	brain development	25/311	38/786	0.000737615225103774	0.00387600357140518	0.00185454716335176	ATF2/CREB1/DMBX1/E2F1/EGR2/FOXP1/GATA2/HDAC1/HES1/KDM1A/KDM4B/LEF1/MEIS2/NEUROD1/NR2F2/PBX2/PHF8/SIN3A/SMAD1/SOX6/SRF/TAF1/XRCC5/ZIC2/ZNF148	25
G2/M	G2/M	GO:0030098	lymphocyte differentiation	25/311	38/786	0.000737615225103774	0.00387600357140518	0.00185454716335176	ARID1B/ATF2/CEBPG/EGR1/EGR3/EP300/FOXP1/IKZF1/JUNB/KAT7/KLF6/LEF1/PKNOX1/RUNX1/SMARCA4/SMARCC2/SMARCE1/SPI1/SRF/STAT6/TCF3/TCF7/YY1/ZBTB7A/ZC3H8	25
G2/M	G2/M	GO:0048514	blood vessel morphogenesis	25/311	38/786	0.000737615225103774	0.00387600357140518	0.00185454716335176	AGO1/ATF2/CREB3L1/E2F8/EGR3/ELK3/ETS1/FOXJ2/FOXO4/GATA2/GTF2I/HES1/JUN/JUNB/LEF1/NR2F2/NR4A1/PKNOX1/PML/RUNX1/SMAD1/SP1/SPI1/SRF/VEZF1	25
G2/M	G2/M	GO:0060322	head development	26/311	40/786	0.000758989401601197	0.00396307757165182	0.00189620936442671	ATF2/CREB1/DMBX1/E2F1/EGR2/EP300/FOXP1/GATA2/HDAC1/HES1/KDM1A/KDM4B/LEF1/MEIS2/NEUROD1/NR2F2/PBX2/PHF8/SIN3A/SMAD1/SOX6/SRF/TAF1/XRCC5/ZIC2/ZNF148	26
G2/M	G2/M	GO:0044770	cell cycle phase transition	27/311	42/786	0.000773851569983349	0.00401526758010228	0.00192118066033602	ARID1B/ATF2/BACH1/BRD4/CDC5L/DPF2/E2F1/E2F4/E2F6/FOXM1/FOXO4/MTA3/MYC/NBN/PHB2/PHF8/PML/RAD21/RAD51/RB1/SIN3A/SMARCA4/SMARCC2/SMARCE1/TAF1/TFAP4/TFDP1	27
G2/M	G2/M	GO:0001568	blood vessel development	28/311	44/786	0.000782777374150777	0.00403619583546494	0.0019311941796483	AGO1/ATF2/CREB3L1/E2F8/EGR1/EGR2/EGR3/ELK3/ETS1/FOSL1/FOXJ2/FOXO4/GATA2/GTF2I/HES1/JUN/JUNB/LEF1/NR2F2/NR4A1/PKNOX1/PML/RUNX1/SMAD1/SP1/SPI1/SRF/VEZF1	28
G2/M	G2/M	GO:0010586	miRNA metabolic process	18/311	25/786	0.000872070840773158	0.00441385548244083	0.00211189257533054	EGR1/ETS1/FOS/FOSL1/GATA2/JUN/MYC/NFATC3/RELA/REST/SMAD1/SMAD4/SMARCA4/SPI1/SREBF1/SRF/TEAD1/YY1	18
G2/M	G2/M	GO:0031175	neuron projection development	18/311	25/786	0.000872070840773158	0.00441385548244083	0.00211189257533054	ATF1/CBFA2T2/CREB1/CUX1/EGR2/EP300/ETV1/HDAC2/HES1/JUN/KDM1A/MEF2A/NR2F1/RB1/SIN3A/SKIL/SMAD4/SRF	18
G2/M	G2/M	GO:0048863	stem cell differentiation	18/311	25/786	0.000872070840773158	0.00441385548244083	0.00211189257533054	CHD2/CHD4/FOXO4/GATAD2A/GATAD2B/HDAC1/HDAC2/HES1/MTA1/MTA2/MTA3/REST/SMAD4/SOX6/SRF/XRCC5/ZFP36/ZNF281	18
G2/M	G2/M	GO:0001932	regulation of protein phosphorylation	19/311	27/786	0.000978047149562259	0.0048902357478113	0.00233982571665612	ATF2/CCNT2/EGR1/GATA1/HDAC2/HES1/JUN/MLLT1/NBN/NR2F2/PHB2/RAD51/RB1/SMAD4/TARDBP/TFAP4/XRCC5/ZFP91/ZNF592	19
G2/M	G2/M	GO:0120036	plasma membrane bounded cell projection organization	19/311	27/786	0.000978047149562259	0.0048902357478113	0.00233982571665612	ATF1/CBFA2T2/CREB1/CUX1/E2F4/EGR2/EP300/ETV1/HDAC2/HES1/JUN/KDM1A/MEF2A/NR2F1/RB1/SIN3A/SKIL/SMAD4/SRF	19
G2/M	G2/M	GO:0031669	cellular response to nutrient levels	14/311	18/786	0.00099867897532141	0.00493359374036026	0.00236057116763649	ATF2/ATF3/ATF4/FOS/FOXA3/HNRNPL/MAX/NCOA1/SP1/SREBF1/SRF/TRIM24/USF1/USF2	14
G2/M	G2/M	GO:0043433	negative regulation of DNA-binding transcription factor activity	14/311	18/786	0.00099867897532141	0.00493359374036026	0.00236057116763649	BHLHE40/CEBPG/E2F1/HDAC2/HES1/ID3/KDM1A/PHB2/RB1/RNF2/SPI1/TAF1/TFDP1/ZNF431	14
G2/M	G2/M	GO:0007178	transmembrane receptor protein serine/threonine kinase signaling pathway	20/311	29/786	0.00106914028247115	0.00518842202690034	0.00248249857746428	ARID4B/ATF2/EGR1/EP300/FOS/HDAC1/HDAC2/HES1/JUN/LEF1/PML/SAP30/SIN3A/SKIL/SMAD1/SMAD4/SMAD5/SPI1/ZBTB7A/ZEB2	20
G2/M	G2/M	GO:0030030	cell projection organization	20/311	29/786	0.00106914028247115	0.00518842202690034	0.00248249857746428	ATF1/CBFA2T2/CREB1/CUX1/E2F4/E2F5/EGR2/EP300/ETV1/HDAC2/HES1/JUN/KDM1A/MEF2A/NR2F1/RB1/SIN3A/SKIL/SMAD4/SRF	20
G2/M	G2/M	GO:0001678	cellular glucose homeostasis	11/311	13/786	0.00108551831984945	0.00518842202690034	0.00248249857746428	FOXA3/FOXK1/FOXK2/HMGN3/KLF15/NEUROD1/RBM4/SIN3A/SMAD4/SMARCA4/SRF	11
G2/M	G2/M	GO:0043620	regulation of DNA-templated transcription in response to stress	11/311	13/786	0.00108551831984945	0.00518842202690034	0.00248249857746428	ARNT/ATF3/ATF4/ATF6/BCLAF1/CEBPB/CREB3L1/EGR1/JUN/RELA/SIN3A	11
G2/M	G2/M	GO:0000003	reproduction	45/311	80/786	0.00108799637655001	0.00518842202690034	0.00248249857746428	AFF4/ARID4B/ASH1L/CEBPB/CREM/CTCFL/DACH1/DDX20/DEAF1/E2F1/E2F8/EGR1/ETV6/FOS/FOSL1/FOXA3/FOXJ2/GATA1/HDAC2/JUNB/KDM5B/KLF1/LARP7/MBD2/NBN/NR2C2/NR2F2/PHB2/RAD21/RAD51/RB1/RNF2/SIX5/SKIL/SMAD1/SMAD4/SMAD5/SMC3/STAG1/TEAD4/TRIM28/YY1/ZNF148/ZNF318/ZNF35	45
G2/M	G2/M	GO:0022414	reproductive process	45/311	80/786	0.00108799637655001	0.00518842202690034	0.00248249857746428	AFF4/ARID4B/ASH1L/CEBPB/CREM/CTCFL/DACH1/DDX20/DEAF1/E2F1/E2F8/EGR1/ETV6/FOS/FOSL1/FOXA3/FOXJ2/GATA1/HDAC2/JUNB/KDM5B/KLF1/LARP7/MBD2/NBN/NR2C2/NR2F2/PHB2/RAD21/RAD51/RB1/RNF2/SIX5/SKIL/SMAD1/SMAD4/SMAD5/SMC3/STAG1/TEAD4/TRIM28/YY1/ZNF148/ZNF318/ZNF35	45
G2/M	G2/M	GO:0006473	protein acetylation	22/311	33/786	0.00120640577213478	0.00556025006710165	0.00266040673067065	ATF2/CTBP1/CTCF/EP300/EP400/GATA2/HCFC1/HDAC2/KAT7/KLF15/LEF1/MLLT1/NCOA1/NFYA/NFYB/PHF20/PML/SIN3A/SMAD4/SMARCA5/SPI1/TAF1	22
G2/M	G2/M	GO:0018394	peptidyl-lysine acetylation	22/311	33/786	0.00120640577213478	0.00556025006710165	0.00266040673067065	ATF2/CTBP1/CTCF/EP300/EP400/GATA2/HCFC1/HDAC2/KAT7/KLF15/LEF1/MLLT1/NCOA1/NFYA/NFYB/PHF20/PML/SIN3A/SMAD4/SMARCA5/SPI1/TAF1	22
G2/M	G2/M	GO:0040012	regulation of locomotion	22/311	33/786	0.00120640577213478	0.00556025006710165	0.00266040673067065	ARID4B/CREB3/DACH1/ETS1/FOXO4/FOXP1/GATA2/HDAC1/HDAC2/JUN/LEF1/MAZ/MITF/MTA2/NR2F2/SAP30/SIN3A/SIN3B/SP1/SPI1/SRF/STAT5A	22
G2/M	G2/M	GO:0043543	protein acylation	22/311	33/786	0.00120640577213478	0.00556025006710165	0.00266040673067065	ATF2/CTBP1/CTCF/EP300/EP400/GATA2/HCFC1/HDAC2/KAT7/KLF15/LEF1/MLLT1/NCOA1/NFYA/NFYB/PHF20/PML/SIN3A/SMAD4/SMARCA5/SPI1/TAF1	22
G2/M	G2/M	GO:0051049	regulation of transport	22/311	33/786	0.00120640577213478	0.00556025006710165	0.00266040673067065	ATF4/CEBPB/CREB1/GATA1/GATA2/HES1/HMGN3/HNRNPK/KDM5B/KLF15/MEF2A/NEUROD1/PHB2/PML/RBM22/RBM4/REST/SMAD4/SPI1/SREBF1/TARDBP/TRIM28	22
G2/M	G2/M	GO:2000145	regulation of cell motility	22/311	33/786	0.00120640577213478	0.00556025006710165	0.00266040673067065	ARID4B/CREB3/DACH1/ETS1/FOXO4/FOXP1/GATA2/HDAC1/HDAC2/JUN/LEF1/MAZ/MITF/MTA2/NR2F2/SAP30/SIN3A/SIN3B/SP1/SPI1/SRF/STAT5A	22
G2/M	G2/M	GO:0010035	response to inorganic substance	15/311	20/786	0.00124153306847622	0.00565230561792033	0.00270445244876571	ATF1/ATF2/ATF4/CREB1/FOS/FOSL1/FOXP1/HDAC2/JUN/JUNB/JUND/MEF2A/RAD51/RELA/STAT6	15
G2/M	G2/M	GO:0007346	regulation of mitotic cell cycle	23/311	35/786	0.00125378415524778	0.00565230561792033	0.00270445244876571	ARID1B/ATF2/BRD4/DPF2/E2F1/E4F1/FOXO4/HES1/MEIS2/MTA3/NBN/PHB2/PML/RAD21/RB1/SIN3A/SMARCA4/SMARCC2/SMARCE1/TAL1/TFAP4/TFDP1/THAP1	23
G2/M	G2/M	GO:0031401	positive regulation of protein modification process	23/311	35/786	0.00125378415524778	0.00565230561792033	0.00270445244876571	ARNT/ATF2/BRD4/CCNT2/CTBP1/EGR1/GATA1/HCFC1/HDAC2/HES1/KAT7/KDM1A/MTA1/NBN/PHB2/PHF20/PML/PTBP1/SMAD4/SMARCA5/SREBF1/XRCC5/ZFP91	23
G2/M	G2/M	GO:0044772	mitotic cell cycle phase transition	23/311	35/786	0.00125378415524778	0.00565230561792033	0.00270445244876571	ARID1B/BACH1/BRD4/DPF2/E2F1/E2F4/E2F6/FOXM1/FOXO4/MTA3/MYC/NBN/PHB2/PHF8/PML/RAD21/RB1/SIN3A/SMARCA4/SMARCC2/SMARCE1/TFAP4/TFDP1	23
G2/M	G2/M	GO:0035239	tube morphogenesis	31/311	51/786	0.00126785261844956	0.00566583963687205	0.00271092805591964	AGO1/ATF2/CREB3L1/DEAF1/E2F8/EGR3/ELK3/ETS1/FOXJ2/FOXO4/FOXP1/GATA2/GTF2I/HES1/JUN/JUNB/KDM5B/LEF1/MYC/NR2F2/NR4A1/PHB2/PKNOX1/PML/RUNX1/SMAD1/SMAD4/SP1/SPI1/SRF/VEZF1	31
G2/M	G2/M	GO:0051128	regulation of cellular component organization	42/311	74/786	0.00127128714388581	0.00566583963687205	0.00271092805591964	ARID1B/ATF1/CBFA2T2/CTCF/CUX1/DPF2/EP300/FOXP1/GATA2/HCFC1/HDAC2/HDAC8/HES1/HMBOX1/HNRNPK/KAT7/KDM1A/MYC/NBN/NFRKB/NR2F1/PHF8/PML/RAD21/RB1/RUNX1/SIN3A/SKIL/SMAD4/SMARCA4/SMARCA5/SMARCC2/SMARCE1/SREBF1/SRF/TAL1/TEAD1/TRIM28/XRCC5/YY1/ZEB2/ZNF639	42
G2/M	G2/M	GO:0007517	muscle organ development	24/311	37/786	0.00128830232408643	0.00566583963687205	0.00271092805591964	ATF3/CCNT2/CHD2/CREB1/EGR1/EGR2/EGR3/EP300/ETV1/FOS/FOXK1/FOXO4/ID3/LEF1/MEF2A/MEF2D/NR2F2/NR4A1/RB1/SAP30/SMAD4/SOX6/TCF12/TEAD4	24
G2/M	G2/M	GO:0006952	defense response	30/311	49/786	0.001291124668766	0.00566583963687205	0.00271092805591964	ASH1L/BRD4/CEBPB/CEBPG/ELF4/EP300/ETS1/FOS/FOSL1/FOXP1/IRF2/JUN/NFATC3/NONO/PHB2/PML/RB1/RELA/SIN3A/SMAD1/SPI1/STAT5A/STAT6/TRIM25/TRIM28/VEZF1/XRCC5/ZFP36/ZNF148/ZNF175	30
G2/M	G2/M	GO:1902531	regulation of intracellular signal transduction	30/311	49/786	0.001291124668766	0.00566583963687205	0.00271092805591964	ASH1L/ATF3/BCLAF1/BRD4/CC2D1A/CREB3/CREB3L1/CXXC5/EP300/FOXM1/HDAC1/HNRNPK/JUN/KDM1A/MAZ/MIER1/MYC/NCOR1/NONO/PHB2/PML/PTBP1/RAD51/RELA/SKIL/SMAD4/SPI1/TAF1/TRIM24/TRIM25	30
G2/M	G2/M	GO:0007267	cell-cell signaling	29/311	47/786	0.00130928991955007	0.00568507465067793	0.00272013141180762	ATF4/CREB1/EGR1/EGR2/EGR3/GATA1/HBP1/HDAC1/HES1/HMGN3/HMGXB4/KDM5B/KLF15/LEF1/MBD2/MITF/NEUROD1/NR4A1/RBM4/RELA/REST/SMAD4/SMARCA4/SREBF1/SRF/TBL1XR1/TCF7/ZBTB33/ZEB2	29
G2/M	G2/M	GO:0048870	cell motility	29/311	47/786	0.00130928991955007	0.00568507465067793	0.00272013141180762	ARID4B/ASH1L/CREB3/DACH1/EGR3/ETS1/FOXO4/FOXP1/GATA2/HDAC1/HDAC2/HES1/JUN/LEF1/MAZ/MITF/MTA2/NR2F2/NR4A1/PHB2/PML/SAP30/SIN3A/SIN3B/SP1/SPI1/SRF/STAT5A/ZEB2	29
G2/M	G2/M	GO:0016477	cell migration	28/311	45/786	0.00132142118610893	0.00569983739251908	0.00272719492465028	ARID4B/CREB3/DACH1/EGR3/ETS1/FOXO4/FOXP1/GATA2/HDAC1/HDAC2/HES1/JUN/LEF1/MAZ/MITF/MTA2/NR2F2/NR4A1/PHB2/PML/SAP30/SIN3A/SIN3B/SP1/SPI1/SRF/STAT5A/ZEB2	28
G2/M	G2/M	GO:0006955	immune response	27/311	43/786	0.00132650761134989	0.00569983739251908	0.00272719492465028	CEBPB/CEBPG/ELF1/ELF4/EP300/ETS1/FOXP1/GATA1/GATA2/JUNB/LEF1/NBN/NONO/NSD2/PHB2/PML/RELA/RFX1/SIN3A/SP2/SPI1/STAT6/TCF12/TCF7/TRIM25/TRIM28/XRCC5	27
G2/M	G2/M	GO:0001935	endothelial cell proliferation	9/311	10/786	0.00143982590648756	0.00596912750177004	0.00285604186687562	ARNT/EGR3/GATA2/JUN/NR2F2/NR4A1/SP1/STAT5A/THAP1	9
G2/M	G2/M	GO:0002263	cell activation involved in immune response	9/311	10/786	0.00143982590648756	0.00596912750177004	0.00285604186687562	FOXP1/GATA1/GATA2/JUNB/LEF1/NBN/NSD2/SPI1/STAT6	9
G2/M	G2/M	GO:0002366	leukocyte activation involved in immune response	9/311	10/786	0.00143982590648756	0.00596912750177004	0.00285604186687562	FOXP1/GATA1/GATA2/JUNB/LEF1/NBN/NSD2/SPI1/STAT6	9
G2/M	G2/M	GO:0007249	I-kappaB kinase/NF-kappaB signaling	9/311	10/786	0.00143982590648756	0.00596912750177004	0.00285604186687562	ASH1L/BRD4/CC2D1A/CXXC5/HDAC1/MIER1/RELA/SNIP1/TRIM25	9
G2/M	G2/M	GO:0043542	endothelial cell migration	9/311	10/786	0.00143982590648756	0.00596912750177004	0.00285604186687562	EGR3/ETS1/FOXP1/GATA2/NR2F2/NR4A1/SP1/SRF/STAT5A	9
G2/M	G2/M	GO:0140467	integrated stress response signaling	9/311	10/786	0.00143982590648756	0.00596912750177004	0.00285604186687562	ATF4/CEBPB/CEBPG/CREB3/FOS/FOSL1/JUN/JUNB/NFE2	9
G2/M	G2/M	GO:1901522	positive regulation of transcription from RNA polymerase II promoter involved in cellular response to chemical stimulus	9/311	10/786	0.00143982590648756	0.00596912750177004	0.00285604186687562	ATF2/ATF4/CREB3/EP300/JUN/RELA/SMAD1/SMAD4/SMAD5	9
G2/M	G2/M	GO:0009416	response to light stimulus	16/311	22/786	0.00146120407117799	0.00599747939662607	0.00286960736680673	ATF4/BHLHE40/EP300/FOS/JUND/KDM1A/MEIS2/MTA1/MYC/NR2F6/PML/RBM4/RELA/TAF1/USF1/YY1	16
G2/M	G2/M	GO:0051101	regulation of DNA binding	16/311	22/786	0.00146120407117799	0.00599747939662607	0.00286960736680673	CEBPG/E2F1/EP300/GATA1/HDAC2/HES1/JUN/KDM1A/LEF1/NEUROD1/RB1/SIN3A/TAF1/TFAP4/TRIM28/ZBTB7A	16
G2/M	G2/M	GO:0045639	positive regulation of myeloid cell differentiation	12/311	15/786	0.00157204452814349	0.00629580939669116	0.00301234899363213	ARNT/CREB1/ETS1/FOS/GATA1/GATA2/KAT7/LEF1/RB1/RCOR1/RUNX1/TAL1	12
G2/M	G2/M	GO:0045739	positive regulation of DNA repair	12/311	15/786	0.00157204452814349	0.00629580939669116	0.00301234899363213	ARID1B/CEBPG/DPF2/EP400/FOXM1/FUS/NFRKB/SMARCA4/SMARCC2/SMARCE1/TRIM28/YY1	12
G2/M	G2/M	GO:0045765	regulation of angiogenesis	12/311	15/786	0.00157204452814349	0.00629580939669116	0.00301234899363213	AGO1/ATF2/CREB3L1/ETS1/FOXJ2/FOXO4/GATA2/GTF2I/PML/RUNX1/SMAD1/SP1	12
G2/M	G2/M	GO:1901342	regulation of vasculature development	12/311	15/786	0.00157204452814349	0.00629580939669116	0.00301234899363213	AGO1/ATF2/CREB3L1/ETS1/FOXJ2/FOXO4/GATA2/GTF2I/PML/RUNX1/SMAD1/SP1	12
G2/M	G2/M	GO:2000036	regulation of stem cell population maintenance	12/311	15/786	0.00157204452814349	0.00629580939669116	0.00301234899363213	ARID4B/BRD9/DPF2/HDAC1/HDAC2/MYC/REST/SAP30/SIN3A/SMARCA4/SMARCE1/TEAD4	12
G2/M	G2/M	GO:0031400	negative regulation of protein modification process	17/311	24/786	0.00165284576226163	0.00658742876263695	0.00315187979073538	BCOR/CTBP1/HDAC2/HDAC8/HMG20A/JUN/KDM1A/KLF15/MLLT1/NR2F2/RB1/RELA/SIN3A/SPI1/TAF1/TARDBP/TFAP4	17
G2/M	G2/M	GO:0001503	ossification	18/311	26/786	0.00181469496576335	0.00719770839785946	0.0034438796162007	ATF4/BCOR/CEBPB/CREB3L1/EGR2/ESRRA/GATA1/ID3/JUNB/JUND/LEF1/MEF2D/REST/RUNX1/SMAD1/SMAD4/SMAD5/ZBTB40	18
G2/M	G2/M	GO:0043933	protein-containing complex organization	32/311	54/786	0.00194083476225112	0.00766118985099126	0.00366564107702931	AGO1/ATF1/CHD1/CHD2/DDX20/EP300/FUS/HCFC1/HES1/MAX/MBD2/MITF/MYC/NFE2/PML/RAD51/RB1/SMAD1/SMAD4/SMARCA4/SMARCA5/SMARCC2/SMARCE1/SNIP1/TAF1/TAL1/TBP/TEAD1/TFAP4/UBTF/XRCC5/ZNF148	32
G2/M	G2/M	GO:0001649	osteoblast differentiation	13/311	17/786	0.00203123317234639	0.00790456305276306	0.0037820875850541	ATF4/CEBPB/CREB3L1/ESRRA/ID3/JUNB/JUND/LEF1/MEF2D/REST/SMAD1/SMAD4/SMAD5	13
G2/M	G2/M	GO:1901983	regulation of protein acetylation	13/311	17/786	0.00203123317234639	0.00790456305276306	0.0037820875850541	CTBP1/CTCF/GATA2/HDAC2/KAT7/KLF15/NFYA/NFYB/PML/SIN3A/SMAD4/SMARCA5/SPI1	13
G2/M	G2/M	GO:2000756	regulation of peptidyl-lysine acetylation	13/311	17/786	0.00203123317234639	0.00790456305276306	0.0037820875850541	CTBP1/CTCF/GATA2/HDAC2/KAT7/KLF15/NFYA/NFYB/PML/SIN3A/SMAD4/SMARCA5/SPI1	13
G2/M	G2/M	GO:0007623	circadian rhythm	20/311	30/786	0.00205110501950134	0.0079072973882645	0.00378339587955239	ATF4/BHLHE40/CREB1/EGR1/EGR3/EP300/HDAC1/HDAC2/HNRNPL/ID3/JUND/MTA1/NCOR1/NONO/NR2F6/PML/RBM4/SIN3A/SREBF1/TARDBP	20
G2/M	G2/M	GO:0033044	regulation of chromosome organization	20/311	30/786	0.00205110501950134	0.0079072973882645	0.00378339587955239	ARID1B/CTCF/DPF2/HDAC8/HMBOX1/MYC/NBN/NFRKB/PML/RAD21/RB1/SIN3A/SMARCA4/SMARCA5/SMARCC2/SMARCE1/TAL1/TRIM28/XRCC5/YY1	20
G2/M	G2/M	GO:1903047	mitotic cell cycle process	29/311	48/786	0.0021092337411148	0.00809357133218468	0.00387252216850942	ARID1B/ATF2/BACH1/BRD4/DPF2/E2F1/E2F4/E2F6/FOXM1/FOXO4/MTA3/MYBL2/MYC/NBN/PHB2/PHF8/PML/RAD21/RAD51/RB1/SIN3A/SMARCA4/SMARCA5/SMARCC2/SMARCE1/SMC3/STAG1/TFAP4/TFDP1	29
G2/M	G2/M	GO:0032446	protein modification by small protein conjugation	21/311	32/786	0.00212921233187456	0.00813240821202088	0.00389110440766549	ARNT/BCOR/E4F1/EGR1/EGR2/HDAC8/HLTF/HMG20A/KDM1A/MTA1/PML/RAD51/RELA/RNF2/SUZ12/TAF1/TRIM24/TRIM25/TRIM28/ZBED1/ZFP91	21
G2/M	G2/M	GO:0006281	DNA repair	28/311	46/786	0.00215373854736681	0.00815061606228267	0.0038998162977429	ARID1B/BACH1/CDC5L/CEBPG/DPF2/EP400/FOXM1/FUS/HLTF/KAT7/KDM1A/MTA1/NBN/NFRKB/NONO/NSD2/PML/RAD21/RAD51/SMARCA4/SMARCA5/SMARCC2/SMARCE1/SMC3/TRIM28/XRCC5/YY1/ZBTB7A	28
G2/M	G2/M	GO:0010564	regulation of cell cycle process	28/311	46/786	0.00215373854736681	0.00815061606228267	0.0038998162977429	ARID1B/ATF2/BRD4/CDC5L/CTCF/DACH1/DPF2/E2F1/E2F8/E4F1/FOXO4/HDAC8/MTA3/MYC/NBN/PHB2/PML/RAD21/RAD51/RB1/SIN3A/SMARCA4/SMARCA5/SMARCC2/SMARCE1/TAF1/TFAP4/TFDP1	28
G2/M	G2/M	GO:0048511	rhythmic process	25/311	40/786	0.00223135077802695	0.00837126506592698	0.00400538998369712	ATF4/BHLHE40/CBX3/CREB1/CREM/EGR1/EGR3/EP300/HDAC1/HDAC2/HNRNPL/ID3/JUND/KDM5B/MTA1/NCOR1/NFYA/NONO/NR2F6/PML/RBM4/SIN3A/SP1/SREBF1/TARDBP	25
G2/M	G2/M	GO:0097190	apoptotic signaling pathway	24/311	38/786	0.00223233735091386	0.00837126506592698	0.00400538998369712	ATF2/ATF3/ATF4/BCLAF1/CEBPB/CREB3/CREB3L1/DPF2/E2F1/EP300/GATA1/HDAC1/HNRNPK/KDM1A/MAZ/MNT/MYC/NBN/NONO/PML/RB1/RELA/SKIL/SPI1	24
G2/M	G2/M	GO:0034976	response to endoplasmic reticulum stress	10/311	12/786	0.00238516777085625	0.00878465808462682	0.00420318568642431	ATF3/ATF4/ATF6/CEBPB/CREB3/CREB3L1/EP300/JUN/PML/TRIM25	10
G2/M	G2/M	GO:0050769	positive regulation of neurogenesis	10/311	12/786	0.00238516777085625	0.00878465808462682	0.00420318568642431	CUX1/E2F1/EGR2/HDAC1/HDAC2/HES1/KDM1A/SKIL/SRF/XRCC5	10
G2/M	G2/M	GO:0051147	regulation of muscle cell differentiation	10/311	12/786	0.00238516777085625	0.00878465808462682	0.00420318568642431	FOXO4/FOXP1/NFATC3/PTBP1/RBM4/SMAD1/SMAD4/SOX6/SRF/YY1	10
G2/M	G2/M	GO:0051962	positive regulation of nervous system development	10/311	12/786	0.00238516777085625	0.00878465808462682	0.00420318568642431	CUX1/E2F1/EGR2/HDAC1/HDAC2/HES1/KDM1A/SKIL/SRF/XRCC5	10
G2/M	G2/M	GO:0031668	cellular response to extracellular stimulus	15/311	21/786	0.00279179429603014	0.010146388961343	0.00485473156045121	ATF2/ATF3/ATF4/FOS/FOSL1/FOXA3/HNRNPL/MAX/NCOA1/SP1/SREBF1/SRF/TRIM24/USF1/USF2	15
G2/M	G2/M	GO:0050767	regulation of neurogenesis	15/311	21/786	0.00279179429603014	0.010146388961343	0.00485473156045121	BHLHE40/CUX1/E2F1/EGR2/HDAC1/HDAC2/HES1/HLTF/KDM1A/LEF1/RB1/REST/SKIL/SRF/XRCC5	15
G2/M	G2/M	GO:0051960	regulation of nervous system development	15/311	21/786	0.00279179429603014	0.010146388961343	0.00485473156045121	BHLHE40/CUX1/E2F1/EGR2/HDAC1/HDAC2/HES1/HLTF/KDM1A/LEF1/RB1/REST/SKIL/SRF/XRCC5	15
G2/M	G2/M	GO:0006979	response to oxidative stress	16/311	23/786	0.00308139919912063	0.0111011106518538	0.00531153619705924	ARNT/ATF2/ATF4/ETV5/FOS/FOSL1/FOXP1/HDAC2/JUN/NONO/PML/RELA/REST/SIN3A/SP1/STAT6	16
G2/M	G2/M	GO:0019827	stem cell population maintenance	16/311	23/786	0.00308139919912063	0.0111011106518538	0.00531153619705924	ARID4B/BRD9/DPF2/GATA2/HDAC1/HDAC2/HES1/MYC/REST/SAP30/SIN3A/SMARCA4/SMARCE1/SMC3/SPI1/TEAD4	16
G2/M	G2/M	GO:0002244	hematopoietic progenitor cell differentiation	11/311	14/786	0.00327850163239348	0.0114806461684888	0.00549313213803292	ATF2/CHD2/DPF2/GATA2/HES1/REST/SIN3A/SPI1/SRF/XRCC5/ZFP36	11
G2/M	G2/M	GO:0002252	immune effector process	11/311	14/786	0.00327850163239348	0.0114806461684888	0.00549313213803292	CEBPG/FOXP1/GATA1/GATA2/JUNB/LEF1/NBN/NSD2/PHB2/SPI1/STAT6	11
G2/M	G2/M	GO:0002761	regulation of myeloid leukocyte differentiation	11/311	14/786	0.00327850163239348	0.0114806461684888	0.00549313213803292	CEBPB/CREB1/ESRRA/FOS/FOXP1/GATA2/LEF1/MITF/MYC/RB1/RUNX1	11
G2/M	G2/M	GO:0051099	positive regulation of binding	11/311	14/786	0.00327850163239348	0.0114806461684888	0.00549313213803292	CEBPG/EP300/HES1/HMBOX1/HNRNPL/KDM1A/MBD2/NEUROD1/RB1/TAF1/TRIM28	11
G2/M	G2/M	GO:1902459	positive regulation of stem cell population maintenance	11/311	14/786	0.00327850163239348	0.0114806461684888	0.00549313213803292	ARID4B/BRD9/DPF2/HDAC1/HDAC2/REST/SAP30/SIN3A/SMARCA4/SMARCE1/TEAD4	11
G2/M	G2/M	GO:0010647	positive regulation of cell communication	29/311	49/786	0.00329549189602057	0.0114806461684888	0.00549313213803292	ARNT/ATF3/ATF6/BCLAF1/BRD4/CC2D1A/CREB1/CXXC5/EP300/FOXP1/HES1/JUN/LEF1/MAZ/MBD2/MIER1/MYC/NR2C1/PHB2/PML/PTBP1/RELA/SKIL/SMAD4/SMARCA4/SPI1/TBL1XR1/TRIM25/ZEB2	29
G2/M	G2/M	GO:0023056	positive regulation of signaling	29/311	49/786	0.00329549189602057	0.0114806461684888	0.00549313213803292	ARNT/ATF3/ATF6/BCLAF1/BRD4/CC2D1A/CREB1/CXXC5/EP300/FOXP1/HES1/JUN/LEF1/MAZ/MBD2/MIER1/MYC/NR2C1/PHB2/PML/PTBP1/RELA/SKIL/SMAD4/SMARCA4/SPI1/TBL1XR1/TRIM25/ZEB2	29
G2/M	G2/M	GO:0044843	cell cycle G1/S phase transition	17/311	25/786	0.00331199247042465	0.0114806461684888	0.00549313213803292	ARID1B/BACH1/BRD4/DPF2/E2F1/E2F4/E2F6/MYC/PHB2/PHF8/PML/RB1/SMARCA4/SMARCC2/SMARCE1/TAF1/TFDP1	17
G2/M	G2/M	GO:1901990	regulation of mitotic cell cycle phase transition	17/311	25/786	0.00331199247042465	0.0114806461684888	0.00549313213803292	ARID1B/BRD4/DPF2/E2F1/FOXO4/MTA3/NBN/PHB2/PML/RAD21/RB1/SIN3A/SMARCA4/SMARCC2/SMARCE1/TFAP4/TFDP1	17
G2/M	G2/M	GO:0009967	positive regulation of signal transduction	28/311	47/786	0.00339818915678097	0.0117301508549971	0.005612512370812	ARNT/ATF3/ATF6/BCLAF1/BRD4/CC2D1A/CXXC5/EP300/FOXP1/HES1/JUN/LEF1/MAZ/MBD2/MIER1/MYC/NR2C1/PHB2/PML/PTBP1/RELA/SKIL/SMAD4/SMARCA4/SPI1/TBL1XR1/TRIM25/ZEB2	28
G2/M	G2/M	GO:0002694	regulation of leukocyte activation	18/311	27/786	0.00348799059816554	0.0119402167779526	0.00571302238179549	ARID1B/CEBPB/EGR3/GATA1/GATA2/HES1/JUNB/JUND/LEF1/NSD2/RUNX1/SMARCA4/SMARCC2/SMARCE1/SPI1/STAT6/TCF7/ZC3H8	18
G2/M	G2/M	GO:0050865	regulation of cell activation	18/311	27/786	0.00348799059816554	0.0119402167779526	0.00571302238179549	ARID1B/CEBPB/EGR3/GATA1/GATA2/HES1/JUNB/JUND/LEF1/NSD2/RUNX1/SMARCA4/SMARCC2/SMARCE1/SPI1/STAT6/TCF7/ZC3H8	18
G2/M	G2/M	GO:0019953	sexual reproduction	26/311	43/786	0.00357785380091677	0.0121972288667617	0.00583599467309173	AFF4/ARID4B/ASH1L/CREM/CTCFL/DDX20/DEAF1/E2F1/ETV6/FOSL1/FOXA3/FOXJ2/KDM5B/LARP7/NR2C2/NR2F2/RB1/RNF2/SIX5/SKIL/SMAD1/SMAD4/SMAD5/YY1/ZNF148/ZNF35	26
G2/M	G2/M	GO:0009314	response to radiation	19/311	29/786	0.00361485023429255	0.0122223419807023	0.00584801051708243	ATF4/BHLHE40/EGR1/EP300/FOS/JUND/KDM1A/MEIS2/MTA1/MYC/NR2F6/PML/RAD51/RBM4/RELA/TAF1/USF1/XRCC5/YY1	19
G2/M	G2/M	GO:0060341	regulation of cellular localization	19/311	29/786	0.00361485023429255	0.0122223419807023	0.00584801051708243	HDAC8/HMGN3/KAT7/KDM1A/LARP7/NEUROD1/NSD2/PML/RB1/RBM22/RBM4/REST/SIN3A/SPI1/SREBF1/TARDBP/TRIM25/TRIM28/ZFP36	19
G2/M	G2/M	GO:0044092	negative regulation of molecular function	24/311	39/786	0.00370627724395867	0.0124052294956659	0.0059355165051033	BHLHE40/CEBPG/E2F1/GATA1/GTF2F1/HDAC2/HES1/ID3/JUN/KDM1A/LEF1/MLLT1/NR2F2/NR4A1/PHB2/RB1/RNF2/SIN3A/SPI1/TAF1/TFAP4/TFDP1/ZFP36/ZNF431	24
G2/M	G2/M	GO:0051098	regulation of binding	21/311	33/786	0.00374412381141916	0.0124052294956659	0.0059355165051033	CEBPG/E2F1/EP300/GATA1/GTF2F1/HDAC2/HES1/HMBOX1/HNRNPL/JUN/KDM1A/LEF1/MBD2/NEUROD1/RB1/SIN3A/SMAD4/TAF1/TFAP4/TRIM28/ZBTB7A	21
G2/M	G2/M	GO:0051130	positive regulation of cellular component organization	21/311	33/786	0.00374412381141916	0.0124052294956659	0.0059355165051033	ATF1/CBFA2T2/CUX1/EP300/GATA2/HMBOX1/HNRNPK/KDM1A/NBN/NFRKB/PML/RAD21/RB1/RUNX1/SIN3A/SKIL/SRF/TAL1/TRIM28/XRCC5/YY1	21
G2/M	G2/M	GO:0070647	protein modification by small protein conjugation or removal	21/311	33/786	0.00374412381141916	0.0124052294956659	0.0059355165051033	ARNT/BCOR/E4F1/EGR1/EGR2/HDAC8/HLTF/HMG20A/KDM1A/MTA1/PML/RAD51/RELA/RNF2/SUZ12/TAF1/TRIM24/TRIM25/TRIM28/ZBED1/ZFP91	21
G2/M	G2/M	GO:1901987	regulation of cell cycle phase transition	21/311	33/786	0.00374412381141916	0.0124052294956659	0.0059355165051033	ARID1B/ATF2/BRD4/CDC5L/DPF2/E2F1/FOXO4/MTA3/NBN/PHB2/PML/RAD21/RAD51/RB1/SIN3A/SMARCA4/SMARCC2/SMARCE1/TAF1/TFAP4/TFDP1	21
G2/M	G2/M	GO:0006996	organelle organization	44/311	82/786	0.0044950460670197	0.014833652021165	0.00709744115845216	ARID1B/ATF2/CHD1/CHD2/CHD4/CREB1/CTCF/DPF2/E2F4/EP300/ETS1/FOXJ2/GABPB1/HDAC8/HMBOX1/MEF2A/MYBL2/MYC/NBN/NCOR1/NFRKB/PHB2/PHF8/PML/RAD21/RAD51/RB1/SIN3A/SMAD4/SMARCA4/SMARCA5/SMARCC2/SMARCE1/SMC3/SREBF1/SRF/STAG1/TAL1/TARDBP/TRIM28/XRCC5/YY1/ZEB2/ZMYM3	44
G2/M	G2/M	GO:0090287	regulation of cellular response to growth factor stimulus	13/311	18/786	0.00471587408461134	0.0155003829474277	0.00741645117101805	ARID4B/ARNT/CREB3L1/EP300/HDAC1/HDAC2/HES1/SAP30/SIN3A/SKIL/SMAD4/ZBTB7A/ZEB2	13
G2/M	G2/M	GO:0006091	generation of precursor metabolites and energy	9/311	11/786	0.00516090914800653	0.0166264468124332	0.00795523770929817	ARNT/CBFA2T3/EP300/FOXK1/FOXK2/MYC/NCOR1/PHB2/ZBTB7A	9
G2/M	G2/M	GO:0032869	cellular response to insulin stimulus	9/311	11/786	0.00516090914800653	0.0166264468124332	0.00795523770929817	ESRRA/FOXO4/NCOA1/RB1/RBM4/SP1/SREBF1/USF1/ZNF592	9
G2/M	G2/M	GO:0043618	regulation of transcription from RNA polymerase II promoter in response to stress	9/311	11/786	0.00516090914800653	0.0166264468124332	0.00795523770929817	ARNT/ATF3/ATF4/ATF6/CEBPB/CREB3L1/EGR1/JUN/SIN3A	9
G2/M	G2/M	GO:0045646	regulation of erythrocyte differentiation	9/311	11/786	0.00516090914800653	0.0166264468124332	0.00795523770929817	ARNT/ETS1/GATA1/GATA2/KAT7/KLF13/SPI1/TAL1/ZFP36	9
G2/M	G2/M	GO:0045931	positive regulation of mitotic cell cycle	9/311	11/786	0.00516090914800653	0.0166264468124332	0.00795523770929817	BRD4/HES1/MEIS2/MTA3/PHB2/RB1/SIN3A/TAL1/TFDP1	9
G2/M	G2/M	GO:0045596	negative regulation of cell differentiation	28/311	48/786	0.00520272673871359	0.0166264468124332	0.00795523770929817	BRD9/DPF2/E2F1/FOXJ2/FOXO4/FOXP1/GABPA/GATA2/HES1/HMG20A/ID3/KLF13/MEIS2/MYC/NFATC3/PTBP1/RB1/REST/RUNX1/SKIL/SMAD1/SMAD4/SMARCA4/SOX6/SUZ12/YY1/ZC3H8/ZFP36	28
G2/M	G2/M	GO:0048609	multicellular organismal reproductive process	28/311	48/786	0.00520272673871359	0.0166264468124332	0.00795523770929817	AFF4/ARID4B/ASH1L/CREM/CTCFL/DDX20/DEAF1/E2F1/EGR1/ETV6/FOSL1/FOXA3/FOXJ2/JUNB/KLF1/LARP7/NR2C2/NR2F2/RB1/RNF2/SIX5/SKIL/SMAD1/SMAD4/SMAD5/YY1/ZNF148/ZNF35	28
G2/M	G2/M	GO:0034599	cellular response to oxidative stress	14/311	20/786	0.0052398499045244	0.0166264468124332	0.00795523770929817	ARNT/ATF2/ATF4/ETV5/FOS/FOXP1/HDAC2/JUN/NONO/PML/RELA/REST/SIN3A/STAT6	14
G2/M	G2/M	GO:0042692	muscle cell differentiation	14/311	20/786	0.0052398499045244	0.0166264468124332	0.00795523770929817	FOXO4/FOXP1/HES1/KDM1A/MEF2A/NFATC3/PTBP1/RB1/RBM4/SMAD1/SMAD4/SOX6/SRF/YY1	14
G2/M	G2/M	GO:0003008	system process	26/311	44/786	0.00558241716455986	0.017645571497172	0.00844285717568037	ATF6/CEBPB/CREB1/E2F4/EGR2/EP300/FOS/FOSL1/FOXP1/HDAC2/KDM5B/KLF15/LEF1/MEF2A/MEIS2/NBN/NEUROD1/NR2F2/NR2F6/NR4A1/SMAD4/SMAD5/SREBF1/SRF/YY1/ZIC2	26
G2/M	G2/M	GO:0019725	cellular homeostasis	15/311	22/786	0.00564305906357051	0.0177016111309721	0.00846967039759432	ATF4/E2F4/FOXA3/FOXK1/FOXK2/HMGN3/KLF15/MYC/NEUROD1/PML/RBM4/SIN3A/SMAD4/SMARCA4/SRF	15
G2/M	G2/M	GO:0071496	cellular response to external stimulus	15/311	22/786	0.00564305906357051	0.0177016111309721	0.00846967039759432	ATF2/ATF3/ATF4/FOS/FOSL1/FOXA3/HNRNPL/MAX/NCOA1/SP1/SREBF1/SRF/TRIM24/USF1/USF2	15
G2/M	G2/M	GO:0000904	cell morphogenesis involved in differentiation	16/311	24/786	0.00593850607283864	0.018349316517198	0.008779577280956	ATF4/CREB1/CUX1/EGR2/EP300/ETV1/GATA1/HES1/LEF1/MEF2A/RB1/SIN3A/SKIL/SMAD4/SPI1/SRF	16
G2/M	G2/M	GO:0007610	behavior	16/311	24/786	0.00593850607283864	0.018349316517198	0.008779577280956	CEBPB/CREB1/DACH1/DMBX1/EGR1/EGR2/EP300/ETV1/FOS/FOSL1/HDAC2/MBD2/MEIS2/MTA1/NCOR1/SRF	16
G2/M	G2/M	GO:0097193	intrinsic apoptotic signaling pathway	16/311	24/786	0.00593850607283864	0.018349316517198	0.008779577280956	ATF2/ATF4/BCLAF1/CEBPB/CREB3/CREB3L1/E2F1/EP300/HDAC1/HNRNPK/KDM1A/MYC/NBN/NONO/PML/SKIL	16
G2/M	G2/M	GO:0098727	maintenance of cell number	16/311	24/786	0.00593850607283864	0.018349316517198	0.008779577280956	ARID4B/BRD9/DPF2/GATA2/HDAC1/HDAC2/HES1/MYC/REST/SAP30/SIN3A/SMARCA4/SMARCE1/SMC3/SPI1/TEAD4	16
G2/M	G2/M	GO:0060537	muscle tissue development	22/311	36/786	0.00617793133844558	0.0188789433853943	0.0090329872657389	ATF3/CCNT2/CREB1/EGR1/EGR2/EP300/FOS/FOXP1/LEF1/MEF2A/MEF2D/NR2F2/NR4A1/RB1/RUNX1/SAP30/SMAD1/SMAD4/SMAD5/SOX6/SRF/YY1	22
G2/M	G2/M	GO:0033365	protein localization to organelle	18/311	28/786	0.00626182533425043	0.0188789433853943	0.0090329872657389	ATF2/CTCF/HDAC8/HDGF/KAT7/LARP7/PHB2/PML/RAD21/RB1/RBM22/SIN3A/SPI1/SREBF1/TARDBP/TRIM28/XRCC5/ZBTB7A	18
G2/M	G2/M	GO:0050678	regulation of epithelial cell proliferation	18/311	28/786	0.00626182533425043	0.0188789433853943	0.0090329872657389	ARNT/ATF2/DEAF1/EGR3/GATA2/HES1/JUN/KDM5B/MTA3/MYC/NR2F2/NR4A1/PHB2/RB1/SP1/STAT5A/TRIM24/ZFP36	18
G2/M	G2/M	GO:0042110	T cell activation	20/311	32/786	0.00631355341633034	0.0188789433853943	0.0090329872657389	ARID1B/ATF2/CEBPB/EGR1/EGR3/ELF4/FOXP1/HES1/JUNB/LEF1/PKNOX1/RUNX1/SMARCA4/SMARCC2/SMARCE1/SPI1/SRF/STAT6/TCF7/ZC3H8	20
G2/M	G2/M	GO:0006475	internal protein amino acid acetylation	19/311	30/786	0.00631586469620464	0.0188789433853943	0.0090329872657389	ATF2/CTBP1/CTCF/EP300/EP400/GATA2/HCFC1/KAT7/LEF1/MLLT1/NCOA1/NFYA/NFYB/PHF20/SIN3A/SMAD4/SMARCA5/SPI1/TAF1	19
G2/M	G2/M	GO:0016573	histone acetylation	19/311	30/786	0.00631586469620464	0.0188789433853943	0.0090329872657389	ATF2/CTBP1/CTCF/EP300/EP400/GATA2/HCFC1/KAT7/LEF1/MLLT1/NCOA1/NFYA/NFYB/PHF20/SIN3A/SMAD4/SMARCA5/SPI1/TAF1	19
G2/M	G2/M	GO:0018393	internal peptidyl-lysine acetylation	19/311	30/786	0.00631586469620464	0.0188789433853943	0.0090329872657389	ATF2/CTBP1/CTCF/EP300/EP400/GATA2/HCFC1/KAT7/LEF1/MLLT1/NCOA1/NFYA/NFYB/PHF20/SIN3A/SMAD4/SMARCA5/SPI1/TAF1	19
G2/M	G2/M	GO:0022603	regulation of anatomical structure morphogenesis	19/311	30/786	0.00631586469620464	0.0188789433853943	0.0090329872657389	AGO1/ATF2/CREB3L1/CUX1/ETS1/FOXJ2/FOXO4/FOXP1/GATA2/GTF2I/HES1/PHB2/PML/RUNX1/SKIL/SMAD1/SP1/SRF/ZMYM3	19
G2/M	G2/M	GO:1902105	regulation of leukocyte differentiation	19/311	30/786	0.00631586469620464	0.0188789433853943	0.0090329872657389	ARID1B/CEBPB/CREB1/EGR3/ESRRA/FOS/FOXP1/GATA2/JUNB/LEF1/MITF/MYC/RB1/RUNX1/SMARCA4/SMARCC2/SMARCE1/TCF7/ZC3H8	19
G2/M	G2/M	GO:0006810	transport	32/311	57/786	0.00639686305703696	0.018983496482214	0.00908301267091578	ATF2/ATF4/CEBPB/CREB1/CREB3L1/EGR2/GATA1/GATA2/HES1/HMGN3/HMGXB4/HNRNPK/KDM5B/KLF15/MEF2A/MYC/NEUROD1/NR4A1/PHB2/PML/RBM22/RBM4/REST/SMAD4/SPI1/SREBF1/SRSF3/STAT5A/TARDBP/TRIM28/USF2/ZFP36	32
G2/M	G2/M	GO:0051641	cellular localization	32/311	57/786	0.00639686305703696	0.018983496482214	0.00908301267091578	ATF2/CTCF/EGR2/GATA1/GATA2/HDAC8/HDGF/HMGN3/HMGXB4/KAT7/KDM1A/LARP7/NEUROD1/NR4A1/NSD2/PHB2/PML/RAD21/RB1/RBM22/RBM4/REST/SIN3A/SPI1/SREBF1/SRSF3/TARDBP/TRIM25/TRIM28/XRCC5/ZBTB7A/ZFP36	32
G2/M	G2/M	GO:0009617	response to bacterium	10/311	13/786	0.00671733260754558	0.0194449101797372	0.00930378477499387	CEBPB/FOS/FOXP1/GATA1/HDAC2/JUND/NR4A1/RELA/SPI1/ZFP36	10
G2/M	G2/M	GO:0010975	regulation of neuron projection development	10/311	13/786	0.00671733260754558	0.0194449101797372	0.00930378477499387	ATF1/CBFA2T2/CUX1/EP300/HDAC2/HES1/KDM1A/NR2F1/SKIL/SRF	10
G2/M	G2/M	GO:0017015	regulation of transforming growth factor beta receptor signaling pathway	10/311	13/786	0.00671733260754558	0.0194449101797372	0.00930378477499387	ARID4B/EP300/HDAC1/HDAC2/SAP30/SIN3A/SKIL/SMAD4/ZBTB7A/ZEB2	10
G2/M	G2/M	GO:0030336	negative regulation of cell migration	10/311	13/786	0.00671733260754558	0.0194449101797372	0.00930378477499387	ARID4B/DACH1/HDAC1/HDAC2/MITF/NR2F2/SAP30/SIN3A/SIN3B/SRF	10
G2/M	G2/M	GO:0040013	negative regulation of locomotion	10/311	13/786	0.00671733260754558	0.0194449101797372	0.00930378477499387	ARID4B/DACH1/HDAC1/HDAC2/MITF/NR2F2/SAP30/SIN3A/SIN3B/SRF	10
G2/M	G2/M	GO:1903844	regulation of cellular response to transforming growth factor beta stimulus	10/311	13/786	0.00671733260754558	0.0194449101797372	0.00930378477499387	ARID4B/EP300/HDAC1/HDAC2/SAP30/SIN3A/SKIL/SMAD4/ZBTB7A/ZEB2	10
G2/M	G2/M	GO:2000146	negative regulation of cell motility	10/311	13/786	0.00671733260754558	0.0194449101797372	0.00930378477499387	ARID4B/DACH1/HDAC1/HDAC2/MITF/NR2F2/SAP30/SIN3A/SIN3B/SRF	10
G2/M	G2/M	GO:0060429	epithelium development	37/311	68/786	0.00685703772703377	0.0197799165202897	0.00946407489009078	ARID4B/ATF4/CBFA2T2/CEBPB/CREB1/DEAF1/E2F4/E2F8/EP300/FOXJ2/FOXP1/GATA1/GATA2/HDAC1/HDAC2/HES1/ID3/JUN/KDM5B/KLF15/LEF1/MYC/NEUROD1/NR2F2/PHB2/PML/RBM4/RELA/SKIL/SMAD1/SMAD4/SMAD5/SRF/STAT6/TRIM28/VEZF1/ZFP36	37
G2/M	G2/M	GO:0032504	multicellular organism reproduction	30/311	53/786	0.00705883602622885	0.0202910791694732	0.0097086503203221	AFF4/ARID4B/ASH1L/CREM/CTCFL/DDX20/DEAF1/E2F1/EGR1/ETV6/FOSL1/FOXA3/FOXJ2/HDAC2/JUNB/KLF1/LARP7/MBD2/NR2C2/NR2F2/RB1/RNF2/SIX5/SKIL/SMAD1/SMAD4/SMAD5/YY1/ZNF148/ZNF35	30
G2/M	G2/M	GO:0060548	negative regulation of cell death	28/311	49/786	0.007745706528971	0.0221882218277815	0.0106163740802782	ATF4/CEBPB/CREB3/CREB3L1/EGR3/FOXP1/GATA1/GATA2/HDAC1/HDAC2/HDGF/HNRNPK/JUN/KDM1A/LEF1/MAZ/MITF/MNT/MYC/NEUROD1/NONO/NR4A1/PHB2/RB1/RELA/REST/SIN3A/SMAD4	28
G2/M	G2/M	GO:0034504	protein localization to nucleus	11/311	15/786	0.00797125866908095	0.0226768565585924	0.0108501706021973	ATF2/HDGF/KAT7/LARP7/PHB2/PML/RBM22/SIN3A/TARDBP/TRIM28/ZBTB7A	11
G2/M	G2/M	GO:1902806	regulation of cell cycle G1/S phase transition	11/311	15/786	0.00797125866908095	0.0226768565585924	0.0108501706021973	ARID1B/DPF2/E2F1/PHB2/PML/RB1/SMARCA4/SMARCC2/SMARCE1/TAF1/TFDP1	11
G2/M	G2/M	GO:0051276	chromosome organization	27/311	47/786	0.00809379927314794	0.0228677547957091	0.0109415094716311	ARID1B/CHD1/CHD2/CHD4/CTCF/DPF2/HDAC8/HMBOX1/MYC/NBN/NFRKB/PHB2/PML/RAD21/RAD51/RB1/SIN3A/SMARCA4/SMARCA5/SMARCC2/SMARCE1/SMC3/STAG1/TAL1/TRIM28/XRCC5/YY1	27
G2/M	G2/M	GO:0070727	cellular macromolecule localization	27/311	47/786	0.00809379927314794	0.0228677547957091	0.0109415094716311	ATF2/CTCF/EGR2/HDAC8/HDGF/HMGN3/KAT7/KDM1A/LARP7/NEUROD1/NSD2/PHB2/PML/RAD21/RB1/RBM22/RBM4/REST/SIN3A/SPI1/SREBF1/TARDBP/TRIM25/TRIM28/XRCC5/ZBTB7A/ZFP36	27
G2/M	G2/M	GO:0009607	response to biotic stimulus	26/311	45/786	0.00844152910356783	0.0236879643212363	0.0113339542206872	ATF2/CEBPB/CEBPG/DACH1/ELF4/EP300/FOS/FOSL1/FOXP1/GATA1/GTF2F1/HDAC2/IRF2/JUND/NONO/NR4A1/PHB2/PML/RELA/SIN3A/SPI1/TRIM25/TRIM28/XRCC5/ZFP36/ZNF175	26
G2/M	G2/M	GO:0032259	methylation	26/311	45/786	0.00844152910356783	0.0236879643212363	0.0113339542206872	ARID4B/ASH1L/BCOR/BRD4/CTCF/CTCFL/FOS/GATAD2A/HCFC1/KDM1A/LARP7/MBD2/MTA2/MYC/NFYA/NFYB/NSD2/PHF20/PRDM10/RBBP5/RLF/SMAD4/SMARCA5/SPI1/SUZ12/TRIM28	26
G2/M	G2/M	GO:0009790	embryo development	43/311	82/786	0.00870239396184443	0.0242409644286949	0.0115985475735382	ARNT/ATF2/ATF4/BCOR/CEBPB/DEAF1/E2F8/E4F1/EP300/FOSL1/GABPA/GATA1/GATA2/HDAC1/HDAC2/HES1/ID3/JUNB/LEF1/MBD2/MEIS2/NBN/NCOA1/NEUROD1/NFRKB/NR2C2/NR2F2/PBX2/RNF2/SIN3A/SKIL/SMAD1/SMAD4/SMAD5/SRF/TAL1/TBL1XR1/TEAD1/TEAD4/TRIM28/YY1/ZBTB17/ZNF281	43
G2/M	G2/M	GO:0043066	negative regulation of apoptotic process	25/311	43/786	0.00878551316870275	0.0242409644286949	0.0115985475735382	CEBPB/CREB3/CREB3L1/EGR3/FOXP1/GATA1/GATA2/HDAC1/HDAC2/HDGF/HNRNPK/JUN/KDM1A/LEF1/MAZ/MITF/MNT/MYC/NEUROD1/NONO/NR4A1/PHB2/RB1/RELA/SIN3A	25
G2/M	G2/M	GO:0043207	response to external biotic stimulus	25/311	43/786	0.00878551316870275	0.0242409644286949	0.0115985475735382	ATF2/CEBPB/CEBPG/ELF4/EP300/FOS/FOSL1/FOXP1/GATA1/GTF2F1/HDAC2/IRF2/JUND/NONO/NR4A1/PHB2/PML/RELA/SIN3A/SPI1/TRIM25/TRIM28/XRCC5/ZFP36/ZNF175	25
G2/M	G2/M	GO:0051248	negative regulation of protein metabolic process	25/311	43/786	0.00878551316870275	0.0242409644286949	0.0115985475735382	AGO1/ATF4/BCOR/CTBP1/HDAC2/HDAC8/HMG20A/JUN/KDM1A/KLF15/MLLT1/NR2F2/NR4A1/PML/POLR2G/RB1/RBM4/RELA/SIN3A/SMAD4/SPI1/TAF1/TARDBP/TFAP4/ZFP36	25
G2/M	G2/M	GO:0051707	response to other organism	25/311	43/786	0.00878551316870275	0.0242409644286949	0.0115985475735382	ATF2/CEBPB/CEBPG/ELF4/EP300/FOS/FOSL1/FOXP1/GATA1/GTF2F1/HDAC2/IRF2/JUND/NONO/NR4A1/PHB2/PML/RELA/SIN3A/SPI1/TRIM25/TRIM28/XRCC5/ZFP36/ZNF175	25
G2/M	G2/M	GO:0033500	carbohydrate homeostasis	12/311	17/786	0.0089358781941917	0.0243303614198289	0.0116413212535066	FOXA3/FOXK1/FOXK2/HMGN3/KLF15/NEUROD1/RBM4/SIN3A/SMAD4/SMARCA4/SRF/USF1	12
G2/M	G2/M	GO:0042593	glucose homeostasis	12/311	17/786	0.0089358781941917	0.0243303614198289	0.0116413212535066	FOXA3/FOXK1/FOXK2/HMGN3/KLF15/NEUROD1/RBM4/SIN3A/SMAD4/SMARCA4/SRF/USF1	12
G2/M	G2/M	GO:0042594	response to starvation	12/311	17/786	0.0089358781941917	0.0243303614198289	0.0116413212535066	ATF2/ATF3/ATF4/FOS/FOXA3/FOXK1/FOXK2/HNRNPL/MAX/SP1/SREBF1/ZFP36	12
G2/M	G2/M	GO:2000736	regulation of stem cell differentiation	12/311	17/786	0.0089358781941917	0.0243303614198289	0.0116413212535066	CHD4/GATAD2A/GATAD2B/HDAC1/HDAC2/HES1/MTA1/MTA2/MTA3/REST/SOX6/ZFP36	12
G2/M	G2/M	GO:0030855	epithelial cell differentiation	24/311	41/786	0.00912159036753368	0.024754315964524	0.0118441703179541	ARID4B/ATF4/CBFA2T2/CEBPB/CREB1/E2F4/E2F8/FOXJ2/GATA1/GATA2/HDAC1/HDAC2/HES1/ID3/JUN/KDM5B/KLF15/NEUROD1/NR2F2/RBM4/SKIL/SMAD4/VEZF1/ZFP36	24
G2/M	G2/M	GO:0030522	intracellular receptor signaling pathway	23/311	39/786	0.00944466302547425	0.0255470393312008	0.0122234637948329	ARNT/EP300/ESRRA/FOXP1/HDAC1/KDM1A/NCOA1/NCOR1/NR2C1/NR2C2/NR2F1/NR2F2/NR2F6/NR4A1/PHB2/PML/RBFOX2/RELA/SAFB/SMARCA4/SREBF1/TRIM24/ZBTB7A	23
G2/M	G2/M	GO:0001667	ameboidal-type cell migration	13/311	19/786	0.00964470700947275	0.0260028865451471	0.0124415725096398	EGR3/ETS1/FOXP1/GATA2/JUN/MTA2/NR2F2/NR4A1/PML/SP1/SRF/STAT5A/ZEB2	13
G2/M	G2/M	GO:0055082	cellular chemical homeostasis	14/311	21/786	0.0101359611215129	0.0272383320040655	0.0130326947387873	ATF4/FOXA3/FOXK1/FOXK2/HMGN3/KLF15/MYC/NEUROD1/PML/RBM4/SIN3A/SMAD4/SMARCA4/SRF	14
G2/M	G2/M	GO:0000082	G1/S transition of mitotic cell cycle	15/311	23/786	0.010446171309414	0.0276072159630885	0.0132091942407122	ARID1B/BACH1/BRD4/DPF2/E2F1/E2F4/E2F6/MYC/PHF8/PML/RB1/SMARCA4/SMARCC2/SMARCE1/TFDP1	15
G2/M	G2/M	GO:0006260	DNA replication	15/311	23/786	0.010446171309414	0.0276072159630885	0.0132091942407122	ATF1/DACH1/E2F8/E4F1/ID3/KAT7/NBN/NFIC/NFIX/NFRKB/RAD51/SIN3A/SMARCA5/SMC3/YY1	15
G2/M	G2/M	GO:0016567	protein ubiquitination	15/311	23/786	0.010446171309414	0.0276072159630885	0.0132091942407122	BCOR/E4F1/HDAC8/HLTF/KDM1A/MTA1/PML/RAD51/RNF2/SUZ12/TAF1/TRIM24/TRIM25/TRIM28/ZFP91	15
G2/M	G2/M	GO:0062197	cellular response to chemical stress	15/311	23/786	0.010446171309414	0.0276072159630885	0.0132091942407122	ARNT/ATF2/ATF4/ETV5/FOS/FOXP1/HDAC2/JUN/NONO/PML/RELA/REST/SIN3A/STAT6/XRCC5	15
G2/M	G2/M	GO:0001654	eye development	18/311	29/786	0.0105932391341815	0.0276072159630885	0.0132091942407122	ATF4/ATF6/HDAC1/HDAC2/HES1/JUN/KDM5B/MAX/MEIS2/MITF/NEUROD1/PBX2/PKNOX1/SIX5/SKIL/SMARCA4/SRF/YY1	18
G2/M	G2/M	GO:0006302	double-strand break repair	18/311	29/786	0.0105932391341815	0.0276072159630885	0.0132091942407122	ARID1B/DPF2/EP400/FOXM1/FUS/KDM1A/MTA1/NBN/NSD2/PML/RAD21/RAD51/SMARCA4/SMARCC2/SMARCE1/XRCC5/YY1/ZBTB7A	18
G2/M	G2/M	GO:0048880	sensory system development	18/311	29/786	0.0105932391341815	0.0276072159630885	0.0132091942407122	ATF4/ATF6/HDAC1/HDAC2/HES1/JUN/KDM5B/MAX/MEIS2/MITF/NEUROD1/PBX2/PKNOX1/SIX5/SKIL/SMARCA4/SRF/YY1	18
G2/M	G2/M	GO:0150063	visual system development	18/311	29/786	0.0105932391341815	0.0276072159630885	0.0132091942407122	ATF4/ATF6/HDAC1/HDAC2/HES1/JUN/KDM5B/MAX/MEIS2/MITF/NEUROD1/PBX2/PKNOX1/SIX5/SKIL/SMARCA4/SRF/YY1	18
G2/M	G2/M	GO:0060284	regulation of cell development	16/311	25/786	0.0106078635882413	0.0276072159630885	0.0132091942407122	BHLHE40/CUX1/E2F1/EGR2/HDAC1/HDAC2/HES1/HLTF/KDM1A/LEF1/RB1/REST/SKIL/SMAD4/SRF/XRCC5	16
G2/M	G2/M	GO:2001233	regulation of apoptotic signaling pathway	16/311	25/786	0.0106078635882413	0.0276072159630885	0.0132091942407122	ATF3/BCLAF1/CREB3/CREB3L1/GATA1/HDAC1/HNRNPK/KDM1A/MAZ/MNT/MYC/NONO/PML/RB1/RELA/SKIL	16
G2/M	G2/M	GO:0000902	cell morphogenesis	17/311	27/786	0.0106490129270378	0.0276271561786357	0.0132187350137013	ATF4/CREB1/CUX1/EGR2/EP300/ETV1/GATA1/HES1/LEF1/MEF2A/RB1/SIN3A/SKIL/SMAD4/SPI1/SRF/ZMYM3	17
G2/M	G2/M	GO:0007169	transmembrane receptor protein tyrosine kinase signaling pathway	8/311	10/786	0.0109697288616648	0.0276759214399801	0.0132420676746316	ARNT/CREB3L1/FOXO4/RBM4/SREBF1/STAT5A/STAT6/ZNF592	8
G2/M	G2/M	GO:0010001	glial cell differentiation	8/311	10/786	0.0109697288616648	0.0276759214399801	0.0132420676746316	EGR2/HDAC1/HDAC2/HES1/KLF15/LEF1/SOX6/SUZ12	8
G2/M	G2/M	GO:0016925	protein sumoylation	8/311	10/786	0.0109697288616648	0.0276759214399801	0.0132420676746316	ARNT/EGR1/EGR2/HMG20A/PML/RELA/TRIM28/ZBED1	8
G2/M	G2/M	GO:0036294	cellular response to decreased oxygen levels	8/311	10/786	0.0109697288616648	0.0276759214399801	0.0132420676746316	ATF2/ATF4/E2F1/EGR1/FOS/JUND/MYC/PHB2	8
G2/M	G2/M	GO:0045667	regulation of osteoblast differentiation	8/311	10/786	0.0109697288616648	0.0276759214399801	0.0132420676746316	ATF4/CEBPB/ESRRA/ID3/JUND/REST/SMAD1/SMAD5	8
G2/M	G2/M	GO:0051148	negative regulation of muscle cell differentiation	8/311	10/786	0.0109697288616648	0.0276759214399801	0.0132420676746316	FOXO4/FOXP1/NFATC3/PTBP1/SMAD1/SMAD4/SOX6/YY1	8
G2/M	G2/M	GO:0055086	nucleobase-containing small molecule metabolic process	8/311	10/786	0.0109697288616648	0.0276759214399801	0.0132420676746316	ARNT/CBFA2T3/EP300/FOXK1/FOXK2/KDM1A/NCOR1/ZBTB7A	8
G2/M	G2/M	GO:0071453	cellular response to oxygen levels	8/311	10/786	0.0109697288616648	0.0276759214399801	0.0132420676746316	ATF2/ATF4/E2F1/EGR1/FOS/JUND/MYC/PHB2	8
G2/M	G2/M	GO:2000781	positive regulation of double-strand break repair	8/311	10/786	0.0109697288616648	0.0276759214399801	0.0132420676746316	ARID1B/DPF2/EP400/FOXM1/FUS/SMARCA4/SMARCC2/SMARCE1	8
G2/M	G2/M	GO:0051234	establishment of localization	33/311	61/786	0.0119588595178193	0.0300794484823199	0.0143920806135502	ATF2/ATF4/CEBPB/CREB1/CREB3L1/EGR2/GATA1/GATA2/HES1/HMGN3/HMGXB4/HNRNPK/KDM5B/KLF15/MEF2A/MYC/NEUROD1/NR4A1/NSD2/PHB2/PML/RBM22/RBM4/REST/SMAD4/SPI1/SREBF1/SRSF3/STAT5A/TARDBP/TRIM28/USF2/ZFP36	33
G2/M	G2/M	GO:0008104	protein localization	26/311	46/786	0.0124002994806558	0.0310949759013405	0.0148779789001629	ATF2/CTCF/EGR2/HDAC8/HDGF/HMGN3/KAT7/KDM1A/LARP7/NEUROD1/NSD2/PHB2/PML/RAD21/RB1/RBM22/RBM4/REST/SIN3A/SPI1/SREBF1/TARDBP/TRIM25/TRIM28/XRCC5/ZBTB7A	26
G2/M	G2/M	GO:0043069	negative regulation of programmed cell death	25/311	44/786	0.013000113174154	0.032402094769417	0.0155033946265153	CEBPB/CREB3/CREB3L1/EGR3/FOXP1/GATA1/GATA2/HDAC1/HDAC2/HDGF/HNRNPK/JUN/KDM1A/LEF1/MAZ/MITF/MNT/MYC/NEUROD1/NONO/NR4A1/PHB2/RB1/RELA/SIN3A	25
G2/M	G2/M	GO:0043414	macromolecule methylation	25/311	44/786	0.013000113174154	0.032402094769417	0.0155033946265153	ARID4B/ASH1L/BCOR/BRD4/CTCF/CTCFL/FOS/GATAD2A/HCFC1/KDM1A/LARP7/MBD2/MTA2/MYC/NFYA/NFYB/NSD2/PHF20/RBBP5/RLF/SMAD4/SMARCA5/SPI1/SUZ12/TRIM28	25
G2/M	G2/M	GO:0000723	telomere maintenance	9/311	12/786	0.0134881332794573	0.0334165464130699	0.0159887781880717	HDAC8/HMBOX1/MYC/NBN/NFRKB/PML/RAD51/XRCC5/YY1	9
G2/M	G2/M	GO:0003012	muscle system process	9/311	12/786	0.0134881332794573	0.0334165464130699	0.0159887781880717	FOXP1/HDAC2/KLF15/MEF2A/NR4A1/SMAD4/SMAD5/SRF/YY1	9
G2/M	G2/M	GO:0007276	gamete generation	23/311	40/786	0.0142151283137221	0.0350137597845551	0.0167529951122273	AFF4/ARID4B/CREM/CTCFL/DDX20/DEAF1/E2F1/ETV6/FOSL1/FOXA3/FOXJ2/LARP7/NR2C2/RB1/RNF2/SIX5/SKIL/SMAD1/SMAD4/SMAD5/YY1/ZNF148/ZNF35	23
G2/M	G2/M	GO:0033036	macromolecule localization	30/311	55/786	0.0142177085185769	0.0350137597845551	0.0167529951122273	ATF2/CTCF/EGR2/HDAC8/HDGF/HMGN3/KAT7/KDM1A/KDM5B/LARP7/NEUROD1/NSD2/PHB2/PML/RAD21/RB1/RBM22/RBM4/REST/SIN3A/SPI1/SREBF1/SRSF3/TARDBP/TRIM25/TRIM28/XRCC5/YY1/ZBTB7A/ZFP36	30
G2/M	G2/M	GO:1901575	organic substance catabolic process	22/311	38/786	0.0148195311556722	0.0363872416768737	0.0174101634817577	AGO1/ARNT/ATF6/CBFA2T3/E2F1/EP300/FOXK1/FOXK2/FUS/MTA1/NCOR1/PML/POLR2G/RELA/SMAD4/TAF1/TARDBP/TBL1XR1/TRIM24/TRIM25/ZBTB7A/ZFP36	22
G2/M	G2/M	GO:0010720	positive regulation of cell development	10/311	14/786	0.0153144100454258	0.0368349512754411	0.0176243786006895	CUX1/E2F1/EGR2/HDAC1/HDAC2/HES1/KDM1A/SKIL/SRF/XRCC5	10
G2/M	G2/M	GO:0031344	regulation of cell projection organization	10/311	14/786	0.0153144100454258	0.0368349512754411	0.0176243786006895	ATF1/CBFA2T2/CUX1/EP300/HDAC2/HES1/KDM1A/NR2F1/SKIL/SRF	10
G2/M	G2/M	GO:0035065	regulation of histone acetylation	10/311	14/786	0.0153144100454258	0.0368349512754411	0.0176243786006895	CTBP1/CTCF/GATA2/KAT7/NFYA/NFYB/SIN3A/SMAD4/SMARCA5/SPI1	10
G2/M	G2/M	GO:0042063	gliogenesis	10/311	14/786	0.0153144100454258	0.0368349512754411	0.0176243786006895	E2F1/EGR2/HDAC1/HDAC2/HES1/KLF15/LEF1/RB1/SOX6/SUZ12	10
G2/M	G2/M	GO:0043967	histone H4 acetylation	10/311	14/786	0.0153144100454258	0.0368349512754411	0.0176243786006895	ATF2/CTBP1/EP300/EP400/HCFC1/KAT7/LEF1/NCOA1/PHF20/SPI1	10
G2/M	G2/M	GO:0120035	regulation of plasma membrane bounded cell projection organization	10/311	14/786	0.0153144100454258	0.0368349512754411	0.0176243786006895	ATF1/CBFA2T2/CUX1/EP300/HDAC2/HES1/KDM1A/NR2F1/SKIL/SRF	10
G2/M	G2/M	GO:2001252	positive regulation of chromosome organization	10/311	14/786	0.0153144100454258	0.0368349512754411	0.0176243786006895	HMBOX1/NBN/NFRKB/PML/RAD21/SIN3A/TAL1/TRIM28/XRCC5/YY1	10
G2/M	G2/M	GO:0001934	positive regulation of protein phosphorylation	11/311	16/786	0.0165716032771736	0.0390616362961948	0.0186897781321506	ATF2/CCNT2/EGR1/GATA1/HDAC2/HES1/NBN/PHB2/SMAD4/XRCC5/ZFP91	11
G2/M	G2/M	GO:0010631	epithelial cell migration	11/311	16/786	0.0165716032771736	0.0390616362961948	0.0186897781321506	EGR3/ETS1/FOXP1/GATA2/JUN/NR2F2/NR4A1/SP1/SRF/STAT5A/ZEB2	11
G2/M	G2/M	GO:0031507	heterochromatin formation	11/311	16/786	0.0165716032771736	0.0390616362961948	0.0186897781321506	CBX3/CTBP1/CTCF/HDAC1/KDM1A/MBD2/PHF8/RB1/SIN3A/SMARCA5/TRIM28	11
G2/M	G2/M	GO:0072331	signal transduction by p53 class mediator	11/311	16/786	0.0165716032771736	0.0390616362961948	0.0186897781321506	E2F1/EP300/FOXM1/HNRNPK/KDM1A/MYC/NBN/PML/TAF1/TFAP4/TRIM24	11
G2/M	G2/M	GO:0090092	regulation of transmembrane receptor protein serine/threonine kinase signaling pathway	11/311	16/786	0.0165716032771736	0.0390616362961948	0.0186897781321506	ARID4B/EP300/HDAC1/HDAC2/HES1/SAP30/SIN3A/SKIL/SMAD4/ZBTB7A/ZEB2	11
G2/M	G2/M	GO:0090130	tissue migration	11/311	16/786	0.0165716032771736	0.0390616362961948	0.0186897781321506	EGR3/ETS1/FOXP1/GATA2/JUN/NR2F2/NR4A1/SP1/SRF/STAT5A/ZEB2	11
G2/M	G2/M	GO:0090132	epithelium migration	11/311	16/786	0.0165716032771736	0.0390616362961948	0.0186897781321506	EGR3/ETS1/FOXP1/GATA2/JUN/NR2F2/NR4A1/SP1/SRF/STAT5A/ZEB2	11
G2/M	G2/M	GO:0042113	B cell activation	12/311	18/786	0.0173758864133524	0.0400701733866394	0.0191723317639423	CEBPG/EP300/KLF6/LEF1/NBN/NSD2/PHB2/SPI1/STAT6/TCF3/YY1/ZBTB7A	12
G2/M	G2/M	GO:0042327	positive regulation of phosphorylation	12/311	18/786	0.0173758864133524	0.0400701733866394	0.0191723317639423	ARNT/ATF2/CCNT2/EGR1/GATA1/HDAC2/HES1/NBN/PHB2/SMAD4/XRCC5/ZFP91	12
G2/M	G2/M	GO:0045814	negative regulation of gene expression, epigenetic	12/311	18/786	0.0173758864133524	0.0400701733866394	0.0191723317639423	CBX3/CTBP1/CTCF/HDAC1/KDM1A/MBD2/PHF8/RB1/SIN3A/SMARCA5/SPI1/TRIM28	12
G2/M	G2/M	GO:0050778	positive regulation of immune response	12/311	18/786	0.0173758864133524	0.0400701733866394	0.0191723317639423	ELF1/EP300/FOXP1/GATA1/GATA2/NONO/NSD2/RELA/SIN3A/SPI1/STAT6/XRCC5	12
G2/M	G2/M	GO:0070997	neuron death	12/311	18/786	0.0173758864133524	0.0400701733866394	0.0191723317639423	ATF2/ATF4/CEBPB/EGR1/FOS/HDGF/JUN/MAX/MYBL2/NONO/RB1/REST	12
G2/M	G2/M	GO:0001816	cytokine production	17/311	28/786	0.0174292119340727	0.0400701733866394	0.0191723317639423	ARNT/ATF2/ATF4/CEBPB/CEBPG/EGR1/ELF1/FOXP1/HDAC2/LEF1/NFATC3/PML/RELA/RUNX1/SMAD4/YY1/ZFP36	17
G2/M	G2/M	GO:0030217	T cell differentiation	17/311	28/786	0.0174292119340727	0.0400701733866394	0.0191723317639423	ARID1B/ATF2/EGR1/EGR3/FOXP1/JUNB/LEF1/PKNOX1/RUNX1/SMARCA4/SMARCC2/SMARCE1/SPI1/SRF/STAT6/TCF7/ZC3H8	17
G2/M	G2/M	GO:0065003	protein-containing complex assembly	26/311	47/786	0.0177321568804275	0.0400701733866394	0.0191723317639423	AGO1/ATF1/DDX20/EP300/FUS/HCFC1/HES1/MAX/MBD2/MITF/PML/RAD51/RB1/SMAD1/SMAD4/SMARCA4/SMARCA5/SNIP1/TAF1/TAL1/TBP/TEAD1/TFAP4/UBTF/XRCC5/ZNF148	26
G2/M	G2/M	GO:0032880	regulation of protein localization	16/311	26/786	0.0177560915848827	0.0400701733866394	0.0191723317639423	HDAC8/HMGN3/KAT7/KDM1A/LARP7/NEUROD1/NSD2/RB1/RBM22/REST/SIN3A/SPI1/SREBF1/TARDBP/TRIM25/TRIM28	16
[truncated: 33 more rows]

## Sheet: TableSupp_GOBP_FigS2C
Cluster	ID	Description	GeneRatio	BgRatio	pvalue	p.adjust	qvalue	geneID	Count
[truncated: 15 more rows]

## Sheet: TableSupp_GOBP_FigS2F
Cluster	phase	ID	Description	GeneRatio	BgRatio	pvalue	p.adjust	qvalue	geneID	Count
[truncated: 111 more rows]

[truncated: 2 more sheets: TableSupp_GOBP_FigS2G, TableSupp_GOBP_FigS2H]
