# Supplementary material for: Evolutionarily recent transcription factors partake in human cell cycle regulation
Source: Cell Genom. 2025 Jun 23;5(8):100923. doi: 10.1016/j.xgen.2025.100923 (PMC12366659; doi:10.1016/j.xgen.2025.100923)
Supplement: Table S3. Gene metadata, related to Figures 1, 4 and 5 [file mmc4.xlsx]

## Sheet: Index_columns
Column1	Column2
age_combined	estimated time of emergence of the gene, in million years.
isKZFP	TRUE iff the gene is a KZFP.
isC2H2	TRUE iff the gene is a C2H2 Zinc finger protein. C2H2 ZFPs encompass KZFPs.
isTF	TRUE iff the gene is a TF. TFs encompass both C2H2 ZFPs and KZFPs.
Tycko_score_avg	predicts the silencer power of the KRAB domain for KZFPs. Range
ZNF274_znfs	ZNF274 ChIP-seq signal at the 3' zinc finger array-encoding exon of C2H2 zinc finger proteins in K562.
foldChange_ZNF274KO_vs_WT_HEK293T	fold change gene expression upon ZNF274 KO in HEK293T cells, as measured by RNA-seq.
deltaK9_ZNF274KO_znf	TRUE iff the 3' zinc finger array-encoding exon of C2H2 zinc finger proteins and thus KZFPs overlaps a region that has undergone H3K9me3 loss upon ZNF274 KO in HEK293T.
RTindex_K562	replication timing index in K562. Larger (more positive) values indicate an earlier replication timing.
RTdiff_RIF1KO	differential replication timing index induced by RIF1 KO in HCT116 cells. Larger (more positive) values indicate a that RIF1 KO led to an earlier replication timing.
RTdiff_ZNF274KO	differential replication timing index induced by ZNF274 KO in HEK293T cells. Larger (more positive) values indicate a that ZNF274 KO led to an earlier replication timing.

## Sheet: TableSupp_gene_metadata
chr	start	end	ensembl	strand	symbol	age_combined	isKZFP	isC2H2	isTF	Tycko_score_avg	ZNF274_znfs	foldChange_ZNF274KO_vs_WT_HEK293T	deltaK9_ZNF274KO_znf	RTindex_K562	RTdiff_RIF1KO	RTdiff_ZNF274KO
chr1	69091	70008	ENSG00000186092	+	OR4F5	0	FALSE	FALSE	FALSE	NA	NA	NA	NA	1.4242903045929	-6.9223816787851	-0.0563979982347167
chr1	134901	139379	ENSG00000237683	-	AL627309.1	0	FALSE	FALSE	FALSE	NA	NA	NA	NA	1.20668554033343	-5.4198533318091	-0.0664894398566735
chr1	367640	368634	ENSG00000235249	+	OR4F29	0	FALSE	FALSE	FALSE	NA	NA	NA	NA	NA	-1.01643790403794	0.0419685223489941
chr1	621059	622053	ENSG00000185097	-	OR4F16	6.1	FALSE	FALSE	FALSE	NA	NA	NA	NA	1.77068977651849	-7.67023368313592	-0.269400390436134
chr1	738532	739137	ENSG00000269831	-	AL669831.1	NA	FALSE	FALSE	FALSE	NA	NA	NA	NA	2.50919622339742	-4.4054880077787	-0.256185332665933
chr1	818043	819983	ENSG00000269308	+	AL645608.2	15.1	FALSE	FALSE	FALSE	NA	NA	NA	NA	3.21237644516737	-5.41514326646865	-0.254325353146355
chr1	860260	879955	ENSG00000187634	+	SAMD11	680	FALSE	FALSE	FALSE	NA	NA	-1.03295663600445	NA	3.68406360060764	-10.496724768951	-0.212059156894892
chr1	861264	866445	ENSG00000268179	-	AL645608.1	NA	FALSE	FALSE	FALSE	NA	NA	NA	NA	3.68406360060764	-10.496724768951	-0.212059156894892
chr1	879584	894689	ENSG00000188976	-	NOC2L	4290	FALSE	FALSE	FALSE	NA	NA	-1.06771775699811	NA	3.68406360060764	-10.496724768951	-0.212059156894892
chr1	895967	901095	ENSG00000187961	+	KLHL17	544	FALSE	FALSE	FALSE	NA	NA	-1.04206243494881	NA	3.7642540767493	-10.4882751514136	-0.184465295305498
chr1	901877	911245	ENSG00000187583	+	PLEKHN1	324.5	FALSE	FALSE	FALSE	NA	NA	NA	NA	4.0598739947377	-10.4571543226208	-0.0828342050862974
chr1	910579	917497	ENSG00000187642	-	C1orf170	220.2	FALSE	FALSE	FALSE	NA	NA	NA	NA	4.0598739947377	-10.4571543226208	-0.0828342050862974
chr1	934342	935552	ENSG00000188290	-	HES4	454.6	FALSE	FALSE	TRUE	NA	NA	-1.3631827751689	NA	4.0598739947377	-10.4571543226208	-0.0828342050862974
chr1	948803	949920	ENSG00000187608	+	ISG15	324.5	FALSE	FALSE	FALSE	NA	NA	1.21753253927721	NA	4.0598739947377	-10.4571543226208	-0.0828342050862974
chr1	955503	991496	ENSG00000188157	+	AGRN	645	FALSE	FALSE	FALSE	NA	NA	-1.4137665087942	NA	4.14975947608921	-10.4603728703283	0.00968036236698211
chr1	1006346	1009687	ENSG00000237330	-	RNF223	544	FALSE	FALSE	FALSE	NA	NA	NA	NA	4.21636304316261	-10.4875971136274	0.0407438118090218
chr1	1017198	1051741	ENSG00000131591	-	C1orf159	NA	FALSE	FALSE	FALSE	NA	NA	-1.07168152196187	NA	4.21698267331193	-10.4844180428503	0.042273943765843
chr1	1109264	1133315	ENSG00000162571	+	TTLL10	680	FALSE	FALSE	FALSE	NA	NA	NA	NA	4.1396798494419	-10.3598169257661	0.117355141069762
chr1	1138888	1142071	ENSG00000186891	-	TNFRSF18	104.7	FALSE	FALSE	FALSE	NA	NA	NA	NA	4.1396798494419	-10.3598169257661	0.117355141069762
chr1	1146706	1149518	ENSG00000186827	-	TNFRSF4	176.1	FALSE	FALSE	FALSE	NA	NA	NA	NA	4.1396798494419	-10.3598169257661	0.117355141069762
chr1	1152288	1167411	ENSG00000078808	-	SDF4	886	FALSE	FALSE	FALSE	NA	NA	-1.00708589818013	NA	3.98608165446319	-10.4030561778334	0.139671989997784
chr1	1167629	1170421	ENSG00000176022	+	B3GALT6	454.6	FALSE	FALSE	FALSE	NA	NA	1.02485250062859	NA	3.98608165446319	-10.4030561778334	0.139671989997784
chr1	1177826	1182102	ENSG00000184163	-	FAM132A	NA	FALSE	FALSE	FALSE	NA	NA	-3.43316751618633	NA	3.98608165446319	-10.4030561778334	0.139671989997784
chr1	1189289	1209265	ENSG00000160087	-	UBE2J2	1714	FALSE	FALSE	FALSE	NA	NA	1.16849302104824	NA	4.04048082386109	-10.446580686496	0.150254483669306
chr1	1215816	1227409	ENSG00000162572	+	SCNN1D	454.6	FALSE	FALSE	FALSE	NA	NA	2.09838276753352	NA	4.10337692742553	-10.4968981190146	0.162488600206345
chr1	1227756	1244989	ENSG00000131584	-	ACAP3	645	FALSE	FALSE	FALSE	NA	NA	1.25374472522553	NA	4.10337692742553	-10.4968981190146	0.162488600206345
chr1	1243947	1247057	ENSG00000169972	+	PUSL1	544	FALSE	FALSE	FALSE	NA	NA	1.06409868131404	NA	4.10337692742553	-10.4968981190146	0.162488600206345
chr1	1246965	1260071	ENSG00000127054	-	CPSF3L	NA	FALSE	FALSE	FALSE	NA	NA	-1.03196981950574	NA	4.4361860240801	-10.5355743761705	0.123896306975386
chr1	1260136	1264277	ENSG00000224051	+	GLTPD1	NA	FALSE	FALSE	FALSE	NA	NA	1.23709716767314	NA	4.53649144695464	-10.5472298662378	0.112266120305149
chr1	1266694	1270686	ENSG00000169962	+	TAS1R3	544	FALSE	FALSE	FALSE	NA	NA	NA	NA	4.53649144695464	-10.5472298662378	0.112266120305149
chr1	1270656	1284730	ENSG00000107404	-	DVL1	987	FALSE	FALSE	FALSE	NA	NA	-1.02836083422852	NA	4.53649144695464	-10.5472298662378	0.112266120305149
chr1	1288069	1297157	ENSG00000162576	-	MXRA8	544	FALSE	FALSE	FALSE	NA	NA	-2.67606529933579	NA	4.53649144695464	-10.5472298662378	0.112266120305149
chr1	1309110	1310875	ENSG00000175756	-	AURKAIP1	544	FALSE	FALSE	FALSE	NA	NA	-1.08826137042122	NA	4.80614015594169	-10.6110738388586	0.0595723704201507
chr1	1321091	1334708	ENSG00000221978	-	CCNL2	361.2	FALSE	FALSE	FALSE	NA	NA	1.13454841954581	NA	4.80614015594169	-10.6110738388586	0.0595723704201507
chr1	1334902	1337426	ENSG00000224870	+	RP4-758J18.2	104.7	FALSE	FALSE	FALSE	NA	NA	1.18739862794548	NA	4.80614015594169	-10.6110738388586	0.0595723704201507
chr1	1337288	1342693	ENSG00000242485	-	MRPL20	361.2	FALSE	FALSE	FALSE	NA	NA	-1.06421051246012	NA	4.80614015594169	-10.6110738388586	0.0595723704201507
chr1	1353800	1357149	ENSG00000235098	-	ANKRD65	176.1	FALSE	FALSE	FALSE	NA	NA	NA	NA	4.84409731461269	-10.6444728961938	0.0838811446230174
chr1	1361508	1363167	ENSG00000205116	+	TMEM88B	104.7	FALSE	FALSE	FALSE	NA	NA	NA	NA	4.84409731461269	-10.6444728961938	0.0838811446230174
chr1	1370241	1378262	ENSG00000179403	+	VWA1	361.2	FALSE	FALSE	FALSE	NA	NA	1.0757730437933	NA	4.84409731461269	-10.6444728961938	0.0838811446230174
chr1	1385069	1405538	ENSG00000215915	+	ATAD3C	15.1	FALSE	FALSE	FALSE	NA	NA	-2.39046225585932	NA	4.82978905144327	-10.6507380860838	0.094549246213507
chr1	1407143	1433228	ENSG00000160072	+	ATAD3B	18	FALSE	FALSE	FALSE	NA	NA	1.08058490110192	NA	4.79120558072219	-10.6676296625099	0.123311511444204
chr1	1447531	1470067	ENSG00000197785	+	ATAD3A	987	FALSE	FALSE	FALSE	NA	NA	-1.07673676941803	NA	4.74728510180659	-10.694246411915	0.0883598518586018
chr1	1470554	1475833	ENSG00000205090	-	TMEM240	544	FALSE	FALSE	FALSE	NA	NA	1.07437368422884	NA	4.74188095237758	-10.6975212788249	0.0840594757427473
chr1	1477053	1510249	ENSG00000160075	-	SSU72	1488	FALSE	FALSE	FALSE	NA	NA	-1.08178792008375	NA	4.67140067542852	-10.7054066706391	0.0519111406149523
chr1	1510355	1511373	ENSG00000215014	+	AL645728.1	176.1	FALSE	FALSE	FALSE	NA	NA	1.52437085403737	NA	4.51358345107742	-10.723061669757	-0.0200673788676813
chr1	1533392	1535476	ENSG00000228594	-	C1orf233	NA	FALSE	FALSE	FALSE	NA	NA	1.28531111009666	NA	4.51358345107742	-10.723061669757	-0.0200673788676813
chr1	1550795	1565990	ENSG00000197530	+	MIB2	987	FALSE	FALSE	FALSE	NA	NA	-1.22197566416841	NA	4.08389429692514	-10.6933877510649	-0.0690733279379421
chr1	1567474	1570639	ENSG00000189409	+	MMP23B	361.2	FALSE	FALSE	FALSE	NA	NA	NA	NA	4.08389429692514	-10.6933877510649	-0.0690733279379421
chr1	1570603	1590473	ENSG00000248333	-	CDK11B	324.5	FALSE	FALSE	FALSE	NA	NA	1.02322021635585	NA	4.08389429692514	-10.6933877510649	-0.0690733279379421
chr1	1592939	1624167	ENSG00000189339	-	SLC35E2B	645	FALSE	FALSE	FALSE	NA	NA	1.1412937271672	NA	3.84196728525669	-10.7200776306681	-0.0667110032849147
chr1	1634169	1655766	ENSG00000008128	-	CDK11A	1934	FALSE	FALSE	FALSE	NA	NA	1.03854878248714	NA	3.80113388787314	-10.7506394604259	-0.0734345533784645
chr1	1656277	1677431	ENSG00000215790	-	SLC35E2	NA	FALSE	FALSE	FALSE	NA	NA	2.83032984577361	NA	3.88311627990638	-10.8131389818977	-0.0937896143289345
chr1	1682671	1711896	ENSG00000008130	-	NADK	4290	FALSE	FALSE	FALSE	NA	NA	-1.18366272215549	NA	4.10984095713596	-10.8216643722316	-0.107649662600244
chr1	1716729	1822495	ENSG00000078369	-	GNB1	1488	FALSE	FALSE	FALSE	NA	NA	1.07214820353332	NA	4.64124753556404	-10.8099614643056	-0.139962951981634
chr1	1846266	1848735	ENSG00000169885	+	CALML6	104.7	FALSE	FALSE	FALSE	NA	NA	NA	NA	4.50926373615105	-10.7711834224513	-0.155681934933696
chr1	1849029	1850712	ENSG00000178821	-	TMEM52	104.7	FALSE	FALSE	FALSE	NA	NA	-1.03438357981113	NA	4.35630880599347	-10.7413342277453	-0.129084366816047
chr1	1853396	1935276	ENSG00000142609	-	C1orf222	NA	FALSE	FALSE	FALSE	NA	NA	-1.61141709954063	NA	4.08622535661278	-10.6584443169022	-0.0271790412481789
chr1	1950780	1962192	ENSG00000187730	+	GABRD	544	FALSE	FALSE	FALSE	NA	NA	1.03928756206344	NA	4.03137604230993	-10.5050751282997	0.0896948186878799
chr1	1981909	2116834	ENSG00000067606	+	PRKCZ	680	FALSE	FALSE	FALSE	NA	NA	1.02455139896117	NA	4.0748189185291	-10.4902884288267	-0.0657846799072147
chr1	2115903	2144159	ENSG00000162585	-	C1orf86	NA	FALSE	FALSE	FALSE	NA	NA	-1.01564658080835	NA	4.18846662332315	-10.5870376915651	-0.0840845366526661
chr1	2121237	2123179	ENSG00000269554	+	AL590822.2	97.4	FALSE	FALSE	FALSE	NA	NA	1.68265978309855	NA	4.18846662332315	-10.5870376915651	-0.0840845366526661
chr1	2143360	2145620	ENSG00000203301	-	AL590822.1	104.7	FALSE	FALSE	FALSE	NA	NA	NA	NA	4.18846662332315	-10.5870376915651	-0.0840845366526661
chr1	2160134	2241558	ENSG00000157933	+	SKI	645	FALSE	FALSE	TRUE	NA	NA	-1.04008678193075	NA	4.09203980673276	-10.62085611687	0.0784246213934699
chr1	2252692	2323146	ENSG00000116151	-	MORN1	987	FALSE	FALSE	FALSE	NA	NA	1.00902775217449	NA	3.3882232514	-10.4782099535023	0.129345088940546
chr1	2258581	2259042	ENSG00000269753	+	AL589739.1	NA	FALSE	FALSE	FALSE	NA	NA	NA	NA	3.50333930717032	-10.5277281892113	0.098305985327289
chr1	2323267	2336883	ENSG00000157916	+	RER1	4290	FALSE	FALSE	FALSE	NA	NA	1.01310682068111	NA	3.15292792340767	-10.3769998655854	0.192785766108782
chr1	2336236	2345236	ENSG00000157911	-	PEX10	1714	FALSE	FALSE	FALSE	NA	NA	1.04243124041292	NA	3.15292792340767	-10.3769998655854	0.192785766108782
chr1	2357419	2436969	ENSG00000149527	+	PLCH2	1714	FALSE	FALSE	FALSE	NA	NA	NA	NA	2.79881268763231	-5.98839864916153	0.294065390120746
chr1	2439972	2458039	ENSG00000157881	-	PANK4	645	FALSE	FALSE	FALSE	NA	NA	-1.07919014227038	NA	2.41642030719216	0.44337248921832	0.217044328359014
chr1	2460184	2461684	ENSG00000197921	-	HES5	987	FALSE	FALSE	TRUE	NA	NA	-1.00583836216121	NA	2.15162325893113	2.44385956999397	0.150186849061843
chr1	2487078	2496821	ENSG00000157873	+	TNFRSF14	104.7	FALSE	FALSE	FALSE	NA	NA	NA	NA	2.15162325893113	2.44385956999397	0.150186849061843
chr1	2517930	2522908	ENSG00000157870	+	FAM213B	NA	FALSE	FALSE	FALSE	NA	NA	1.2303131571886	NA	1.55903889000437	11.0969068848886	0.192457190514359
chr1	2522078	2564481	ENSG00000142606	-	MMEL1	645	FALSE	FALSE	FALSE	NA	NA	1.04608386099791	NA	1.23252946616299	8.63529488683053	0.225093293650328
chr1	2567415	2718286	ENSG00000215912	-	TTC34	987	FALSE	FALSE	FALSE	NA	NA	1.10456534193569	NA	-0.503579054369521	1.83974923343736	0.274950791070307
chr1	2938046	2939465	ENSG00000169717	+	ACTRT2	324.5	FALSE	FALSE	FALSE	NA	NA	NA	NA	-1.32022734268757	-1.06533595896329	-0.0318302292724928
chr1	2985732	3355185	ENSG00000142611	+	PRDM16	544	FALSE	TRUE	TRUE	NA	171.846491703057	1.2705975495199	FALSE	-0.289216764387923	-4.26302398527792	-0.0653639226055828
chr1	3370990	3397677	ENSG00000130762	+	ARHGEF16	886	FALSE	FALSE	FALSE	NA	NA	1.68684230645824	NA	1.61744227669271	-8.27830513667519	0.0715773707811511
chr1	3406484	3528059	ENSG00000162591	-	MEGF6	645	FALSE	FALSE	FALSE	NA	NA	1.51401066967341	NA	2.81395627905672	-10.7305566431735	0.131871610059895
chr1	3541566	3546691	ENSG00000158109	+	TPRG1L	645	FALSE	FALSE	FALSE	NA	NA	1.24698365487881	NA	3.4094148349467	-11.3180131841923	0.108158694525468
chr1	3547331	3569325	ENSG00000116213	-	WRAP73	1292	FALSE	FALSE	FALSE	NA	NA	-1.02395888292344	NA	3.8064617513395	-11.3903180851093	0.109602460933956
chr1	3569084	3652765	ENSG00000078900	+	TP73	987	FALSE	FALSE	TRUE	NA	NA	1.52234792622055	NA	4.00880258654408	-11.3919464239799	0.132349489483446
chr1	3668962	3688209	ENSG00000162592	+	CCDC27	220.2	FALSE	FALSE	FALSE	NA	NA	NA	NA	4.1540404438695	-11.3017429030387	0.118278514084156
chr1	3689352	3692546	ENSG00000235169	+	SMIM1	544	FALSE	FALSE	FALSE	NA	NA	-1.18087660292909	NA	4.1540404438695	-11.3017429030387	0.118278514084156
chr1	3696784	3713068	ENSG00000130764	-	LRRC47	987	FALSE	FALSE	FALSE	NA	NA	1.00903668525226	NA	4.25571929621022	-11.224675293349	0.0359773613933913
chr1	3728645	3773778	ENSG00000116198	-	CEP104	987	FALSE	FALSE	FALSE	NA	NA	1.14809139793247	NA	4.43332656405963	-11.2111805439681	-0.0437992724946414
chr1	3773845	3801993	ENSG00000169598	+	DFFB	645	FALSE	FALSE	FALSE	NA	NA	-1.19275461964232	NA	4.56951191073358	-11.2170468354528	-0.0991101701879193
chr1	3805689	3816857	ENSG00000198912	-	C1orf174	NA	FALSE	FALSE	FALSE	NA	NA	1.03248888815002	NA	4.5582912272589	-11.2295462011725	-0.123437858904791
chr1	4714792	4852594	ENSG00000196581	+	AJAP1	544	FALSE	FALSE	FALSE	NA	NA	NA	NA	-2.15149979491505	8.42847955623955	0.23820279295537
chr1	5922871	6052533	ENSG00000131697	-	NPHP4	950	FALSE	FALSE	FALSE	NA	NA	-1.04077471197718	NA	1.95513711135645	-11.1229072876855	-0.101068239686545
chr1	6051526	6161253	ENSG00000069424	+	KCNAB2	4290	FALSE	FALSE	FALSE	NA	NA	-1.23044766653099	NA	2.80018734453049	-11.6782616844494	-0.0727141671899968
chr1	6100630	6101399	ENSG00000268332	-	AL035406.1	361.2	FALSE	FALSE	FALSE	NA	NA	NA	NA	2.89066153700611	-11.6685243709088	-0.0643868971349617
chr1	6161853	6240183	ENSG00000116254	-	CHD5	544	FALSE	FALSE	FALSE	NA	NA	1.37828889282766	NA	3.58492656031286	-11.5273496972809	0.0302598429229659
chr1	6241329	6269449	ENSG00000116251	-	RPL22	680	FALSE	FALSE	FALSE	NA	NA	1.01446109916206	NA	4.11021606002034	-11.4433426921198	0.0961619689811056
chr1	6265535	6281359	ENSG00000158286	+	RNF207	544	FALSE	FALSE	FALSE	NA	NA	4.11142394197725	NA	4.22838350046188	-11.421889557455	0.1118418349351
chr1	6281253	6296032	ENSG00000116237	-	ICMT	645	FALSE	FALSE	FALSE	NA	NA	1.16231475947505	NA	4.22838350046188	-11.421889557455	0.1118418349351
chr1	6304252	6305638	ENSG00000173673	+	HES3	987	FALSE	FALSE	TRUE	NA	NA	NA	NA	4.4067376388203	-11.3307851831677	0.140935408037356
chr1	6307406	6321035	ENSG00000158292	-	GPR153	645	FALSE	FALSE	FALSE	NA	NA	1.32345892475191	NA	4.4067376388203	-11.3307851831677	0.140935408037356
chr1	6324329	6454451	ENSG00000097021	-	ACOT7	987	FALSE	FALSE	FALSE	NA	NA	1.08178264438487	NA	4.49560071958449	-11.1859123718674	0.129815537780811
chr1	6472478	6484730	ENSG00000069812	-	HES2	987	FALSE	FALSE	TRUE	NA	NA	NA	NA	4.43416191226388	-10.9754123428408	0.0770670943397063
chr1	6484848	6521430	ENSG00000187017	+	ESPN	454.6	FALSE	FALSE	FALSE	NA	NA	NA	NA	4.3992501940486	-10.9168914969616	0.0688809962951439
chr1	6521211	6526255	ENSG00000215788	-	TNFRSF25	987	FALSE	FALSE	FALSE	NA	NA	1.32024929762794	NA	4.37456484455035	-10.8755145554421	0.0630930468051201
chr1	6526152	6580121	ENSG00000171680	-	PLEKHG5	645	FALSE	FALSE	FALSE	NA	NA	-1.01153149517915	NA	4.31082975069918	-10.8328012578448	0.0573749121000876
chr1	6581407	6614595	ENSG00000162408	-	NOL9	1714	FALSE	FALSE	FALSE	NA	NA	1.1221192100277	NA	4.15672237017697	-10.7596227973169	0.0562845738433315
chr1	6615241	6639817	ENSG00000173662	+	TAS1R1	544	FALSE	FALSE	FALSE	NA	NA	1.17280228565795	NA	4.02467807545323	-10.7094801260214	0.0606629898091864
chr1	6640061	6649340	ENSG00000204859	+	ZBTB48	544	FALSE	TRUE	TRUE	NA	481.274	1.07714062134521	FALSE	4.02467807545323	-10.7094801260214	0.0606629898091864
chr1	6650784	6674667	ENSG00000162413	-	KLHL21	987	FALSE	FALSE	FALSE	NA	NA	1.05527719179099	NA	3.86884466655347	-10.5558670952461	0.0891459750250361
chr1	6673745	6684093	ENSG00000116273	+	PHF13	645	FALSE	FALSE	FALSE	NA	NA	1.13406542013263	NA	3.86884466655347	-10.5558670952461	0.0891459750250361
chr1	6684926	6695646	ENSG00000041988	+	THAP3	987	FALSE	FALSE	TRUE	NA	NA	1.17928302740705	NA	3.86884466655347	-10.5558670952461	0.0891459750250361
chr1	6694228	6761984	ENSG00000007923	-	DNAJC11	1488	FALSE	FALSE	FALSE	NA	NA	-1.05613395721644	NA	3.8173212869797	-10.3967026671926	0.107580951004824
chr1	6845384	7829766	ENSG00000171735	+	CAMTA1	645	FALSE	FALSE	TRUE	NA	NA	1.18512250545458	NA	0.68966030600107	-6.27765921228855	-0.0278037465267644
chr1	7831329	7841492	ENSG00000049245	+	VAMP3	361.2	FALSE	FALSE	FALSE	NA	NA	-1.04224032763089	NA	1.76292908279419	-9.44969590143566	-0.147352728708105
chr1	7844380	7905237	ENSG00000049246	+	PER3	361.2	FALSE	FALSE	FALSE	NA	NA	1.00468944526326	NA	1.83602622635291	-9.34604144352063	-0.097302223803461
chr1	7903143	7913572	ENSG00000049247	-	UTS2	361.2	FALSE	FALSE	FALSE	NA	NA	-1.92388093378433	NA	2.04337375937356	-8.27588920410298	-0.0903030014407049
chr1	7979907	8000926	ENSG00000049249	-	TNFRSF9	220.2	FALSE	FALSE	FALSE	NA	NA	-2.2545265383692	NA	2.41658169790278	-9.48062018761979	-0.101967752643643
chr1	8014351	8045565	ENSG00000116288	+	PARK7	4290	FALSE	FALSE	FALSE	NA	NA	1.01291971219664	NA	2.72992504217905	-9.53955879964707	-0.0981076038957189
chr1	8064464	8086368	ENSG00000116285	-	ERRFI1	680	FALSE	FALSE	FALSE	NA	NA	1.02940765400785	NA	2.81568028420085	-9.57101343009211	-0.107286089631453
chr1	8377886	8404227	ENSG00000162426	+	SLC45A1	1488	FALSE	FALSE	FALSE	NA	NA	NA	NA	1.92251500101643	-9.58475289107639	-0.160607982736375
chr1	8412457	8877702	ENSG00000142599	-	RERE	645	FALSE	FALSE	FALSE	NA	NA	1.13723803811957	NA	3.24071722230069	-9.6551565736632	-0.0649422809483798
chr1	8921061	8939308	ENSG00000074800	-	ENO1	4290	FALSE	FALSE	FALSE	NA	NA	-1.06103511854078	NA	3.87114200647565	-9.57314741041494	-0.043109963904481
chr1	9005926	9035151	ENSG00000131686	+	CA6	680	FALSE	FALSE	FALSE	NA	NA	NA	NA	3.74628970371175	-9.37444621045983	-0.0748121457757467
chr1	9063359	9086404	ENSG00000197241	-	SLC2A7	4290	FALSE	FALSE	FALSE	NA	NA	NA	NA	3.18629577336348	-9.27891449378893	-0.0326754750417226
chr1	9095166	9148537	ENSG00000142583	-	SLC2A5	680	FALSE	FALSE	FALSE	NA	NA	NA	NA	2.71312822517278	-9.28846976533488	0.00829281777040037
chr1	9160364	9189229	ENSG00000180758	-	GPR157	544	FALSE	FALSE	FALSE	NA	NA	1.12853310081525	NA	2.44136444727665	-9.40056073254175	0.00704879715340034
chr1	9294834	9331396	ENSG00000049239	+	H6PD	645	FALSE	FALSE	FALSE	NA	NA	1.00669516828537	NA	1.82877358260262	-9.31498589144658	-0.0809710861421564
chr1	9352939	9429591	ENSG00000171621	+	SPSB1	950	FALSE	FALSE	FALSE	NA	NA	1.09361118518721	NA	1.78859584320328	-9.31589517544061	0.0149740267466605
chr1	9599541	9645237	ENSG00000171612	+	SLC25A33	324.5	FALSE	FALSE	FALSE	NA	NA	1.13155327221767	NA	3.20551316804371	-9.85999965547777	-0.046127749151445
chr1	9648932	9674935	ENSG00000188807	+	TMEM201	454.6	FALSE	FALSE	FALSE	NA	NA	1.04077379368569	NA	3.33434570673223	-10.0875446906127	-0.048915557039944
chr1	9711790	9789172	ENSG00000171608	+	PIK3CD	1064	FALSE	FALSE	FALSE	NA	NA	1.31392401647216	NA	3.8202074632711	-10.4162533881074	-0.00895550844345253
chr1	9712668	9714644	ENSG00000179840	-	C1orf200	176.1	FALSE	FALSE	FALSE	NA	NA	NA	NA	3.63606483916183	-10.3128284929297	-0.0242104627652395
chr1	9789084	9884584	ENSG00000171603	-	CLSTN1	886	FALSE	FALSE	FALSE	NA	NA	1.06969723685034	NA	4.26970470663952	-10.7500112590252	0.0730630642613048
chr1	9908334	9970394	ENSG00000178585	-	CTNNBIP1	645	FALSE	FALSE	FALSE	NA	NA	1.04662129986738	NA	4.68959133842741	-11.0304774738685	0.0984888144120693
chr1	9982173	10003465	ENSG00000162441	-	LZIC	645	FALSE	FALSE	FALSE	NA	NA	1.14187384162276	NA	4.81773807212786	-11.0988860952147	0.124208710855581
chr1	10003486	10045559	ENSG00000173614	+	NMNAT1	645	FALSE	FALSE	FALSE	NA	NA	1.34595329543504	NA	4.86678740906438	-11.1606245107594	0.145238602104636
chr1	10057264	10076078	ENSG00000162444	+	RBP7	950	FALSE	FALSE	FALSE	NA	NA	NA	NA	4.66662715346948	-11.2892564397429	0.125665363572278
chr1	10092890	10241297	ENSG00000130939	+	UBE4B	1488	FALSE	FALSE	FALSE	NA	NA	-1.06430552215955	NA	3.84420832686514	-11.4107075733267	0.00822011853162469
chr1	10270863	10441661	ENSG00000054523	+	KIF1B	544	FALSE	FALSE	FALSE	NA	NA	1.01623782528618	NA	4.09097232531137	-11.4567397757134	-0.1404089921145
chr1	10458649	10480201	ENSG00000142657	+	PGD	4290	FALSE	FALSE	FALSE	NA	NA	-1.04868320072336	NA	3.98737377737737	-11.1987917708238	-0.183130549246863
chr1	10490159	10512210	ENSG00000175279	+	APITD1	361.2	FALSE	FALSE	TRUE	NA	NA	1.25581484552986	NA	4.00068112532199	-10.9356414273744	-0.168687011574454
chr1	10490159	10512210	ENSG00000251503	+	APITD1-CORT	361.2	FALSE	FALSE	FALSE	NA	NA	NA	NA	4.00068112532199	-10.9356414273744	-0.168687011574454
chr1	10509776	10511959	ENSG00000241563	+	CORT	220.2	FALSE	FALSE	FALSE	NA	NA	NA	NA	4.01140744288469	-10.7235478540832	-0.157045827771491
chr1	10516579	10532583	ENSG00000160049	-	DFFA	361.2	FALSE	FALSE	FALSE	NA	NA	1.02344939929908	NA	4.01140744288469	-10.7235478540832	-0.157045827771491
chr1	10532345	10690815	ENSG00000142655	+	PEX14	680	FALSE	FALSE	FALSE	NA	NA	-1.14323365703934	NA	3.78511735454291	-10.6207593940152	-0.132088007810899
chr1	10696661	10856707	ENSG00000130940	-	CASZ1	680	FALSE	TRUE	TRUE	NA	562.960341130604	1.43647831957771	FALSE	2.69472674240679	-9.90528340868219	0.0108952237299077
chr1	11006528	11042094	ENSG00000175262	-	C1orf127	NA	FALSE	FALSE	FALSE	NA	NA	2.39832513178426	NA	4.13735966055599	-9.71184635072591	0.0316878936482237
chr1	11072414	11085796	ENSG00000120948	+	TARDBP	4290	FALSE	FALSE	FALSE	NA	NA	-1.0935763454927	NA	4.35764685720677	-9.80072165412917	0.0343477025008134
chr1	11086580	11107290	ENSG00000009724	-	MASP2	680	FALSE	FALSE	FALSE	NA	NA	2.80699614995424	NA	4.25724417630854	-9.81887755858163	0.035742272101082
chr1	11114641	11120081	ENSG00000116649	-	SRM	4290	FALSE	FALSE	FALSE	NA	NA	-1.10789768568275	NA	4.07238974117968	-9.85230036211414	0.0383095044790798
chr1	11126675	11159938	ENSG00000171824	-	EXOSC10	1714	FALSE	FALSE	FALSE	NA	NA	1.1341287139844	NA	4.03171517024373	-9.85396016261729	0.0308613412493251
chr1	11166592	11322564	ENSG00000198793	-	MTOR	1488	FALSE	FALSE	FALSE	NA	NA	-1.00365997424288	NA	3.92303268614256	-9.74237312376628	-0.0479684751198463
chr1	11249398	11256038	ENSG00000171819	+	ANGPTL7	544	FALSE	FALSE	FALSE	NA	NA	NA	NA	3.91148134982107	-9.70991850435514	-0.0796172922096219
chr1	11333263	11356106	ENSG00000120942	+	UBIAD1	645	FALSE	FALSE	FALSE	NA	NA	-1.15085852383899	NA	3.8290545146731	-9.46179313331722	-0.0621318759373385
chr1	11539223	11597641	ENSG00000204624	+	PTCHD2	NA	FALSE	FALSE	FALSE	NA	NA	-1.12495399936655	NA	3.22977418323921	-9.43630592349437	0.037489377140516
chr1	11708424	11715842	ENSG00000116661	-	FBXO2	324.5	FALSE	FALSE	FALSE	NA	NA	1.21648927338233	NA	4.3012995386311	-9.73960261287493	0.129204634329448
chr1	11714432	11723384	ENSG00000132879	+	FBXO44	454.6	FALSE	FALSE	FALSE	NA	NA	1.03520485550762	NA	4.3012995386311	-9.73960261287493	0.129204634329448
chr1	11724181	11734411	ENSG00000116663	+	FBXO6	220.2	FALSE	FALSE	FALSE	NA	NA	NA	NA	4.3012995386311	-9.73960261287493	0.129204634329448
chr1	11734537	11751707	ENSG00000116670	-	MAD2L2	645	FALSE	FALSE	FALSE	NA	NA	1.19199588387924	NA	4.31260960696945	-9.73969461803255	0.131401267866606
chr1	11751786	11785914	ENSG00000162490	+	DRAXIN	544	FALSE	FALSE	FALSE	NA	NA	2.32520730106036	NA	4.41512284654498	-9.74052805432565	0.151299653563776
chr1	11796141	11814859	ENSG00000177674	+	AGTRAP	680	FALSE	FALSE	FALSE	NA	NA	-1.00624585908859	NA	4.59456330516864	-9.68937011280418	0.131774487355926
chr1	11821844	11849642	ENSG00000215910	+	C1orf167	324.5	FALSE	FALSE	FALSE	NA	NA	3.97021505697268	NA	4.64116855014298	-9.67608399016259	0.12670364703046
chr1	11845780	11866977	ENSG00000177000	-	MTHFR	4290	FALSE	FALSE	FALSE	NA	NA	1.12274608070418	NA	4.76587356018084	-9.62565490181195	0.0958966104782413
chr1	11866207	11903201	ENSG00000011021	+	CLCN6	1488	FALSE	FALSE	FALSE	NA	NA	1.22161443736118	NA	4.80109926859133	-9.61182258434706	0.0821169620079339
chr1	11905766	11908402	ENSG00000175206	-	NPPA	220.2	FALSE	FALSE	FALSE	NA	NA	NA	NA	4.84572460345492	-9.59812930977857	0.0174880427033663
chr1	11917521	11918988	ENSG00000120937	-	NPPB	220.2	FALSE	FALSE	FALSE	NA	NA	NA	NA	4.84572460345492	-9.59812930977857	0.0174880427033663
chr1	11979648	11986485	ENSG00000116685	-	KIAA2013	950	FALSE	FALSE	FALSE	NA	NA	1.02754819738443	NA	4.83667790540278	-9.57586512802695	-0.0426531044661997
chr1	11994262	12035595	ENSG00000083444	+	PLOD1	645	FALSE	FALSE	FALSE	NA	NA	-1.05709230234067	NA	4.90315568569203	-9.53007383572921	-0.0241441168348263
chr1	12040238	12073571	ENSG00000116688	+	MFN2	1292	FALSE	FALSE	FALSE	NA	NA	1.04856577813234	NA	4.99122070227635	-9.47275391662611	0.0154425063929674
chr1	12079523	12092102	ENSG00000116691	+	MIIP	220.2	FALSE	FALSE	FALSE	NA	NA	1.07636151558244	NA	5.02325610588277	-9.4520718404526	0.0306017189743981
chr1	12123434	12204264	ENSG00000120949	+	TNFRSF8	220.2	FALSE	FALSE	FALSE	NA	NA	-1.39408706201903	NA	4.62049800925129	-9.37483237507182	0.0087247485296527
chr1	12227060	12269285	ENSG00000028137	+	TNFRSF1B	220.2	FALSE	FALSE	FALSE	NA	NA	NA	NA	4.62655286876017	-9.46980660331292	-0.0566267357075019
chr1	12290124	12572099	ENSG00000048707	+	VPS13D	1488	FALSE	FALSE	FALSE	NA	NA	1.04135060822337	NA	5.04087152535017	-9.93747642317814	-0.203953306641859
chr1	12627939	12677737	ENSG00000162496	-	DHRS3	454.6	FALSE	FALSE	FALSE	NA	NA	3.99393644224543	NA	4.37373590058283	-10.0601870996304	-0.410944457682764
chr1	12704566	12727097	ENSG00000204518	+	AADACL4	361.2	FALSE	FALSE	FALSE	NA	NA	2.63208093004442	NA	4.57881725681893	-7.07615162489007	-0.283903040484634
chr1	12776118	12788726	ENSG00000188984	+	AADACL3	454.6	FALSE	FALSE	FALSE	NA	NA	NA	NA	4.38260241615624	-5.45616781909955	-0.223003648590092
chr1	12806163	12823847	ENSG00000157330	+	C1orf158	220.2	FALSE	FALSE	FALSE	NA	NA	NA	NA	3.76780421676996	-4.10524873203317	-0.212245862724292
chr1	12834984	12838049	ENSG00000116726	+	PRAMEF12	104.7	FALSE	FALSE	FALSE	NA	NA	NA	NA	3.76780421676996	-4.10524873203317	-0.212245862724292
chr1	12851546	12856777	ENSG00000116721	+	PRAMEF1	91	FALSE	FALSE	FALSE	NA	NA	NA	NA	2.80397046551562	-2.60509603310969	-0.1314226966573
chr1	12884468	12891264	ENSG00000204513	-	PRAMEF11	91	FALSE	FALSE	FALSE	NA	NA	NA	NA	2.80397046551562	-2.60509603310969	-0.1314226966573
chr1	12907261	12908578	ENSG00000179172	-	HNRNPCL1	424	FALSE	FALSE	FALSE	NA	NA	NA	NA	1.94100771715557	-1.82551749037102	0.0269879649577387
chr1	12916941	12921764	ENSG00000120952	+	PRAMEF2	18.8	FALSE	FALSE	FALSE	NA	NA	NA	NA	1.94100771715557	-1.82551749037102	0.0269879649577387
chr1	12939045	12946025	ENSG00000243073	-	PRAMEF4	91	FALSE	FALSE	FALSE	NA	NA	NA	NA	1.94100771715557	-1.82551749037102	0.0269879649577387
chr1	12952727	12958101	ENSG00000187545	-	PRAMEF10	645	FALSE	FALSE	FALSE	NA	NA	NA	NA	1.51634338398888	-0.600757405430219	0.152225359232427
chr1	12976450	12980569	ENSG00000204510	+	PRAMEF7	91	FALSE	FALSE	FALSE	NA	NA	NA	NA	1.51634338398888	-0.600757405430219	0.152225359232427
chr1	12998181	13117751	ENSG00000232423	-	PRAMEF6	15.1	FALSE	FALSE	FALSE	NA	NA	NA	NA	0.4217184811886	1.76439160638655	0.195209459873276
chr1	13035543	13038381	ENSG00000204508	+	PRAMEF22	NA	FALSE	FALSE	FALSE	NA	NA	NA	NA	0.989773301645185	1.5031238963856	0.205625061218059
chr1	13052394	13052998	ENSG00000239810	-	WI2-3308P17.2	0	FALSE	FALSE	FALSE	NA	NA	NA	NA	0.119494455644297	2.16469976809007	0.187236146259256
chr1	13216356	13219581	ENSG00000229571	-	PRAMEF26	645	FALSE	FALSE	FALSE	NA	NA	NA	NA	-0.348205194978522	2.26915081068597	0.249560019371754
chr1	13328196	13331692	ENSG00000204503	-	PRAMEF3	0	FALSE	FALSE	FALSE	NA	NA	NA	NA	-0.890017047899234	8.23522878894364	0.244098121055278
chr1	13359819	13369057	ENSG00000204502	+	PRAMEF5	18.8	FALSE	FALSE	FALSE	NA	NA	NA	NA	-1.35570332610517	7.36416615851115	0.236843744557814
chr1	13386646	13390765	ENSG00000182330	-	PRAMEF8	18.8	FALSE	FALSE	FALSE	NA	NA	NA	NA	-1.35570332610517	7.36416615851115	0.236843744557814
chr1	13421176	13428191	ENSG00000204501	+	PRAMEF9	6.1	FALSE	FALSE	FALSE	NA	NA	NA	NA	-1.47598816143163	6.69405721664692	0.270274745191638
chr1	13447414	13452656	ENSG00000204495	-	PRAMEF13	0	FALSE	FALSE	FALSE	NA	NA	NA	NA	-1.00478636011682	6.25329034890228	0.313712453755437
chr1	13474689	13477522	ENSG00000204491	-	PRAMEF18	645	FALSE	FALSE	FALSE	NA	NA	NA	NA	-0.545830481322051	5.8241400778226	0.356005343192931
chr1	13495254	13498260	ENSG00000204488	+	PRAMEF16	NA	FALSE	FALSE	FALSE	NA	NA	NA	NA	-0.545830481322051	5.8241400778226	0.356005343192931
chr1	13516066	13526943	ENSG00000204486	+	PRAMEF21	0	FALSE	FALSE	FALSE	NA	NA	NA	NA	NA	5.00073530182446	0.414151887507672
chr1	13641973	13648988	ENSG00000157358	+	PRAMEF15	0	FALSE	FALSE	FALSE	NA	NA	NA	NA	NA	3.79402371453895	0.308662426329276
chr1	13668269	13673511	ENSG00000204481	-	PRAMEF14	645	FALSE	FALSE	FALSE	NA	NA	NA	NA	0.566983449830174	3.23536651711916	0.318191971930777
chr1	13694889	13698405	ENSG00000204480	-	PRAMEF19	645	FALSE	FALSE	FALSE	NA	NA	NA	NA	0.566983449830174	3.23536651711916	0.318191971930777
chr1	13716092	13719089	ENSG00000204479	+	PRAMEF17	645	FALSE	FALSE	FALSE	NA	NA	NA	NA	0.719138779102871	2.94145555349398	0.369489932390927
chr1	13736907	13747803	ENSG00000204478	+	PRAMEF20	91	FALSE	FALSE	FALSE	NA	NA	NA	NA	0.719138779102871	2.94145555349398	0.369489932390927
chr1	13801445	13840543	ENSG00000162494	-	LRRC38	454.6	FALSE	FALSE	FALSE	NA	NA	NA	NA	-0.815790294693254	4.67092681907345	0.287443865953828
chr1	13909960	13944452	ENSG00000162493	+	PDPN	220.2	FALSE	FALSE	FALSE	NA	NA	1.14921853551068	NA	-1.04784616407029	7.35182370779737	0.287424336675123
chr1	14026693	14151574	ENSG00000116731	+	PRDM2	544	FALSE	TRUE	TRUE	NA	561.304514986376	1.08351630143522	FALSE	-0.936096612833109	9.74206876281069	0.153104936110971
chr1	14925200	15444539	ENSG00000189337	+	KAZN	987	FALSE	FALSE	FALSE	NA	NA	-1.0391507565238	NA	1.74363959699142	-9.44269282551763	0.123499973148639
chr1	15479028	15546976	ENSG00000171729	+	TMEM51	544	FALSE	FALSE	FALSE	NA	NA	1.19827289384465	NA	2.31928376879131	-10.1606728904398	-0.227517357970228
chr1	15490840	15497813	ENSG00000204464	-	C1orf195	104.7	FALSE	FALSE	FALSE	NA	NA	NA	NA	2.07297979653039	-10.1798879271368	-0.238484854983269
chr1	15573768	15726779	ENSG00000142621	+	FHAD1	220.2	FALSE	FALSE	FALSE	NA	NA	-2.66898172011881	NA	3.33877231018987	-10.05771230171	-0.0510020849204124
chr1	15736391	15756839	ENSG00000142634	+	EFHD2	987	FALSE	FALSE	FALSE	NA	NA	-1.23889256451628	NA	3.73112520416871	-9.9712361991689	-0.0267007832267607
chr1	15764935	15775737	ENSG00000162438	+	CTRC	454.6	FALSE	FALSE	FALSE	NA	NA	NA	NA	3.97355310593459	-9.92178901316623	-0.073887776906032
chr1	15783223	15798586	ENSG00000142615	+	CELA2A	645	FALSE	FALSE	FALSE	NA	NA	NA	NA	3.97355310593459	-9.92178901316623	-0.073887776906032
chr1	15792404	15817895	ENSG00000215704	+	CELA2B	645	FALSE	FALSE	FALSE	NA	NA	NA	NA	4.24324436700459	-9.88328535922593	-0.113221966772937
chr1	15817327	15853029	ENSG00000132906	-	CASP9	886	FALSE	FALSE	FALSE	NA	NA	-1.0936820923348	NA	4.36620193919858	-9.8648013813221	-0.131428414858138
chr1	15853308	15918874	ENSG00000116138	+	DNAJC16	4290	FALSE	FALSE	FALSE	NA	NA	1.06878173532256	NA	4.47891564019888	-9.82138026544495	-0.148095777895671
chr1	15898848	15911605	ENSG00000116771	-	AGMAT	680	FALSE	FALSE	FALSE	NA	NA	NA	NA	4.52488677587215	-9.7774498917938	-0.148914793145394
chr1	15943995	15995539	ENSG00000197312	+	DDI2	1488	FALSE	FALSE	FALSE	NA	NA	-1.03797752245166	NA	4.67725278934786	-9.704588968961	-0.171000986826188
chr1	15986364	15988217	ENSG00000215695	+	RSC1A1	361.2	FALSE	FALSE	FALSE	NA	NA	NA	NA	4.69646456379252	-9.69582241139144	-0.173897698854343
chr1	16010827	16061264	ENSG00000116786	+	PLEKHM2	680	FALSE	FALSE	FALSE	NA	NA	1.05396765606332	NA	4.60390177618672	-9.69290108724298	-0.165432478506234
chr1	16062900	16067891	ENSG00000162461	+	SLC25A34	544	FALSE	FALSE	FALSE	NA	NA	NA	NA	4.38912245099861	-9.74215455393507	-0.11062955536763
chr1	16068917	16074477	ENSG00000162460	+	TMEM82	544	FALSE	FALSE	FALSE	NA	NA	NA	NA	4.38912245099861	-9.74215455393507	-0.11062955536763
chr1	16083102	16113089	ENSG00000162458	+	FBLIM1	544	FALSE	FALSE	FALSE	NA	NA	1.11313826691714	NA	4.33058060365864	-9.77744652855425	-0.0913786441387798
chr1	16174359	16266955	ENSG00000065526	+	SPEN	950	FALSE	FALSE	TRUE	NA	NA	-1.10177568238374	NA	4.6360224290668	-9.85756775105727	-0.00364324698732916
chr1	16268364	16302627	ENSG00000116809	-	ZBTB17	645	FALSE	TRUE	TRUE	NA	348.401	1.13971395277054	FALSE	4.59450515304437	-9.89891983396557	0.0237931171558623
chr1	16330731	16335302	ENSG00000183888	+	C1orf64	220.2	FALSE	FALSE	FALSE	NA	NA	NA	NA	4.40882688379487	-9.92088032067248	0.0378077811362711
chr1	16340523	16346089	ENSG00000173641	-	HSPB7	886	FALSE	FALSE	FALSE	NA	NA	1.27805547679209	NA	4.40882688379487	-9.92088032067248	0.0378077811362711
chr1	16345370	16360545	ENSG00000186510	+	CLCNKA	454.6	FALSE	FALSE	FALSE	NA	NA	NA	NA	4.3723657357375	-9.90160129347805	0.0242121918655634
chr1	16370272	16383803	ENSG00000184908	+	CLCNKB	361.2	FALSE	FALSE	FALSE	NA	NA	1.45503563612537	NA	4.35635519746876	-9.8931364384842	0.0182427676528203
chr1	16384264	16400127	ENSG00000185519	-	FAM131C	645	FALSE	FALSE	FALSE	NA	NA	1.57463255205748	NA	4.3568475162005	-9.89289224431752	0.0181089454015044
chr1	16450832	16482582	ENSG00000142627	-	EPHA2	544	FALSE	FALSE	FALSE	NA	NA	1.58783180653824	NA	4.46247132119311	-9.84945596068869	0.03672892878659
chr1	16524349	16539104	ENSG00000142632	-	ARHGEF19	886	FALSE	FALSE	FALSE	NA	NA	1.1577776284462	NA	4.42382648097106	-9.88039917099044	0.0658874925743715
chr1	16555368	16556038	ENSG00000204377	-	C1orf134	NA	FALSE	FALSE	FALSE	NA	NA	-1.40782552007622	NA	4.29779847063712	-9.95194018225337	0.0342646219890934
chr1	16558195	16563657	ENSG00000132881	-	RSG1	NA	FALSE	FALSE	FALSE	NA	NA	-1.01837248681649	NA	4.29779847063712	-9.95194018225337	0.0342646219890934
chr1	16573334	16678949	ENSG00000037637	-	FBXO42	645	FALSE	FALSE	FALSE	NA	NA	-1.00564928998449	NA	4.04694843514135	-9.93505164237551	0.0225598688127433
chr1	16679070	16724640	ENSG00000055070	+	SZRD1	680	FALSE	FALSE	FALSE	NA	NA	1.0878611272081	NA	3.91265100046141	-9.84413353307328	0.0513611517587032
chr1	16713612	16763919	ENSG00000187144	-	SPATA21	176.1	FALSE	FALSE	FALSE	NA	NA	NA	NA	3.94182893780159	-8.33763200532321	0.0668685357727215
chr1	16767167	16786573	ENSG00000157191	+	NECAP2	1488	FALSE	FALSE	FALSE	NA	NA	-1.09702833017299	NA	3.91896126872227	-4.51121691542659	0.0735421702965899
chr1	16865561	16866070	ENSG00000268674	+	FAM231B	18.8	FALSE	FALSE	FALSE	NA	NA	NA	NA	3.71005929713707	-9.40281984771265	-0.0111716100507868
chr1	16888814	16940057	ENSG00000219481	-	NBPF1	18.8	FALSE	FALSE	FALSE	NA	NA	1.63137036477851	NA	3.53931702733283	-9.6416085022567	-0.0117026153450464
chr1	16999498	17000007	ENSG00000237847	+	FAM231A	6.1	FALSE	FALSE	FALSE	NA	NA	NA	NA	3.06635690720848	-9.61955344754934	0.0186275639454227
chr1	17060447	17060956	ENSG00000268991	-	FAM231C	NA	FALSE	FALSE	FALSE	NA	NA	NA	NA	3.29512994959339	-9.37081546501669	0.0995399183669319
chr1	17066768	17299474	ENSG00000058453	+	CROCC	680	FALSE	FALSE	FALSE	NA	NA	1.12362611269301	NA	3.83324897961588	-9.17782370358606	0.0851758067902779
chr1	17300997	17307330	ENSG00000117122	-	MFAP2	645	FALSE	FALSE	FALSE	NA	NA	1.32783338034483	NA	3.90802437415583	-9.04342223106198	-0.0532534722736902
chr1	17312453	17338423	ENSG00000159363	-	ATP13A2	4290	FALSE	FALSE	FALSE	NA	NA	1.00299675370971	NA	3.90802437415583	-9.04342223106198	-0.0532534722736902
chr1	17345217	17380665	ENSG00000117118	-	SDHB	1714	FALSE	FALSE	FALSE	NA	NA	-1.03257335658907	NA	3.49258670144207	-9.13464891701458	-0.12440857829354
chr1	17393256	17445948	ENSG00000117115	-	PADI2	645	FALSE	FALSE	FALSE	NA	NA	1.6174308637778	NA	2.99222737660046	-9.26350743167989	-0.12840447934403
chr1	17531621	17572500	ENSG00000142623	+	PADI1	220.2	FALSE	FALSE	FALSE	NA	NA	NA	NA	2.12136448548811	-9.48681153553439	-0.0603272136370625
chr1	17575593	17610728	ENSG00000142619	+	PADI3	220.2	FALSE	FALSE	FALSE	NA	NA	1.62597737589397	NA	1.90796748453046	-9.48515940019457	-0.051130050022306
chr1	17634690	17690499	ENSG00000159339	+	PADI4	361.2	FALSE	FALSE	FALSE	NA	NA	NA	NA	1.74556406280499	-9.42033080909829	-0.0702973905995099
chr1	17655507	17676070	ENSG00000269468	-	AC004824.2	NA	FALSE	FALSE	FALSE	NA	NA	NA	NA	1.74188973688616	-9.40455443735002	-0.0775013535260447
chr1	17733256	17766220	ENSG00000179051	-	RCC2	1064	FALSE	FALSE	FALSE	NA	NA	-1.2406661555781	NA	1.64046535607293	-6.78775635894602	-0.0881367014476774
chr1	17866330	18024369	ENSG00000074964	+	ARHGEF10L	886	FALSE	FALSE	FALSE	NA	NA	-1.02764291014162	NA	0.374324505275934	-0.770629942345116	0.115559812807819
chr1	18081808	18153558	ENSG00000117148	+	ACTL8	220.2	FALSE	FALSE	FALSE	NA	NA	1.3644004325889	NA	-1.06348496246429	1.91676240541717	0.118850009601384
chr1	18434240	18704977	ENSG00000117154	+	IGSF21	645	FALSE	FALSE	FALSE	NA	NA	2.09205825683715	NA	-1.70600556957709	-1.18129553655738	0.365008636988454
chr1	18807424	18812478	ENSG00000179023	+	KLHDC7A	454.6	FALSE	FALSE	FALSE	NA	NA	NA	NA	-0.960321472827673	-6.00629751307563	0.317471960163298
chr1	18957500	19075360	ENSG00000009709	+	PAX7	645	FALSE	FALSE	TRUE	NA	NA	NA	NA	0.413636608101624	-9.63731971260157	0.117948514449007
chr1	19166093	19186176	ENSG00000179002	-	TAS1R2	220.2	FALSE	FALSE	FALSE	NA	NA	NA	NA	1.94334352871069	-10.2006257300188	0.150026460221198
chr1	19175767	19247615	ENSG00000255275	-	RP13-279N23.2	NA	FALSE	FALSE	FALSE	NA	NA	NA	NA	2.19023937360751	-10.3134227496022	0.135682286464996
chr1	19197926	19229275	ENSG00000159423	-	ALDH4A1	1714	FALSE	FALSE	FALSE	NA	NA	1.07470123198181	NA	2.29124797775004	-10.3595688490296	0.129813978323502
chr1	19230775	19283180	ENSG00000169991	-	IFFO2	645	FALSE	FALSE	FALSE	NA	NA	1.02668606983481	NA	2.46530292682429	-10.428316571178	0.0924873979897539
chr1	19401000	19536770	ENSG00000127481	-	UBR4	1064	FALSE	FALSE	FALSE	NA	NA	1.09114313959205	NA	2.95923351004897	-10.3339525539215	-0.0723132312683134
chr1	19542158	19578046	ENSG00000127463	-	EMC1	1714	FALSE	FALSE	FALSE	NA	NA	1.07181741524295	NA	2.84769459946343	-10.1371532378276	-0.179627526191016
chr1	19578033	19586622	ENSG00000053372	+	MRTO4	544	FALSE	FALSE	FALSE	NA	NA	-1.00337871614153	NA	2.82014896394209	-10.1190478697625	-0.196463574420205
chr1	19609052	19615744	ENSG00000162482	-	AKR7A3	220.2	FALSE	FALSE	FALSE	NA	NA	NA	NA	2.8467698327297	-10.0744493706237	-0.332126353390263
chr1	19630459	19638640	ENSG00000053371	-	AKR7A2	70	FALSE	FALSE	FALSE	NA	NA	-1.10494428280092	NA	2.8467698327297	-10.0744493706237	-0.332126353390263
chr1	19638820	19655794	ENSG00000040487	+	PQLC2	NA	FALSE	FALSE	FALSE	NA	NA	1.36573579872743	NA	2.95355777508011	-10.0416204812148	-0.359251754766691
chr1	19665267	19812066	ENSG00000077549	-	CAPZB	1488	FALSE	FALSE	FALSE	NA	NA	1.05192329459975	NA	3.48152055069847	-9.81228831271863	-0.131311482795784
chr1	19923473	19984549	ENSG00000270136	+	MINOS1-NBL1	NA	FALSE	FALSE	FALSE	NA	NA	NA	NA	3.34101905195453	-4.96476679324701	0.0604615313814176
chr1	19923477	19956314	ENSG00000173436	+	MINOS1	324.5	FALSE	FALSE	FALSE	NA	NA	1.10421857025207	NA	3.4594175841488	-5.57684589102684	0.0743787012214426
chr1	19967048	19984945	ENSG00000158747	+	NBL1	645	FALSE	FALSE	FALSE	NA	NA	1.36743589484075	NA	3.20330162181559	-4.25279404834676	0.0442730262548956
chr1	19991780	20006055	ENSG00000158748	+	HTR6	454.6	FALSE	FALSE	FALSE	NA	NA	2.11536680814855	NA	3.0271433842445	-3.67067297184432	0.0190285717395684
chr1	20008706	20126438	ENSG00000162542	-	TMCO4	1488	FALSE	FALSE	FALSE	NA	NA	1.07548815068019	NA	2.58015778611213	-2.36408840350904	-0.0715256751572149
chr1	20140523	20141771	ENSG00000178828	-	RNF186	361.2	FALSE	FALSE	FALSE	NA	NA	NA	NA	2.34360682624472	-1.99465763881778	-0.128678803038992
chr1	20209006	20239438	ENSG00000169914	+	OTUD3	987	FALSE	FALSE	FALSE	NA	NA	1.08021848728284	NA	1.95870026725393	-2.44133725106785	-0.0665020551096243
chr1	20246502	20250110	ENSG00000188784	-	PLA2G2E	220.2	FALSE	FALSE	FALSE	NA	NA	NA	NA	1.94952140391287	-2.4582751221796	-0.065150660101441
chr1	20301925	20306932	ENSG00000188257	-	PLA2G2A	176.1	FALSE	FALSE	FALSE	NA	NA	NA	NA	1.29027327215017	-4.12121440890017	0.0428722672712034
chr1	20354672	20417683	ENSG00000127472	+	PLA2G5	220.2	FALSE	FALSE	FALSE	NA	NA	NA	NA	1.03101091418619	-6.62466270722984	0.12988678796301
chr1	20438432	20446050	ENSG00000117215	-	PLA2G2D	220.2	FALSE	FALSE	FALSE	NA	NA	NA	NA	0.957839017136122	-8.94776986091191	0.126929034900463
chr1	20465819	20476879	ENSG00000158786	+	PLA2G2F	220.2	FALSE	FALSE	FALSE	NA	NA	NA	NA	0.807415773252042	-9.11829664303805	0.0585813423418662
chr1	20487746	20503917	ENSG00000187980	-	PLA2G2C	176.1	FALSE	FALSE	FALSE	NA	NA	NA	NA	0.777298952711058	-9.1703591219951	0.0526683526423833
chr1	20512578	20522541	ENSG00000162543	+	UBXN10	987	FALSE	FALSE	FALSE	NA	NA	NA	NA	0.68305699180472	-9.33323214143336	0.0341700693190585
chr1	20617412	20681387	ENSG00000158816	+	VWA5B1	950	FALSE	FALSE	FALSE	NA	NA	NA	NA	0.703702182966398	-9.92124071657997	0.0906781549509903
chr1	20808884	20812713	ENSG00000162545	-	CAMK2N1	544	FALSE	FALSE	FALSE	NA	NA	1.36713597996356	NA	1.71771072202916	-8.63042945289539	-0.0295419753191668
chr1	20825943	20834654	ENSG00000090432	-	MUL1	950	FALSE	FALSE	FALSE	NA	NA	-1.00524211348922	NA	1.71771072202916	-8.63042945289539	-0.0295419753191668
chr1	20878932	20881512	ENSG00000183114	+	FAM43B	454.6	FALSE	FALSE	FALSE	NA	NA	-1.03825213840445	NA	2.21201525798975	-7.95249169367082	-0.142240213873533
chr1	20915441	20945401	ENSG00000158825	+	CDA	1488	FALSE	FALSE	FALSE	NA	NA	-1.61771472213419	NA	2.64203274758391	-8.47079494420532	-0.191925741289856
chr1	20959948	20978004	ENSG00000158828	+	PINK1	544	FALSE	FALSE	FALSE	NA	NA	1.23194526488417	NA	2.96662351077804	-10.5458678230328	-0.172515704274013
chr1	20978270	20988000	ENSG00000244038	-	DDOST	1488	FALSE	FALSE	FALSE	NA	NA	1.00277934251468	NA	2.96662351077804	-10.5458678230328	-0.172515704274013
chr1	20990507	21044510	ENSG00000117245	-	KIF17	987	FALSE	FALSE	FALSE	NA	NA	-1.34875346544378	NA	3.13878099439065	-10.5384017476352	-0.17613958884492
chr1	21046225	21059330	ENSG00000189410	-	SH2D5	987	FALSE	FALSE	FALSE	NA	NA	-1.07308053926881	NA	3.20263268363245	-10.5391789641369	-0.188124976957628
chr1	21069154	21113816	ENSG00000127483	-	HP1BP3	361.2	FALSE	FALSE	FALSE	NA	NA	1.25897765196366	NA	3.17652008587637	-10.5463231043558	-0.188189729836783
chr1	21132963	21503377	ENSG00000075151	-	EIF4G3	645	FALSE	FALSE	FALSE	NA	5	1.08701157986286	FALSE	2.99124016562644	-10.0536913465696	-0.173009093184793
chr1	21543740	21671997	ENSG00000117298	-	ECE1	680	FALSE	FALSE	FALSE	NA	NA	-1.03816723936766	NA	3.65120393459712	-9.61644202600761	-0.121786925107439
chr1	21766621	21811498	ENSG00000142794	+	NBPF3	6.1	FALSE	FALSE	FALSE	NA	NA	1.21387230894416	NA	3.90096569319825	-9.7063197009719	-0.0358539737290038
chr1	21835858	21904905	ENSG00000162551	+	ALPL	1488	FALSE	FALSE	FALSE	NA	NA	1.00494605483998	NA	4.3032185098945	-9.64387058347539	-0.00762032918648407
chr1	21922708	21995801	ENSG00000076864	-	RAP1GAP	645	FALSE	FALSE	FALSE	NA	NA	1.02591467869999	NA	4.60174787111117	-9.56589109963693	0.0146015940326011
chr1	22004791	22110099	ENSG00000090686	-	USP48	1714	FALSE	FALSE	FALSE	NA	NA	1.01468629342805	NA	4.63395787952459	-9.52173381715248	0.00891080476250223
chr1	22138758	22151714	ENSG00000187942	+	LDLRAD2	454.6	FALSE	FALSE	FALSE	NA	NA	NA	NA	4.78254602984052	-9.3586456051948	-0.000639698350783029
chr1	22148738	22263790	ENSG00000142798	-	HSPG2	987	FALSE	FALSE	FALSE	NA	NA	-1.0932602833187	NA	5.03760478292336	-9.15191523663315	-0.0178080833295936
chr1	22303514	22325135	ENSG00000219073	+	CELA3B	645	FALSE	FALSE	FALSE	NA	NA	NA	NA	5.43202950519774	-7.51717617512107	-0.042857635724304
chr1	22328149	22339032	ENSG00000142789	+	CELA3A	97.4	FALSE	FALSE	FALSE	NA	NA	NA	NA	5.43202950519774	-7.51717617512107	-0.042857635724304
chr1	22379120	22419437	ENSG00000070831	+	CDC42	1488	FALSE	FALSE	FALSE	NA	NA	1.0993697213566	NA	5.63018946174606	-6.45660694753696	-0.0519109925029027
chr1	22443798	22470462	ENSG00000162552	-	WNT4	987	FALSE	FALSE	FALSE	NA	NA	2.44391245972483	NA	5.28711218392955	-6.05019698486146	0.01322788315419
chr1	22778344	22857650	ENSG00000184677	+	ZBTB40	544	FALSE	TRUE	TRUE	NA	435.155472018526	1.03906708160217	FALSE	1.67868112652164	-9.59856285510289	-0.19163428466125
chr1	22890057	22930087	ENSG00000070886	+	EPHA8	544	FALSE	FALSE	FALSE	NA	NA	-1.71275240748809	NA	1.19261466379982	-9.68449939904204	-0.0413700301618936
chr1	22962999	22966101	ENSG00000173372	+	C1QA	361.2	FALSE	FALSE	FALSE	NA	NA	NA	NA	1.03633116780488	-9.6792548036625	-0.0485449844041481
chr1	22970123	22974603	ENSG00000159189	+	C1QC	324.5	FALSE	FALSE	FALSE	NA	NA	NA	NA	1.03633116780488	-9.6792548036625	-0.0485449844041481
chr1	22979255	22988031	ENSG00000173369	+	C1QB	361.2	FALSE	FALSE	FALSE	NA	NA	NA	NA	1.03633116780488	-9.6792548036625	-0.0485449844041481
chr1	23037332	23241818	ENSG00000133216	+	EPHB2	645	FALSE	FALSE	FALSE	NA	NA	1.04503792244519	NA	1.65566046308004	-9.79281797234707	-0.0867303949764491
chr1	23279536	23291831	ENSG00000215906	-	LACTBL1	680	FALSE	FALSE	FALSE	NA	NA	NA	NA	3.1330312466255	-9.80054533174122	-0.130930502090314
chr1	23337327	23342343	ENSG00000227868	-	C1orf234	220.2	FALSE	FALSE	FALSE	NA	NA	5.0372363804763	NA	3.54785962406009	-9.84195929667581	-0.160662591072074
chr1	23345941	23410182	ENSG00000004487	+	KDM1A	1488	FALSE	FALSE	FALSE	NA	NA	-1.06094616730083	NA	3.53481794212053	-9.84763401035307	-0.156168451449397
chr1	23410516	23504301	ENSG00000169641	-	LUZP1	680	FALSE	FALSE	FALSE	NA	NA	-1.03461246960394	NA	3.69523429011624	-9.72914773550725	-0.171395809457206
chr1	23516993	23521222	ENSG00000179546	-	HTR1D	454.6	FALSE	FALSE	FALSE	NA	NA	2.80741981865995	NA	4.16920209677163	-9.58968777468641	-0.178877862298228
chr1	23630264	23670829	ENSG00000125944	-	HNRNPR	361.2	FALSE	FALSE	FALSE	NA	NA	-1.04997578766032	NA	4.34119725843982	-9.42314642915517	-0.0411908650116921
chr1	23685941	23695935	ENSG00000125945	-	ZNF436	179.2	TRUE	TRUE	TRUE	-0.0932519414341142	18533.77	1.29388562826457	FALSE	4.3609546170762	-9.40755504741717	-0.0236894630438114
chr1	23695490	23698332	ENSG00000249087	+	C1orf213	NA	FALSE	FALSE	FALSE	NA	NA	3.88316904957802	NA	4.3609546170762	-9.40755504741717	-0.0236894630438114
chr1	23707554	23751233	ENSG00000204219	-	TCEA3	361.2	FALSE	FALSE	FALSE	NA	NA	2.2742134570414	NA	4.5667693345748	-9.37832833622167	0.0671231900336497
chr1	23755056	23811061	ENSG00000088280	-	ASAP3	454.6	FALSE	FALSE	FALSE	NA	NA	1.00432874591005	NA	4.47046021832912	-9.37246281477546	0.157575746848287
chr1	23832922	23857712	ENSG00000007968	-	E2F2	1064	FALSE	FALSE	TRUE	NA	NA	1.46480308881542	NA	4.1969746735995	-9.37807149335159	0.150199282193054
chr1	23884409	23886285	ENSG00000117318	-	ID3	680	FALSE	FALSE	FALSE	NA	NA	-1.21219900490389	NA	4.07234280178995	-9.3797874624435	0.164478822674913
chr1	23907985	23967058	ENSG00000197880	+	MDS2	NA	FALSE	FALSE	FALSE	NA	NA	NA	NA	3.84425123491963	-9.33237408316722	0.112045421781905
chr1	24018269	24022915	ENSG00000142676	+	RPL11	4290	FALSE	FALSE	FALSE	NA	NA	-1.06997214280743	NA	3.67119040864331	-9.36776237982791	-0.044142221397097
chr1	24069645	24088549	ENSG00000011007	+	TCEB3	NA	FALSE	FALSE	FALSE	NA	NA	1.08596927749219	NA	3.9409809012643	-9.42969589234285	-0.0404257297565547
chr1	24104895	24114722	ENSG00000057757	+	PITHD1	1714	FALSE	FALSE	FALSE	NA	NA	1.176776690879	NA	4.2192749915127	-9.46147271410791	-0.0157408050931975
chr1	24117460	24122029	ENSG00000011009	+	LYPLA2	4290	FALSE	FALSE	FALSE	NA	NA	-1.04970125824676	NA	4.2192749915127	-9.46147271410791	-0.0157408050931975
chr1	24122089	24127271	ENSG00000117308	-	GALE	1488	FALSE	FALSE	FALSE	NA	NA	1.37610204818597	NA	4.2192749915127	-9.46147271410791	-0.0157408050931975
chr1	24128375	24165110	ENSG00000117305	-	HMGCL	1488	FALSE	FALSE	FALSE	NA	NA	1.44167060387386	NA	4.18622144800458	-9.45381692423526	-0.025558764651931
chr1	24171567	24194784	ENSG00000179163	-	FUCA1	1064	FALSE	FALSE	FALSE	NA	NA	1.01266491216424	NA	4.13891303061341	-9.44286017665113	-0.0396099476736129
chr1	24197016	24285549	ENSG00000188822	-	CNR2	361.2	FALSE	FALSE	FALSE	NA	NA	NA	NA	4.1759300659678	-9.39319668976679	-0.0837595866968506
chr1	24285599	24289952	ENSG00000189266	+	PNRC2	361.2	FALSE	FALSE	FALSE	NA	NA	-1.00206876812344	NA	4.18018072240257	-9.36466967409933	-0.0875474717454487
chr1	24291294	24307417	ENSG00000188529	-	SRSF10	361.2	FALSE	FALSE	FALSE	NA	NA	-1.10797462118493	NA	3.97071758604481	-9.36482666383399	-0.0753916399773152
chr1	24382525	24438665	ENSG00000142661	-	MYOM3	950	FALSE	FALSE	FALSE	NA	NA	NA	NA	2.64181304644795	-9.3953756776931	-0.0786745494603948
chr1	24446261	24469611	ENSG00000142677	-	IL22RA1	220.2	FALSE	FALSE	FALSE	NA	NA	NA	NA	1.97840910734534	-9.39666752737612	-0.0969197187383727
chr1	24480647	24514449	ENSG00000185436	-	IFNLR1	220.2	FALSE	FALSE	FALSE	NA	NA	1.48288148720593	NA	1.74961882747718	-9.40369694960573	-0.0886798678317229
chr1	24645812	24690972	ENSG00000158055	+	GRHL3	361.2	FALSE	FALSE	TRUE	NA	NA	2.68275076880009	NA	1.74817505424776	-9.37421412018291	-0.186543993478546
chr1	24683489	24743424	ENSG00000001460	-	STPG1	361.2	FALSE	FALSE	FALSE	NA	NA	1.24022979089024	NA	1.95741691058904	-9.32183207521298	-0.214039657594177
chr1	24742284	24799466	ENSG00000001461	+	NIPAL3	1292	FALSE	FALSE	FALSE	NA	NA	1.17141076350111	NA	2.20055067207306	-9.23855038539529	-0.191379913768119
chr1	24829387	24867530	ENSG00000117602	+	RCAN3	680	FALSE	FALSE	FALSE	NA	NA	1.03624718311139	NA	2.4453476939518	-9.06694396701038	-0.127924130920334
chr1	24882602	24935819	ENSG00000184454	+	NCMAP	220.2	FALSE	FALSE	FALSE	NA	NA	NA	NA	2.731651301765	-8.881073334875	-0.114302730129078
chr1	24958207	24999758	ENSG00000133226	+	SRRM1	1488	FALSE	FALSE	FALSE	NA	NA	-1.088652754556	NA	3.08234856295844	-8.70716861691038	-0.066807041342031
chr1	25071848	25170815	ENSG00000169504	+	CLIC4	4290	FALSE	FALSE	FALSE	NA	NA	-1.01309748655828	NA	3.28148670630722	-8.57955061232742	0.0403561383796884
chr1	25226002	25291612	ENSG00000020633	-	RUNX3	987	FALSE	FALSE	TRUE	NA	NA	3.77666252032104	NA	2.56978508775132	-9.09041260913163	0.023444626352272
chr1	25549170	25558993	ENSG00000117614	-	SYF2	1488	FALSE	FALSE	FALSE	NA	NA	-1.08379776495334	NA	4.51651592072871	-9.58120461988557	-0.0455968261693446
chr1	25568728	25664704	ENSG00000117616	-	C1orf63	324.5	FALSE	FALSE	FALSE	NA	NA	-1.05526237460986	NA	4.72162892241035	-9.59617196373116	-0.0396888980855004
chr1	25598884	25656936	ENSG00000187010	+	RHD	6.1	FALSE	FALSE	FALSE	NA	NA	NA	NA	4.77527152943301	-9.60237024593261	-0.0320348533463816
chr1	25664408	25688852	ENSG00000183726	+	TMEM50A	361.2	FALSE	FALSE	FALSE	NA	NA	1.02329934501447	NA	4.9454612356642	-9.60157061180921	-0.0881098332194847
chr1	25688740	25756683	ENSG00000188672	-	RHCE	361.2	FALSE	FALSE	FALSE	NA	NA	2.74475415475711	NA	5.1184528967954	-9.62908445535076	-0.122737698956026
chr1	25757388	25826700	ENSG00000204178	+	TMEM57	NA	FALSE	FALSE	FALSE	NA	NA	-1.02042524325421	NA	5.00375876336063	-9.67820752356464	-0.0930648828758833
chr1	25870071	25895377	ENSG00000157978	+	LDLRAP1	680	FALSE	FALSE	FALSE	NA	NA	1.21059956408781	NA	4.32817891453611	-9.61657706683784	-0.00729878426581898
chr1	25943959	26112698	ENSG00000117643	+	MAN1C1	454.6	FALSE	FALSE	FALSE	NA	NA	1.49277257537284	NA	4.21428686704544	-9.33076571577277	-0.0815625808262523
chr1	26126667	26144713	ENSG00000162430	+	SEPN1	NA	FALSE	FALSE	FALSE	NA	NA	1.01263120833873	NA	4.38256237440993	-9.3103348633001	-0.167224201060415
chr1	26137961	26150235	ENSG00000255054	+	RP1-317E23.6	NA	FALSE	FALSE	FALSE	NA	NA	NA	NA	4.38398742756691	-9.31088093601957	-0.16707125366964
chr1	26145131	26159432	ENSG00000117640	+	MTFR1L	950	FALSE	FALSE	FALSE	NA	NA	1.1990595354968	NA	4.43185564663463	-9.32914561378845	-0.161955570888788
chr1	26145212	26147288	ENSG00000223474	-	AL020996.1	176.1	FALSE	FALSE	FALSE	NA	NA	-1.67368061521449	NA	4.38256237440993	-9.3103348633001	-0.167224201060415
chr1	26158414	26185903	ENSG00000127423	-	AUNIP	361.2	FALSE	FALSE	FALSE	NA	NA	-1.04879163462872	NA	4.45730458550242	-9.33885612525238	-0.159235791382251
chr1	26187701	26197744	ENSG00000182749	-	PAQR7	1714	FALSE	FALSE	FALSE	NA	NA	1.22383958597072	NA	4.45730458550242	-9.33885612525238	-0.159235791382251
chr1	26210672	26233482	ENSG00000117632	-	STMN1	645	FALSE	FALSE	FALSE	NA	NA	1.15857215843024	NA	4.43805314752162	-9.31051444065182	-0.122388665044863
chr1	26286258	26324648	ENSG00000158006	-	PAFAH2	361.2	FALSE	FALSE	FALSE	NA	NA	1.18698746965425	NA	4.38781843869816	-9.32075331117137	0.00563149841202474
chr1	26346375	26362955	ENSG00000158008	+	EXTL1	324.5	FALSE	FALSE	FALSE	NA	NA	-1.0186713102643	NA	4.47880240202266	-9.36450781048013	0.104345819541973
chr1	26363743	26372624	ENSG00000158014	-	SLC30A2	680	FALSE	FALSE	FALSE	NA	NA	NA	NA	4.5061163830839	-9.37406639676977	0.120784498303451
chr1	26377795	26394927	ENSG00000158022	-	TRIM63	361.2	FALSE	FALSE	FALSE	NA	NA	NA	NA	4.5061163830839	-9.37406639676977	0.120784498303451
chr1	26437664	26452034	ENSG00000175087	+	PDIK1L	1488	FALSE	FALSE	FALSE	NA	NA	1.35091767380816	NA	4.77274790972936	-9.34583294341259	0.124392448552732
chr1	26485511	26489119	ENSG00000197245	+	FAM110D	324.5	FALSE	FALSE	FALSE	NA	NA	NA	NA	4.91341626467536	-9.3481008552609	0.039437578763291
chr1	26496362	26498551	ENSG00000142684	+	ZNF593	324.5	FALSE	FALSE	FALSE	NA	NA	-1.33504530889496	NA	4.91341626467536	-9.3481008552609	0.039437578763291
chr1	26503894	26516377	ENSG00000142675	+	CNKSR1	987	FALSE	FALSE	FALSE	NA	NA	1.99191300713207	NA	4.82883938133982	-9.38807348051133	-0.0519174779302842
chr1	26517052	26529459	ENSG00000188782	+	CATSPER4	220.2	FALSE	FALSE	FALSE	NA	NA	NA	NA	4.82883938133982	-9.38807348051133	-0.0519174779302842
chr1	26560691	26605299	ENSG00000130695	+	CEP85	680	FALSE	FALSE	FALSE	NA	NA	1.00305996273902	NA	4.53647742239677	-9.443651681299	0.00750877395229747
chr1	26605667	26608007	ENSG00000142669	+	SH3BGRL3	680	FALSE	FALSE	FALSE	NA	NA	1.19135825723512	NA	4.3653006734115	-9.46344518893645	0.047184336279229
chr1	26607819	26644854	ENSG00000158062	-	UBXN11	987	FALSE	FALSE	FALSE	NA	NA	1.15748013972126	NA	4.3653006734115	-9.46344518893645	0.047184336279229
chr1	26644448	26647014	ENSG00000169442	+	CD52	104.7	FALSE	FALSE	FALSE	NA	NA	NA	NA	4.3653006734115	-9.46344518893645	0.047184336279229
chr1	26648350	26680621	ENSG00000176092	-	AIM1L	NA	FALSE	FALSE	FALSE	NA	NA	-1.17776360191884	NA	4.24712025553304	-9.50577327691644	0.0507594605201202
chr1	26688125	26701013	ENSG00000176083	-	ZNF683	176.1	FALSE	TRUE	TRUE	NA	1156	NA	FALSE	4.2248188612409	-9.51349554633894	0.0476109018026522
chr1	26737269	26756213	ENSG00000131914	+	LIN28A	950	FALSE	FALSE	TRUE	NA	NA	2.48552615039551	NA	4.01547823322741	-9.60144419913734	0.00441343775917209
chr1	26758773	26797785	ENSG00000117682	+	DHDDS	645	FALSE	FALSE	FALSE	NA	NA	-1.0232184666526	NA	3.96961464516405	-9.6509519102446	-0.003844109407944
chr1	26798941	26802463	ENSG00000198830	+	HMGN2	361.2	FALSE	FALSE	FALSE	NA	NA	1.09182016750047	NA	4.18016622003335	-9.68219994258157	0.0336046214026553
chr1	26856252	26901521	ENSG00000117676	+	RPS6KA1	544	FALSE	FALSE	FALSE	NA	NA	1.01479294916116	NA	4.49260440174028	-9.69407407379958	0.106631460746743
chr1	27022524	27108595	ENSG00000117713	+	ARID1A	987	FALSE	FALSE	FALSE	NA	NA	1.11287979283962	NA	4.28500488245431	-9.61707462126531	-0.00537526218099893
chr1	27113963	27124889	ENSG00000060642	+	PIGV	1488	FALSE	FALSE	FALSE	NA	NA	1.52473956014805	NA	4.52346269692609	-9.57228385919931	-0.0796594509975757
chr1	27153201	27184093	ENSG00000204160	+	ZDHHC18	4290	FALSE	FALSE	FALSE	NA	NA	1.08326633713058	NA	4.67910240281799	-9.6073811004672	-0.117469604214836
chr1	27189633	27190947	ENSG00000175793	+	SFN	324.5	FALSE	FALSE	FALSE	NA	NA	-2.21347682351807	NA	4.67910240281799	-9.6073811004672	-0.117469604214836
chr1	27202624	27216788	ENSG00000142751	-	GPN2	4290	FALSE	FALSE	FALSE	NA	NA	1.17558743677602	NA	4.64813340320991	-9.65840787250102	-0.0654975336840788
chr1	27216979	27226957	ENSG00000198746	-	GPATCH3	987	FALSE	FALSE	FALSE	NA	NA	-1.04024000118243	NA	4.64813340320991	-9.65840787250102	-0.0654975336840788
chr1	27226729	27273353	ENSG00000090273	+	NUDC	1714	FALSE	FALSE	FALSE	NA	NA	-1.01742032316352	NA	4.63400304830952	-9.67267700560164	-0.0230182457976014
chr1	27237980	27240457	ENSG00000131910	-	NR0B2	680	FALSE	FALSE	FALSE	NA	NA	NA	NA	4.64813340320991	-9.65840787250102	-0.0654975336840788
chr1	27276053	27286897	ENSG00000175707	-	C1orf172	NA	FALSE	FALSE	FALSE	NA	NA	NA	NA	4.6199217067162	-9.68689603512182	0.0193118834537245
chr1	27320198	27327389	ENSG00000253368	+	TRNP1	176.1	FALSE	FALSE	FALSE	NA	NA	1.21280765550409	NA	4.60344199819049	-9.74289111843305	0.0490598688751929
chr1	27331511	27339327	ENSG00000158246	-	FAM46B	NA	FALSE	FALSE	FALSE	NA	NA	-1.22021390230311	NA	4.60344199819049	-9.74289111843305	0.0490598688751929
chr1	27425306	27493472	ENSG00000090020	-	SLC9A1	1292	FALSE	FALSE	FALSE	NA	NA	1.05574180592445	NA	4.14757976432145	-9.83737462515222	-0.012835709061015
chr1	27561007	27635110	ENSG00000142784	+	WDTC1	1292	FALSE	FALSE	FALSE	NA	NA	1.02067602974378	NA	4.14063263861409	-9.75823633680468	-0.048591339202969
chr1	27648651	27662891	ENSG00000186501	+	TMEM222	987	FALSE	FALSE	FALSE	NA	NA	-1.05545321940964	NA	4.15675203903397	-9.72984522997596	-0.0583903149429594
chr1	27668513	27680421	ENSG00000142765	+	SYTL1	544	FALSE	FALSE	FALSE	NA	NA	-1.27172379367158	NA	4.16128287104031	-9.72934363802418	-0.0568736034495085
chr1	27681675	27693383	ENSG00000142733	-	MAP3K6	324.5	FALSE	FALSE	FALSE	NA	NA	1.08217153988083	NA	4.16128287104031	-9.72934363802418	-0.0568736034495085
chr1	27695603	27701315	ENSG00000142748	-	FCN3	176.1	FALSE	FALSE	FALSE	NA	NA	NA	NA	4.1512006995278	-9.74180657272738	-0.0479815219973267
chr1	27705666	27709870	ENSG00000174950	-	CD164L2	220.2	FALSE	FALSE	FALSE	NA	NA	NA	NA	4.11746302209971	-9.78347921446878	-0.0182488359553163
chr1	27719148	27722318	ENSG00000181773	+	GPR3	645	FALSE	FALSE	FALSE	NA	NA	1.884235632544	NA	4.11746302209971	-9.78347921446878	-0.0182488359553163
chr1	27730730	27816669	ENSG00000158195	-	WASF2	1064	FALSE	FALSE	FALSE	NA	NA	1.01463940638503	NA	4.1796139549156	-9.8415326445432	-0.0633443525577696
chr1	27860546	27930942	ENSG00000126705	-	AHDC1	544	FALSE	FALSE	TRUE	NA	NA	-1.12352896242829	NA	4.39335643372173	-9.85257346184701	-0.134266739636951
chr1	27938575	27961788	ENSG00000000938	-	FGR	987	FALSE	FALSE	FALSE	NA	NA	NA	NA	4.36561612161067	-9.83331050909949	-0.0649260519460776
chr1	27992572	27998729	ENSG00000126709	-	IFI6	176.1	FALSE	FALSE	FALSE	NA	NA	1.29646914752115	NA	4.40502931081547	-9.83195390637738	-0.0756531196512507
chr1	28052490	28089633	ENSG00000009780	+	FAM76A	324.5	FALSE	FALSE	FALSE	NA	NA	1.04083436416773	NA	4.31774856308981	-9.83250400994159	-0.0459954948776078
chr1	28099694	28150963	ENSG00000117758	+	STX12	1488	FALSE	FALSE	FALSE	NA	NA	1.1967680433615	NA	4.50919499397113	-9.85566505782799	-0.0663590554557692
chr1	28157289	28178187	ENSG00000117751	+	PPP1R8	987	FALSE	FALSE	FALSE	NA	NA	1.08895441334849	NA	4.65251798144307	-9.90991478187832	-0.0608446809293417
chr1	28177085	28177255	ENSG00000268552	-	AL109927.1	176.1	FALSE	FALSE	FALSE	NA	NA	NA	NA	4.65251798144307	-9.90991478187832	-0.0608446809293417
chr1	28199055	28213196	ENSG00000130775	+	THEMIS2	645	FALSE	FALSE	FALSE	NA	NA	1.12541020780074	NA	4.66322850068049	-9.95840264348058	-0.0578645958500835
chr1	28218035	28241257	ENSG00000117748	-	RPA2	645	FALSE	FALSE	FALSE	NA	NA	1.23198761714271	NA	4.66399556704497	-9.9618749857975	-0.0576511841798881
chr1	28261504	28285668	ENSG00000130768	+	SMPDL3B	680	FALSE	FALSE	FALSE	NA	NA	-1.11300314192447	NA	4.71799636948284	-10.0168113700865	-0.102019786242359
chr1	28285973	28294607	ENSG00000158156	+	XKR8	645	FALSE	FALSE	FALSE	NA	NA	1.05302573888485	NA	4.71799636948284	-10.0168113700865	-0.102019786242359
chr1	28296855	28415207	ENSG00000158161	-	EYA3	950	FALSE	FALSE	FALSE	NA	NA	-1.29670691537268	NA	4.85554788464668	-10.1601844665253	-0.134101340048402
chr1	28473677	28520447	ENSG00000169403	-	PTAFR	544	FALSE	FALSE	FALSE	NA	NA	1.13072748138574	NA	4.58650174704949	-10.3249539673006	-0.0409924698434916
chr1	28525967	28559536	ENSG00000126698	-	DNAJC8	361.2	FALSE	FALSE	FALSE	NA	NA	1.0566939254022	NA	4.69189611130583	-10.3643388618037	-0.0432000319512637
chr1	28527013	28527152	ENSG00000215902	-	AL353354.1	324.5	FALSE	FALSE	FALSE	NA	NA	1.17236417094443	NA	4.58083701379491	-10.3598068168473	-0.0386922335196047
chr1	28527070	28527419	ENSG00000269804	+	AL353354.2	324.5	FALSE	FALSE	FALSE	NA	NA	NA	NA	4.58083701379491	-10.3598068168473	-0.0386922335196047
chr1	28562620	28573417	ENSG00000130770	+	ATPIF1	NA	FALSE	FALSE	FALSE	NA	NA	1.04223518888452	NA	4.97182094512647	-10.3757606986783	-0.054560761786421
chr1	28586038	28609002	ENSG00000130766	+	SESN2	361.2	FALSE	FALSE	FALSE	NA	NA	-1.2140454668875	NA	5.1210748687072	-10.3599460626877	-0.058930115950557
chr1	28655513	28662476	ENSG00000130772	+	MED18	886	FALSE	FALSE	FALSE	NA	NA	1.26149642203215	NA	5.40254361151881	-10.3009751951245	-0.0794395885368857
chr1	28696114	28826881	ENSG00000204138	+	PHACTR4	987	FALSE	FALSE	FALSE	NA	NA	1.10543282717022	NA	5.06020308701538	-10.2043764232388	-0.120330748568317
chr1	28832455	28865812	ENSG00000180198	+	RCC1	1064	FALSE	FALSE	FALSE	NA	NA	-1.16601526766815	NA	4.63139504941357	-10.1270594572025	-0.142938653567697
chr1	28879597	28905051	ENSG00000180098	+	TRNAU1AP	645	FALSE	FALSE	FALSE	NA	NA	1.04210229741809	NA	4.55589100591034	-10.1522133577446	-0.118200670939459
chr1	28915835	28969597	ENSG00000120656	-	TAF12	1488	FALSE	FALSE	FALSE	NA	NA	1.07650312385454	NA	4.70737298019345	-10.2505532235133	-0.0362742386279666
chr1	28918712	28921955	ENSG00000188060	+	RAB42	454.6	FALSE	FALSE	FALSE	NA	NA	NA	NA	4.59415520343007	-10.2222175483091	-0.0574420581199817
chr1	28995244	29045865	ENSG00000162419	+	GMEB1	810	FALSE	FALSE	TRUE	NA	NA	1.13368227874349	NA	5.04543855343298	-10.326355974496	0.00210744602766007
chr1	29063133	29096287	ENSG00000198492	+	YTHDF2	987	FALSE	FALSE	FALSE	NA	NA	1.12508832592936	NA	4.83886585616741	-10.3300420641687	0.00461856301955788
chr1	29138654	29190208	ENSG00000116329	+	OPRD1	645	FALSE	FALSE	FALSE	NA	NA	-1.0050397378722	NA	4.50499492869602	-10.2464290085876	-0.0210353793713181
chr1	29213603	29446553	ENSG00000159023	+	EPB41	987	FALSE	FALSE	FALSE	NA	NA	-1.11633057944894	NA	4.33884289609342	-6.91463644084562	-0.173746680757463
chr1	29445940	29450447	ENSG00000253304	-	TMEM200B	680	FALSE	FALSE	FALSE	NA	NA	2.2941000436633	NA	3.97053635400804	-3.63909503384876	-0.209920618859749
chr1	29474255	29508499	ENSG00000116350	-	SRSF4	987	FALSE	FALSE	FALSE	NA	NA	1.00305827470427	NA	3.9356653233591	-2.09633941867133	-0.276444054572276
chr1	29519385	29557454	ENSG00000116353	-	MECR	1488	FALSE	FALSE	FALSE	NA	NA	-1.16475125711035	NA	3.93756451387357	-1.08832215529952	-0.23368229490187
chr1	29563028	29653325	ENSG00000060656	+	PTPRU	544	FALSE	FALSE	FALSE	NA	NA	-1.13640855306332	NA	3.66018915077394	0.0866425278976248	-0.131101226573207
chr1	31184124	31196434	ENSG00000162510	-	MATN1	544	FALSE	FALSE	FALSE	NA	NA	-1.40076878101533	NA	5.11030008529521	-9.41869726304864	0.0230137955969436
chr1	31205316	31230667	ENSG00000162511	-	LAPTM5	220.2	FALSE	FALSE	FALSE	NA	NA	4.48063043106833	NA	5.40078397890178	-9.47711802723389	0.0108283890780294
chr1	31342314	31381608	ENSG00000162512	-	SDC3	810	FALSE	FALSE	FALSE	NA	NA	-1.11073984890891	NA	4.8063945783026	-9.31825024662268	0.0246449900443561
chr1	31404353	31538838	ENSG00000134644	-	PUM1	4290	FALSE	FALSE	FALSE	NA	NA	1.05478809754051	NA	4.75244557411469	-9.37790653756385	-0.0745708420143111
chr1	31652592	31712401	ENSG00000084628	-	NKAIN1	950	FALSE	FALSE	FALSE	NA	NA	1.15561196158513	NA	3.43004019761501	-9.43597704322571	-0.00395883436951085
chr1	31732417	31769662	ENSG00000060688	-	SNRNP40	1714	FALSE	FALSE	FALSE	NA	NA	-1.01841481150747	NA	3.15247820645873	-9.44566906678643	-0.0348976410740247
chr1	31769842	31837783	ENSG00000121766	+	ZCCHC17	645	FALSE	FALSE	FALSE	NA	NA	1.00503205253616	NA	2.93306913585707	-9.43357704508366	-0.0855488370008841
chr1	31838472	31849697	ENSG00000121769	-	FABP3	680	FALSE	FALSE	FALSE	NA	NA	NA	NA	2.81141599279591	-9.42569543009084	-0.114034744277696
chr1	31882412	31907525	ENSG00000168528	+	SERINC2	1714	FALSE	FALSE	FALSE	NA	NA	1.08187523779875	NA	2.45812814644964	-9.46132861874768	-0.166423984315404
chr1	31902192	31902614	ENSG00000268950	-	AC114494.1	176.1	FALSE	FALSE	FALSE	NA	NA	NA	NA	2.34707962277724	-9.51154205632012	-0.152583305129304
chr1	32042116	32053288	ENSG00000142910	+	TINAGL1	4290	FALSE	FALSE	FALSE	NA	NA	2.12196141671187	NA	2.81432982900727	-9.73484746107272	-0.151583073287812
chr1	32083287	32098119	ENSG00000121764	+	HCRTR1	244	FALSE	FALSE	FALSE	NA	NA	NA	NA	3.05718081777885	-9.79765564541559	-0.156041313288041
chr1	32095463	32110497	ENSG00000162517	-	PEF1	454.6	FALSE	FALSE	FALSE	NA	NA	1.02354934427278	NA	3.35329180918596	-9.8576853376176	-0.109771449966766
chr1	32117848	32169920	ENSG00000084636	-	COL16A1	544	FALSE	FALSE	FALSE	NA	NA	1.51418525782771	NA	3.60963415815049	-9.90262568977371	-0.0580282688619823
chr1	32192718	32230494	ENSG00000121753	-	BAI2	NA	FALSE	FALSE	FALSE	NA	NA	1.22719705029259	NA	4.03868628696279	-9.9550311262198	0.0284418011200227
chr1	32256023	32281652	ENSG00000134668	-	SPOCD1	220.2	FALSE	FALSE	FALSE	NA	NA	1.53261770286616	NA	4.50477038987047	-9.98488848539514	0.0676661155606304
chr1	32372022	32410457	ENSG00000184007	-	PTP4A2	361.2	FALSE	FALSE	FALSE	NA	NA	1.21205607281568	NA	5.33169322358524	-10.0006368317779	0.0736755878499578
chr1	32379174	32380745	ENSG00000212673	+	AL136115.1	NA	FALSE	FALSE	FALSE	NA	NA	NA	NA	5.34616003100395	-9.99654488364281	0.088005268798474
chr1	32479430	32526451	ENSG00000121774	+	KHDRBS1	645	FALSE	FALSE	FALSE	NA	NA	-1.07172959381258	NA	4.6273146788243	-10.1099485517766	-0.0567717610713695
chr1	32537632	32568467	ENSG00000121775	+	TMEM39B	645	FALSE	FALSE	FALSE	NA	NA	-1.11159096756212	NA	4.24345635650247	-10.2286361811787	-0.103569292024206
chr1	32573639	32642169	ENSG00000025800	+	KPNA6	1292	FALSE	FALSE	FALSE	NA	NA	1.10849559871438	NA	4.2275147012846	-10.3615175171527	-0.0992966405961193
chr1	32645287	32663886	ENSG00000084652	+	TXLNA	645	FALSE	FALSE	FALSE	NA	NA	1.06242114410521	NA	4.47588552268335	-10.469050486994	-0.0556994994400359
chr1	32665987	32670988	ENSG00000160050	+	CCDC28B	645	FALSE	FALSE	FALSE	NA	NA	-1.03394464644782	NA	4.54212993484528	-10.4879391975014	-0.044815681946198
chr1	32671236	32674288	ENSG00000160051	+	IQCC	454.6	FALSE	FALSE	FALSE	NA	NA	1.45196908390234	NA	4.54212993484528	-10.4879391975014	-0.044815681946198
chr1	32674695	32681797	ENSG00000222046	+	DCDC2B	544	FALSE	FALSE	FALSE	NA	NA	NA	NA	4.54212993484528	-10.4879391975014	-0.044815681946198
chr1	32680073	32687972	ENSG00000160055	-	TMEM234	361.2	FALSE	FALSE	FALSE	NA	NA	1.08097309004499	NA	4.54212993484528	-10.4879391975014	-0.044815681946198
chr1	32687529	32697205	ENSG00000084623	+	EIF3I	1488	FALSE	FALSE	FALSE	NA	NA	1.00377876237552	NA	4.54212993484528	-10.4879391975014	-0.044815681946198
chr1	32712834	32714457	ENSG00000183615	+	FAM167B	680	FALSE	FALSE	FALSE	NA	NA	NA	NA	4.68604598125685	-10.5299029472864	-0.0620992019580751
chr1	32716840	32751766	ENSG00000182866	+	LCK	454.6	FALSE	FALSE	FALSE	NA	NA	NA	NA	4.68945347159185	-10.5312687677494	-0.0641220166347965
chr1	32757687	32799236	ENSG00000116478	+	HDAC1	680	FALSE	FALSE	FALSE	NA	NA	1.02368756779453	NA	4.75347181692245	-10.5569146378248	-0.10210419935285
chr1	32799433	32801980	ENSG00000175130	-	MARCKSL1	361.2	FALSE	FALSE	FALSE	NA	NA	-1.10501388683511	NA	4.73097369705009	-10.5707475868992	-0.109991714234768
chr1	32817122	32829913	ENSG00000162526	+	TSSK3	324.5	FALSE	FALSE	FALSE	NA	NA	-1.08022624535396	NA	4.72452779812759	-10.5747088404978	-0.112250411678226
chr1	32826871	32829879	ENSG00000225828	-	FAM229A	324.5	FALSE	FALSE	FALSE	NA	NA	1.52296003867515	NA	4.72452779812759	-10.5747088404978	-0.112250411678226
chr1	32830704	32860332	ENSG00000160058	-	BSDC1	645	FALSE	FALSE	FALSE	NA	NA	1.04198382479479	NA	4.61759776316614	-10.5679769810232	-0.104857698195597
chr1	32930658	33066393	ENSG00000254553	+	RP1-27O5.3	NA	FALSE	FALSE	FALSE	NA	NA	NA	NA	4.23276953994728	-10.5226425723275	-0.159249793326067
chr1	32930670	32962287	ENSG00000273274	+	ZBTB8B	544	FALSE	TRUE	TRUE	NA	180	1.63908723094232	FALSE	4.06100896035797	-10.5683681189827	-0.141402967163367
chr1	33005028	33071540	ENSG00000160062	+	ZBTB8A	544	FALSE	TRUE	TRUE	NA	891	1.25435980372797	FALSE	4.43422064331229	-10.4678256309517	-0.156756438768916
chr1	33065773	33116504	ENSG00000176261	-	ZBTB8OS	1488	FALSE	FALSE	FALSE	NA	NA	1.0651355980335	NA	4.65659051135452	-10.3978940662777	-0.149539507981392
chr1	33116743	33151812	ENSG00000162521	+	RBBP4	1488	FALSE	FALSE	FALSE	NA	NA	1.04447626952264	NA	4.76472870918348	-10.3934194480831	-0.173389706145685
chr1	33145507	33169197	ENSG00000162520	-	SYNC	361.2	FALSE	FALSE	FALSE	NA	NA	1.04793235857607	NA	4.85524669730484	-10.4017126637719	-0.186542248566598
chr1	33207486	33240571	ENSG00000162522	+	KIAA1522	645	FALSE	FALSE	FALSE	NA	NA	1.2179116324581	NA	4.82366493058615	-10.4308744451033	-0.125089309493359
chr1	33240840	33283754	ENSG00000134684	-	YARS	987	FALSE	FALSE	FALSE	NA	NA	-1.37864724094861	NA	4.58991396678518	-10.4294329711875	-0.0751682589306631
chr1	33282368	33324476	ENSG00000116497	+	S100PBP	324.5	FALSE	FALSE	FALSE	NA	NA	1.27214053605889	NA	4.33691147873582	-10.4499290207553	-0.0501685674521567
chr1	33327869	33338083	ENSG00000160097	-	FNDC5	645	FALSE	FALSE	FALSE	NA	NA	2.27016809266676	NA	4.20034622936791	-10.4649757456151	-0.0419185303173331
chr1	33351595	33364042	ENSG00000121905	+	HPCA	361.2	FALSE	FALSE	FALSE	NA	NA	-1.1301127060752	NA	4.00396974068823	-10.4853626927776	-0.0600004192745329
chr1	33360195	33367039	ENSG00000121900	-	TMEM54	645	FALSE	FALSE	FALSE	NA	NA	1.14743316106509	NA	4.00396974068823	-10.4853626927776	-0.0600004192745329
chr1	33402046	33430286	ENSG00000116514	-	RNF19B	1488	FALSE	FALSE	FALSE	NA	NA	1.220245997819	NA	3.92057651739315	-10.4784873647452	-0.0627149953116222
chr1	33439268	33439642	ENSG00000267885	+	FKSG48	NA	FALSE	FALSE	FALSE	NA	NA	NA	NA	3.92057651739315	-10.4784873647452	-0.0627149953116222
chr1	33473585	33546597	ENSG00000004455	-	AK2	1714	FALSE	FALSE	FALSE	NA	NA	-1.11580137670168	NA	3.53112171641981	-10.2818817133207	-0.0966779364889612
chr1	33546705	33586131	ENSG00000142920	+	ADC	324.5	FALSE	FALSE	FALSE	NA	NA	1.31000384881263	NA	2.97520719869159	-8.36633265071553	-0.15483605143836
chr1	33611003	33647660	ENSG00000116525	-	TRIM62	544	FALSE	FALSE	FALSE	NA	NA	1.12157559173945	NA	2.4685027089355	-6.84382245091082	-0.151455620790879
chr1	33722146	33766320	ENSG00000160094	+	ZNF362	645	FALSE	TRUE	TRUE	NA	147.305555555556	-1.16270937890942	FALSE	1.45319307186525	-2.97603379233874	-0.11670451720331
chr1	33772367	33786699	ENSG00000184389	-	A3GALT2	104.7	FALSE	FALSE	FALSE	NA	NA	NA	NA	1.2263450398605	-2.1464021466914	-0.103241285849623
chr1	33789224	33896653	ENSG00000134686	-	PHC2	987	FALSE	FALSE	FALSE	NA	NA	-1.0224210376236	NA	0.842929033738921	-0.521023146492534	-0.167180525740701
chr1	33938246	33962107	ENSG00000121903	+	ZSCAN20	244	FALSE	TRUE	TRUE	NA	584.387	1.02712220682184	FALSE	0.259586806611484	2.06371724158446	-0.171455745487158
chr1	33979609	34631443	ENSG00000121904	-	CSMD2	544	FALSE	FALSE	FALSE	NA	NA	NA	NA	-1.80118014842575	3.74445434701756	0.155840563787899
chr1	34326076	34330392	ENSG00000176256	+	HMGB4	176.1	FALSE	FALSE	FALSE	NA	NA	NA	NA	-2.5215732888364	4.75955142281165	0.206368315270283
chr1	34632484	34684732	ENSG00000142698	+	C1orf94	361.2	FALSE	FALSE	FALSE	NA	NA	NA	NA	-2.03408969386768	-3.42693469542222	0.392744708724777
chr1	35178338	35325417	ENSG00000163866	-	SMIM12	645	FALSE	FALSE	FALSE	NA	NA	1.06435372214323	NA	1.26345583601044	-9.98131405721103	0.123530417060158
chr1	35220648	35224113	ENSG00000189280	+	GJB5	361.2	FALSE	FALSE	FALSE	NA	NA	NA	NA	1.03933019543249	-10.0131772053931	0.125395347198007
chr1	35225342	35229325	ENSG00000189433	+	GJB4	645	FALSE	FALSE	FALSE	NA	NA	NA	NA	1.03933019543249	-10.0131772053931	0.125395347198007
chr1	35246790	35251970	ENSG00000188910	+	GJB3	645	FALSE	FALSE	FALSE	NA	NA	NA	NA	1.21097681235453	-10.0565499182016	0.121758209992456
chr1	35258599	35261348	ENSG00000187513	+	GJA4	361.2	FALSE	FALSE	FALSE	NA	NA	NA	NA	1.49080700042957	-10.1272232218135	0.115831707236202
chr1	35331037	35395186	ENSG00000116544	-	DLGAP3	645	FALSE	FALSE	FALSE	NA	NA	4.28530166676891	NA	2.04476942287141	-8.92559180793167	0.123438584999404
chr1	35447134	35497342	ENSG00000271741	-	RP11-244H3.4	104.7	FALSE	FALSE	FALSE	NA	NA	NA	NA	2.65012801273889	-8.39518810459415	0.00787645246811222
chr1	35447136	35450954	ENSG00000243749	-	ZMYM6NB	361.2	FALSE	FALSE	FALSE	NA	NA	-1.16299546605018	NA	2.44440441554768	-8.18297009217994	0.0426349400792764
chr1	35449523	35497569	ENSG00000163867	-	ZMYM6	104.7	FALSE	FALSE	FALSE	NA	NA	1.18749082873223	NA	2.66412163967417	-8.4096272761806	0.0055115082251918
chr1	35525387	35581460	ENSG00000197056	+	ZMYM1	104.7	FALSE	FALSE	FALSE	NA	NA	1.27533358967198	NA	3.20190434887637	-10.6730022547277	-0.00206209943876661
chr1	35641979	35658749	ENSG00000116560	-	SFPQ	1292	FALSE	FALSE	FALSE	NA	NA	-1.10162738216593	NA	3.52057989355096	-10.7998673174757	-0.00500720283375294
chr1	35734568	35887659	ENSG00000146463	+	ZMYM4	544	FALSE	FALSE	FALSE	NA	NA	1.00907176417238	NA	3.69670679827103	-10.871273746222	-0.144618713184858
chr1	35899091	36023551	ENSG00000142687	-	KIAA0319L	987	FALSE	FALSE	FALSE	NA	NA	1.07903330293143	NA	4.10572970527867	-10.6766317046814	-0.146679889061735
chr1	36023074	36032875	ENSG00000020129	+	NCDN	987	FALSE	FALSE	FALSE	NA	NA	-1.18326259152762	NA	4.12459412015685	-10.5847211379011	-0.0778679686269017
chr1	36038971	36060929	ENSG00000116819	+	TFAP2E	645	FALSE	FALSE	TRUE	NA	NA	2.43540477106983	NA	4.09740503806075	-10.542692374599	-0.03708661595052
chr1	36067185	36107445	ENSG00000126067	-	PSMB2	4290	FALSE	FALSE	FALSE	NA	NA	1.09819802705679	NA	4.06158401713849	-10.4891894932419	0.00665917182450829
chr1	36179476	36185073	ENSG00000142686	-	C1orf216	NA	FALSE	FALSE	FALSE	NA	NA	1.06964777087261	NA	4.0944421631666	-10.4158734385913	0.0108759633491937
chr1	36185819	36235568	ENSG00000092853	-	CLSPN	987	FALSE	FALSE	FALSE	NA	NA	1.0157610573458	NA	4.11556472178329	-10.4355751684167	-0.0104651985395466
chr1	36273773	36323491	ENSG00000134698	+	AGO4	544	FALSE	FALSE	FALSE	NA	NA	1.05923378300155	NA	3.84945742248458	-10.4846611761371	-0.0880644351506655
chr1	36335409	36395211	ENSG00000092847	+	AGO1	544	FALSE	FALSE	FALSE	NA	NA	-1.05785928835815	NA	3.99759473709617	-10.443027918377	-0.15380913712099
chr1	36396319	36538101	ENSG00000126070	+	AGO3	454.6	FALSE	FALSE	FALSE	NA	NA	1.12040359390478	NA	3.96985170815483	-10.1740653838218	-0.107406736366596
chr1	36549676	36553876	ENSG00000092850	+	TEKT2	886	FALSE	FALSE	FALSE	NA	NA	-2.11704982053187	NA	3.70900257863938	-9.87887729747625	-0.0141950822522103
chr1	36554476	36559533	ENSG00000116863	+	ADPRHL2	1488	FALSE	FALSE	FALSE	NA	NA	1.16441818476204	NA	3.71692397141913	-9.86614082832684	-0.0107524128281433
chr1	36560837	36590821	ENSG00000171812	-	COL8A2	645	FALSE	FALSE	FALSE	NA	NA	NA	NA	3.71692397141913	-9.86614082832684	-0.0107524128281433
chr1	36602173	36615098	ENSG00000054116	-	TRAPPC3	4290	FALSE	FALSE	FALSE	NA	NA	1.01564162990217	NA	4.14329483556123	-9.43253842338995	-0.00773960866191903
chr1	36621180	36646450	ENSG00000116871	+	MAP7D1	645	FALSE	FALSE	FALSE	NA	NA	1.12148775477966	NA	4.14329483556123	-9.43253842338995	-0.00773960866191903
chr1	36690017	36770958	ENSG00000054118	+	THRAP3	645	FALSE	FALSE	FALSE	NA	NA	-1.10849885342649	NA	4.66466911254265	-3.89848529186544	-0.0630116595611265
chr1	36771988	36790484	ENSG00000214193	+	SH3D21	1488	FALSE	FALSE	FALSE	NA	NA	1.54555773784717	NA	4.68697964694624	-2.49947658188496	-0.124508407917941
chr1	36787632	36789755	ENSG00000142694	-	EVA1B	645	FALSE	FALSE	FALSE	NA	NA	-1.04203694197697	NA	4.68697964694624	-2.49947658188496	-0.124508407917941
chr1	36789335	36794822	ENSG00000116883	+	RP11-268J15.5	NA	FALSE	FALSE	FALSE	NA	NA	1.23845994901184	NA	4.68697964694624	-2.49947658188496	-0.124508407917941
chr1	36805225	36851497	ENSG00000196182	-	STK40	987	FALSE	FALSE	FALSE	NA	NA	-1.11037875267716	NA	4.54251398233978	-1.02923974460842	-0.233692970441035
chr1	36856839	36863493	ENSG00000181817	-	LSM10	680	FALSE	FALSE	FALSE	NA	NA	-1.13843036876804	NA	4.41029445259139	0.144077153296404	-0.0335091887097132
chr1	36881428	36916086	ENSG00000116885	-	OSCP1	987	FALSE	FALSE	FALSE	NA	NA	1.05209051967917	NA	4.37662485796202	0.563986933133553	-0.0218052043525606
chr1	36921319	36930038	ENSG00000116898	-	MRPS15	1714	FALSE	FALSE	FALSE	NA	NA	-1.02788130458818	NA	4.33774940185654	1.04879138614459	-0.00829243564181592
chr1	36931644	36948879	ENSG00000119535	-	CSF3R	361.2	FALSE	FALSE	FALSE	NA	NA	NA	NA	4.33774940185654	1.04879138614459	-0.00829243564181592
chr1	37261128	37499730	ENSG00000163873	-	GRIK3	950	FALSE	FALSE	FALSE	NA	NA	NA	NA	0.136769876577938	-7.30438337435515	0.241306806976514
chr1	37940153	37949980	ENSG00000163874	+	ZC3H12A	680	FALSE	FALSE	FALSE	NA	NA	-1.91878205425337	NA	3.08605583356668	-10.7607640695705	-0.0561017933194554
chr1	37958176	37980375	ENSG00000163875	-	MEAF6	1488	FALSE	FALSE	FALSE	NA	NA	1.10651194038629	NA	3.15436973846306	-10.8194359427358	-0.127569578604787
chr1	38000050	38019903	ENSG00000163877	-	SNIP1	1292	FALSE	FALSE	FALSE	NA	NA	1.10542165104936	NA	3.42706997532383	-10.7645398787604	-0.147870484396117
chr1	38022520	38032458	ENSG00000163879	+	DNALI1	987	FALSE	FALSE	FALSE	NA	NA	1.54311805882038	NA	3.42706997532383	-10.7645398787604	-0.147870484396117
chr1	38032417	38061536	ENSG00000134697	-	GNL2	4290	FALSE	FALSE	FALSE	NA	NA	1.02584586461689	NA	3.59063010064239	-10.2070405714441	-0.114804196957418
chr1	38076951	38100595	ENSG00000169218	-	RSPO1	361.2	FALSE	FALSE	FALSE	NA	NA	NA	NA	3.84679257172102	-9.31000981929481	-0.0620100983941889
chr1	38147242	38157914	ENSG00000116922	-	C1orf109	361.2	FALSE	FALSE	FALSE	NA	NA	1.1338905183968	NA	4.15319346549917	-6.04474723315992	0.0459199935465599
chr1	38158090	38175391	ENSG00000134690	+	CDCA8	361.2	FALSE	FALSE	FALSE	NA	NA	1.0167859982097	NA	4.16741264185414	-5.5453454046098	0.0512013885454747
chr1	38179552	38230805	ENSG00000183317	-	EPHA10	454.6	FALSE	FALSE	FALSE	NA	NA	1.97468421594299	NA	4.17164817575427	-4.71974624521014	0.0151731697148124
chr1	38259474	38266809	ENSG00000185090	+	MANEAL	645	FALSE	FALSE	FALSE	NA	NA	1.1164899041123	NA	4.24996825544968	-3.08042682173716	-0.0742802619675222
chr1	38268616	38273857	ENSG00000196449	-	YRDC	4290	FALSE	FALSE	FALSE	NA	NA	1.03105639787044	NA	4.24996825544968	-3.08042682173716	-0.0742802619675222
chr1	38272651	38275126	ENSG00000197982	+	C1orf122	361.2	FALSE	FALSE	FALSE	NA	NA	1.06552581597651	NA	4.24996825544968	-3.08042682173716	-0.0742802619675222
chr1	38275239	38325292	ENSG00000188786	-	MTF1	1488	FALSE	TRUE	TRUE	NA	496.587343550447	1.03848603539663	FALSE	4.30546719811124	-2.45896478373197	-0.119434161260164
chr1	38292232	38293886	ENSG00000230610	-	AL929472.1	44.2	FALSE	FALSE	FALSE	NA	NA	NA	NA	4.24996825544968	-3.08042682173716	-0.0742802619675222
chr1	38326369	38412729	ENSG00000204084	-	INPP5B	1714	FALSE	FALSE	FALSE	NA	NA	-1.06554490226652	NA	4.45492123317219	-0.938398413845529	-0.240186586428397
chr1	38422647	38456593	ENSG00000183431	-	SF3A3	4290	FALSE	FALSE	FALSE	NA	NA	1.01249672497712	NA	4.48511296407094	0.187654791388537	-0.280286831578067
chr1	38462442	38471278	ENSG00000183386	-	FHL3	886	FALSE	FALSE	FALSE	NA	NA	1.01515174937325	NA	4.25795115474161	0.529407379679668	-0.222427124167932
chr1	38474930	38490496	ENSG00000183520	+	UTP11L	NA	FALSE	FALSE	FALSE	NA	NA	1.00500242071784	NA	4.25795115474161	0.529407379679668	-0.222427124167932
chr1	38509523	38512450	ENSG00000185668	-	POU3F1	950	FALSE	FALSE	TRUE	NA	NA	1.30480572129365	NA	3.78278466870769	0.321925801394798	-0.150947298714309
chr1	39303870	39325495	ENSG00000116954	-	RRAGC	1714	FALSE	FALSE	FALSE	NA	NA	1.2378682601877	NA	3.36993807083279	-10.1658565570128	0.166688387804861
chr1	39328636	39347289	ENSG00000214114	-	MYCBP	361.2	FALSE	FALSE	FALSE	NA	NA	-1.05507880792308	NA	3.36993807083279	-10.1658565570128	0.166688387804861
chr1	39330175	39347289	ENSG00000131233	-	GJA9	680	FALSE	FALSE	FALSE	NA	NA	NA	NA	3.36993807083279	-10.1658565570128	0.166688387804861
chr1	39351479	39407471	ENSG00000158315	-	RHBDL2	1488	FALSE	FALSE	FALSE	NA	NA	NA	NA	3.83834646237551	-9.69676649269757	0.097436970222017
chr1	39456895	39471731	ENSG00000174574	+	AKIRIN1	544	FALSE	FALSE	FALSE	NA	NA	1.0415175284324	NA	4.66911506315198	-10.469257677591	-0.0170004138490167
chr1	39491990	39500308	ENSG00000168653	+	NDUFS5	544	FALSE	FALSE	FALSE	NA	NA	-1.00327567550812	NA	4.67674713759574	-10.4619031748137	-0.0185428269630371
chr1	39546988	39952849	ENSG00000127603	+	MACF1	645	FALSE	FALSE	FALSE	NA	NA	-1.01886141857879	NA	3.83817442885961	-9.7632868174257	-0.0892716242941216
chr1	39876151	39882154	ENSG00000255103	+	KIAA0754	361.2	FALSE	FALSE	FALSE	NA	NA	-1.18068883228943	NA	3.29039119728489	-9.58385655607411	-0.0653559246297242
chr1	39957318	39991607	ENSG00000183682	+	BMP8A	544	FALSE	FALSE	FALSE	NA	NA	-1.74105085653435	NA	3.50472380462762	-9.40298171434373	-0.0393421913715217
chr1	40026488	40042462	ENSG00000090621	-	PABPC4	645	FALSE	FALSE	FALSE	NA	NA	-1.27884954450644	NA	3.64816046776722	-9.42248423452693	-0.0222202988818818
chr1	40089825	40105617	ENSG00000163909	-	HEYL	324.5	FALSE	FALSE	TRUE	NA	NA	-1.08502800951183	NA	3.4567206537509	-9.47817376319114	-0.0622040073186542
chr1	40124793	40137710	ENSG00000116981	-	NT5C1A	680	FALSE	FALSE	FALSE	NA	NA	-1.00965931897114	NA	3.33517093708338	-9.49676129387282	-0.0987525490376253
chr1	40144320	40157361	ENSG00000116983	-	HPCAL4	454.6	FALSE	FALSE	FALSE	NA	NA	-1.05256007825522	NA	3.31773060940904	-9.52630235941196	-0.121630197953513
chr1	40157854	40229586	ENSG00000084072	+	PPIE	176.1	FALSE	FALSE	FALSE	NA	NA	1.20974647219089	NA	3.34102368541605	-9.59240523502163	-0.137610002334452
chr1	40222854	40254533	ENSG00000116985	-	BMP8B	104.7	FALSE	FALSE	FALSE	NA	NA	-1.1977201007265	NA	3.41327351884366	-9.66900062906394	-0.128025967404174
chr1	40235195	40237020	ENSG00000198754	-	OXCT2	104.7	FALSE	FALSE	FALSE	NA	NA	1.89378840605943	NA	3.39338025633166	-9.65409853516527	-0.135226239090171
chr1	40306723	40349183	ENSG00000043514	-	TRIT1	645	FALSE	FALSE	FALSE	NA	NA	1.07474967659713	NA	3.60446485935728	-9.77323236027869	-0.0219958353905154
chr1	40361098	40367928	ENSG00000116990	-	MYCL	454.6	FALSE	FALSE	TRUE	NA	NA	1.01226950252866	NA	3.52413308186393	-9.69871525217806	0.0160821701642133
chr1	40420802	40435638	ENSG00000168389	+	MFSD2A	680	FALSE	FALSE	FALSE	NA	NA	1.29254298522141	NA	3.27796087758161	-8.77105703533964	0.0520967639335161
chr1	40505905	40538321	ENSG00000131236	+	CAP1	1714	FALSE	FALSE	FALSE	NA	NA	-1.05519216053012	NA	3.5521104124421	-8.75041189488888	0.163945315482227
chr1	40538379	40563375	ENSG00000131238	-	PPT1	1488	FALSE	FALSE	FALSE	NA	NA	1.00965053484072	NA	3.65857684766448	-9.24861684584723	0.142649450736365
chr1	40627045	40706593	ENSG00000117000	+	RLF	645	FALSE	TRUE	TRUE	NA	1165.084	1.15200859503146	FALSE	3.49610309024735	-9.7904523964833	0.0453005982254819
chr1	40711619	40717363	ENSG00000188800	+	TMCO2	176.1	FALSE	FALSE	FALSE	NA	NA	NA	NA	3.76127215266782	-9.73074191388275	0.0860231809076453
chr1	40723779	40759856	ENSG00000084073	+	ZMPSTE24	4290	FALSE	FALSE	FALSE	NA	NA	1.04596723839729	NA	3.8223480572367	-9.71107641436356	0.117693103471652
chr1	40766159	40783488	ENSG00000049089	-	COL9A2	544	FALSE	FALSE	FALSE	NA	NA	1.49678595250438	NA	3.98485148632859	-9.65875812470317	0.20194807907543
chr1	40810522	40888998	ENSG00000084070	+	SMAP2	645	FALSE	FALSE	FALSE	NA	NA	1.12391276069137	NA	4.02719830198226	-9.6392475833818	0.432227896320194
chr1	40915774	40929390	ENSG00000187801	+	ZFP69B	105	TRUE	TRUE	TRUE	0.788244030564367	304379.2	1.5465545571706	TRUE	3.64756214502874	-9.62188453329515	0.643768387823037
chr1	40942887	40962015	ENSG00000187815	+	ZFP69	105	TRUE	TRUE	TRUE	0.788244030564367	34010.01	1.33203327589169	TRUE	3.46223677002087	-9.62604258179233	0.644217635464967
chr1	40974413	40982228	ENSG00000164002	+	EXO5	176.1	FALSE	FALSE	FALSE	NA	NA	2.26522582582787	NA	3.35251316485765	-9.62850418803124	0.644483594555858
chr1	40997233	41013841	ENSG00000117010	+	ZNF684	105	TRUE	TRUE	TRUE	0.899589887214429	1073.107	1.63081125098873	FALSE	3.20222772427835	-9.66122723042333	0.538319448020761
chr1	41086351	41131329	ENSG00000117016	-	RIMS3	950	FALSE	FALSE	FALSE	NA	NA	-1.17151198072839	NA	3.16570765180355	-7.89621484081446	0.282836154245839
chr1	41157320	41237275	ENSG00000066136	+	NFYC	1488	FALSE	FALSE	TRUE	NA	NA	-1.03114082760035	NA	3.49631413564622	-9.01469189838843	0.159743464294536
chr1	41249684	41306124	ENSG00000117013	+	KCNQ4	645	FALSE	FALSE	FALSE	NA	NA	1.72397968131007	NA	3.68439345896302	-9.59611944898642	0.120727636371218
chr1	41326729	41328018	ENSG00000179862	-	CITED4	324.5	FALSE	FALSE	FALSE	NA	NA	1.10964747526947	NA	3.68127104945129	-9.60363973223024	0.0608872422771327
chr1	41445007	41478235	ENSG00000171793	+	CTPS1	4290	FALSE	FALSE	FALSE	NA	NA	1.00892307346509	NA	3.24271211874885	-9.75019142762788	-0.11984639580085
chr1	41481269	41488909	ENSG00000171790	-	SLFNL1	220.2	FALSE	FALSE	FALSE	NA	NA	NA	NA	3.18930143958318	-9.77133748522333	-0.130028993522246
chr1	41492872	41707826	ENSG00000010803	-	SCMH1	987	FALSE	FALSE	TRUE	NA	NA	1.07028479693206	NA	2.42407221784251	-9.51542672726164	-0.185144589476577
chr1	41827594	41849262	ENSG00000204060	+	FOXO6	361.2	FALSE	FALSE	TRUE	NA	NA	1.04943383491979	NA	1.33010828793122	-6.06444045544297	-0.129402776595818
chr1	41944446	41950344	ENSG00000127129	-	EDN2	176.1	FALSE	FALSE	FALSE	NA	NA	NA	NA	0.444749342815012	-6.38251137573232	-0.108598857802444
chr1	41972036	42501596	ENSG00000127124	-	HIVEP3	645	FALSE	TRUE	TRUE	NA	0	1.25876493122115	FALSE	-0.986901633332386	-7.10063885020304	-0.0394128836838469
chr1	42619092	42621495	ENSG00000044012	+	GUCA2B	220.2	FALSE	FALSE	FALSE	NA	NA	NA	NA	-0.427427933460129	-9.73038417059608	-0.0681989517285517
chr1	42628362	42630389	ENSG00000197273	-	GUCA2A	220.2	FALSE	FALSE	FALSE	NA	NA	NA	NA	-0.427427933460129	-9.73038417059608	-0.0681989517285517
chr1	42642210	42801548	ENSG00000198815	-	FOXJ3	680	FALSE	FALSE	TRUE	NA	NA	1.12173789422275	NA	-0.165637730152957	-9.62323108143197	-0.127124587959703
chr1	42846466	42888249	ENSG00000177181	+	RIMKLA	645	FALSE	FALSE	FALSE	NA	NA	1.71745312969371	NA	0.86644535927283	-9.40555215727776	0.0294784489653052
chr1	42896000	42921938	ENSG00000066185	-	ZMYND12	361.2	FALSE	FALSE	FALSE	NA	NA	-1.00923643962065	NA	0.989149965345732	-9.29895746507797	0.0181304354866417
chr1	42921788	42939056	ENSG00000127125	+	PPCS	1488	FALSE	FALSE	FALSE	NA	NA	1.21424897386367	NA	1.00769674604208	-9.28125000561777	0.0153463159879648
chr1	42929001	43120335	ENSG00000186409	+	CCDC30	244	FALSE	FALSE	FALSE	NA	NA	1.43995231074224	NA	1.94550247502053	-9.14690082404874	-0.0852364130110199
chr1	43124096	43142429	ENSG00000171960	+	PPIH	1488	FALSE	FALSE	FALSE	NA	NA	-1.08507334201704	NA	3.08704026770295	-9.11457837763629	-0.173318268386683
chr1	43148098	43168020	ENSG00000065978	+	YBX1	680	FALSE	FALSE	TRUE	NA	NA	-1.03329826221474	NA	3.43290938486735	-9.15691232326098	-0.12896733665255
chr1	43198764	43205925	ENSG00000164007	-	CLDN19	680	FALSE	FALSE	FALSE	NA	NA	NA	NA	3.61634520486505	-9.22546730026303	-0.0540925780077036
chr1	43212006	43232755	ENSG00000117385	-	LEPRE1	NA	FALSE	FALSE	FALSE	NA	NA	1.01355619751289	NA	3.64700057530754	-9.2388362632058	-0.0394496714315453
chr1	43232940	43263968	ENSG00000164008	+	C1orf50	NA	FALSE	FALSE	FALSE	NA	NA	-1.06009750182916	NA	3.69743132850369	-9.28846548502315	-0.0568246821442156
chr1	43272723	43282954	ENSG00000177868	-	CCDC23	NA	FALSE	FALSE	FALSE	NA	NA	-1.04852533482059	NA	3.75903000033918	-9.34908078601142	-0.078045879363442
chr1	43282795	43310660	ENSG00000164010	+	ERMAP	176.1	FALSE	FALSE	FALSE	NA	NA	1.05839872767672	NA	3.80388148531417	-9.39374761403991	-0.112647614713026
chr1	43312280	43318148	ENSG00000164011	+	ZNF691	220.2	FALSE	TRUE	TRUE	NA	414.068	1.00364860258322	FALSE	3.87627756365123	-9.46583886884575	-0.168494036541319
chr1	43391052	43424530	ENSG00000117394	-	SLC2A1	1064	FALSE	FALSE	FALSE	NA	NA	1.09753454900053	NA	3.63930419958371	-9.60331970856976	-0.101123799828136
chr1	43610824	43622067	ENSG00000186973	+	FAM183A	220.2	FALSE	FALSE	FALSE	NA	NA	1.77221569711235	NA	2.91986943388626	-10.2460987640683	-0.153582046658806
chr1	43629846	43736607	ENSG00000117395	-	EBNA1BP2	4290	FALSE	FALSE	FALSE	NA	NA	-1.06771153935065	NA	2.89938674813887	-10.3889856874822	-0.113680406195036
chr1	43637820	43720029	ENSG00000243710	+	WDR65	NA	FALSE	FALSE	FALSE	NA	NA	1.19859266534133	NA	2.91569067923686	-10.3839673824174	-0.113796819456432
chr1	43735665	43739673	ENSG00000179178	+	TMEM125	544	FALSE	FALSE	FALSE	NA	NA	NA	NA	2.80868665163014	-10.4825995231908	-0.0939104762358003
chr1	43747554	43751288	ENSG00000253313	-	C1orf210	NA	FALSE	FALSE	FALSE	NA	NA	NA	NA	2.74303269862872	-10.5035194152469	-0.109103034900137
chr1	43766664	43788779	ENSG00000066056	+	TIE1	810	FALSE	FALSE	FALSE	NA	NA	NA	NA	2.61825447870527	-10.5432477195708	-0.137954741804616
chr1	43803478	43818443	ENSG00000117400	+	MPL	324.5	FALSE	FALSE	FALSE	NA	NA	NA	NA	2.52074092483301	-10.5460832775888	-0.188390363186548
chr1	43824626	43828874	ENSG00000117399	+	CDC20	1064	FALSE	FALSE	FALSE	NA	NA	-1.03311497419216	NA	2.52074092483301	-10.5460832775888	-0.188390363186548
chr1	43829068	43833696	ENSG00000066322	-	ELOVL1	544	FALSE	FALSE	FALSE	NA	NA	1.04011893407996	NA	2.52074092483301	-10.5460832775888	-0.188390363186548
chr1	43849588	43855479	ENSG00000159479	-	MED8	987	FALSE	FALSE	FALSE	NA	NA	1.01740125930784	NA	2.54604210520346	-10.5097049258584	-0.138377124419716
chr1	43855553	43918321	ENSG00000198198	+	SZT2	886	FALSE	FALSE	FALSE	NA	NA	-1.06166611144946	NA	2.60274774593794	-10.4880427573452	-0.109227894578402
chr1	43916824	43919660	ENSG00000178922	-	HYI	645	FALSE	FALSE	FALSE	NA	NA	1.11314999090423	NA	2.73570721190473	-10.4421264309698	-0.0476352256038659
chr1	43990858	44089343	ENSG00000142949	+	PTPRF	645	FALSE	FALSE	FALSE	NA	NA	-1.09669216446314	NA	2.82939157234098	-10.0537437930608	-0.112746497981382
chr1	44115829	44171186	ENSG00000066135	+	KDM4A	680	FALSE	FALSE	FALSE	NA	NA	-1.07790533074308	NA	3.1448127978567	-9.84792404704964	-0.283951478299005
chr1	44171495	44396831	ENSG00000126091	+	ST3GAL3	645	FALSE	FALSE	FALSE	NA	NA	1.18352675026293	NA	3.79422476840253	-9.91164042874475	-0.290722750506694
chr1	44398992	44402913	ENSG00000117407	+	ARTN	645	FALSE	FALSE	FALSE	NA	NA	-1.56645469552572	NA	4.32297465529113	-10.0561866860944	-0.204670630098889
chr1	44412611	44433694	ENSG00000117408	+	IPO13	1488	FALSE	FALSE	FALSE	NA	NA	-1.15326288061842	NA	4.35131692344815	-10.0706344595272	-0.203044091841382
chr1	44435672	44439041	ENSG00000132768	+	DPH2	4290	FALSE	FALSE	FALSE	NA	NA	-1.11923744926338	NA	4.35131692344815	-10.0706344595272	-0.203044091841382
chr1	44440159	44443967	ENSG00000117410	+	ATP6V0B	4290	FALSE	FALSE	FALSE	NA	NA	1.14529720323993	NA	4.35131692344815	-10.0706344595272	-0.203044091841382
chr1	44444615	44456840	ENSG00000117411	+	B4GALT2	886	FALSE	FALSE	FALSE	NA	NA	1.0093117915761	NA	4.32938769405254	-10.1283468720656	-0.205183424116601
chr1	44457031	44462200	ENSG00000159214	+	CCDC24	244	FALSE	FALSE	FALSE	NA	NA	1.19532957720133	NA	4.31212071053224	-10.1737827407088	-0.206867679131522
chr1	44457172	44497139	ENSG00000196517	-	SLC6A9	645	FALSE	FALSE	FALSE	NA	NA	-1.73406616191621	NA	4.31212071053224	-10.1737827407088	-0.206867679131522
chr1	44584522	44600812	ENSG00000171872	+	KLF17	104.7	FALSE	TRUE	TRUE	NA	191.5	NA	FALSE	4.2456249054671	-10.437887638047	-0.277298054117454
chr1	44679127	44686353	ENSG00000178028	+	DMAP1	645	FALSE	FALSE	FALSE	NA	NA	-1.06260037447133	NA	3.44632166288665	-10.4629070446979	-0.211370603650336
chr1	44686742	44820932	ENSG00000117419	-	ERI3	361.2	FALSE	FALSE	FALSE	NA	NA	1.06693092308553	NA	2.8673789270438	-10.4479011647234	-0.128668750740072
chr1	44870866	45117396	ENSG00000187147	+	RNF220	950	FALSE	FALSE	FALSE	NA	NA	-1.00992554574715	NA	3.8717251618765	-9.9639817402958	-0.0969961020855535
chr1	45100910	45140227	ENSG00000126106	-	TMEM53	886	FALSE	FALSE	FALSE	NA	NA	-1.0252068385924	NA	4.9700012837073	-6.62185490429594	-0.0513407474311762
chr1	45140364	45191263	ENSG00000198520	+	C1orf228	NA	FALSE	FALSE	FALSE	NA	NA	1.83432054346475	NA	4.95299728546071	-9.44964699459689	-0.0694316544465256
chr1	45205490	45233439	ENSG00000142945	+	KIF2C	361.2	FALSE	FALSE	FALSE	NA	NA	1.15852914329177	NA	4.63530619963672	-10.1765648782496	-0.103739470904079
chr1	45240923	45244451	ENSG00000142937	+	RPS8	4290	FALSE	FALSE	FALSE	NA	NA	-1.04248795838627	NA	4.63530619963672	-10.1765648782496	-0.103739470904079
chr1	45249257	45253377	ENSG00000142959	-	BEST4	544	FALSE	FALSE	FALSE	NA	NA	1.25050497205379	NA	4.44451767449634	-10.2638069817082	-0.137558553609501
chr1	45265897	45271662	ENSG00000173846	+	PLK3	645	FALSE	FALSE	FALSE	NA	NA	1.65227942960498	NA	4.40252837527261	-10.2830017945213	-0.144999352676758
chr1	45271585	45272957	ENSG00000188396	-	TCTEX1D4	324.5	FALSE	FALSE	FALSE	NA	NA	NA	NA	4.40252837527261	-10.2830017945213	-0.144999352676758
chr1	45274154	45281257	ENSG00000222009	+	BTBD19	361.2	FALSE	FALSE	FALSE	NA	NA	NA	NA	4.40252837527261	-10.2830017945213	-0.144999352676758
chr1	45285516	45308735	ENSG00000117425	-	PTCH2	1488	FALSE	FALSE	FALSE	NA	NA	1.81903100805999	NA	4.46286679961363	-10.3345328865127	-0.156387097805169
chr1	45316450	45452282	ENSG00000070785	-	EIF2B3	1488	FALSE	FALSE	FALSE	NA	NA	-1.10218493824381	NA	4.48902912138289	-10.5436558849977	-0.185710913274944
chr1	45468212	45477001	ENSG00000126107	-	HECTD3	544	FALSE	FALSE	FALSE	NA	NA	-1.10169221226407	NA	3.7644395376936	-10.6432401939339	-0.195160448611538
chr1	45477819	45481247	ENSG00000126088	+	UROD	1488	FALSE	FALSE	FALSE	NA	NA	1.19533875916061	NA	3.7644395376936	-10.6432401939339	-0.195160448611538
chr1	45482071	45771881	ENSG00000162415	-	ZSWIM5	645	FALSE	FALSE	FALSE	NA	NA	-1.07979024377705	NA	3.62997361586402	-10.6007637059417	-0.216812066523163
chr1	45792545	45794347	ENSG00000186603	+	HPDL	987	FALSE	FALSE	FALSE	NA	NA	NA	NA	3.5538079539213	-10.3975807798872	-0.10656996715832
chr1	45794835	45806142	ENSG00000132781	-	MUTYH	4290	FALSE	FALSE	FALSE	NA	NA	1.18996688710202	NA	3.66444974615326	-10.348583212872	-0.108965590275499
chr1	45805342	45809647	ENSG00000132773	+	TOE1	1488	FALSE	FALSE	FALSE	NA	NA	-1.01885385765157	NA	3.75750704250207	-10.3073796255008	-0.110980144720343
chr1	45809555	45956872	ENSG00000070759	-	TESK2	361.2	FALSE	FALSE	FALSE	NA	NA	1.21942885103748	NA	3.99986970169723	-10.2189137737913	-0.12079432444972
chr1	45959538	45965751	ENSG00000236624	-	CCDC163P	220.2	FALSE	FALSE	FALSE	NA	NA	1.08020180563668	NA	4.30903631666809	-10.0894920112343	-0.0839228130081908
chr1	45965725	45976739	ENSG00000132763	+	MMACHC	680	FALSE	FALSE	FALSE	NA	NA	-1.11841564788846	NA	4.30903631666809	-10.0894920112343	-0.0839228130081908
chr1	45976708	45988719	ENSG00000117450	-	PRDX1	645	FALSE	FALSE	FALSE	NA	NA	-1.13745914794925	NA	4.30903631666809	-10.0894920112343	-0.0839228130081908
chr1	46016215	46035721	ENSG00000117448	+	AKR1A1	4290	FALSE	FALSE	FALSE	NA	NA	-1.00783079903582	NA	4.40237230462653	-9.99004502806491	-0.0769807194661221
chr1	46049518	46084566	ENSG00000132780	+	NASP	1488	FALSE	FALSE	FALSE	NA	NA	-1.24030883798495	NA	4.55291591636584	-9.94339861847207	-0.0920376632202375
chr1	46085716	46089729	ENSG00000159588	-	CCDC17	361.2	FALSE	TRUE	TRUE	NA	NA	-1.18367838227441	NA	4.5550152081598	-9.94274816515309	-0.0922476223387205
chr1	46092976	46153785	ENSG00000159592	-	GPBP1L1	645	FALSE	FALSE	TRUE	NA	NA	1.06393840274815	NA	4.51484789471945	-9.95152693045694	-0.106863566695273
chr1	46152886	46160115	ENSG00000159596	+	TMEM69	544	FALSE	FALSE	FALSE	NA	NA	1.20681227522064	NA	4.33027143564666	-9.98263166423776	-0.0883582125541542
chr1	46159996	46216322	ENSG00000197429	-	IPP	645	FALSE	FALSE	FALSE	NA	NA	1.32346016766033	NA	4.33799000712187	-9.98797531538009	-0.0808432385265086
chr1	46252659	46501796	ENSG00000086015	+	MAST2	950	FALSE	FALSE	FALSE	NA	NA	1.0507766531114	NA	4.41209172148598	-10.1719701365533	-0.117199658666506
chr1	46505812	46642160	ENSG00000117461	-	PIK3R3	987	FALSE	FALSE	FALSE	NA	NA	-1.10684624092724	NA	4.33056587538282	-10.2646502043264	0.0102063860253584
chr1	46640745	46651630	ENSG00000117472	+	TSPAN1	645	FALSE	FALSE	FALSE	NA	NA	NA	NA	4.68653174014071	-10.2582993694155	0.0229438036391927
chr1	46654354	46685977	ENSG00000085998	-	POMGNT1	1064	FALSE	FALSE	FALSE	NA	NA	1.15048283224464	NA	5.05020533168732	-10.1985945850352	0.00434722992549119
chr1	46669006	46686933	ENSG00000171357	+	LURAP1	680	FALSE	FALSE	FALSE	NA	NA	-1.12519955479544	NA	5.05020533168732	-10.1985945850352	0.00434722992549119
chr1	46713360	46744145	ENSG00000085999	+	RAD54L	1064	FALSE	FALSE	FALSE	NA	NA	1.03637309585477	NA	5.35191714287076	-7.51989704219609	-0.0364330065549501
chr1	46726868	46769280	ENSG00000132128	-	LRRC41	361.2	FALSE	FALSE	FALSE	NA	NA	1.06864590896342	NA	5.33574236013382	-6.6806085174078	-0.0610547850537716
chr1	46769303	46782448	ENSG00000173660	+	UQCRH	1488	FALSE	FALSE	FALSE	NA	NA	-1.04690929246873	NA	5.31633497000617	-5.67363641391181	-0.0905958109995568
chr1	46805849	46830824	ENSG00000117481	+	NSUN4	886	FALSE	FALSE	FALSE	NA	NA	1.15498556262885	NA	4.9554390252003	-4.1719910339523	-0.0930781500469786
chr1	46859937	46879520	ENSG00000117480	+	FAAH	454.6	FALSE	FALSE	FALSE	NA	NA	-1.99939917779689	NA	4.66755184949574	-3.16815296358119	-0.0442033327381131
chr1	46972668	46979898	ENSG00000197587	+	DMBX1	645	FALSE	FALSE	TRUE	NA	NA	1.06270227839939	NA	4.50240611498343	-2.32037656052164	0.102223850111627
chr1	47011316	47017199	ENSG00000162456	-	KNCN	220.2	FALSE	FALSE	FALSE	NA	NA	NA	NA	4.46401476010259	-2.76882921214346	0.0911632403106086
chr1	47023090	47082515	ENSG00000079277	-	MKNK1	454.6	FALSE	FALSE	FALSE	NA	NA	-1.10534887159197	NA	4.41944171890707	-3.29577457918434	0.0605697578642971
chr1	47073387	47082563	ENSG00000142961	-	MOB3C	886	FALSE	FALSE	FALSE	NA	NA	NA	NA	4.38255113212686	-3.73188406179452	0.035250040422186
chr1	47098409	47139539	ENSG00000123472	-	ATPAF1	361.2	FALSE	FALSE	FALSE	NA	NA	-1.04750470415308	NA	4.17487606090166	-5.03871229412877	-0.0460340440538972
chr1	47124366	47184824	ENSG00000159658	-	EFCAB14	361.2	FALSE	FALSE	FALSE	NA	NA	1.16599006086749	NA	3.99945931978457	-6.27867711248499	-0.0889121715535342
chr1	47134527	47139266	ENSG00000186118	+	TEX38	220.2	FALSE	FALSE	FALSE	NA	NA	NA	NA	4.16651926393876	-5.09129743076965	-0.0493048141391661
chr1	47223510	47285085	ENSG00000142973	+	CYP4B1	454.6	FALSE	FALSE	FALSE	NA	NA	NA	NA	3.19891740518169	-8.44391392720027	-0.144346139593246
chr1	47394849	47407156	ENSG00000187048	-	CYP4A11	361.2	FALSE	FALSE	FALSE	NA	NA	NA	NA	3.15416424502704	-6.73650311617606	-0.137683677106813
chr1	47427036	47516423	ENSG00000186377	+	CYP4X1	361.2	FALSE	FALSE	FALSE	NA	NA	2.25654625038615	NA	3.71486227833253	-5.59732659402214	-0.133278813367508
chr1	47533160	47583991	ENSG00000186160	+	CYP4Z1	44.2	FALSE	FALSE	FALSE	NA	NA	NA	NA	4.19026408920869	-3.47126357736061	-0.147730491138225
chr1	47603107	47615413	ENSG00000162365	+	CYP4A22	361.2	FALSE	FALSE	FALSE	NA	NA	NA	NA	4.29691980828146	-2.48689798621911	-0.153082494791808
chr1	47649265	47656716	ENSG00000162366	-	PDZK1IP1	220.2	FALSE	FALSE	FALSE	NA	NA	NA	NA	4.61932416127099	-1.9918774457546	-0.167441834023802
chr1	47681962	47697892	ENSG00000162367	-	TAL1	645	FALSE	FALSE	TRUE	NA	NA	NA	NA	4.65461339424899	-1.93770232704683	-0.169013322161907
chr1	47715811	47779819	ENSG00000123473	-	STIL	361.2	FALSE	FALSE	FALSE	NA	NA	1.06185597416133	NA	4.89120345983461	-1.04571844493325	-0.198429993027897
chr1	47799469	47844511	ENSG00000162368	+	CMPK1	4290	FALSE	FALSE	FALSE	NA	NA	1.01498792773739	NA	4.60867162573449	0.306335042895035	-0.164410151636284
chr1	47881744	47883723	ENSG00000186790	+	FOXE3	454.6	FALSE	FALSE	TRUE	NA	NA	NA	NA	4.36544604793711	0.919632579939279	-0.0966504514143915
chr1	47901689	47906363	ENSG00000186564	+	FOXD2	544	FALSE	FALSE	TRUE	NA	NA	1.06463921061591	NA	4.07599458361557	1.3395949100552	-0.0652828282272377
chr1	48226200	48462567	ENSG00000269113	-	TRABD2B	544	FALSE	FALSE	FALSE	NA	NA	-1.17649635515202	NA	-0.0356608604887357	5.1887559176511	-0.00312978239028536
chr1	48226979	48227290	ENSG00000273395	-	FLJ00388	NA	FALSE	FALSE	FALSE	NA	NA	NA	NA	0.977628623391484	5.23178028400501	0.0502617283672375
chr1	48569306	48569878	ENSG00000269709	+	AL109659.1	104.7	FALSE	FALSE	FALSE	NA	NA	NA	NA	-1.66648182878416	9.41773926254581	-0.17180250332324
chr1	48688357	48714316	ENSG00000117834	+	SLC5A9	886	FALSE	FALSE	FALSE	NA	NA	NA	NA	-2.43343114315553	8.0524644098735	-0.14264326551819
chr1	48761044	48937845	ENSG00000132122	-	SPATA6	361.2	FALSE	FALSE	FALSE	NA	NA	1.09919761046485	NA	-3.04939932198764	6.40560607848714	-0.106331023890171
chr1	48998527	50489585	ENSG00000186094	-	AGBL4	987	FALSE	FALSE	FALSE	NA	NA	NA	NA	-3.94452863514136	3.4421191836654	-0.019855175285522
chr1	49193195	49242641	ENSG00000162373	-	BEND5	544	FALSE	FALSE	FALSE	NA	NA	2.5598171819076	NA	-3.65279030076667	4.82670969650375	0.388309354493897
chr1	50459990	50461874	ENSG00000227839	+	AL645730.2	NA	FALSE	FALSE	FALSE	NA	NA	NA	NA	-2.16558951081509	-2.05024490910378	-0.230389848370427
chr1	50513686	50669458	ENSG00000162374	+	ELAVL4	4290	FALSE	FALSE	FALSE	NA	NA	NA	NA	-1.20828957554204	-0.229917276088398	-0.0189973290158501
chr1	50883222	50889172	ENSG00000142700	-	DMRTA2	645	FALSE	FALSE	TRUE	NA	NA	1.6839579768293	NA	1.19262613266659	-3.91679292505624	0.0723582761809478
chr1	50905150	51425935	ENSG00000185104	-	FAF1	1488	FALSE	FALSE	FALSE	NA	NA	1.15464788609959	NA	1.43734183071086	-8.10450671058987	-0.0405388830597379
chr1	51426417	51440305	ENSG00000123080	+	CDKN2C	361.2	FALSE	FALSE	FALSE	NA	NA	1.0773219606115	NA	2.81358287426705	-10.0072805621626	-0.199364319588344
chr1	51567906	51613752	ENSG00000204006	+	C1orf185	NA	FALSE	FALSE	FALSE	NA	NA	NA	NA	3.22764444986289	-10.1006183010684	-0.229796270446672
chr1	51701943	51739127	ENSG00000123091	+	RNF11	454.6	FALSE	FALSE	FALSE	NA	NA	1.3078388492446	NA	3.87786093428524	-10.2740454931708	-0.118216042875847
chr1	51752930	51810788	ENSG00000085831	-	TTC39A	1714	FALSE	FALSE	FALSE	NA	NA	1.34874203392685	NA	3.78946891971017	-10.3593909427885	-0.151888331179091
chr1	51819935	51985000	ENSG00000085832	-	EPS15	680	FALSE	FALSE	FALSE	NA	NA	1.04245056100388	NA	3.68531211363398	-10.5744253796623	-0.178289747675125
chr1	52042851	52254889	ENSG00000117859	+	OSBPL9	1488	FALSE	FALSE	FALSE	NA	NA	1.10615856565319	NA	3.69210846991667	-10.7047070064787	-0.0237641470034312
chr1	52254863	52344477	ENSG00000078618	-	NRD1	NA	FALSE	FALSE	FALSE	NA	NA	-1.04344746427824	NA	3.77101038817896	-10.277233602176	-0.0930439264375619
chr1	52373628	52456436	ENSG00000169213	-	RAB3B	544	FALSE	FALSE	FALSE	NA	NA	-1.02632333812217	NA	3.60749099712606	-9.3076095055217	-0.102134961024486
chr1	52485803	52521843	ENSG00000117862	-	TXNDC12	324.5	FALSE	FALSE	FALSE	NA	NA	1.03899296488939	NA	3.32069964415582	-10.0480132812874	-0.191145585701132
chr1	52497775	52499488	ENSG00000198841	-	KTI12	324.5	FALSE	FALSE	FALSE	NA	NA	-1.02262193546574	NA	3.32298910249556	-10.0805989181171	-0.14848730771187
chr1	52521797	52556388	ENSG00000134717	+	BTF3L4	680	FALSE	FALSE	FALSE	NA	NA	1.06832499934531	NA	3.36569987581232	-10.0125019185153	-0.223556940831568
chr1	52608046	52812358	ENSG00000157077	+	ZFYVE9	950	FALSE	FALSE	FALSE	NA	NA	1.11890514620496	NA	3.50604266946559	-9.72058105643976	-0.163292289775074
chr1	52811395	52831865	ENSG00000154222	-	CC2D1B	1064	FALSE	FALSE	FALSE	NA	NA	-1.1479613512778	NA	3.35314517768463	-9.55705791623121	-0.128435215375119
chr1	52838501	52870131	ENSG00000085840	-	ORC1	4290	FALSE	FALSE	FALSE	NA	NA	-1.11322892704112	NA	3.43864951435762	-9.48370071120952	-0.133727939607522
chr1	52870236	52886511	ENSG00000134748	+	PRPF38A	645	FALSE	FALSE	FALSE	NA	NA	-1.07784872299202	NA	3.48749275168513	-9.44179844601929	-0.136751189120632
chr1	52873954	53019159	ENSG00000134744	-	ZCCHC11	NA	FALSE	FALSE	FALSE	NA	NA	1.06715344104217	NA	3.76309886145794	-9.28852503995922	-0.0574943550337987
chr1	53068044	53074723	ENSG00000116157	+	GPX7	886	FALSE	FALSE	FALSE	NA	NA	NA	NA	4.08924347867473	-9.07941979721168	0.0820132363580974
chr1	53099016	53135355	ENSG00000182183	+	FAM159A	NA	FALSE	FALSE	FALSE	NA	NA	NA	NA	4.12087367094721	-9.08171647538502	0.0915260571093348
chr1	53152508	53164038	ENSG00000162377	-	COA7	987	FALSE	FALSE	FALSE	NA	NA	-1.08853489087801	NA	4.25330993540966	-9.13276284665814	0.0192560190732403
chr1	53192126	53293014	ENSG00000162378	+	ZYG11B	645	FALSE	FALSE	FALSE	NA	NA	1.08047007682576	NA	4.41119988768301	-9.15956664143558	-0.0871562675499458
chr1	53308183	53360670	ENSG00000203995	+	ZYG11A	176.1	FALSE	FALSE	FALSE	NA	NA	1.07466395089224	NA	4.23052478611805	-9.05797141786584	-0.112908405665292
chr1	53361656	53392884	ENSG00000121310	-	ECHDC2	4290	FALSE	FALSE	FALSE	NA	NA	NA	NA	3.9389925296361	-9.03635334051358	-0.113884566203193
chr1	53392901	53517375	ENSG00000116171	+	SCP2	987	FALSE	FALSE	FALSE	NA	NA	1.06283089939213	NA	3.40958606692568	-9.01128392613753	-0.134318241490026
chr1	53527854	53551174	ENSG00000174348	+	PODN	544	FALSE	FALSE	FALSE	NA	NA	NA	NA	3.3267224868574	-8.93300613471246	-0.153727184645499
chr1	53552855	53608289	ENSG00000162383	-	SLC1A7	645	FALSE	FALSE	FALSE	NA	NA	NA	NA	3.63795476883256	-8.72665963202252	-0.166203714094948
chr1	53662101	53679869	ENSG00000157184	+	CPT2	987	FALSE	FALSE	FALSE	NA	NA	1.16924796583379	NA	3.5722531225173	-9.34542558735538	-0.146728454634059
chr1	53679771	53686289	ENSG00000162384	-	C1orf123	324.5	FALSE	FALSE	FALSE	NA	NA	1.04995314868508	NA	3.5722531225173	-9.34542558735538	-0.146728454634059
chr1	53692564	53704282	ENSG00000162385	-	MAGOH	1714	FALSE	FALSE	FALSE	NA	NA	-1.04237000683862	NA	3.47706731816886	-9.39428720071242	-0.135961751272002
chr1	53711217	53793742	ENSG00000157193	-	LRP8	361.2	FALSE	FALSE	FALSE	NA	NA	-1.01251956415024	NA	3.19247008236137	-9.56723489818449	-0.0973835999766244
chr1	53925072	53933161	ENSG00000143006	+	DMRTB1	324.5	FALSE	FALSE	TRUE	NA	NA	NA	NA	2.54293173715089	-9.91946192388167	-0.0483652863988651
chr1	53971910	54199877	ENSG00000174332	-	GLIS1	645	FALSE	TRUE	TRUE	NA	163.884272997033	-1.21024015454375	FALSE	2.08750226068251	-9.94444162545192	-0.00778892271560301
chr1	54231133	54304533	ENSG00000058804	-	NDC1	886	FALSE	FALSE	FALSE	NA	NA	-1.02481674758816	NA	2.70199874344844	-9.71847924169016	-0.104201644658786
chr1	54317392	54356407	ENSG00000058799	-	YIPF1	4290	FALSE	FALSE	FALSE	NA	NA	1.05547938776825	NA	3.33574895214353	-9.56041098562408	-0.143118458099199
chr1	54356912	54376759	ENSG00000211452	+	DIO1	680	FALSE	FALSE	FALSE	NA	NA	NA	NA	3.676875346964	-9.49861338152892	-0.10347385531049
chr1	54382247	54411602	ENSG00000081870	-	HSPB11	220.2	FALSE	FALSE	FALSE	NA	NA	1.04667600681306	NA	3.71921719853787	-9.46927250081868	-0.0840798614841084
chr1	54411750	54433841	ENSG00000116212	+	LRRC42	544	FALSE	FALSE	FALSE	NA	NA	1.00375972866861	NA	3.78401289640795	-9.42437604716853	-0.0544038080105906
chr1	54474412	54483856	ENSG00000203985	-	LDLRAD1	680	FALSE	FALSE	FALSE	NA	NA	NA	NA	3.78003917608923	-9.38077283960193	-0.10671680325583
chr1	54497347	54519177	ENSG00000116209	-	TMEM59	645	FALSE	FALSE	FALSE	NA	NA	1.16273271367602	NA	3.72146328011829	-9.38423112081594	-0.160903086952224
chr1	54519260	54578192	ENSG00000116205	+	TCEANC2	544	FALSE	FALSE	FALSE	NA	NA	1.00893508291645	NA	3.63522712157903	-9.36993971035911	-0.133863966670002
chr1	54569968	54571750	ENSG00000212670	+	AL161915.1	NA	FALSE	FALSE	FALSE	NA	NA	-1.22457976815326	NA	3.55003031131846	-9.3538349698558	-0.096207245495223
chr1	54598747	54619443	ENSG00000157211	-	CDCP2	645	FALSE	FALSE	FALSE	NA	NA	NA	NA	3.5028713152581	-9.33741807795359	-0.0123361979092237
chr1	54606897	54665746	ENSG00000256407	-	RP11-446E24.4	NA	FALSE	FALSE	FALSE	NA	NA	NA	NA	3.50559551624268	-9.3303001370173	0.000537423715918979
chr1	54635333	54637997	ENSG00000248835	-	AL357673.1	104.7	FALSE	FALSE	FALSE	NA	NA	1.33024227465238	NA	3.49983200746756	-9.33636009484638	-0.0069311460846464
chr1	54638009	54665709	ENSG00000215883	-	CYB5RL	324.5	FALSE	FALSE	FALSE	NA	NA	1.35960727601144	NA	3.51204811378144	-9.32351589030788	0.00889864033206376
chr1	54649714	54691137	ENSG00000116221	+	MRPL37	950	FALSE	FALSE	FALSE	NA	NA	-1.06696301747763	NA	3.52122477620225	-9.31386802051273	0.0207891172997513
chr1	54691105	54879152	ENSG00000157216	-	SSBP3	361.2	FALSE	FALSE	FALSE	NA	NA	1.00910578393389	NA	3.5448430022487	-9.22773890941939	0.0634749283046116
chr1	54703710	54704736	ENSG00000198711	+	SSBP3-AS1	324.5	FALSE	FALSE	FALSE	NA	NA	NA	NA	3.45202657528023	-9.27470195972567	0.0450396482081938
chr1	55007930	55104865	ENSG00000162390	+	ACOT11	680	FALSE	FALSE	FALSE	NA	NA	-1.13248079851518	NA	3.01220192800986	-6.04250522425955	0.0250379566315968
chr1	55074855	55089229	ENSG00000162391	-	FAM151A	886	FALSE	FALSE	FALSE	NA	NA	-3.21469125863495	NA	2.92342409525707	-5.28959767784734	0.0470407062345304
chr1	55107459	55207981	ENSG00000271723	+	MROH7-TTC4	454.6	FALSE	FALSE	FALSE	NA	NA	NA	NA	2.39579863849269	-3.26033096278689	0.0444040786662488
chr1	55107463	55175939	ENSG00000184313	+	MROH7	220.2	FALSE	FALSE	FALSE	NA	NA	NA	NA	2.46631986088166	-3.46852110033108	0.0484418715666529
chr1	55181495	55208330	ENSG00000243725	+	TTC4	4290	FALSE	FALSE	FALSE	NA	NA	-1.09774138080776	NA	2.23770355104125	-2.78072125731571	0.0362947382377501
chr1	55222571	55230187	ENSG00000162396	-	PARS2	1488	FALSE	FALSE	FALSE	NA	NA	1.05582750227699	NA	2.15494640475465	-2.3914113080111	0.0421559614650375
chr1	55245385	55266940	ENSG00000006555	-	TTC22	544	FALSE	FALSE	FALSE	NA	NA	NA	NA	2.17044249532009	-1.62360690086452	0.0834174020999017
chr1	55271736	55307925	ENSG00000162398	+	C1orf177	220.2	FALSE	FALSE	FALSE	NA	NA	NA	NA	2.17179764465342	-1.1830897833648	0.0977377042434922
chr1	55315306	55352891	ENSG00000116133	-	DHCR24	680	FALSE	FALSE	FALSE	NA	NA	1.01418606388311	NA	2.15421664799901	-0.273639492094903	0.107793363199586
chr1	55446465	55457966	ENSG00000143001	+	TMEM61	324.5	FALSE	FALSE	FALSE	NA	NA	NA	NA	2.06162056886761	2.24472898240587	0.0811305375172794
chr1	55464606	55476556	ENSG00000162399	+	BSND	361.2	FALSE	FALSE	FALSE	NA	NA	NA	NA	2.09628343716305	2.52929445887362	0.0714501021645297
chr1	55505221	55530525	ENSG00000169174	+	PCSK9	1488	FALSE	FALSE	FALSE	NA	NA	NA	NA	2.40254316728862	3.86776581009936	0.00626571594621339
chr1	55532032	55680786	ENSG00000162402	-	USP24	645	FALSE	FALSE	FALSE	NA	NA	-1.11366404975313	NA	2.81843221903403	6.29336922778427	0.000374076253050707
chr1	56960419	57110974	ENSG00000162407	-	PPAP2B	NA	FALSE	FALSE	FALSE	NA	NA	1.04665192355287	NA	-2.89607622861625	9.28185070160749	0.20943079796078
chr1	57110995	57181008	ENSG00000162409	+	PRKAA2	810	FALSE	FALSE	FALSE	NA	NA	1.21436454585101	NA	-2.92242238748816	9.04814131935627	0.0635259038706178
chr1	57184477	57285369	ENSG00000187889	-	C1orf168	NA	FALSE	FALSE	FALSE	NA	NA	NA	NA	-2.89934680011156	8.9126646274465	0.25145029435663
chr1	57320479	57383894	ENSG00000157131	+	C8A	544	FALSE	FALSE	FALSE	NA	NA	NA	NA	-2.82908914921401	8.85367040874646	0.401487339393259
chr1	57394883	57431813	ENSG00000021852	-	C8B	544	FALSE	FALSE	FALSE	NA	NA	NA	NA	-2.9183344672571	8.95580926197617	0.398806513930998
chr1	57460451	59012406	ENSG00000173406	-	DAB1	987	FALSE	FALSE	FALSE	NA	NA	1.53481848375495	NA	-2.18321493652553	3.72757430559998	0.373043128898252
chr1	58881056	59012474	ENSG00000162600	-	OMA1	1488	FALSE	FALSE	FALSE	NA	NA	-1.08517110117211	NA	-0.090016460769439	-0.496397351721318	0.409420541808869
chr1	59041099	59043166	ENSG00000184292	-	TACSTD2	324.5	FALSE	FALSE	FALSE	NA	NA	NA	NA	0.511929440062582	0.76006993151989	0.31668459961671
chr1	59120411	59165764	ENSG00000162601	-	MYSM1	645	FALSE	FALSE	TRUE	NA	NA	1.19466042082674	NA	1.57814033336379	1.32726495538952	0.225719457155251
chr1	59246465	59249785	ENSG00000177606	-	JUN	680	FALSE	FALSE	TRUE	NA	NA	-1.00051258476209	NA	1.95983817543746	0.995615637189638	0.270027193271839
chr1	59762310	60233347	ENSG00000172456	+	FGGY	1292	FALSE	FALSE	FALSE	NA	NA	1.03526366617005	NA	-0.601002616089781	2.57040226784859	0.171962577880632
chr1	60280458	60342050	ENSG00000134709	+	HOOK1	1064	FALSE	FALSE	FALSE	NA	NA	1.12177770249055	NA	-1.32888033507007	10.6741865233753	-0.155251996330143
chr1	60358980	60392462	ENSG00000134716	-	CYP2J2	454.6	FALSE	FALSE	FALSE	NA	NA	-1.25725077845022	NA	-1.55055256904139	10.7957208853914	0.0267843705911952
chr1	60452941	60539442	ENSG00000162598	-	C1orf87	NA	FALSE	FALSE	FALSE	NA	NA	NA	NA	-1.88082836303289	10.7131049126816	0.0287498300536994
chr1	61330931	61928465	ENSG00000162599	+	NFIA	987	FALSE	FALSE	TRUE	NA	NA	1.04405181735998	NA	3.0997052349354	-5.03708178804566	0.0985530432605037
chr1	62146718	62191095	ENSG00000162604	-	TM2D1	1064	FALSE	FALSE	FALSE	NA	NA	1.26152209812077	NA	0.484279763016348	-2.98996711081233	-0.107498087010442
chr1	62208149	62629592	ENSG00000132849	+	INADL	NA	FALSE	FALSE	FALSE	NA	NA	1.18125616233627	NA	-0.818996265720385	-3.7640250139825	-0.0206617029620443
chr1	62660503	62678000	ENSG00000240563	+	L1TD1	97.4	FALSE	FALSE	FALSE	NA	NA	NA	NA	-1.46773682213332	-3.99448382553756	0.0477520842418135
chr1	62702651	62785085	ENSG00000132854	-	KANK4	361.2	FALSE	FALSE	FALSE	NA	NA	NA	NA	-1.14706354927526	-4.42148751998983	0.0245250375754057
chr1	62901968	62917475	ENSG00000162607	+	USP1	645	FALSE	FALSE	FALSE	NA	NA	1.15003104483016	NA	-0.320048387558847	-3.31532624310791	-0.111426887260799
chr1	62920399	63153969	ENSG00000116641	-	DOCK7	1488	FALSE	FALSE	FALSE	NA	NA	1.03230934585458	NA	0.249407993553411	-1.74845156641722	-0.186922657428666
chr1	63063158	63071830	ENSG00000132855	+	ANGPTL3	544	FALSE	FALSE	FALSE	NA	NA	NA	NA	0.446675228981189	-1.05075250257607	-0.219244486146722
chr1	63073437	63075249	ENSG00000269624	+	AL138847.1	104.7	FALSE	FALSE	FALSE	NA	NA	NA	NA	0.446675228981189	-1.05075250257607	-0.219244486146722
chr1	63249806	63331184	ENSG00000125703	+	ATG4C	645	FALSE	FALSE	FALSE	NA	NA	-1.02275098376182	NA	0.507644647081934	-3.64815542427947	-0.187165100256118
chr1	63788730	63790797	ENSG00000187140	+	FOXD3	454.6	FALSE	FALSE	TRUE	NA	NA	1.4575832570148	NA	0.0531554042897149	-4.14532600016346	-0.0568638080751178
chr1	63833261	63904233	ENSG00000088035	+	ALG6	1488	FALSE	FALSE	FALSE	NA	NA	-1.10897655872607	NA	-0.11053295608146	-2.3581522349707	-0.117069813294502
chr1	63906441	64059392	ENSG00000142856	-	ITGB3BP	361.2	FALSE	FALSE	FALSE	NA	NA	-1.063386300284	NA	-0.8296421310535	-1.22179733600933	-0.110806174140301
chr1	63989043	64038364	ENSG00000203965	+	EFCAB7	1488	FALSE	FALSE	FALSE	NA	NA	1.01813271422325	NA	-1.02087971956465	-1.05689416157061	-0.123863891640542
chr1	64014588	64015405	ENSG00000116652	+	DLEU2L	18.8	FALSE	FALSE	FALSE	NA	NA	1.13357333273454	NA	-1.09163539729996	-1.04375912624449	-0.133664024851272
chr1	64058947	64125916	ENSG00000079739	+	PGM1	886	FALSE	FALSE	FALSE	NA	NA	1.15198262120906	NA	-1.5536536204806	-1.43987619061249	-0.168288890609076
chr1	64239693	64647181	ENSG00000185483	+	ROR1	645	FALSE	FALSE	FALSE	NA	NA	1.15492125303664	NA	-2.4521280262173	-2.43691312797257	-0.0184309648237685
chr1	64669310	64733051	ENSG00000177414	+	UBE2U	220.2	FALSE	FALSE	FALSE	NA	NA	NA	NA	-1.66200129331635	-4.54375618277281	-0.0785772950631015
chr1	64936428	65158741	ENSG00000158966	+	CACHD1	950	FALSE	FALSE	FALSE	NA	NA	1.08531808556422	NA	0.12993018159899	-9.02944870112908	-0.0352416602629435
chr1	65210778	65298915	ENSG00000162437	+	RAVER2	1292	FALSE	FALSE	FALSE	NA	NA	-1.06582983143069	NA	1.8811492253312	-5.46430997665884	-0.145726599178341
chr1	65298912	65432187	ENSG00000162434	-	JAK1	544	FALSE	FALSE	FALSE	NA	NA	1.06734114726369	NA	2.87701938235828	-3.4712832025975	-0.154748822987077
chr1	65613232	65697828	ENSG00000162433	+	AK4	454.6	FALSE	FALSE	FALSE	NA	NA	-1.07804927351364	NA	4.00392835756413	-1.42103781910488	-0.201094927043843
chr1	65713902	65881552	ENSG00000116675	+	DNAJC6	544	FALSE	FALSE	FALSE	NA	NA	1.26854233986729	NA	4.55618037828193	-0.433906741668177	-0.148068670103789
chr1	65886248	66107242	ENSG00000116678	+	LEPR	361.2	FALSE	FALSE	FALSE	NA	NA	1.14748250138215	NA	4.55011857711869	-2.30854039484436	-0.235882122586167
chr1	65886270	65901690	ENSG00000213625	+	LEPROT	645	FALSE	FALSE	FALSE	NA	NA	1.08407432932066	NA	4.54412004948386	-0.618939865935902	-0.158852380022583
chr1	66258197	66840259	ENSG00000184588	+	PDE4B	950	FALSE	FALSE	FALSE	NA	NA	1.41237569636353	NA	-0.187954147971203	-4.55427192950233	0.36104393161498
chr1	66999066	67213982	ENSG00000118473	+	SGIP1	1488	FALSE	FALSE	FALSE	NA	NA	1.10377028593308	NA	0.450792260096175	-2.16953711930265	0.322114974972937
chr1	67131547	67142710	ENSG00000248458	-	AL139147.1	NA	FALSE	FALSE	FALSE	NA	NA	NA	NA	0.6657276690589	-2.33140577289704	0.353878530326158
chr1	67218142	67244470	ENSG00000152760	+	TCTEX1D1	950	FALSE	FALSE	FALSE	NA	NA	NA	NA	1.72467197325186	-2.20632041056695	0.249203493653099
chr1	67263424	67266939	ENSG00000172410	-	INSL5	454	FALSE	FALSE	FALSE	NA	NA	NA	NA	1.85741609429721	-2.66764774500334	0.136249070692666
chr1	67278568	67390570	ENSG00000152763	-	WDR78	987	FALSE	FALSE	FALSE	NA	NA	-1.1189026372922	NA	1.86451509800804	-3.54369094589834	0.0876584316018515
chr1	67390578	67454302	ENSG00000198160	+	MIER1	645	FALSE	FALSE	FALSE	NA	NA	1.0390025191884	NA	2.02311093038939	-5.01079931743704	0.105136031716481
chr1	67465015	67519782	ENSG00000116704	-	SLC35D1	645	FALSE	FALSE	FALSE	NA	NA	-1.00078315914075	NA	2.21405874049289	-5.64836887963057	0.0258121359531823
chr1	67557848	67697536	ENSG00000203963	-	C1orf141	220.2	FALSE	FALSE	FALSE	NA	NA	NA	NA	2.77139313914663	-5.65648538126358	-0.0254583948658627
chr1	67632083	67725662	ENSG00000162594	+	IL23R	220.2	FALSE	FALSE	FALSE	NA	NA	NA	NA	2.99546982981623	-5.4376136068172	0.0255182481337134
chr1	67773047	67862583	ENSG00000081985	+	IL12RB2	361.2	FALSE	FALSE	FALSE	NA	NA	-1.03227781986595	NA	3.45609554531834	-3.91234815181075	0.0319760643929998
chr1	67873493	67896098	ENSG00000142864	-	SERBP1	950	FALSE	FALSE	FALSE	NA	NA	-1.04318717803613	NA	3.64988156643528	-3.59927269767428	0.0686087281341994
chr1	68150744	68154021	ENSG00000116717	+	GADD45A	645	FALSE	FALSE	FALSE	NA	NA	1.96088792171213	NA	4.48926021878477	-4.13689524770357	0.0805226655826985
chr1	68167149	68299150	ENSG00000172380	-	GNG12	645	FALSE	FALSE	FALSE	NA	NA	1.09080919941954	NA	4.16732709965164	-5.64698934582069	0.0685756850425958
chr1	68511645	68517314	ENSG00000162595	-	DIRAS3	361.2	FALSE	FALSE	FALSE	NA	NA	2.02409003455837	NA	1.67126374581091	-3.20658541061344	-0.0389708617644287
chr1	68564142	68698803	ENSG00000116729	-	WLS	987	FALSE	FALSE	FALSE	NA	NA	1.17931130445223	NA	0.306081213080142	-0.934389440913859	0.0547746697092832
chr1	68894505	68915642	ENSG00000116745	-	RPE65	950	FALSE	FALSE	FALSE	NA	NA	NA	NA	-2.30920714839034	6.07984862172579	-0.0975622792519033
chr1	68939835	68962904	ENSG00000024526	-	DEPDC1	886	FALSE	FALSE	FALSE	NA	NA	1.20889455183157	NA	-2.57601586139348	7.62043745823581	-0.124793678716089
chr1	70034081	70617628	ENSG00000033122	+	LRRC7	645	FALSE	FALSE	FALSE	NA	NA	NA	NA	-0.86651676567995	-3.5139984630404	-0.13581252630174
chr1	70610488	70671303	ENSG00000066557	-	LRRC40	645	FALSE	FALSE	FALSE	NA	NA	-1.0678648065053	NA	1.59639141415932	-0.187115918914555	-0.0234251339093305
chr1	70671365	70718735	ENSG00000116754	+	SRSF11	645	FALSE	FALSE	FALSE	NA	NA	-1.02227967967993	NA	1.82017613096434	0.934657885117018	-0.0465562658895603
chr1	70726271	70820417	ENSG00000118454	-	ANKRD13C	1488	FALSE	FALSE	FALSE	NA	NA	1.1551985519968	NA	2.13854143127959	3.01694654092694	-0.0988727795087445
chr1	70820488	70851022	ENSG00000197568	+	HHLA3	176.1	FALSE	FALSE	FALSE	NA	NA	1.31868884259851	NA	2.37402598803756	4.35555024062035	-0.119512068845334
chr1	70876901	70905534	ENSG00000116761	+	CTH	4290	FALSE	FALSE	FALSE	NA	NA	-1.22155989730228	NA	2.60932576170391	6.79784039393129	-0.0946245462490208
chr1	71318036	71513491	ENSG00000050628	-	PTGER3	950	FALSE	FALSE	FALSE	NA	NA	-2.81408808855972	NA	-0.12627546316927	8.01127425400567	-0.00980762089690089
chr1	71528974	71546980	ENSG00000132485	-	ZRANB2	987	FALSE	FALSE	FALSE	NA	NA	-1.00557623634386	NA	-0.526392182301405	10.3528363049575	-0.0419680973195131
chr1	71861623	72748417	ENSG00000172260	-	NEGR1	544	FALSE	FALSE	FALSE	NA	NA	NA	NA	-4.2783834006053	9.30779924649804	-0.108765955112706
chr1	74491699	74663871	ENSG00000162620	-	LRRIQ3	361.2	FALSE	FALSE	FALSE	NA	NA	1.25115176664716	NA	-4.39414530316397	10.4959476969196	-0.179582923632967
chr1	74663896	74699770	ENSG00000254685	+	FPGT	680	FALSE	FALSE	FALSE	NA	NA	-1.07276193544405	NA	-4.49197872416968	10.3858927979155	-0.141334099948983
chr1	74663919	75009666	ENSG00000259030	+	FPGT-TNNI3K	544	FALSE	FALSE	FALSE	NA	NA	NA	NA	-4.38310580870253	7.66208971748661	-0.0699358130534438
chr1	74663947	75010112	ENSG00000116783	+	TNNI3K	544	FALSE	FALSE	FALSE	NA	NA	NA	NA	-4.38342591924318	7.6590501988753	-0.0699004220469939
chr1	74935562	74978298	ENSG00000162621	-	LRRC53	361.2	FALSE	FALSE	FALSE	NA	NA	NA	NA	-4.31648837284993	5.14806559720021	-0.0738988001511365
chr1	75033795	75139422	ENSG00000178965	-	C1orf173	NA	FALSE	FALSE	FALSE	NA	NA	NA	NA	-4.56360831943461	6.34849266232113	-0.0254401416551366
chr1	75171170	75199092	ENSG00000116791	-	CRYZ	1488	FALSE	FALSE	FALSE	NA	NA	-1.26716146422059	NA	-4.12272137684479	6.20866525970554	0.0909183125336339
chr1	75198836	75232362	ENSG00000162623	+	TYW3	645	FALSE	FALSE	FALSE	NA	NA	-1.24447594499479	NA	-3.8938619614521	4.85508864947922	0.0649646447448677
chr1	75594119	75627218	ENSG00000162624	+	LHX8	680	FALSE	FALSE	TRUE	NA	NA	1.2441363305803	NA	-3.12320260644625	-2.51369786386445	0.104533761426143
chr1	75667816	76076801	ENSG00000137968	-	SLC44A5	1488	FALSE	FALSE	FALSE	NA	NA	1.88285079607487	NA	-1.10992799332496	-3.2816502932484	-0.122095739040806
chr1	76190036	76253260	ENSG00000117054	+	ACADM	645	FALSE	FALSE	FALSE	NA	NA	1.03392842089239	NA	1.20109971461321	0.971907576669443	-0.102371870600219
chr1	76251879	76260764	ENSG00000137955	+	RABGGTB	4290	FALSE	FALSE	FALSE	NA	NA	-1.22249671248146	NA	0.871082110745695	1.70509597167432	-0.102362957919742
chr1	76262567	76378923	ENSG00000057468	+	MSH4	1714	FALSE	FALSE	FALSE	NA	NA	-1.2359691546413	NA	0.539409997691681	2.09673422356088	-0.0997826855701782
chr1	76384558	76398116	ENSG00000154007	-	ASB17	220.2	FALSE	FALSE	FALSE	NA	NA	NA	NA	0.132896680680918	2.48350832699385	-0.0767333113707984
chr1	76540404	77100286	ENSG00000184005	+	ST6GALNAC3	361.2	FALSE	FALSE	FALSE	NA	NA	-1.13726752174102	NA	-2.98761268971842	3.09508102256658	0.140475328397412
chr1	77333126	77531396	ENSG00000117069	+	ST6GALNAC5	544	FALSE	FALSE	FALSE	NA	NA	1.03955901398387	NA	-2.08467820553335	-3.0410708669941	0.120753589407743
chr1	77554675	77685115	ENSG00000142892	-	PIGK	1488	FALSE	FALSE	FALSE	NA	NA	-1.0186498316004	NA	-0.855697906631363	-6.30908520632623	0.00396512460896661
chr1	77747736	78025651	ENSG00000154027	+	AK5	645	FALSE	FALSE	FALSE	NA	NA	1.6179419398112	NA	1.14338535252124	-8.7944333373808	-0.057298588316365
chr1	78028101	78149104	ENSG00000036549	-	ZZZ3	NA	FALSE	FALSE	TRUE	NA	NA	1.06566186486375	NA	3.01998895175059	-7.3518712991788	-0.238065435465566
chr1	78161672	78225537	ENSG00000077254	-	USP33	544	FALSE	FALSE	FALSE	NA	NA	1.08233692971197	NA	3.3955575789739	-3.79982129071323	-0.226594063504076
chr1	78245309	78344106	ENSG00000180488	+	FAM73A	NA	FALSE	FALSE	FALSE	NA	NA	1.07637163520792	NA	3.59488677784103	-0.948750321957757	-0.132520703347365
chr1	78354198	78409580	ENSG00000162614	+	NEXN	680	FALSE	FALSE	FALSE	NA	NA	1.20901193693698	NA	3.14490721239354	1.26841198105741	-0.0914252570272967
chr1	78409740	78444794	ENSG00000162613	-	FUBP1	987	FALSE	FALSE	FALSE	NA	NA	-1.17998585973827	NA	2.83805424381423	2.1822057225228	-0.0730699113647049
chr1	78444859	78483648	ENSG00000162616	+	DNAJB4	645	FALSE	FALSE	FALSE	NA	NA	-1.08563518537413	NA	2.56123141469736	2.99892134361903	-0.0376435231944332
chr1	78445226	78604133	ENSG00000137960	+	GIPC2	544	FALSE	FALSE	FALSE	NA	NA	1.54314100415449	NA	2.36455477813077	3.89115571561156	0.0117834777636481
chr1	78769568	79005434	ENSG00000122420	+	PTGFR	361.2	FALSE	FALSE	FALSE	NA	NA	NA	NA	-1.61363861591526	9.89336330979221	0.309275354973816
chr1	79085607	79111830	ENSG00000137959	+	IFI44L	454.6	FALSE	FALSE	FALSE	NA	NA	-1.7069523127507	NA	-3.53587009132547	10.2545143937526	0.17428571065656
chr1	79115481	79129763	ENSG00000137965	+	IFI44	104.7	FALSE	FALSE	FALSE	NA	NA	NA	NA	-3.70394559242239	10.2772026363268	0.192125199501428
chr1	79355449	79472403	ENSG00000162618	-	ELTD1	NA	FALSE	FALSE	FALSE	NA	NA	NA	NA	-5.30257919668471	9.82098914163515	-0.103518713707236
chr1	81771845	82458120	ENSG00000117114	+	LPHN2	NA	FALSE	FALSE	FALSE	NA	NA	1.02788800849314	NA	-3.67452541826198	10.4603435522659	0.128689799591499
chr1	84330711	84464833	ENSG00000137941	-	TTLL7	987	FALSE	FALSE	FALSE	NA	NA	1.1123693886743	NA	-1.821666798221	-9.63155555318837	-0.258913109583159
chr1	84543745	84704181	ENSG00000142875	+	PRKACB	680	FALSE	FALSE	FALSE	NA	NA	1.07731763935033	NA	-0.789843473413771	-7.38842910745769	-0.29212803777517
chr1	84764049	84855640	ENSG00000203943	+	SAMD13	680	FALSE	FALSE	FALSE	NA	NA	1.01406818009842	NA	0.432492349563313	-6.22849233005446	-0.160220742128882
chr1	84864215	84880701	ENSG00000137976	+	DNASE2B	645	FALSE	FALSE	FALSE	NA	NA	NA	NA	0.834717854115938	-6.67745914877566	-0.193916652694535
chr1	84944942	84963473	ENSG00000117133	+	RPF1	4290	FALSE	FALSE	FALSE	NA	NA	-1.01246762236259	NA	1.5806427466257	-7.66679106056339	-0.250536002895421
chr1	84964008	84972248	ENSG00000174021	-	GNG5	454.6	FALSE	FALSE	FALSE	NA	NA	1.00800386715875	NA	1.70497885642104	-7.69253863275592	-0.243529658486284
chr1	85015289	85040163	ENSG00000117151	-	CTBS	950	FALSE	FALSE	FALSE	NA	NA	1.4364830074727	NA	2.18599504106411	-7.70262146077753	-0.197914936579473
chr1	85093913	85100703	ENSG00000180869	-	C1orf180	NA	FALSE	FALSE	FALSE	NA	NA	NA	NA	2.75113383305675	-7.88447585696448	-0.231794479130145
chr1	85109390	85156486	ENSG00000117155	-	SSX2IP	680	FALSE	FALSE	FALSE	NA	NA	1.21411834451292	NA	2.99766260047776	-8.31995985853071	-0.273775968955786
chr1	85277285	85358896	ENSG00000171517	-	LPAR3	680	FALSE	FALSE	FALSE	NA	NA	-1.04576547498292	NA	1.63023133285715	-7.77860414025355	-0.246455837423038
chr1	85391268	85462796	ENSG00000153898	-	MCOLN2	1064	FALSE	FALSE	FALSE	NA	NA	1.07747617693708	NA	1.30754098523283	-6.18048387452207	-0.32472381440981
chr1	85464830	85598821	ENSG00000162643	+	WDR63	987	FALSE	FALSE	FALSE	NA	NA	1.53372677228033	NA	1.52522402870348	-6.15118683393917	-0.272915672741781
chr1	85483765	85514182	ENSG00000055732	-	MCOLN3	1064	FALSE	FALSE	FALSE	NA	NA	1.60981246721542	NA	1.40512097880852	-6.26525290426619	-0.30621539217782
chr1	85622556	85666729	ENSG00000097096	-	SYDE2	645	FALSE	FALSE	FALSE	NA	NA	1.04076410138309	NA	2.17808328364101	-4.1139213500992	-0.17703343458186
chr1	85715639	85725355	ENSG00000162642	-	C1orf52	NA	FALSE	FALSE	FALSE	NA	NA	1.19933909005486	NA	2.52364157436028	-2.52565846549227	-0.0795448057902499
chr1	85731931	85742773	ENSG00000142867	-	BCL10	361.2	FALSE	FALSE	FALSE	NA	NA	1.25004980658826	NA	2.52364157436028	-2.52565846549227	-0.0795448057902499
chr1	85784164	86043933	ENSG00000153904	-	DDAH1	680	FALSE	FALSE	FALSE	NA	NA	1.40585518581126	NA	0.706970919110409	0.26888023531137	-0.144225537256732
chr1	86046444	86049645	ENSG00000142871	+	CYR61	NA	FALSE	FALSE	FALSE	NA	NA	1.46454605682238	NA	-0.449216546779337	2.05750674838364	-0.251801228502723
chr1	86115106	86174116	ENSG00000117174	-	ZNHIT6	4290	FALSE	FALSE	FALSE	NA	NA	-1.05505287863806	NA	-1.37693391907423	2.60457711726508	-0.349420014647792
chr1	86194916	86622626	ENSG00000171502	-	COL24A1	454.6	FALSE	FALSE	FALSE	NA	NA	1.77957747000271	NA	-2.57375242333851	0.695338019804811	-0.185695299709998
chr1	86814344	86862023	ENSG00000122417	-	ODF2L	361.2	FALSE	FALSE	FALSE	NA	NA	1.15105568674277	NA	-0.228088165596088	-5.0518861489739	-0.046533875692359
chr1	86889769	86922241	ENSG00000137975	+	CLCA2	361.2	FALSE	FALSE	FALSE	NA	NA	NA	NA	0.369723579235874	-3.99073033204796	-0.00957472547111311
chr1	86934051	86965972	ENSG00000016490	+	CLCA1	361.2	FALSE	FALSE	FALSE	NA	NA	NA	NA	0.76396366642749	-3.25492622654489	0.0136657777923157
chr1	87012761	87046437	ENSG00000016602	+	CLCA4	361.2	FALSE	FALSE	FALSE	NA	NA	NA	NA	1.57928410307953	-1.80857862895863	-0.010744645117458
chr1	87170259	87213867	ENSG00000097033	+	SH3GLB1	361.2	FALSE	FALSE	FALSE	NA	NA	1.12593329426236	NA	3.67395617736374	0.332874103095089	-0.139495252134228
chr1	87328132	87380107	ENSG00000183291	-	SEP15	NA	FALSE	FALSE	FALSE	NA	NA	1.13073956371236	NA	3.20616157318978	2.30377044413276	-0.211805197851316
chr1	87380331	87602334	ENSG00000153936	+	HS2ST1	680	FALSE	FALSE	FALSE	NA	NA	1.08955301887286	NA	2.11504942915903	4.26330106594607	-0.0568820583578646
chr1	87458692	87634884	ENSG00000267561	+	RP5-1052I5.2	NA	FALSE	FALSE	FALSE	NA	NA	NA	NA	1.60314143820047	5.16179352022837	0.0183099515297194
chr1	87794151	87814606	ENSG00000143013	+	LMO4	680	FALSE	FALSE	FALSE	NA	NA	-1.0289328526099	NA	-0.696779823774563	7.21241446396449	0.242695656333988
chr1	89149905	89301938	ENSG00000065243	+	PKN2	680	FALSE	FALSE	FALSE	NA	NA	1.10455629993389	NA	1.75032181058419	0.545950981229503	-0.305219797153592
chr1	89318615	89357627	ENSG00000137947	-	GTF2B	1488	FALSE	FALSE	TRUE	NA	NA	1.08982299213026	NA	1.79220412874138	0.476941436358712	-0.325418551911853
chr1	89401456	89458636	ENSG00000137944	-	CCBL2	361.2	FALSE	FALSE	FALSE	NA	NA	-1.15815777510245	NA	1.20131071902883	-1.21248822860063	-0.317824021215287
chr1	89445139	89458643	ENSG00000213516	-	RBMXL1	44.2	FALSE	FALSE	FALSE	NA	NA	1.04447256939145	NA	1.03814515115254	-1.64713937677348	-0.276296824610064
chr1	89472349	89488577	ENSG00000117226	-	GBP3	132	FALSE	FALSE	FALSE	NA	NA	NA	NA	0.918022521383382	-1.96709849742925	-0.245727469473281
chr1	89518002	89531043	ENSG00000117228	-	GBP1	220.2	FALSE	FALSE	FALSE	NA	NA	NA	NA	0.665446114424801	-2.41558806179835	-0.150224711133222
chr1	89571815	89616139	ENSG00000162645	-	GBP2	18	FALSE	FALSE	FALSE	NA	NA	NA	NA	0.523223079679657	-2.62561465149769	-0.0740870948297128
chr1	89597434	89641723	ENSG00000213512	-	GBP7	78	FALSE	FALSE	FALSE	NA	NA	NA	NA	0.479329765209702	-2.75911551647461	-0.0622283717333582
chr1	89646831	89664615	ENSG00000162654	-	GBP4	104.7	FALSE	FALSE	FALSE	NA	NA	NA	NA	0.465215093992143	-3.28304867833663	-0.067506756485228
chr1	89724633	89738544	ENSG00000154451	-	GBP5	132	FALSE	FALSE	FALSE	NA	NA	NA	NA	0.612340499297008	-4.42447576641634	-0.0527291691380558
chr1	89829617	89852020	ENSG00000183347	+	GBP6	361.2	FALSE	FALSE	FALSE	NA	NA	1.26147350438661	NA	1.49592066359947	-5.26254822975817	0.0137025745725466
chr1	89990395	90063423	ENSG00000197147	+	LRRC8B	361.2	FALSE	FALSE	FALSE	NA	NA	1.05912943259219	NA	3.45919300810119	-3.69227872160577	-0.103081091778953
chr1	90098631	90235462	ENSG00000171488	+	LRRC8C	544	FALSE	FALSE	FALSE	NA	NA	1.08224101773505	NA	3.88250546644251	-0.548678802402506	-0.0878391847358488
chr1	90098699	90398809	ENSG00000271949	+	RP11-302M6.4	NA	FALSE	FALSE	FALSE	NA	NA	NA	NA	4.07494360619997	1.50032152743909	-0.04423677495694
chr1	90286573	90402170	ENSG00000171492	+	LRRC8D	645	FALSE	FALSE	FALSE	NA	NA	1.06426539832185	NA	4.28993492808477	3.9085931914251	-0.00578799091048695
chr1	90460671	90501090	ENSG00000162664	+	ZNF326	361.2	FALSE	TRUE	TRUE	NA	NA	-1.07916552691193	NA	3.97678346804799	4.98573563896402	-0.0186741250312803
chr1	91177096	91182794	ENSG00000143032	-	BARHL2	645	FALSE	FALSE	TRUE	NA	NA	1.94790639634589	NA	0.375820474911116	1.97713679290737	-0.00848717950497591
chr1	91380859	91487829	ENSG00000122482	-	ZNF644	544	FALSE	TRUE	TRUE	NA	820.576575023299	1.04058708177513	FALSE	-0.00604357256860268	-0.72223358899577	-0.189160874445197
chr1	91726323	91870426	ENSG00000162669	-	HFM1	645	FALSE	FALSE	FALSE	NA	NA	1.41891001394389	NA	0.858847230962483	-1.95490054848601	-0.0831190200525597
chr1	91966408	91991321	ENSG00000097046	+	CDC7	1488	FALSE	FALSE	FALSE	NA	NA	1.03579673543045	NA	2.14476695108415	-4.15225231379726	0.0606296948045522
chr1	92145902	92371892	ENSG00000069702	-	TGFBR3	645	FALSE	FALSE	FALSE	NA	NA	-1.01447739086367	NA	2.58830998514694	-4.50740528838693	0.000523418513128414
chr1	92414928	92479983	ENSG00000137948	+	BRDT	361.2	FALSE	FALSE	FALSE	NA	NA	NA	NA	2.28218045014326	-6.85039490265553	-0.121977674779032
chr1	92495539	92529093	ENSG00000172031	+	EPHX4	4290	FALSE	FALSE	FALSE	NA	NA	1.18251793180938	NA	1.68771672658294	-7.15788757285986	-0.0452361743435482
chr1	92545862	92613393	ENSG00000189195	+	BTBD8	361.2	FALSE	FALSE	FALSE	NA	NA	-1.08631947228234	NA	1.37734683367318	-6.54743503403993	-0.00513439401139958
chr1	92632542	92650280	ENSG00000069712	+	KIAA1107	NA	FALSE	FALSE	FALSE	NA	NA	1.0841834840606	NA	1.31172165243684	-6.0308935799376	-0.0391874272704727
chr1	92683497	92711370	ENSG00000203910	+	C1orf146	361.2	FALSE	FALSE	FALSE	NA	NA	NA	NA	1.58741360865812	-6.63714191218855	-0.107094629126936
chr1	92711959	92764544	ENSG00000174842	-	GLMN	950	FALSE	FALSE	FALSE	NA	NA	-1.05246924717249	NA	1.84229834327407	-7.60664030402122	-0.0700649562250296
chr1	92764522	92867613	ENSG00000122484	+	RPAP2	645	FALSE	FALSE	FALSE	NA	NA	-1.00796775730198	NA	2.20105808898727	-9.46548681073345	-0.102940240854922
chr1	92940319	92952433	ENSG00000162676	-	GFI1	810	FALSE	TRUE	TRUE	NA	310.840390879479	1.25925977245563	FALSE	2.50189116679144	-8.38138050555941	-0.162181384012605
chr1	92974253	93257961	ENSG00000067208	-	EVI5	4290	FALSE	FALSE	FALSE	NA	NA	1.13567527929957	NA	3.27267545384813	-7.8084688325109	-0.0523019801340735
chr1	93297582	93307481	ENSG00000122406	+	RPL5	4290	FALSE	FALSE	FALSE	NA	NA	-1.11047283701498	NA	4.23561574833151	-5.696546466476	0.0153944942244257
chr1	93307724	93427057	ENSG00000154511	-	FAM69A	NA	FALSE	FALSE	FALSE	NA	NA	1.21463113127153	NA	4.21484020841701	-6.88263644826419	-0.0425714017167128
chr1	93544792	93604638	ENSG00000143033	+	MTF2	987	FALSE	FALSE	TRUE	NA	NA	1.013930286747	NA	3.65073743683309	-9.97561841722657	-0.107209792515138
chr1	93615299	93646285	ENSG00000117500	-	TMED5	361.2	FALSE	FALSE	FALSE	NA	NA	1.05412971980636	NA	3.36724342272001	-9.91788921997482	-0.113824467499507
chr1	93645476	93744287	ENSG00000122483	+	CCDC18	361.2	FALSE	FALSE	FALSE	NA	NA	1.10291475938599	NA	3.02349996448252	-9.76812056513409	-0.218286889130338
chr1	93811445	93835055	ENSG00000117505	+	DR1	1488	FALSE	FALSE	TRUE	NA	NA	1.00525414652504	NA	2.46810843439298	-9.45444578366837	-0.26338484864547
chr1	93913688	94020218	ENSG00000137942	+	FNBP1L	1488	FALSE	FALSE	FALSE	NA	NA	1.06288461993717	NA	2.12341396628325	-9.04068262292913	-0.11633739833792
chr1	94027347	94312706	ENSG00000137936	-	BCAR3	886	FALSE	FALSE	FALSE	NA	NA	1.19236159678028	NA	1.71594298545668	-8.79726439815476	-0.169970842182863
chr1	94333373	94345474	ENSG00000067334	-	DNTTIP2	1488	FALSE	FALSE	FALSE	NA	NA	1.00701457487602	NA	1.51144836257907	-9.41325450150389	-0.28567431693642
chr1	94350761	94374966	ENSG00000023909	-	GCLM	987	FALSE	FALSE	FALSE	NA	NA	-1.29416337966246	NA	1.53576852984388	-9.41744018439612	-0.259373441234044
chr1	94458393	94586688	ENSG00000198691	-	ABCA4	1064	FALSE	FALSE	FALSE	NA	NA	1.06897638906296	NA	0.388175671114341	-9.44778870298391	-0.083919219127729
chr1	94614544	94740624	ENSG00000137962	-	ARHGAP29	544	FALSE	FALSE	FALSE	NA	NA	1.15680723264473	NA	-1.07895670882117	-9.3484822963606	-0.106884983300868
chr1	94883933	94984222	ENSG00000117528	+	ABCD3	1064	FALSE	FALSE	FALSE	NA	NA	1.03510557447428	NA	-0.858071635406396	-9.88947715022974	-0.305450202696834
chr1	94994781	95007356	ENSG00000117525	-	F3	220.2	FALSE	FALSE	FALSE	NA	NA	1.24050423958247	NA	-0.823121539118546	-9.09314562581378	-0.277175323503877
chr1	95285898	95360802	ENSG00000143036	+	SLC44A3	361.2	FALSE	FALSE	FALSE	NA	NA	1.03828957262464	NA	2.31268291537751	-1.29668576340457	-0.167585219722732
chr1	95362507	95392834	ENSG00000117519	-	CNN3	1488	FALSE	FALSE	FALSE	NA	NA	1.17533807913642	NA	2.86086376471925	0.18956405967115	-0.190642056867781
chr1	95439963	95538501	ENSG00000172339	-	ALG14	1488	FALSE	FALSE	FALSE	NA	NA	-1.03953227485507	NA	3.56910822904531	3.47220394217406	-0.247342865631378
chr1	95582894	95663163	ENSG00000152078	+	TMEM56	NA	FALSE	FALSE	FALSE	NA	NA	1.4885398837571	NA	3.4605749815111	6.25203212525931	-0.236566570748529
chr1	95583479	95712781	ENSG00000271092	+	TMEM56-RWDD3	NA	FALSE	FALSE	FALSE	NA	NA	1.77356838261636	NA	3.29061094357063	7.90141357830555	-0.253542919316626
chr1	95699711	95712781	ENSG00000122481	+	RWDD3	361.2	FALSE	FALSE	FALSE	NA	NA	1.12596029574409	NA	2.76875494575751	10.633282296941	-0.301430015426957
chr1	96403457	96488436	ENSG00000237435	+	RP11-147C23.1	104.7	FALSE	FALSE	FALSE	NA	NA	NA	NA	-3.4181638202222	8.11948395298997	-0.041702529621155
chr1	97187221	97289294	ENSG00000117569	+	PTBP2	1064	FALSE	FALSE	FALSE	NA	NA	1.13057184509302	NA	-2.303097009568	5.64765650014561	-0.106012410869879
chr1	97543299	98386605	ENSG00000188641	-	DPYD	4290	FALSE	FALSE	FALSE	NA	NA	1.21166399443826	NA	-4.15881996520947	5.93749575470589	-0.154872705969146
chr1	99127236	99226056	ENSG00000162627	+	SNX7	1064	FALSE	FALSE	FALSE	NA	NA	1.17508773616664	NA	-4.49337678961795	6.80980973414348	-0.0111906879427751
chr1	99355806	99470588	ENSG00000117598	-	LPPR5	NA	FALSE	FALSE	FALSE	NA	NA	NA	NA	-3.56914590951961	3.78320599740842	0.139763913911308
chr1	99729509	99775146	ENSG00000117600	+	LPPR4	NA	FALSE	FALSE	FALSE	NA	NA	-2.31898046000186	NA	-1.43976583538694	-4.30728384794247	0.150757245165096
chr1	100111499	100160097	ENSG00000099260	+	PALMD	645	FALSE	FALSE	FALSE	NA	NA	-1.14999826124806	NA	2.95211300749934	-6.94631713972937	-0.00735664380053265
chr1	100174259	100232187	ENSG00000156869	-	FRRS1	361.2	FALSE	FALSE	FALSE	NA	NA	-1.04366611971109	NA	3.49338588214755	-7.87806224868157	-0.0989859543617005
chr1	100315640	100389579	ENSG00000162688	+	AGL	1488	FALSE	FALSE	FALSE	NA	NA	1.08217726076019	NA	3.8498503875283	-7.6197085704364	-0.0331924756422301
chr1	100435345	100492535	ENSG00000117620	+	SLC35A3	1292	FALSE	FALSE	FALSE	NA	NA	1.03207468694055	NA	4.04217658992884	-4.78762576389327	-0.0781657989799221
chr1	100503653	100548933	ENSG00000156875	+	HIAT1	361.2	FALSE	FALSE	FALSE	NA	NA	1.15481586240205	NA	4.18334908324961	-3.23881238938317	-0.132220634477927
chr1	100549119	100598511	ENSG00000156876	-	SASS6	987	FALSE	FALSE	FALSE	NA	NA	1.10187923204132	NA	4.28884314162512	-2.11025181068743	-0.164540551918778
chr1	100598706	100616053	ENSG00000122435	+	TRMT13	645	FALSE	FALSE	FALSE	NA	NA	-1.03828202014719	NA	4.3159333131874	-1.06152791987213	-0.21740681595814
chr1	100614409	100643771	ENSG00000122477	-	LRRC39	645	FALSE	FALSE	FALSE	NA	NA	-5.69311714053035	NA	4.31796268700772	-0.978644507851728	-0.221620945649958
chr1	100652475	100715390	ENSG00000137992	-	DBT	1714	FALSE	FALSE	FALSE	NA	NA	1.16436731754163	NA	4.50061721641625	0.128286579283506	-0.228496406703225
chr1	100731763	100758325	ENSG00000137996	+	RTCA	1488	FALSE	FALSE	FALSE	NA	NA	-1.04472005400068	NA	4.56345723626608	0.658510614890729	-0.189950781909735
chr1	100810584	100985833	ENSG00000079335	+	CDC14A	361.2	FALSE	FALSE	FALSE	NA	NA	1.1885768244535	NA	4.19786335029407	0.656127203375637	-0.0916919537297512
chr1	101003693	101007574	ENSG00000181656	+	GPR88	680	FALSE	FALSE	FALSE	NA	NA	1.16945338265169	NA	3.03545124771211	0.268056086109256	-0.0181211401248298
chr1	101185298	101204601	ENSG00000162692	+	VCAM1	361.2	FALSE	FALSE	FALSE	NA	NA	NA	NA	2.01145635586551	-0.10255477540769	-0.104990848764185
chr1	101337943	101361554	ENSG00000162694	-	EXTL2	544	FALSE	FALSE	FALSE	NA	NA	-1.26157567563312	NA	1.5325264200306	2.07995943391705	-0.00999512431746691
chr1	101361632	101447309	ENSG00000162695	+	SLC30A7	4290	FALSE	FALSE	FALSE	NA	NA	1.3250522491515	NA	1.87841766791046	3.14390524431455	-0.0345881578590529
chr1	101455179	101491644	ENSG00000117543	-	DPH5	4290	FALSE	FALSE	FALSE	NA	NA	-1.18958184160807	NA	2.3804380869781	3.74290063526544	-0.0498534280759264
chr1	101455761	101457653	ENSG00000269175	+	AC093157.1	324.5	FALSE	FALSE	FALSE	NA	NA	NA	NA	2.3804380869781	3.74290063526544	-0.0498534280759264
chr1	101702444	101707074	ENSG00000170989	+	S1PR1	645	FALSE	FALSE	FALSE	NA	NA	1.05878265806317	NA	1.88847117625809	5.4592556042819	0.0501218648671546
chr1	102268130	102462586	ENSG00000118733	-	OLFM3	361.2	FALSE	FALSE	FALSE	NA	NA	-4.46581994166226	NA	-4.30573555370771	10.0037234002878	0.0819546457678189
chr1	103342023	103574052	ENSG00000060718	-	COL11A1	645	FALSE	FALSE	FALSE	NA	NA	NA	NA	-4.78745322835523	8.97712713717721	-0.00280062647113643
chr1	104068313	104097861	ENSG00000185946	+	RNPC3	987	FALSE	FALSE	FALSE	NA	NA	1.02623189712471	NA	-3.36710053126673	8.97367906320245	-0.074767641471932
chr1	104096437	104122156	ENSG00000240038	+	AMY2B	544	FALSE	FALSE	FALSE	NA	NA	-1.17402423348428	NA	-2.86581361992424	8.91529549648793	-0.119232329010153
chr1	104159999	104168402	ENSG00000243480	+	AMY2A	97.4	FALSE	FALSE	FALSE	NA	NA	NA	NA	-3.04306269935482	8.88246469334992	-0.102213041509614
chr1	104197912	104207173	ENSG00000237763	+	AMY1A	0	FALSE	FALSE	FALSE	NA	NA	NA	NA	-3.04306269935482	8.81773962522763	-0.0558182675264503
chr1	104230037	104239302	ENSG00000174876	-	AMY1B	0	FALSE	FALSE	FALSE	NA	NA	NA	NA	NA	8.7988987020101	-0.0423131388387539
chr1	104293028	104301312	ENSG00000187733	+	AMY1C	324.5	FALSE	FALSE	FALSE	NA	NA	NA	NA	-3.92741344038636	4.59750768835706	-0.0310753209111857
chr1	107599267	107601916	ENSG00000198890	+	PRMT6	680	FALSE	FALSE	FALSE	NA	NA	-1.11028471596737	NA	-4.37031622296885	8.60323564219076	0.146985605313186
chr1	107682629	108026080	ENSG00000162631	+	NTNG1	645	FALSE	FALSE	FALSE	NA	NA	1.5676677064127	NA	-4.10569486734934	9.38914837586164	0.159104699401263
chr1	108113782	108507766	ENSG00000134215	-	VAV3	361.2	FALSE	FALSE	FALSE	NA	NA	1.26268806150862	NA	-1.76784555242056	0.968527625242785	0.026589978793191
chr1	108676658	108743471	ENSG00000085491	-	SLC25A24	324.5	FALSE	FALSE	FALSE	NA	NA	1.11291372417275	NA	1.95167473655033	-6.7632352020124	-0.0604698000340057
chr1	108765963	108786689	ENSG00000196427	-	NBPF4	97.4	FALSE	FALSE	FALSE	NA	NA	NA	NA	2.35211177481343	-8.10986777039153	-0.167703604967231
chr1	108918421	109013624	ENSG00000186086	+	NBPF6	55	FALSE	FALSE	FALSE	NA	NA	NA	NA	3.36359803680061	-9.91291059262004	-0.11290035716205
chr1	109102711	109187522	ENSG00000162636	+	FAM102B	987	FALSE	FALSE	FALSE	NA	NA	-1.04125203583927	NA	3.82642022794765	-9.81052003204886	-0.0624139980423396
chr1	109190912	109204148	ENSG00000162639	-	HENMT1	1292	FALSE	FALSE	FALSE	NA	NA	NA	NA	3.62223403625558	-9.79339373758904	-0.0795804725315577
chr1	109234945	109244425	ENSG00000134186	+	PRPF38B	454.6	FALSE	FALSE	FALSE	NA	NA	-1.07942111337357	NA	3.44251655499225	-9.78810303161625	-0.108019126412318
chr1	109255279	109285365	ENSG00000143107	+	FNDC7	544	FALSE	FALSE	FALSE	NA	NA	-2.88462148720714	NA	3.38990640147785	-9.76993793893524	-0.109646361400912
chr1	109289296	109352148	ENSG00000116266	+	STXBP3	361.2	FALSE	FALSE	FALSE	NA	NA	-1.00100691193441	NA	3.51357314934239	-9.68404096645006	-0.109281214396532
chr1	109358520	109506106	ENSG00000162641	-	AKNAD1	361.2	FALSE	FALSE	FALSE	NA	NA	NA	NA	3.75600892584206	-9.52101424646692	-0.111444532679538
chr1	109417972	109477167	ENSG00000121957	+	GPSM2	454.6	FALSE	FALSE	FALSE	NA	NA	1.12502122421456	NA	3.7768281731475	-9.50668085328129	-0.110614338729589
chr1	109472130	109506111	ENSG00000121940	-	CLCC1	454.6	FALSE	FALSE	FALSE	NA	NA	1.11360806105295	NA	3.8600025939264	-9.47356984025842	-0.115940726177536
chr1	109512836	109584850	ENSG00000085433	-	WDR47	950	FALSE	FALSE	FALSE	NA	NA	1.24793701513603	NA	4.03944861147412	-9.40070657013644	-0.144220284512824
chr1	109605108	109618624	ENSG00000197780	-	TAF13	1488	FALSE	FALSE	FALSE	NA	NA	1.00434199905518	NA	4.12294906489379	-9.27739679619465	-0.157827429502261
chr1	109632425	109639556	ENSG00000215717	+	TMEM167B	645	FALSE	FALSE	FALSE	NA	NA	1.33278141995491	NA	4.12294906489379	-9.27739679619465	-0.157827429502261
chr1	109648573	109656479	ENSG00000179902	-	C1orf194	220.2	FALSE	FALSE	FALSE	NA	NA	NA	NA	4.21190805017597	-9.15067391040744	-0.107720940659679
chr1	109656301	109749401	ENSG00000116299	+	KIAA1324	950	FALSE	FALSE	FALSE	NA	NA	-1.30525296550438	NA	4.34610075515172	-9.05101936330373	-0.0560184906263366
chr1	109756540	109780791	ENSG00000031698	+	SARS	4290	FALSE	FALSE	FALSE	NA	NA	-1.1763250698549	NA	4.52983052623632	-8.8654413796973	0.0216815885579296
chr1	109792641	109818372	ENSG00000143126	+	CELSR2	987	FALSE	FALSE	FALSE	NA	NA	1.30888704113738	NA	4.40449237692145	-8.8140858497184	0.0238071795869233
chr1	109822178	109825808	ENSG00000134222	-	PSRC1	220.2	FALSE	FALSE	FALSE	NA	NA	-1.10883353072292	NA	4.35428479754046	-8.79351512551229	0.0246585961111103
chr1	109834987	109849663	ENSG00000221986	-	MYBPHL	176.1	FALSE	FALSE	FALSE	NA	NA	NA	NA	4.35428479754046	-8.79351512551229	0.0246585961111103
chr1	109852192	109940573	ENSG00000134243	-	SORT1	1488	FALSE	FALSE	FALSE	NA	NA	1.30536481044105	NA	4.45967402499294	-8.1529381939619	-0.0977618988491063
chr1	109941653	109969062	ENSG00000143106	-	PSMA5	4290	FALSE	FALSE	FALSE	NA	NA	-1.12876228678656	NA	4.667174294514	-8.1556263916816	-0.208434180396655
chr1	110009180	110024759	ENSG00000143028	+	SYPL2	950	FALSE	FALSE	FALSE	NA	NA	1.13717028894488	NA	4.50167443179044	-9.1452623768714	-0.225918467665514
chr1	110026101	110035426	ENSG00000162650	+	ATXN7L2	454.6	FALSE	FALSE	FALSE	NA	NA	-1.05162616779021	NA	4.50167443179044	-9.1452623768714	-0.225918467665514
chr1	110036674	110045554	ENSG00000174151	+	CYB561D1	987	FALSE	FALSE	FALSE	NA	NA	-1.10120826455534	NA	4.50167443179044	-9.1452623768714	-0.225918467665514
chr1	110046797	110052360	ENSG00000181754	-	AMIGO1	645	FALSE	FALSE	FALSE	NA	NA	1.34333228804709	NA	4.39561600351093	-9.1801826115452	-0.216472946766729
chr1	110082494	110091028	ENSG00000156097	+	GPR61	544	FALSE	FALSE	FALSE	NA	NA	2.31870069924782	NA	4.25161212653795	-9.22757647241816	-0.203653453784183
chr1	110091233	110136975	ENSG00000065135	+	GNAI3	454.6	FALSE	FALSE	FALSE	NA	NA	1.07522371594215	NA	4.12617839772401	-9.3201451715369	-0.172028562649437
chr1	110145889	110155679	ENSG00000134183	-	GNAT2	1488	FALSE	FALSE	FALSE	NA	NA	1.40498746454911	NA	4.07509131845923	-9.38169480875368	-0.139088221023088
chr1	110158726	110174673	ENSG00000116337	+	AMPD2	1714	FALSE	FALSE	FALSE	NA	NA	-1.08432607702534	NA	4.05963693707739	-9.41036179777004	-0.120670966101359
chr1	110198703	110208118	ENSG00000168765	+	GSTM4	987	FALSE	FALSE	FALSE	NA	NA	1.01013139878798	NA	3.97236048448395	-9.46692246011886	-0.116514972195358
chr1	110210644	110252171	ENSG00000213366	+	GSTM2	8	FALSE	FALSE	FALSE	NA	NA	1.14333520476523	NA	3.94866983827156	-9.47944632204079	-0.115629352029547
chr1	110230436	110251661	ENSG00000134184	+	GSTM1	382	FALSE	FALSE	FALSE	NA	NA	1.47438766825964	NA	3.94382932569579	-9.48117913735336	-0.115519227353162
chr1	110254864	110318050	ENSG00000134201	+	GSTM5	382	FALSE	FALSE	FALSE	NA	NA	NA	NA	3.74040154859485	-9.55519102333577	-0.11095976817648
chr1	110276554	110284384	ENSG00000134202	-	GSTM3	987	FALSE	FALSE	FALSE	NA	NA	-1.09095907090375	NA	3.77193223927437	-9.54266345148736	-0.111611747919166
chr1	110292702	110306649	ENSG00000198758	-	EPS8L3	220.2	FALSE	FALSE	FALSE	NA	NA	NA	NA	3.71931407665064	-9.56357018055233	-0.110523686800769
chr1	110452864	110473614	ENSG00000184371	+	CSF1	220.2	FALSE	FALSE	FALSE	NA	NA	1.3686942047918	NA	3.50267928978538	-9.48102373631762	-0.147929701918932
chr1	110527308	110566357	ENSG00000168710	+	AHCYL1	987	FALSE	FALSE	FALSE	NA	NA	1.04433888734879	NA	3.15718343090625	-5.30429949527896	-0.17822613417397
chr1	110574199	110617263	ENSG00000143093	+	STRIP1	1488	FALSE	FALSE	FALSE	NA	NA	1.12371371345589	NA	2.93445055759067	-3.64482679290308	-0.145907692811895
chr1	110602616	110613322	ENSG00000156150	-	ALX3	454.6	FALSE	FALSE	TRUE	NA	NA	NA	NA	2.80314387952164	-2.88286062334772	-0.106768591172874
chr1	110655062	110656569	ENSG00000186150	+	UBL4B	176.1	FALSE	FALSE	FALSE	NA	NA	NA	NA	2.56229491737711	-1.74345909408578	-0.0383300580470376
chr1	110693108	110744824	ENSG00000197106	+	SLC6A17	645	FALSE	FALSE	FALSE	NA	NA	-1.0790143668423	NA	2.3803062525388	-0.819076511768679	-0.00694090145182696
chr1	110753965	110825722	ENSG00000116396	+	KCNC4	645	FALSE	FALSE	FALSE	NA	NA	1.01079776194308	NA	2.29318135423828	0.00161504079606632	-0.0203849955780291
chr1	110881128	110889299	ENSG00000162775	+	RBM15	1292	FALSE	FALSE	FALSE	NA	NA	1.07138063496795	NA	2.52605555789117	0.495807670964421	-0.0982212957142181
chr1	110905470	110933704	ENSG00000168679	-	SLC16A4	950	FALSE	FALSE	FALSE	NA	NA	1.85341325641607	NA	2.54668850273673	0.415934060180794	-0.130595787810967
chr1	110943871	110950564	ENSG00000134248	-	LAMTOR5	361.2	FALSE	FALSE	FALSE	NA	NA	1.07300948281749	NA	2.54394594033713	0.390193193618788	-0.132377449939286
chr1	110993822	110999976	ENSG00000143125	+	PROK1	645	FALSE	FALSE	FALSE	NA	NA	-3.90815624690623	NA	2.51408951947188	0.110466649011459	-0.151738810195434
chr1	111059839	111061797	ENSG00000143105	-	KCNA10	544	FALSE	FALSE	FALSE	NA	NA	NA	NA	2.09696861025836	-0.284546626532754	-0.0989027935594962
chr1	111136202	111174096	ENSG00000177301	-	KCNA2	544	FALSE	FALSE	FALSE	NA	NA	2.68417254248477	NA	1.62611804884496	-0.746887629682287	-0.125388200332034
chr1	111214310	111217655	ENSG00000177272	-	KCNA3	680	FALSE	FALSE	FALSE	NA	NA	1.90991056906564	NA	1.48556894143592	-1.170177770908	-0.0976638769389471
chr1	111415775	111442550	ENSG00000143119	+	CD53	544	FALSE	FALSE	FALSE	NA	NA	NA	NA	2.26499558826389	-3.73938538064201	-0.0797288115040082
chr1	111489807	111506701	ENSG00000121931	-	LRIF1	361.2	FALSE	FALSE	FALSE	NA	NA	-1.02145537703543	NA	1.95792775227743	-4.58668446794218	-0.156487576854002
chr1	111659955	111682838	ENSG00000156171	-	DRAM2	987	FALSE	FALSE	FALSE	NA	NA	1.11498490467081	NA	1.26496590197922	-4.68237492008947	-0.300204607883186
chr1	111682249	111727724	ENSG00000134255	+	CEPT1	1714	FALSE	FALSE	FALSE	NA	NA	1.03688370176969	NA	1.15271299862824	-4.58410194740142	-0.1806073739776
chr1	111729796	111747157	ENSG00000162777	-	DENND2D	645	FALSE	FALSE	FALSE	NA	NA	NA	NA	1.080837614024	-4.52118016345301	-0.104032186448454
chr1	111743393	111786062	ENSG00000064886	+	CHI3L2	176.1	FALSE	FALSE	FALSE	NA	NA	NA	NA	0.924926125449861	-4.24286876358007	-0.0319736996399596
chr1	111833484	111863188	ENSG00000134216	+	CHIA	680	FALSE	FALSE	FALSE	NA	NA	NA	NA	0.839913882749315	-2.53945406776155	-0.104480778846542
chr1	111888910	111895635	ENSG00000173947	+	PIFO	220.2	FALSE	FALSE	FALSE	NA	NA	1.49482984560927	NA	0.858176886224704	-1.80832974205099	-0.12836235865325
chr1	111956936	111970399	ENSG00000085465	-	OVGP1	244	FALSE	FALSE	FALSE	NA	NA	1.46570920653367	NA	1.4390772460915	-0.287129577730753	-0.162588344161564
chr1	111982512	111991998	ENSG00000116455	-	WDR77	1714	FALSE	FALSE	FALSE	NA	NA	-1.08613971269928	NA	1.4390772460915	-0.287129577730753	-0.162588344161564
chr1	111991486	112005395	ENSG00000116459	+	ATP5F1	NA	FALSE	FALSE	FALSE	NA	NA	-1.01459622733063	NA	1.62293648983564	-0.124374866188835	-0.185597074730179
chr1	112016414	112021134	ENSG00000143110	+	C1orf162	176.1	FALSE	FALSE	FALSE	NA	NA	2.31994198931816	NA	1.91314368324268	0.132472884333481	-0.221907794296663
chr1	112025970	112106584	ENSG00000121933	-	ADORA3	361.2	FALSE	FALSE	FALSE	NA	NA	NA	NA	2.18281727099307	0.109186730293036	-0.258249676986703
chr1	112084840	112259313	ENSG00000116473	+	RAP1A	454.6	FALSE	FALSE	FALSE	NA	NA	1.09065325150104	NA	2.1623100949739	-1.28096988161468	-0.208549470619089
chr1	112223252	112298446	ENSG00000197852	-	FAM212B	NA	FALSE	FALSE	FALSE	NA	NA	1.55007027167002	NA	1.737242249578	-3.05336118917037	-0.111554817571208
chr1	112297867	112310638	ENSG00000064703	+	DDX20	645	FALSE	FALSE	FALSE	NA	NA	1.00980288873588	NA	1.3365411971675	-4.40830184759305	0.00304378740162277
chr1	112313284	112531777	ENSG00000171385	-	KCND3	544	FALSE	FALSE	FALSE	NA	NA	1.29099408872833	NA	0.530211886241707	-6.79517110270319	0.0896740388825267
chr1	112938803	113006078	ENSG00000143079	+	CTTNBP2NL	544	FALSE	FALSE	FALSE	NA	NA	1.0657786276331	NA	2.11399088004831	-8.35824384112576	-0.221699265062534
chr1	113009163	113072787	ENSG00000134245	+	WNT2B	950	FALSE	FALSE	FALSE	NA	NA	1.12401911500924	NA	2.51528064163302	-7.09769065270071	-0.23784663873143
chr1	113066140	113163447	ENSG00000007341	-	ST7L	987	FALSE	FALSE	FALSE	NA	NA	1.07733103636814	NA	2.782560887902	-6.7366859729901	-0.168585416740352
chr1	113161795	113214241	ENSG00000116489	+	CAPZA1	1488	FALSE	FALSE	FALSE	NA	NA	1.00814595710896	NA	3.03488790896049	-5.93949117991813	-0.15059248184982
chr1	113215763	113243368	ENSG00000155363	+	MOV10	886	FALSE	FALSE	FALSE	NA	NA	1.20628831304296	NA	3.13322316467627	-5.12266791771674	-0.166974123412602
chr1	113243728	113250056	ENSG00000155366	-	RHOC	454.6	FALSE	FALSE	FALSE	NA	NA	1.29597337636576	NA	3.13529919638759	-5.11713109929082	-0.166838926678398
chr1	113245236	113254055	ENSG00000271810	-	RP11-426L16.10	NA	FALSE	FALSE	FALSE	NA	NA	NA	NA	3.24301821899174	-4.8349875395521	-0.159949611385946
chr1	113252616	113258099	ENSG00000155367	-	PPM1J	4290	FALSE	FALSE	FALSE	NA	NA	-1.18721125552117	NA	3.37204230354007	-4.49700743558753	-0.151696892447601
chr1	113263041	113269857	ENSG00000184599	+	FAM19A3	NA	FALSE	FALSE	FALSE	NA	NA	1.17643745304206	NA	3.37204230354007	-4.49700743558753	-0.151696892447601
chr1	113454469	113499635	ENSG00000155380	-	SLC16A1	454.6	FALSE	FALSE	FALSE	NA	NA	-1.06151640635667	NA	3.83822510907899	-2.61330947242812	-0.0675525940508201
chr1	113615831	113674882	ENSG00000198799	+	LRIG2	544	FALSE	FALSE	FALSE	NA	NA	1.13935440651212	NA	2.95303171961844	-3.08050938818735	-0.187616683360339
chr1	113933371	114228545	ENSG00000081026	+	MAGI3	645	FALSE	FALSE	FALSE	NA	NA	1.00701005904179	NA	1.50252509359357	-4.07230548456277	-0.0810917307414399
chr1	114239453	114302111	ENSG00000116793	-	PHTF1	886	FALSE	FALSE	FALSE	NA	NA	1.39753477035888	NA	2.68786849617918	-3.0508215966275	-0.13673450355859
chr1	114304454	114355098	ENSG00000081019	-	RSBN1	987	FALSE	FALSE	FALSE	NA	NA	1.01728726453063	NA	3.07617117569761	-4.22649548948903	-0.181796370090958
chr1	114356433	114414381	ENSG00000134242	-	PTPN22	544	FALSE	FALSE	FALSE	NA	NA	NA	NA	3.48867846288689	-5.28033699345044	-0.164490783722952
chr1	114420790	114430169	ENSG00000188761	-	BCL2L15	220.2	FALSE	FALSE	FALSE	NA	NA	-2.27775254414039	NA	3.73500104254951	-5.88726372461474	-0.122036730418719
chr1	114437370	114447823	ENSG00000134262	-	AP4B1	1488	FALSE	FALSE	FALSE	NA	NA	1.00923535878302	NA	3.73500104254951	-5.88726372461474	-0.122036730418719
chr1	114447763	114456708	ENSG00000118655	+	DCLRE1B	645	FALSE	FALSE	FALSE	NA	NA	1.0355080567346	NA	3.7429679655261	-6.51746387177288	-0.0858844771879509
chr1	114471814	114520426	ENSG00000163349	+	HIPK1	680	FALSE	FALSE	FALSE	NA	NA	1.07130067838113	NA	3.65976354540827	-7.10680784233694	-0.0356430058359538
chr1	114522063	114524876	ENSG00000116774	+	OLFML3	645	FALSE	FALSE	FALSE	NA	NA	1.12418577094282	NA	3.5412765773051	-7.63004590654357	0.0170492361781864
chr1	114631913	114696541	ENSG00000134207	-	SYT6	645	FALSE	FALSE	FALSE	NA	NA	-1.21969537760546	NA	2.69631103787719	-6.69012258627672	0.14531992586534
chr1	114935399	115053781	ENSG00000197323	-	TRIM33	645	FALSE	FALSE	FALSE	NA	NA	1.02679796166712	NA	4.07182391260052	-0.520346111806001	-0.176225584981725
chr1	115110178	115124260	ENSG00000116752	-	BCAS2	1488	FALSE	FALSE	FALSE	NA	NA	1.02492664028507	NA	3.22036305984798	1.08617711484391	-0.105521436857442
chr1	115125469	115213043	ENSG00000175984	-	DENND2C	645	FALSE	FALSE	FALSE	NA	NA	1.14653053008252	NA	2.95338096599312	1.69117611056051	-0.121635406423866
chr1	115215719	115238239	ENSG00000116748	-	AMPD1	1714	FALSE	FALSE	FALSE	NA	NA	2.45002052608112	NA	2.63996031204033	2.58766987345839	-0.138097692259941
chr1	115247090	115259515	ENSG00000213281	-	NRAS	361.2	FALSE	FALSE	FALSE	NA	NA	1.05223813346704	NA	2.36081607720042	3.15830910020309	-0.127986293121238
chr1	115259534	115301297	ENSG00000009307	-	CSDE1	987	FALSE	FALSE	FALSE	NA	NA	-1.01708944815911	NA	2.26270076734896	3.34551176329551	-0.123604224766646
chr1	115312100	115323306	ENSG00000052723	-	SIKE1	987	FALSE	FALSE	FALSE	NA	NA	-1.09192100013286	NA	1.8650708912013	3.74119923531016	-0.0833669222758315
chr1	115397424	115537991	ENSG00000198765	+	SYCP1	645	FALSE	FALSE	FALSE	NA	NA	NA	NA	0.464348896396922	2.6101948799112	-0.217275467383762
chr1	115572415	115576941	ENSG00000134200	+	TSHB	361.2	FALSE	FALSE	FALSE	NA	NA	NA	NA	-0.559837105483187	0.941440368990281	-0.165642382306088
chr1	115590632	115632121	ENSG00000134198	-	TSPAN2	361.2	FALSE	FALSE	FALSE	NA	NA	-1.01052194799257	NA	-0.92514590816126	0.512784533908042	-0.0105013785671424
chr1	115828539	115880857	ENSG00000134259	-	NGF	645	FALSE	FALSE	FALSE	NA	NA	-1.56546724537255	NA	-2.36835702819934	-0.103435119140406	0.2362868724999
chr1	116184574	116240845	ENSG00000173218	+	VANGL1	950	FALSE	FALSE	FALSE	NA	NA	1.06264708723244	NA	-1.11447941104561	-1.91384607433871	0.157052221486928
chr1	116242628	116311402	ENSG00000118729	-	CASQ2	680	FALSE	FALSE	FALSE	NA	NA	NA	NA	-1.0298404932149	-2.26187485546676	0.0987587017275808
chr1	116378998	116386538	ENSG00000177551	-	NHLH2	454.6	FALSE	FALSE	TRUE	NA	NA	NA	NA	-1.1721330445002	-3.29751602516477	0.0514256859030811
chr1	116519119	116612675	ENSG00000163393	+	SLC22A15	1488	FALSE	FALSE	FALSE	NA	NA	1.10868578530912	NA	-0.401496999410761	-3.7055388228101	-0.159710180614054
chr1	116654376	116677861	ENSG00000173212	+	MAB21L3	361.2	FALSE	FALSE	FALSE	NA	NA	NA	NA	0.597521041164192	-4.40246405002561	0.0263941675553134
chr1	116915290	116952883	ENSG00000163399	+	ATP1A1	4290	FALSE	FALSE	FALSE	NA	NA	-1.09984493132672	NA	2.78952649228992	-2.77674974490615	0.00255122094649371
chr1	116915890	116926718	ENSG00000269279	-	AL136376.1	176.1	FALSE	FALSE	FALSE	NA	NA	-1.02994135036278	NA	2.77018963976317	-2.80816886438897	0.00339763378718949
chr1	117057157	117113661	ENSG00000116815	-	CD58	176.1	FALSE	FALSE	FALSE	NA	NA	1.15059627281722	NA	3.10419197880305	-2.07637263286997	-0.0408635911030979
chr1	117117031	117210375	ENSG00000143061	-	IGSF3	544	FALSE	FALSE	FALSE	NA	NA	-1.00122642907609	NA	2.97466882252757	-1.99688465834848	-0.0364520363814116
chr1	117236734	117249225	ENSG00000203864	+	C1orf137	104.7	FALSE	FALSE	FALSE	NA	NA	NA	NA	3.06004068792259	-1.87742534781068	-0.104733296084428
chr1	117297007	117311850	ENSG00000116824	+	CD2	176.1	FALSE	FALSE	FALSE	NA	NA	NA	NA	3.19864308720503	-2.46443325361392	-0.166813942797564
chr1	117452679	117532980	ENSG00000134247	+	PTGFRN	361.2	FALSE	FALSE	FALSE	NA	NA	-1.04578197900616	NA	2.8790388170189	-1.04064003037063	-0.194305590567549
chr1	117544382	117579167	ENSG00000134256	+	CD101	324.5	FALSE	FALSE	FALSE	NA	NA	-1.03557149965835	NA	2.65666443971743	-0.968990428290757	-0.144447360350656
chr1	117602925	117650075	ENSG00000116830	+	TTF2	1714	FALSE	FALSE	FALSE	NA	NA	1.00990775262578	NA	2.20913935281172	-0.787871624680051	-0.0743451339504042
chr1	117653682	117665209	ENSG00000134253	-	TRIM45	544	FALSE	FALSE	FALSE	NA	NA	-1.06990075710737	NA	1.8457248629404	-0.456278390136598	-0.0553188532123192
chr1	117686209	117753556	ENSG00000134258	-	VTCN1	324.5	FALSE	FALSE	FALSE	NA	NA	NA	NA	1.65298474734189	-0.398777222136223	-0.0553950792168844
chr1	117910071	118071494	ENSG00000198162	+	MAN1A2	1488	FALSE	FALSE	FALSE	NA	NA	1.02694678030762	NA	1.85509702115223	1.55781864351659	-0.0519614338974543
chr1	118148556	118170994	ENSG00000183508	+	FAM46C	NA	FALSE	FALSE	FALSE	NA	NA	1.22453191449934	NA	2.81222866513346	7.53272982523541	0.0858017756910043
chr1	118406107	118472253	ENSG00000196505	-	GDAP2	950	FALSE	FALSE	FALSE	NA	NA	1.04662116968624	NA	0.551588683195679	6.16927109050942	-0.0401658824224163
chr1	118472343	118509165	ENSG00000065183	+	WDR3	1488	FALSE	FALSE	FALSE	NA	NA	-1.16265650958647	NA	0.177024196548524	4.05529549334802	-0.00241768997021437
chr1	118496484	118727846	ENSG00000155761	-	SPAG17	361.2	FALSE	FALSE	FALSE	NA	NA	2.2431039354826	NA	-1.0017533644937	3.46244192343117	-0.0573802849305646
chr1	119425669	119532179	ENSG00000092607	-	TBX15	361.2	FALSE	FALSE	TRUE	NA	NA	1.54468667886476	NA	-2.240090587977	0.684066221044506	0.0319800548999572
chr1	119573839	119683294	ENSG00000116874	-	WARS2	4290	FALSE	FALSE	FALSE	NA	NA	-1.03949566477472	NA	-2.45990196890467	-1.7685434707812	0.016175528089012
chr1	119911402	119936753	ENSG00000116882	+	HAO2	680	FALSE	FALSE	FALSE	NA	NA	NA	NA	-1.92891739321254	-1.72081799413982	0.0315925553255765
chr1	119957554	119965658	ENSG00000203859	+	HSD3B2	91	FALSE	FALSE	FALSE	NA	NA	NA	NA	-1.71574652907965	-1.75513156814288	0.0174833437951927
chr1	120049821	120057681	ENSG00000203857	+	HSD3B1	4290	FALSE	FALSE	FALSE	NA	NA	NA	NA	-0.837662752681203	-3.05862375998604	0.0461580880412829
chr1	120162045	120190396	ENSG00000143067	-	ZNF697	220.2	FALSE	TRUE	TRUE	NA	374.681	1.02021574827498	FALSE	-0.151578466964981	-3.24671951752787	-0.00355529806135468
chr1	120202421	120286838	ENSG00000092621	+	PHGDH	1292	FALSE	FALSE	FALSE	NA	NA	-1.47059656159312	NA	0.133581449175019	-3.1160562094616	-0.017954334567484
chr1	120290619	120311528	ENSG00000134240	-	HMGCS2	324.5	FALSE	FALSE	FALSE	NA	NA	NA	NA	0.320252028554242	-3.572395778093	-0.0174840118748235
chr1	120336641	120354283	ENSG00000134193	-	REG4	176.1	FALSE	FALSE	FALSE	NA	NA	4.8530014025764	NA	0.421016754559259	-3.8395282610786	-0.0282384725737382
chr1	120436156	120439118	ENSG00000134249	-	ADAM30	1292	FALSE	FALSE	FALSE	NA	NA	NA	NA	0.902488598021685	-3.22339095054373	-0.111422079940409
chr1	120454176	120612240	ENSG00000134250	-	NOTCH2	645	FALSE	FALSE	FALSE	NA	NA	1.0213032745681	NA	1.86211571183825	-3.38349267250805	-0.110531454429251
chr1	120837756	120855681	ENSG00000188610	+	FAM72B	0	FALSE	FALSE	FALSE	NA	NA	1.08781852065812	NA	2.51204506914014	-2.84391810655855	-0.173286115519126
chr1	120926979	120935937	ENSG00000198019	-	FCGR1B	0	FALSE	FALSE	FALSE	NA	NA	NA	NA	3.56060697360738	-4.78293120122347	-0.0899322418037309
chr1	143767144	143767881	ENSG00000236334	-	PPIAL4G	0	FALSE	FALSE	FALSE	NA	NA	NA	NA	0.368424015630763	0.215276904905675	-0.00803829553918867
chr1	143896452	143913143	ENSG00000215784	-	FAM72D	0	FALSE	FALSE	FALSE	NA	NA	1.30226851220851	NA	-0.380381810812792	-0.342726525722609	-0.111930656176261
chr1	144146808	144224481	ENSG00000162825	+	NBPF8	0	FALSE	FALSE	FALSE	NA	NA	1.2191404244018	NA	1.63900672627457	-0.222240208127509	-0.0889343197526733
chr1	144339738	144521058	ENSG00000231360	+	AL592284.1	0	FALSE	FALSE	FALSE	NA	NA	1.41126353106533	NA	2.7313753453732	2.85246763915327	0.0822385387118123
chr1	144363462	144364246	ENSG00000255854	-	PPIAL4B	NA	FALSE	FALSE	FALSE	NA	NA	NA	NA	3.18930097454416	5.63673915454202	0.109727159522512
chr1	144811744	144830413	ENSG00000168614	+	NBPF9	15.1	FALSE	FALSE	FALSE	NA	NA	1.45545327370857	NA	3.36285267157797	-0.84280366699295	-0.155519077979836
chr1	144836157	145076186	ENSG00000178104	-	PDE4DIP	886	FALSE	FALSE	FALSE	NA	NA	1.16331640266367	NA	3.87691826209556	-2.78236671212207	-0.103959682060109
chr1	144989309	144991365	ENSG00000268172	+	AL590452.1	176.1	FALSE	FALSE	FALSE	NA	NA	NA	NA	4.07201038665365	-2.9542495367816	-0.0647683951943137
chr1	145209119	145291972	ENSG00000213240	+	NOTCH2NL	NA	FALSE	FALSE	FALSE	NA	NA	1.54645490520703	NA	2.67061711695235	-4.65764695033402	-0.0635935165717829
chr1	145209145	145319796	ENSG00000255168	+	RP11-458D21.5	NA	FALSE	FALSE	FALSE	NA	NA	NA	NA	2.60149477966164	-4.2339905777742	-0.0652358059588678
chr1	145289772	145370303	ENSG00000163386	+	NBPF10	55	FALSE	FALSE	FALSE	NA	NA	2.0010110645102	NA	2.53475062970062	-3.74440609128688	-0.0869865122263893
chr1	145413095	145417545	ENSG00000168509	+	HFE2	361.2	FALSE	FALSE	FALSE	NA	NA	NA	NA	3.79635650794175	-6.70852146846781	-0.0967106735206107
chr1	145438469	145442635	ENSG00000117289	+	TXNIP	544	FALSE	FALSE	FALSE	NA	NA	1.31755784631055	NA	3.79635650794175	-6.70852146846781	-0.0967106735206107
chr1	145456236	145470388	ENSG00000121851	-	POLR3GL	454.6	FALSE	FALSE	FALSE	NA	NA	1.15792594871862	NA	4.19061476486011	-8.26306929494551	-0.0497564119841245
chr1	145470508	145475646	ENSG00000181039	+	ANKRD34A	645	FALSE	FALSE	FALSE	NA	NA	1.61668728790065	NA	4.19061476486011	-8.26306929494551	-0.0497564119841245
chr1	145477085	145501669	ENSG00000152022	+	LIX1L	645	FALSE	FALSE	FALSE	NA	NA	1.07117928378393	NA	4.20375602617147	-8.36211579275097	-0.051229945649323
chr1	145507598	145513536	ENSG00000131795	+	RBM8A	987	FALSE	FALSE	FALSE	NA	NA	1.08958923410477	NA	4.38429080012213	-9.72200225003809	-0.0714612362053586
chr1	145516252	145523730	ENSG00000131779	+	PEX11B	1488	FALSE	FALSE	FALSE	NA	NA	1.27717142734485	NA	4.38429080012213	-9.72200225003809	-0.0714612362053586
chr1	145524891	145543868	ENSG00000143127	+	ITGA10	987	FALSE	FALSE	FALSE	NA	NA	NA	NA	4.38429080012213	-9.72200225003809	-0.0714612362053586
chr1	145549230	145568526	ENSG00000198483	+	ANKRD35	220.2	FALSE	FALSE	FALSE	NA	NA	NA	NA	4.68424656734843	-8.41481783538876	-0.137484690581191
chr1	145575233	145586546	ENSG00000131788	+	PIAS3	424	FALSE	FALSE	FALSE	NA	NA	-1.04722414104578	NA	4.69671436442072	-8.36048705706208	-0.140228837178913
chr1	145586115	145589439	ENSG00000186364	-	NUDT17	680	FALSE	FALSE	FALSE	NA	NA	1.26204349068869	NA	4.69671436442072	-8.36048705706208	-0.140228837178913
chr1	145592605	145611025	ENSG00000186141	-	POLR3C	1714	FALSE	FALSE	FALSE	NA	NA	1.16005170569229	NA	4.79503202907418	-7.98406436494917	-0.156068252167948
chr1	145611036	145696218	ENSG00000121848	+	RNF115	645	FALSE	FALSE	FALSE	NA	NA	1.07271907356648	NA	4.78586204321554	-8.4139508497859	-0.160596684901182
chr1	145695798	145715614	ENSG00000117281	-	CD160	176.1	FALSE	FALSE	FALSE	NA	NA	NA	NA	4.47337101311346	-9.80453444569167	-0.142768038862679
chr1	145726918	145764074	ENSG00000174827	+	PDZK1	680	FALSE	FALSE	FALSE	NA	NA	NA	NA	4.22470453149156	-10.0317007598067	-0.14288414528176
chr1	145764411	145827103	ENSG00000117262	-	GPR89A	44.2	FALSE	FALSE	FALSE	NA	NA	-1.13815099944499	NA	3.63201619233505	-10.0459489061681	-0.151891856445513
chr1	145883868	145924373	ENSG00000196644	+	GPR89C	0	FALSE	FALSE	FALSE	NA	NA	1.33310565443766	NA	2.53132007863599	-10.0245765872052	-0.0850644393309836
chr1	146032647	146082765	ENSG00000152042	-	NBPF11	15.1	FALSE	FALSE	FALSE	NA	NA	2.02625486017559	NA	-0.0391257317601079	-6.3386064653652	0.0902670018346141
chr1	146373546	146467744	ENSG00000186275	+	NBPF12	55	FALSE	FALSE	FALSE	NA	NA	2.48270918225519	NA	-0.650183154377095	-1.99189378361431	0.036281528902376
chr1	146626685	146644129	ENSG00000131791	-	PRKAB2	544	FALSE	FALSE	FALSE	NA	NA	1.24342898553196	NA	-0.204343029156129	0.634815889961465	0.0990084227974144
chr1	146646930	146714700	ENSG00000131781	-	FMO5	324.5	FALSE	FALSE	FALSE	NA	NA	1.26004790190941	NA	-0.235081176958828	0.651863711513245	0.0729752070691804
chr1	146714291	146767443	ENSG00000131778	+	CHD1L	645	FALSE	FALSE	FALSE	NA	NA	1.10775065257926	NA	-0.32750544001035	0.426708055544821	0.0641348832568859
chr1	147013182	147098017	ENSG00000116128	+	BCL9	680	FALSE	FALSE	FALSE	NA	NA	-1.08874955318019	NA	-0.796266551470958	-0.770591468685555	0.0105896452656967
chr1	147101453	147142618	ENSG00000162836	-	ACP6	1488	FALSE	FALSE	FALSE	NA	NA	1.20990956371924	NA	-0.830725119116943	-1.29753547455901	0.0484270662363242
chr1	147228332	147245484	ENSG00000143140	-	GJA5	645	FALSE	FALSE	FALSE	NA	NA	6.64417941129299	NA	-0.608716145703043	-1.44222334959834	0.0925887170894288
chr1	147374946	147381393	ENSG00000121634	+	GJA8	645	FALSE	FALSE	FALSE	NA	NA	NA	NA	0.642759566051208	-1.55056969504116	-0.0668852029285381
chr1	147400506	147465753	ENSG00000188092	+	GPR89B	15.1	FALSE	FALSE	FALSE	NA	NA	1.20913927384471	NA	0.272235114310302	-2.31376833589246	-0.113438419477025
chr1	147574428	147634886	ENSG00000203836	-	NBPF24	18.8	FALSE	FALSE	FALSE	NA	NA	1.35841254057908	NA	0.315857538966383	-2.91040656479071	0.089276227218638
chr1	147631967	147632428	ENSG00000269647	-	BX842679.1	NA	FALSE	FALSE	FALSE	NA	NA	NA	NA	0.462955325178409	-2.66866578812334	0.132434833750498
chr1	147954635	147955419	ENSG00000255963	-	PPIAL4A	0	FALSE	FALSE	FALSE	NA	NA	NA	NA	1.00194298971711	-3.10490619967075	0.0856735506734196
chr1	148003642	148025863	ENSG00000122497	-	NBPF14	0	FALSE	FALSE	FALSE	NA	NA	1.90576445604269	NA	1.65428316393709	-3.35668787749909	0.0722541492897077
chr1	148201752	148202536	ENSG00000256374	-	PPIAL4D	0	FALSE	FALSE	FALSE	NA	NA	NA	NA	1.88278364181807	-3.82167260798604	-0.066505321801591
chr1	148250249	148347506	ENSG00000203832	-	NBPF20	0	FALSE	FALSE	FALSE	NA	NA	1.40549173860672	NA	1.25862168776683	-4.0652362571736	-0.0548956868030874
chr1	148555979	148596267	ENSG00000243452	+	NBPF15	6.1	FALSE	FALSE	FALSE	NA	NA	1.55865696849258	NA	1.05104661905309	-4.3416563333049	-0.0268303754114712
chr1	148739443	148758311	ENSG00000203827	+	NBPF16	0	FALSE	FALSE	FALSE	NA	NA	1.13682069122424	NA	0.228827268367577	-3.66590720288296	-0.122844440559246
chr1	149400131	149400542	ENSG00000203818	-	HIST2H3PS2	3	FALSE	FALSE	FALSE	NA	NA	NA	NA	2.03222703578765	-3.38438396051332	0.0320297490447947
chr1	149438750	149459549	ENSG00000203817	-	FAM72C	0	FALSE	FALSE	FALSE	NA	NA	1.35500256485758	NA	1.82495846106551	-3.36948794896154	0.0138721044468809
chr1	149553003	149553787	ENSG00000198161	+	PPIAL4C	1064	FALSE	FALSE	FALSE	NA	NA	NA	NA	1.09463720179829	-3.13972753315427	0.0154676015694371
chr1	149675978	149676609	ENSG00000203815	+	FAM231D	0	FALSE	FALSE	FALSE	NA	NA	-1.91396338492466	NA	1.60104394829947	-2.8093825175782	0.0500548244145751
chr1	149754227	149764074	ENSG00000150337	+	FCGR1A	220.2	FALSE	FALSE	FALSE	NA	NA	NA	NA	0.593696589030276	-1.76001879725581	0.174609184918114
chr1	149754245	149783928	ENSG00000203814	-	HIST2H2BF	104.7	FALSE	FALSE	FALSE	NA	NA	3.76947773120469	NA	0.593696589030276	-1.76001879725581	0.174609184918114
chr1	149784826	149785236	ENSG00000183598	-	HIST2H3D	176.1	FALSE	FALSE	FALSE	NA	NA	2.48361759408082	NA	0.593696589030276	-1.76001879725581	0.174609184918114
chr1	149804221	149811339	ENSG00000183941	+	HIST2H4A	176.1	FALSE	FALSE	FALSE	NA	NA	2.81334651049909	NA	0.756906954762147	-1.72575297189889	0.261094311726485
chr1	149811110	149812765	ENSG00000203811	-	HIST2H3C	176.1	FALSE	FALSE	FALSE	NA	NA	3.92926461258059	NA	0.756906954762147	-1.72575297189889	0.261094311726485
chr1	149813505	149814478	ENSG00000183558	-	HIST2H2AA3	176.1	FALSE	FALSE	FALSE	NA	NA	3.28744390974535	NA	0.756906954762147	-1.72575297189889	0.261094311726485
chr1	149822643	149823191	ENSG00000203812	+	HIST2H2AA4	176.1	FALSE	FALSE	FALSE	NA	NA	2.23553088907685	NA	0.756906954762147	-1.72575297189889	0.261094311726485
chr1	149824181	149825836	ENSG00000203852	+	HIST2H3A	220.2	FALSE	FALSE	FALSE	NA	NA	4.2003567894357	NA	0.756906954762147	-1.72575297189889	0.261094311726485
chr1	149825607	149832714	ENSG00000182217	-	HIST2H4B	0	FALSE	FALSE	FALSE	NA	NA	3.35593822212629	NA	0.756906954762147	-1.72575297189889	0.261094311726485
chr1	149856010	149858232	ENSG00000184678	-	HIST2H2BE	244	FALSE	FALSE	FALSE	NA	NA	3.01651652515866	NA	1.53281314506445	-2.17092128652874	0.265670507968959
chr1	149858525	149858961	ENSG00000184260	+	HIST2H2AC	220.2	FALSE	FALSE	FALSE	NA	NA	1.10689869384271	NA	1.53281314506445	-2.17092128652874	0.265670507968959
chr1	149859019	149859466	ENSG00000184270	-	HIST2H2AB	176.1	FALSE	FALSE	FALSE	NA	NA	3.3565370441873	NA	1.53281314506445	-2.17092128652874	0.265670507968959
chr1	149859440	149872351	ENSG00000178096	+	BOLA1	454.6	FALSE	FALSE	FALSE	NA	NA	-1.13954165013462	NA	1.53281314506445	-2.17092128652874	0.265670507968959
chr1	149874870	149889434	ENSG00000159164	-	SV2A	987	FALSE	FALSE	FALSE	NA	NA	-1.09720220643132	NA	1.53281314506445	-2.17092128652874	0.265670507968959
chr1	149895209	149900236	ENSG00000143368	-	SF3B4	1714	FALSE	FALSE	FALSE	NA	NA	1.0097782533861	NA	1.57467397782594	-2.21812923950324	0.262762156763287
chr1	149900543	149908791	ENSG00000014914	-	MTMR11	454.6	FALSE	FALSE	FALSE	NA	NA	1.1027570025248	NA	2.42810057255065	-3.17649069162532	0.203720162583731
chr1	149909705	149982625	ENSG00000163113	-	OTUD7B	544	FALSE	FALSE	FALSE	NA	NA	1.14204388077821	NA	2.71586875473725	-3.6077676709759	0.167831808852683
chr1	150039369	150117505	ENSG00000136631	+	VPS45	4290	FALSE	FALSE	FALSE	NA	NA	1.12637588097958	NA	3.51621937457346	-6.60320102437913	-0.0343900217906998
chr1	150121373	150136916	ENSG00000023902	+	PLEKHO1	454.6	FALSE	FALSE	FALSE	NA	NA	1.0942319508453	NA	3.51538067019001	-7.86066221835716	-0.0767692094477397
chr1	150190717	150208504	ENSG00000143401	-	ANP32E	1064	FALSE	FALSE	FALSE	NA	NA	-1.02237030458804	NA	3.5852827482433	-9.89044321280372	-0.0667952828014798
chr1	150229554	150237478	ENSG00000118298	+	CA14	680	FALSE	FALSE	FALSE	NA	NA	4.36646135680836	NA	3.68945681115839	-9.94124234871209	-0.0703256640533452
chr1	150237804	150241980	ENSG00000117362	-	APH1A	1064	FALSE	FALSE	FALSE	NA	NA	1.00114998577652	NA	3.68945681115839	-9.94124234871209	-0.0703256640533452
chr1	150240600	150253327	ENSG00000118292	+	C1orf54	NA	FALSE	FALSE	FALSE	NA	NA	1.08770482640848	NA	3.7728900916078	-9.96742183223938	-0.0822200613544552
chr1	150254953	150259505	ENSG00000159208	+	C1orf51	176.1	FALSE	FALSE	FALSE	NA	NA	NA	NA	4.00869070382199	-10.0413885124788	-0.115826113242172
chr1	150266289	150281414	ENSG00000187145	+	MRPS21	361.2	FALSE	FALSE	FALSE	NA	NA	1.01098342929638	NA	4.00869070382199	-10.0413885124788	-0.115826113242172
chr1	150293925	150325671	ENSG00000117360	+	PRPF3	1488	FALSE	FALSE	FALSE	NA	NA	-1.02316378268679	NA	4.22394148565178	-10.0912660262167	-0.12751935090672
chr1	150335567	150449042	ENSG00000163125	+	RPRD2	987	FALSE	FALSE	FALSE	NA	NA	-1.03206014374438	NA	4.59706578584102	-10.2173271865401	-0.140770159452634
chr1	150459887	150480078	ENSG00000143374	+	TARS2	454.6	FALSE	FALSE	FALSE	NA	NA	-1.10978656369284	NA	4.56465847310679	-10.3766495014489	-0.0834567382098017
chr1	150480538	150486265	ENSG00000143369	+	ECM1	176.1	FALSE	FALSE	FALSE	NA	NA	1.83271543161627	NA	4.56465847310679	-10.3766495014489	-0.0834567382098017
chr1	150521884	150533413	ENSG00000143382	+	ADAMTSL4	454.6	FALSE	FALSE	FALSE	NA	NA	-1.27492448953309	NA	4.55762827827054	-10.3924910902455	-0.0655486125230196
chr1	150521897	150524367	ENSG00000225996	+	AL356356.1	176.1	FALSE	FALSE	FALSE	NA	NA	NA	NA	4.55762827827054	-10.3924910902455	-0.0655486125230196
chr1	150533480	150533969	ENSG00000203804	-	ADAMTSL4-AS1	176.1	FALSE	FALSE	FALSE	NA	NA	NA	NA	4.55762827827054	-10.3924910902455	-0.0655486125230196
chr1	150547032	150552066	ENSG00000143384	-	MCL1	361.2	FALSE	FALSE	FALSE	NA	NA	1.01852853437287	NA	4.58367481594701	-10.3751920313978	-0.07102289432132
chr1	150573327	150602088	ENSG00000143420	-	ENSA	680	FALSE	FALSE	FALSE	NA	NA	1.06632217145323	NA	4.62593474165655	-10.344727793365	-0.0779926010217781
chr1	150618701	150669630	ENSG00000143457	-	GOLPH3L	361.2	FALSE	FALSE	FALSE	NA	NA	-1.08255729304745	NA	4.66961806907471	-10.2470977171605	-0.0554699606052296
chr1	150670536	150693364	ENSG00000143452	-	HORMAD1	987	FALSE	FALSE	FALSE	NA	NA	NA	NA	4.64097359710766	-10.2057487658288	-0.0377802486308729
chr1	150702672	150738433	ENSG00000163131	-	CTSS	361.2	FALSE	FALSE	FALSE	NA	NA	1.76762073208944	NA	4.42489847117292	-10.1527932586241	0.000228296920028903
chr1	150768684	150780799	ENSG00000143387	-	CTSK	361.2	FALSE	FALSE	FALSE	NA	NA	1.95943070994735	NA	4.46881464236224	-10.1440674073903	0.0660445663839377
chr1	150782181	150849244	ENSG00000143437	-	ARNT	987	FALSE	FALSE	TRUE	NA	NA	1.05271721787942	NA	4.66892689153038	-10.157576761848	0.0799198518864159
chr1	150898739	150937213	ENSG00000143379	+	SETDB1	4290	FALSE	FALSE	TRUE	NA	NA	-1.03315096707229	NA	4.91084377049191	-10.2748154514637	0.0438708713451605
chr1	150933059	150947479	ENSG00000143418	-	CERS2	950	FALSE	FALSE	FALSE	NA	NA	1.06670080423423	NA	4.91185865297059	-10.2773718622454	0.0432804093327546
chr1	150954493	150968110	ENSG00000143412	+	ANXA9	987	FALSE	FALSE	FALSE	NA	NA	-1.54486841004645	NA	4.73951362036231	-10.3836028331558	-0.00974290975829906
chr1	150969025	150980851	ENSG00000143409	-	FAM63A	NA	FALSE	FALSE	FALSE	NA	NA	1.18815037326909	NA	4.73951362036231	-10.3836028331558	-0.00974290975829906
chr1	150980896	151008189	ENSG00000143363	+	PRUNE	NA	FALSE	FALSE	FALSE	NA	NA	1.05012902437224	NA	4.69223179696164	-10.4129509209142	-0.0352208898108189
chr1	151009046	151020076	ENSG00000163141	+	BNIPL	454.6	FALSE	FALSE	FALSE	NA	NA	-1.05370790770808	NA	4.58191524172882	-10.4814166515938	-0.0946581020373838
chr1	151020216	151024462	ENSG00000143443	+	C1orf56	176.1	FALSE	FALSE	FALSE	NA	NA	1.39523334261073	NA	4.58191524172882	-10.4814166515938	-0.0946581020373838
chr1	151023447	151042801	ENSG00000197622	-	CDC42SE1	361.2	FALSE	FALSE	FALSE	NA	NA	1.13959134209343	NA	4.58191524172882	-10.4814166515938	-0.0946581020373838
chr1	151030234	151040970	ENSG00000213190	+	MLLT11	361.2	FALSE	FALSE	FALSE	NA	NA	1.58778810710513	NA	4.58191524172882	-10.4814166515938	-0.0946581020373838
chr1	151043054	151098018	ENSG00000143458	+	GABPB2	886	FALSE	FALSE	FALSE	NA	NA	1.00182070432361	NA	4.9994220015277	-10.5055487038508	-0.109425628998341
chr1	151104161	151119104	ENSG00000143434	-	SEMA6C	176.1	FALSE	FALSE	FALSE	NA	NA	-1.15492066539475	NA	5.56440441130809	-10.4834417037929	-0.0774683987379774
chr1	151129105	151132225	ENSG00000163154	+	TNFAIP8L2	544	FALSE	FALSE	FALSE	NA	NA	NA	NA	5.56440441130809	-10.4834417037929	-0.0774683987379774
chr1	151129140	151142773	ENSG00000163156	+	SCNM1	645	FALSE	FALSE	FALSE	NA	NA	1.1313733925526	NA	5.56440441130809	-10.4834417037929	-0.0774683987379774
chr1	151132224	151138424	ENSG00000163155	-	LYSMD1	454.6	FALSE	FALSE	FALSE	NA	NA	1.05343749564393	NA	5.56440441130809	-10.4834417037929	-0.0774683987379774
chr1	151142462	151148760	ENSG00000163157	-	TMOD4	987	FALSE	FALSE	FALSE	NA	NA	NA	NA	5.56440441130809	-10.4834417037929	-0.0774683987379774
chr1	151142463	151167797	ENSG00000163159	-	VPS72	987	FALSE	FALSE	FALSE	NA	NA	-1.03297878317876	NA	5.3001976208562	-10.4550075122378	-0.0705305892972494
chr1	151170425	151222012	ENSG00000143398	+	PIP5K1A	987	FALSE	FALSE	FALSE	NA	NA	1.08982505176994	NA	4.84621927993266	-10.4172732054104	-0.0585537435635287
chr1	151227179	151239955	ENSG00000159352	+	PSMD4	4290	FALSE	FALSE	FALSE	NA	NA	-1.01589074352988	NA	4.38658350321952	-10.3827531748046	-0.0464094857623589
chr1	151252500	151254405	ENSG00000232671	-	RP11-126K1.2	176.1	FALSE	FALSE	FALSE	NA	NA	1.17625412301968	NA	3.88537943309036	-10.2760443677269	-0.013205566174987
chr1	151254094	151264656	ENSG00000143373	+	ZNF687	454.6	FALSE	TRUE	TRUE	NA	317.52	1.13038759146917	FALSE	3.88537943309036	-10.2760443677269	-0.013205566174987
chr1	151264273	151300191	ENSG00000143393	-	PI4KB	4290	FALSE	FALSE	FALSE	NA	NA	-1.00638356128361	NA	3.88441511097721	-10.2753333600063	-0.0131826020119534
chr1	151313116	151319833	ENSG00000143390	-	RFX5	544	FALSE	FALSE	TRUE	NA	NA	1.14378216274894	NA	3.70308702604856	-10.1423376907232	-0.00888710121246827
chr1	151336778	151345209	ENSG00000143416	-	SELENBP1	680	FALSE	FALSE	FALSE	NA	NA	1.08751740538456	NA	3.70308702604856	-10.1423376907232	-0.00888710121246827
chr1	151372010	151374420	ENSG00000159377	+	PSMB4	4290	FALSE	FALSE	FALSE	NA	NA	-1.00655812228562	NA	3.75833727392587	-10.0342991932964	-0.0119234535992128
chr1	151375200	151431941	ENSG00000143442	-	POGZ	454.6	FALSE	FALSE	FALSE	NA	291.143	1.06016059083233	FALSE	3.86853130517405	-9.99330975452897	0.0062383194992671
chr1	151482986	151511168	ENSG00000143375	+	CGN	454.6	FALSE	FALSE	FALSE	NA	NA	-1.00727921597096	NA	3.80682280318641	-9.8935934549934	-0.00334728495029253
chr1	151512781	151556059	ENSG00000143367	+	TUFT1	454.6	FALSE	FALSE	FALSE	NA	NA	1.13325834950275	NA	3.5628848096933	-9.84094123479411	-0.0534699009895031
chr1	151584541	151671567	ENSG00000143376	+	SNX27	987	FALSE	FALSE	FALSE	NA	NA	-1.02461075438357	NA	3.09567643894865	-9.68091141491186	-0.128423801923361
chr1	151674880	151689290	ENSG00000159409	-	CELF3	454.6	FALSE	FALSE	FALSE	NA	NA	1.88448752920555	NA	3.00265688404292	-9.62046365761723	-0.134615169020043
chr1	151682909	151702070	ENSG00000240510	+	AL589765.1	176.1	FALSE	FALSE	FALSE	NA	NA	NA	NA	2.99776675200468	-9.61300655600463	-0.136532070636967
chr1	151682909	151702281	ENSG00000178796	+	RIIAD1	176.1	FALSE	FALSE	FALSE	NA	NA	NA	NA	2.99732674662808	-9.61233593803785	-0.136704457809844
chr1	151732119	151736040	ENSG00000143436	-	MRPL9	454.6	FALSE	FALSE	FALSE	NA	NA	-1.09644374768934	NA	2.95737175603289	-9.55143683442925	-0.152359010508873
chr1	151735445	151743808	ENSG00000143450	+	OAZ3	454.6	FALSE	FALSE	FALSE	NA	NA	-1.09325686540852	NA	2.95737175603289	-9.55143683442925	-0.152359010508873
chr1	151742583	151763892	ENSG00000182134	-	TDRKH	645	FALSE	FALSE	FALSE	NA	NA	1.24842694967194	NA	2.97546548193689	-9.51084377229999	-0.127527712228962
chr1	151772740	151778630	ENSG00000213171	-	LINGO4	680	FALSE	FALSE	FALSE	NA	NA	NA	NA	2.9851264973447	-9.48917095759997	-0.114270172685189
chr1	151778547	151804348	ENSG00000143365	-	RORC	361.2	FALSE	FALSE	TRUE	NA	NA	NA	NA	2.97283653322809	-9.48227899460396	-0.110030497947106
chr1	151810295	151813033	ENSG00000225556	-	C2CD4D	36	FALSE	FALSE	FALSE	NA	NA	NA	NA	2.91218399120057	-9.44827409990447	-0.0891119739921624
chr1	151819739	151826173	ENSG00000196407	-	THEM5	220.2	FALSE	FALSE	FALSE	NA	NA	NA	NA	2.91218399120057	-9.44827409990447	-0.0891119739921624
chr1	151846060	151882284	ENSG00000159445	-	THEM4	104.7	FALSE	FALSE	FALSE	NA	NA	1.14571660598171	NA	2.64652621645803	-9.46886414625292	-0.100629968709117
chr1	151955391	151966866	ENSG00000197747	-	S100A10	454.6	FALSE	FALSE	FALSE	NA	NA	-1.24990744643112	NA	2.25768920355366	-9.51153830430075	-0.118337943433088
chr1	152004982	152020383	ENSG00000163191	-	S100A11	220.2	FALSE	FALSE	FALSE	NA	NA	-1.16589400363823	NA	2.02168683054164	-9.48659857563329	-0.130219289834222
chr1	152056620	152061540	ENSG00000182898	-	TCHHL1	176.1	FALSE	FALSE	FALSE	NA	NA	NA	NA	1.54906227138345	-6.90851262478437	-0.0724177339412719
chr1	152078793	152086556	ENSG00000159450	-	TCHH	454.6	FALSE	FALSE	FALSE	NA	NA	3.95101477729218	NA	1.54906227138345	-6.90851262478437	-0.0724177339412719
chr1	152126071	152131704	ENSG00000215853	-	RPTN	244	FALSE	FALSE	FALSE	NA	NA	NA	NA	0.950751077519037	-5.21694751497811	0.00595654578483362
chr1	152184558	152196669	ENSG00000197915	-	HRNR	176.1	FALSE	FALSE	FALSE	NA	NA	NA	NA	0.333492492801108	-3.8216309392589	0.0494600985561133
chr1	152274651	152297679	ENSG00000143631	-	FLG	176.1	FALSE	FALSE	FALSE	NA	NA	NA	NA	-0.66537042894909	-1.4945265513245	-0.0855472212904624
chr1	152321211	152332482	ENSG00000143520	-	FLG2	244	FALSE	FALSE	FALSE	NA	NA	NA	NA	-0.955060973661075	-0.273414624010226	-0.101796842791388
chr1	152381719	152386739	ENSG00000143536	-	CRNN	176.1	FALSE	FALSE	FALSE	NA	NA	NA	NA	-1.18811681583838	0.532061997827576	-0.0855499403663185
chr1	152483320	152484653	ENSG00000186207	+	LCE5A	104.7	FALSE	FALSE	FALSE	NA	NA	NA	NA	-1.44885483049232	1.72956602635268	0.0529246415335498
chr1	152486978	152488486	ENSG00000169509	+	CRCT1	220.2	FALSE	FALSE	FALSE	NA	NA	NA	NA	-1.44885483049232	1.72956602635268	0.0529246415335498
chr1	152538130	152539248	ENSG00000185966	-	LCE3E	176.1	FALSE	FALSE	FALSE	NA	NA	NA	NA	-1.55246835583655	2.37913695731681	0.00956571037976328
chr1	152551857	152552980	ENSG00000163202	-	LCE3D	176.1	FALSE	FALSE	FALSE	NA	NA	NA	NA	-1.5798520195611	3.31915943317227	-0.0587660117068856
chr1	152573138	152573562	ENSG00000244057	+	LCE3C	176.1	FALSE	FALSE	FALSE	NA	NA	NA	NA	-1.5798520195611	3.31915943317227	-0.0587660117068856
chr1	152586287	152586574	ENSG00000187238	+	LCE3B	176.1	FALSE	FALSE	FALSE	NA	NA	NA	NA	-1.5798520195611	3.31915943317227	-0.0587660117068856
chr1	152595310	152595579	ENSG00000185962	-	LCE3A	104.7	FALSE	FALSE	FALSE	NA	NA	NA	NA	-1.5798520195611	3.31915943317227	-0.0587660117068856
chr1	152635872	152637135	ENSG00000187223	+	LCE2D	132	FALSE	FALSE	FALSE	NA	NA	NA	NA	-1.64016199780798	4.73705529864309	-0.0363784560067053
chr1	152647771	152649050	ENSG00000187180	+	LCE2C	176.1	FALSE	FALSE	FALSE	NA	NA	NA	NA	-1.64016199780798	4.73705529864309	-0.0363784560067053
chr1	152647771	152659877	ENSG00000159455	+	LCE2B	44.2	FALSE	FALSE	FALSE	NA	NA	NA	NA	-1.69024707372349	5.6201459029682	0.0161296650481575
chr1	152670840	152671918	ENSG00000187173	+	LCE2A	220.2	FALSE	FALSE	FALSE	NA	NA	NA	NA	-1.70155120841523	5.8194380926048	0.0279794779297298
chr1	152680636	152681967	ENSG00000187170	+	LCE4A	176.1	FALSE	FALSE	FALSE	NA	NA	NA	NA	-1.70155120841523	5.8194380926048	0.0279794779297298
chr1	152691998	152692905	ENSG00000198854	+	C1orf68	220.2	FALSE	FALSE	FALSE	NA	NA	NA	NA	-1.70155120841523	5.8194380926048	0.0279794779297298
chr1	152730506	152734529	ENSG00000203786	+	KPRP	220.2	FALSE	FALSE	FALSE	NA	NA	NA	NA	-1.64950844374154	6.30925862670002	0.0376544877561136
chr1	152748848	152749445	ENSG00000240386	+	LCE1F	176.1	FALSE	FALSE	FALSE	NA	NA	NA	NA	-1.64950844374154	6.30925862670002	0.0376544877561136
chr1	152758690	152760902	ENSG00000186226	+	LCE1E	220.2	FALSE	FALSE	FALSE	NA	NA	NA	NA	-1.56932788751597	6.24562068294496	-0.0238706959927422
chr1	152769227	152770657	ENSG00000172155	+	LCE1D	78	FALSE	FALSE	FALSE	NA	NA	NA	NA	-1.56932788751597	6.24562068294496	-0.0238706959927422
chr1	152777311	152779107	ENSG00000197084	-	LCE1C	97.4	FALSE	FALSE	FALSE	NA	NA	NA	NA	-1.56932788751597	6.24562068294496	-0.0238706959927422
chr1	152784447	152785585	ENSG00000196734	+	LCE1B	220.2	FALSE	FALSE	FALSE	NA	NA	NA	NA	-1.56932788751597	6.24562068294496	-0.0238706959927422
chr1	152799949	152800573	ENSG00000186844	+	LCE1A	176.1	FALSE	FALSE	FALSE	NA	NA	NA	NA	-1.47344437414815	5.63401360480926	-0.0834593714029925
chr1	152815344	152816459	ENSG00000235942	+	LCE6A	104.7	FALSE	FALSE	FALSE	NA	NA	NA	NA	-1.46489531963459	5.57957737272388	-0.0887630754970985
chr1	152850793	152857523	ENSG00000163206	+	SMCP	104.7	FALSE	FALSE	FALSE	NA	NA	NA	NA	-1.34368041908593	4.28220445445819	-0.14273682975778
chr1	152881021	152884362	ENSG00000163207	+	IVL	176.1	FALSE	FALSE	FALSE	NA	NA	NA	NA	-1.34368041908593	4.28220445445819	-0.14273682975778
chr1	152943142	152945050	ENSG00000184148	+	SPRR4	176.1	FALSE	FALSE	FALSE	NA	NA	NA	NA	-1.27862094437088	3.14740382881307	-0.117828043433869
chr1	152956557	152958289	ENSG00000169474	+	SPRR1A	176.1	FALSE	FALSE	FALSE	NA	NA	NA	NA	-1.26924996915812	2.01377388760957	-0.0483633605387199
chr1	152974223	152976332	ENSG00000163209	+	SPRR3	176.1	FALSE	FALSE	FALSE	NA	NA	NA	NA	-1.26924996915812	2.01377388760957	-0.0483633605387199
chr1	153003678	153005376	ENSG00000169469	+	SPRR1B	220.2	FALSE	FALSE	FALSE	NA	NA	NA	NA	-1.07991574333595	0.725551808599109	-0.0169147333873001
chr1	153012201	153014407	ENSG00000163216	-	SPRR2D	104.7	FALSE	FALSE	FALSE	NA	NA	NA	NA	-1.07991574333595	0.725551808599109	-0.0169147333873001
chr1	153028589	153030013	ENSG00000241794	-	SPRR2A	176.1	FALSE	FALSE	FALSE	NA	NA	NA	NA	-1.07991574333595	0.725551808599109	-0.0169147333873001
chr1	153042700	153113927	ENSG00000196805	-	SPRR2B	176.1	FALSE	FALSE	FALSE	NA	NA	NA	NA	-0.542948905248716	-0.693298114246398	0.0355880740605009
chr1	153065611	153078660	ENSG00000203785	-	SPRR2E	220.2	FALSE	FALSE	FALSE	NA	NA	NA	NA	-0.615691826993835	-0.589544077121112	0.0356422130116254
chr1	153084590	153085991	ENSG00000244094	-	SPRR2F	176.1	FALSE	FALSE	FALSE	NA	NA	-2.27042817252077	NA	-0.615691826993835	-0.589544077121112	0.0356422130116254
chr1	153122058	153123345	ENSG00000159516	-	SPRR2G	176.1	FALSE	FALSE	FALSE	NA	NA	NA	NA	-0.000299812733202565	-1.8094973167334	0.0629136680012436
chr1	153175919	153177596	ENSG00000203784	+	LELP1	176.1	FALSE	FALSE	FALSE	NA	NA	NA	NA	0.662460245038082	-2.88063012087422	0.0487827726973729
chr1	153190060	153191793	ENSG00000203783	+	PRR9	220.2	FALSE	FALSE	FALSE	NA	NA	NA	NA	0.662460245038082	-2.88063012087422	0.0487827726973729
chr1	153232176	153234598	ENSG00000203782	+	LOR	176.1	FALSE	FALSE	FALSE	NA	NA	NA	NA	1.26454332688805	-4.31994020631133	0.0175924595267132
chr1	153270338	153283194	ENSG00000159527	-	PGLYRP3	220.2	FALSE	FALSE	FALSE	NA	NA	NA	NA	1.81467151858863	-6.38382117046684	-0.0175476406089139
chr1	153302596	153321316	ENSG00000163218	-	PGLYRP4	104.7	FALSE	FALSE	FALSE	NA	NA	NA	NA	2.41287189805245	-8.72564592234252	-0.00403076804142977
chr1	153330330	153333503	ENSG00000163220	+	S100A9	176.1	FALSE	FALSE	FALSE	NA	NA	NA	NA	2.41287189805245	-8.72564592234252	-0.00403076804142977
chr1	153346184	153348125	ENSG00000163221	-	S100A12	104.7	FALSE	FALSE	FALSE	NA	NA	NA	NA	2.41287189805245	-8.72564592234252	-0.00403076804142977
chr1	153362508	153363664	ENSG00000143546	-	S100A8	104.7	FALSE	FALSE	FALSE	NA	NA	NA	NA	2.97580127631611	-9.80130962314172	-0.00954299169541528
chr1	153389000	153395701	ENSG00000184330	+	S100A7A	97.4	FALSE	FALSE	FALSE	NA	NA	NA	NA	2.97580127631611	-9.80130962314172	-0.00954299169541528
chr1	153409534	153412425	ENSG00000197364	-	S100A7L2	70	FALSE	FALSE	FALSE	NA	NA	NA	NA	3.30905863401861	-9.87275251998167	-0.0421687011605663
chr1	153430220	153433177	ENSG00000143556	-	S100A7	55	FALSE	FALSE	FALSE	NA	NA	NA	NA	3.30905863401861	-9.87275251998167	-0.0421687011605663
chr1	153507075	153508720	ENSG00000197956	-	S100A6	454.6	FALSE	FALSE	FALSE	NA	NA	NA	NA	3.71963074216731	-9.99007007526909	-0.0483574202866892
chr1	153509623	153514241	ENSG00000196420	-	S100A5	176.1	FALSE	FALSE	FALSE	NA	NA	NA	NA	3.71963074216731	-9.99007007526909	-0.0483574202866892
chr1	153516089	153522612	ENSG00000196154	-	S100A4	220.2	FALSE	FALSE	FALSE	NA	NA	1.06266488869549	NA	3.71963074216731	-9.99007007526909	-0.0483574202866892
chr1	153519805	153521848	ENSG00000188015	-	S100A3	220.2	FALSE	FALSE	FALSE	NA	NA	NA	NA	3.71963074216731	-9.99007007526909	-0.0483574202866892
chr1	153533584	153540366	ENSG00000196754	-	S100A2	220.2	FALSE	FALSE	FALSE	NA	NA	-1.14561132489214	NA	3.71963074216731	-9.99007007526909	-0.0483574202866892
chr1	153579362	153585621	ENSG00000188643	-	S100A16	176.1	FALSE	FALSE	FALSE	NA	NA	-1.00238832854851	NA	3.73263774847765	-10.0285295201271	-0.033195911639706
chr1	153586731	153589462	ENSG00000189334	-	S100A14	176.1	FALSE	FALSE	FALSE	NA	NA	NA	NA	3.73263774847765	-10.0285295201271	-0.033195911639706
chr1	153591263	153606568	ENSG00000189171	-	S100A13	361.2	FALSE	FALSE	FALSE	NA	NA	-1.05600929843459	NA	3.7949784166913	-10.0172081119043	-0.0331785466742983
chr1	153600402	153604513	ENSG00000160678	+	S100A1	645	FALSE	FALSE	FALSE	NA	NA	-1.76465939908535	NA	3.87791894024585	-10.0021479499612	-0.0331554471458624
chr1	153606525	153618782	ENSG00000160679	+	CHTOP	645	FALSE	FALSE	FALSE	NA	NA	-1.02571329234625	NA	3.87791894024585	-10.0021479499612	-0.0331554471458624
chr1	153631130	153634306	ENSG00000143553	+	SNAPIN	1064	FALSE	FALSE	FALSE	NA	NA	1.14705408997231	NA	3.87791894024585	-10.0021479499612	-0.0331554471458624
chr1	153634512	153643524	ENSG00000143621	-	ILF2	987	FALSE	FALSE	FALSE	NA	NA	-1.059582593595	NA	3.87791894024585	-10.0021479499612	-0.0331554471458624
chr1	153651113	153666468	ENSG00000169418	+	NPR1	950	FALSE	FALSE	FALSE	NA	NA	NA	NA	4.00736984085814	-2.27083863607661	-0.00360270028747944
chr1	153700543	153746555	ENSG00000143624	+	INTS3	1064	FALSE	FALSE	FALSE	NA	NA	-1.02923895125903	NA	4.08919574210405	0.670620805623846	0.00175296841863659
chr1	153746830	153752633	ENSG00000143554	+	SLC27A3	454.6	FALSE	FALSE	FALSE	NA	NA	1.10436788590407	NA	4.22254736169278	1.49060950511245	-0.0122945455606869
chr1	153777201	153895451	ENSG00000143614	-	GATAD2B	950	FALSE	FALSE	TRUE	NA	NA	1.04011859329671	NA	4.40200874410725	1.07639244188508	-0.0563983620823196
chr1	153901977	153919172	ENSG00000198837	-	DENND4B	454.6	FALSE	FALSE	FALSE	NA	NA	-1.13388972198475	NA	4.18807768878091	-10.1304679186491	-0.163089363113591
chr1	153920145	153931101	ENSG00000160741	-	CRTC2	454.6	FALSE	FALSE	FALSE	NA	NA	1.13767844224001	NA	4.18807768878091	-10.1304679186491	-0.163089363113591
chr1	153931575	153940188	ENSG00000143570	-	SLC39A1	645	FALSE	FALSE	FALSE	NA	NA	-1.00220906631545	NA	4.18807768878091	-10.1304679186491	-0.163089363113591
chr1	153940010	153946839	ENSG00000143578	+	CREB3L4	680	FALSE	FALSE	TRUE	NA	NA	1.1102783358051	NA	4.18807768878091	-10.1304679186491	-0.163089363113591
chr1	153946745	153950164	ENSG00000143543	-	JTB	454	FALSE	FALSE	FALSE	NA	NA	-1.01933519664853	NA	4.17942495537113	-10.1297330197369	-0.165586384323205
chr1	153954127	153958834	ENSG00000143545	-	RAB13	454.6	FALSE	FALSE	FALSE	NA	NA	-1.10753512399401	NA	4.00663570844577	-10.1151470687658	-0.215146165038407
chr1	153963235	153964626	ENSG00000177954	+	RPS27	454.6	FALSE	FALSE	FALSE	NA	NA	-1.07366173612606	NA	4.00663570844577	-10.1151470687658	-0.215146165038407
chr1	153965161	154127592	ENSG00000143552	-	NUP210L	324.5	FALSE	FALSE	FALSE	NA	NA	NA	NA	4.26223894889215	-10.0315523210074	-0.176763351183504
chr1	154127784	154167124	ENSG00000143549	-	TPM3	361.2	FALSE	FALSE	FALSE	NA	NA	1.02644081561189	NA	4.36888078128424	-9.87752809504313	-0.0239006585049879
chr1	154171848	154178809	ENSG00000163263	-	C1orf189	176.1	FALSE	FALSE	FALSE	NA	NA	1.11976838802714	NA	4.10415796136971	-9.79539237163935	0.00258600706123602
chr1	154179182	154193104	ENSG00000143612	-	C1orf43	NA	FALSE	FALSE	FALSE	NA	NA	1.12103769287622	NA	4.10415796136971	-9.79539237163935	0.00258600706123602
chr1	154192655	154243986	ENSG00000143569	+	UBAP2L	886	FALSE	FALSE	FALSE	NA	NA	-1.04795916319324	NA	3.64570057319899	-9.6900131600349	-0.0330495357424443
chr1	154244987	154248351	ENSG00000143575	+	HAX1	454.6	FALSE	FALSE	FALSE	NA	NA	-1.1502716616637	NA	3.56914334877898	-9.67241641767973	-0.039000135067071
chr1	154293566	154297801	ENSG00000143595	+	AQP10	1488	FALSE	FALSE	FALSE	NA	NA	NA	NA	3.39506810743047	-9.61104291233963	-0.0921238098364068
chr1	154298029	154323783	ENSG00000143515	+	ATP8B2	4290	FALSE	FALSE	FALSE	NA	NA	-1.32965547104383	NA	3.52682372416561	-9.57360479861907	-0.0990181070305838
chr1	154377669	154441926	ENSG00000160712	+	IL6R	220.2	FALSE	FALSE	FALSE	NA	NA	-1.16907771125366	NA	3.99981929862289	-9.44537812596549	-0.0933872283867098
chr1	154442248	154474589	ENSG00000169291	-	SHE	454.6	FALSE	FALSE	FALSE	NA	NA	NA	NA	3.74411627139223	-9.37412521897098	-0.104771329146786
chr1	154474695	154520623	ENSG00000163239	+	TDRD10	176.1	FALSE	FALSE	FALSE	NA	NA	NA	NA	3.3833150558449	-9.33664211810596	-0.0931689109983843
chr1	154521053	154531504	ENSG00000160714	-	UBE2Q1	1488	FALSE	FALSE	FALSE	NA	NA	1.0043524580006	NA	3.0616538801847	-9.30911768604264	-0.0729055879855496
chr1	154540257	154552502	ENSG00000160716	+	CHRNB2	361.2	FALSE	FALSE	FALSE	NA	NA	NA	NA	2.9884530793527	-9.3019768515737	-0.0727012772093673
chr1	154554538	154600475	ENSG00000160710	-	ADAR	987	FALSE	FALSE	FALSE	NA	NA	-1.17667986652652	NA	2.70149675491217	-9.27416432626231	-0.0721475874708195
chr1	154585067	154585190	ENSG00000268141	+	AL606500.1	18.8	FALSE	FALSE	FALSE	NA	NA	NA	NA	2.70328898398837	-9.27416983709292	-0.0719056737352091
chr1	154669931	154842756	ENSG00000143603	-	KCNN3	810	FALSE	FALSE	FALSE	NA	NA	-1.26100533064818	NA	3.24650739443122	-9.3132339428923	0.00423538223401782
chr1	154897210	154909467	ENSG00000163344	-	PMVK	220.2	FALSE	FALSE	FALSE	NA	NA	1.00746729450366	NA	4.22660489337218	-9.68876763531599	-0.108700017483722
chr1	154916552	154928599	ENSG00000163346	-	PBXIP1	361.2	FALSE	FALSE	FALSE	NA	NA	1.1140944598484	NA	4.22856671379047	-9.72723226108953	-0.117240223537263
chr1	154929502	154936329	ENSG00000163348	-	PYGO2	987	FALSE	FALSE	FALSE	NA	NA	1.01716471518018	NA	4.22856671379047	-9.72723226108953	-0.117240223537263
chr1	154934774	154946871	ENSG00000160691	-	SHC1	454.6	FALSE	FALSE	FALSE	NA	NA	-1.15662863620461	NA	4.22856671379047	-9.72723226108953	-0.117240223537263
chr1	154947129	154951725	ENSG00000173207	+	CKS1B	361.2	FALSE	FALSE	FALSE	NA	NA	1.19521397121095	NA	4.18894316044556	-9.78075489587493	-0.109417389145071
chr1	154955814	154965587	ENSG00000160688	+	FLAD1	4290	FALSE	FALSE	FALSE	NA	NA	-1.21455315986179	NA	4.1229575330365	-9.86983517672646	-0.0963974717305875
chr1	154966062	154966791	ENSG00000163352	+	LENEP	168	FALSE	FALSE	FALSE	NA	NA	NA	NA	4.1229575330365	-9.86983517672646	-0.0963974717305875
chr1	154975127	154990998	ENSG00000160685	+	ZBTB7B	645	FALSE	TRUE	TRUE	NA	497.483	1.1115638300418	FALSE	4.1229575330365	-9.86983517672646	-0.0963974717305875
chr1	154990996	155006257	ENSG00000163354	-	DCST2	168	FALSE	FALSE	FALSE	NA	NA	1.15627065724928	NA	4.16353478817238	-9.91628507793707	-0.0830392492352401
chr1	155006300	155023406	ENSG00000163357	+	DCST1	361.2	FALSE	FALSE	FALSE	NA	NA	NA	NA	4.22193593990568	-9.98312779976867	-0.0638163891828016
chr1	155023042	155035252	ENSG00000143537	+	ADAM15	645	FALSE	FALSE	FALSE	NA	NA	-1.04643765380121	NA	4.22193593990568	-9.98312779976867	-0.0638163891828016
chr1	155036207	155042029	ENSG00000243364	+	EFNA4	332	FALSE	FALSE	FALSE	NA	NA	1.1040694755559	NA	4.22193593990568	-9.98312779976867	-0.0638163891828016
chr1	155036224	155059283	ENSG00000251246	+	EFNA3	454.6	FALSE	FALSE	FALSE	NA	NA	NA	NA	4.34320019316291	-10.001634520052	-0.0531137844194357
chr1	155036224	155060014	ENSG00000143590	+	EFNA3	454.6	FALSE	FALSE	FALSE	NA	NA	1.04899251478235	NA	4.34873058060099	-10.0024784126537	-0.0526257536478598
chr1	155099936	155107333	ENSG00000169242	+	EFNA1	454.6	FALSE	FALSE	FALSE	NA	NA	-1.08191496756829	NA	4.78167659743826	-10.0807640555814	-0.0234083106156794
chr1	155107820	155111329	ENSG00000169241	+	SLC50A1	1064	FALSE	FALSE	FALSE	NA	NA	1.11781914179064	NA	4.78393301205027	-10.0812149750462	-0.0232876699955522
chr1	155112367	155113071	ENSG00000179085	-	DPM3	454.6	FALSE	FALSE	FALSE	NA	NA	-1.0276295375417	NA	4.78393301205027	-10.0812149750462	-0.0232876699955522
chr1	155141884	155145951	ENSG00000163463	-	KRTCAP2	454.6	FALSE	FALSE	FALSE	NA	NA	-1.0469611290033	NA	4.78393301205027	-10.0812149750462	-0.0232876699955522
chr1	155141885	155159748	ENSG00000273088	-	RP11-201K10.3	NA	FALSE	FALSE	FALSE	NA	NA	NA	NA	4.80298041253502	-10.1603473883336	0.00125307855506555
chr1	155145873	155157447	ENSG00000163462	+	TRIM46	454.6	FALSE	FALSE	FALSE	NA	NA	1.11143884331765	NA	4.80639105514966	-10.1745170203296	0.00564740145539684
chr1	155158300	155162707	ENSG00000185499	-	MUC1	220.2	FALSE	FALSE	FALSE	NA	NA	1.07470646474018	NA	4.81883858991613	-10.2262234176553	0.0216827230450392
chr1	155165379	155178842	ENSG00000169231	-	THBS3	950	FALSE	FALSE	FALSE	NA	NA	1.40107072564252	NA	4.81883858991613	-10.2262234176553	0.0216827230450392
chr1	155178490	155183615	ENSG00000173171	+	MTX1	1488	FALSE	FALSE	FALSE	NA	NA	-1.08180090498596	NA	4.81883858991613	-10.2262234176553	0.0216827230450392
chr1	155204243	155214490	ENSG00000177628	-	GBA	987	FALSE	FALSE	FALSE	NA	NA	1.05770475278907	NA	4.51882121424005	-0.649797354229612	0.0729637486780517
chr1	155216996	155225274	ENSG00000160767	-	FAM189B	645	FALSE	FALSE	FALSE	NA	NA	-1.12965527849369	NA	4.51882121424005	-0.649797354229612	0.0729637486780517
chr1	155225770	155232221	ENSG00000116521	-	SCAMP3	454.6	FALSE	FALSE	FALSE	NA	NA	-1.03182870793145	NA	4.51882121424005	-0.649797354229612	0.0729637486780517
chr1	155232659	155248282	ENSG00000176444	-	CLK2	4290	FALSE	FALSE	FALSE	NA	NA	-1.09375144288196	NA	4.51882121424005	-0.649797354229612	0.0729637486780517
chr1	155247374	155259639	ENSG00000143630	+	HCN3	987	FALSE	FALSE	FALSE	NA	NA	1.81610509855613	NA	4.29145405324402	0.0416036673735399	0.0476052308403218
chr1	155259630	155271225	ENSG00000143627	-	PKLR	176.1	FALSE	FALSE	FALSE	NA	NA	NA	NA	4.2295048765709	0.22996543547499	0.0406966855719455
chr1	155278539	155290457	ENSG00000160752	+	FDPS	4290	FALSE	FALSE	FALSE	NA	NA	-1.03044312808825	NA	4.2295048765709	0.22996543547499	0.0406966855719455
chr1	155290687	155300905	ENSG00000160753	+	RUSC1	361.2	FALSE	FALSE	FALSE	NA	NA	1.06771991539464	NA	4.23420361733904	0.0506241660682507	-0.00804677948812906
chr1	155305059	155532598	ENSG00000116539	-	ASH1L	1488	FALSE	FALSE	TRUE	NA	NA	-1.10199561208123	NA	4.42018519716369	-9.03754642589821	-0.257209900653719
chr1	155579979	155718153	ENSG00000125459	+	MSTO1	1488	FALSE	FALSE	FALSE	NA	NA	1.04724383559179	NA	4.72499188145241	-10.862613090166	-0.074142128319486
chr1	155629237	155658791	ENSG00000163374	-	YY1AP1	44.2	FALSE	FALSE	FALSE	NA	NA	-1.00770594144039	NA	4.73448616755253	-10.8632568625365	-0.0787321451243167
chr1	155657751	155708801	ENSG00000132676	+	DAP3	361.2	FALSE	FALSE	FALSE	NA	NA	1.05944839437216	NA	4.85706802741559	-10.844322405906	-0.0288196185791506
chr1	155719508	155829191	ENSG00000116580	-	GON4L	645	FALSE	FALSE	FALSE	NA	NA	-1.09428497971601	NA	4.87287521709427	-10.7652173379559	-0.0035619711764445
chr1	155829300	155854990	ENSG00000132718	+	SYT11	645	FALSE	FALSE	FALSE	NA	NA	1.52335744041096	NA	4.74465690815321	-10.6491045432667	0.0098912392342106
chr1	155867599	155881195	ENSG00000143622	-	RIT1	361.2	FALSE	FALSE	FALSE	NA	NA	1.13636681009409	NA	4.56245881259806	-10.5739138239848	0.0024106289515311
chr1	155882834	155904191	ENSG00000132680	-	KIAA0907	NA	FALSE	FALSE	FALSE	NA	NA	1.03694709819023	NA	4.5470904455624	-10.5762514324211	-0.00500560742119269
chr1	155911480	155912625	ENSG00000173080	+	RXFP4	176.1	FALSE	FALSE	FALSE	NA	NA	NA	NA	4.48412782300053	-10.5858260891658	-0.0353819170308745
chr1	155916630	155976861	ENSG00000116584	-	ARHGEF2	987	FALSE	FALSE	FALSE	NA	NA	1.02079540522759	NA	4.5273120972237	-10.5942095546877	-0.0291424079946973
chr1	155978839	155990750	ENSG00000163479	-	SSR2	1064	FALSE	FALSE	FALSE	NA	NA	-1.13769734262414	NA	4.58096285041904	-10.6046245148331	-0.0213909312612461
chr1	156005092	156023585	ENSG00000160803	-	UBQLN4	950	FALSE	FALSE	FALSE	NA	NA	-1.16523279314375	NA	4.53142187204734	-10.5097158126499	0.0563651036484742
chr1	156024543	156028301	ENSG00000116586	+	LAMTOR2	680	FALSE	FALSE	FALSE	NA	NA	-1.17663883608135	NA	4.53142187204734	-10.5097158126499	0.0563651036484742
chr1	156030951	156040295	ENSG00000132698	+	RAB25	544	FALSE	FALSE	FALSE	NA	NA	-1.51393354058344	NA	4.53142187204734	-10.5097158126499	0.0563651036484742
chr1	156041804	156051789	ENSG00000254726	-	MEX3A	454.6	FALSE	FALSE	FALSE	NA	NA	-1.01911901186196	NA	4.5302567306699	-10.4881042872058	0.0633823190883261
chr1	156052364	156109880	ENSG00000160789	+	LMNA	645	FALSE	FALSE	FALSE	NA	NA	-1.04411271770798	NA	4.52305131880726	-10.3700125258032	0.101423493430575
chr1	156117157	156147543	ENSG00000196189	+	SEMA4A	361.2	FALSE	FALSE	FALSE	NA	NA	1.13071981626544	NA	4.51406066197101	-10.2780083943155	0.129836305100666
chr1	156163880	156182587	ENSG00000160785	+	SLC25A44	1292	FALSE	FALSE	FALSE	NA	NA	-1.02435446795325	NA	4.46386478632863	-10.1980990655571	0.146633605317867
chr1	156182773	156213123	ENSG00000260238	+	PMF1-BGLAP	361.2	FALSE	FALSE	FALSE	NA	NA	NA	NA	4.44942726197675	-10.169110475108	0.11275768011773
chr1	156182784	156212874	ENSG00000160783	+	PMF1	361.2	FALSE	FALSE	FALSE	NA	NA	1.00137709894512	NA	4.44957883727829	-10.1694147836395	0.113113293581289
chr1	156211753	156213112	ENSG00000242252	+	BGLAP	361.2	FALSE	FALSE	FALSE	NA	NA	NA	NA	4.43047319765654	-10.1310561851082	0.0682876227053422
chr1	156213206	156217881	ENSG00000160781	-	PAQR6	1714	FALSE	FALSE	FALSE	NA	NA	1.40803136112455	NA	4.43047319765654	-10.1310561851082	0.0682876227053422
chr1	156219015	156252620	ENSG00000198952	-	SMG5	987	FALSE	FALSE	FALSE	NA	NA	-1.09800014585882	NA	4.4447965113567	-10.1270406222091	0.063052098082118
chr1	156252726	156262976	ENSG00000163472	+	TMEM79	645	FALSE	FALSE	FALSE	NA	NA	1.30113142827085	NA	4.6142535083019	-10.0795512266258	0.00113502539104893
chr1	156259880	156265463	ENSG00000198715	-	C1orf85	361.2	FALSE	FALSE	TRUE	NA	NA	-1.24223984806769	NA	4.6142535083019	-10.0795512266258	0.00113502539104893
chr1	156268415	156269428	ENSG00000189030	-	VHLL	3	FALSE	FALSE	FALSE	NA	NA	NA	NA	4.6142535083019	-10.0795512266258	0.00113502539104893
chr1	156278759	156337664	ENSG00000163468	-	CCT3	4290	FALSE	FALSE	FALSE	NA	NA	-1.18618693849525	NA	4.7495958973994	-10.0540434353629	0.0501009914477618
chr1	156307105	156316786	ENSG00000163467	+	TSACC	176.1	FALSE	FALSE	FALSE	NA	NA	1.46595083217041	NA	4.82592565569853	-10.0396580542506	0.0777158513938812
chr1	156339003	156355011	ENSG00000132677	+	RHBG	1064	FALSE	FALSE	FALSE	NA	NA	NA	NA	4.81407491432384	-10.0305021246967	0.0973327730336612
chr1	156374042	156400493	ENSG00000125462	-	C1orf61	NA	FALSE	FALSE	FALSE	NA	NA	1.60450852950652	NA	4.78665965136114	-10.009512394208	0.139781635318336
chr1	156433519	156470620	ENSG00000116604	-	MEF2D	454.6	FALSE	FALSE	TRUE	NA	NA	-1.06349907479103	NA	4.72701719134487	-9.94248275916279	0.0882618368195811
chr1	156495197	156542396	ENSG00000183856	-	IQGAP3	1488	FALSE	FALSE	FALSE	NA	NA	1.0160079343624	NA	4.86052894434707	-9.94001433320995	0.0745306591233227
chr1	156549519	156556562	ENSG00000187862	+	TTC24	361.2	FALSE	FALSE	FALSE	NA	NA	NA	NA	4.92844960628647	-9.97082395414215	0.0824587570106019
chr1	156561554	156564091	ENSG00000163382	+	APOA1BP	NA	FALSE	FALSE	FALSE	NA	NA	-1.02953250780355	NA	4.93241548990966	-9.97297119083331	0.08302230994203
chr1	156564279	156571288	ENSG00000160818	-	GPATCH4	361.2	FALSE	FALSE	FALSE	NA	NA	-1.28177549791291	NA	4.93241548990966	-9.97297119083331	0.08302230994203
chr1	156589086	156595517	ENSG00000132702	+	HAPLN2	454	FALSE	FALSE	FALSE	NA	NA	-2.31003510620149	NA	4.93241548990966	-9.97297119083331	0.08302230994203
chr1	156611182	156629324	ENSG00000132692	+	BCAN	176.1	FALSE	FALSE	FALSE	NA	NA	8.66070968711014	NA	4.88621349134382	-9.98754199439984	0.0410474190115275
chr1	156638555	156647189	ENSG00000132688	-	NES	454.6	FALSE	FALSE	FALSE	NA	NA	-1.00766912258811	NA	4.88621349134382	-9.98754199439984	0.0410474190115275
chr1	156669398	156675608	ENSG00000143320	-	CRABP2	950	FALSE	FALSE	FALSE	NA	NA	-2.37437150019685	NA	4.72106866699692	-10.0038061625092	-0.0569620844738479
chr1	156691683	156698591	ENSG00000143319	-	ISG20L2	454.6	FALSE	FALSE	FALSE	NA	NA	-1.12123629169272	NA	4.72106866699692	-10.0038061625092	-0.0569620844738479
chr1	156698234	156706752	ENSG00000143303	+	RRNAD1	1488	FALSE	FALSE	FALSE	NA	NA	1.1190654985441	NA	4.58929500519016	-10.0228205532139	-0.0888888776132492
chr1	156707095	156711382	ENSG00000143314	-	MRPL24	987	FALSE	FALSE	FALSE	NA	NA	1.032920036065	NA	4.55482421764006	-10.0277938076547	-0.0972393984491768
chr1	156711899	156736717	ENSG00000143321	-	HDGF	454.6	FALSE	FALSE	FALSE	NA	NA	-1.25082395992173	NA	4.55482421764006	-10.0277938076547	-0.0972393984491768
chr1	156720402	156770607	ENSG00000143294	+	PRCC	454.6	FALSE	FALSE	FALSE	NA	NA	-1.11713539432967	NA	4.55811782977079	-10.0150492573247	-0.0788294578983942
chr1	156776035	156786654	ENSG00000027869	-	SH2D2A	361.2	FALSE	FALSE	FALSE	NA	NA	-1.31198633272107	NA	4.56284870096584	-9.99674415708366	-0.052387112073089
chr1	156785432	156851642	ENSG00000198400	+	NTRK1	454.6	FALSE	FALSE	FALSE	NA	NA	-1.36428058224709	NA	4.46440251270527	-9.98881246796462	-0.0133531833176576
chr1	156809855	156828810	ENSG00000027644	-	INSRR	361.2	FALSE	FALSE	FALSE	NA	NA	NA	NA	4.43959311252299	-9.98614996384821	-0.00316584186489521
chr1	156863490	156886226	ENSG00000187800	+	PEAR1	454.6	FALSE	FALSE	FALSE	NA	NA	NA	NA	4.34635323125128	-9.99951670592719	0.0227486446183987
chr1	156890442	156902886	ENSG00000160838	+	LRRC71	220.2	FALSE	FALSE	FALSE	NA	NA	NA	NA	4.32630234065905	-10.0002844752943	0.0263514092174359
chr1	156904632	157015162	ENSG00000132694	-	ARHGEF11	361.2	FALSE	FALSE	FALSE	NA	NA	-1.0531327403719	NA	4.15675650695496	-9.97482461714566	0.0248226183028964
chr1	157061836	157069600	ENSG00000253831	-	ETV3L	361.2	FALSE	FALSE	TRUE	NA	NA	NA	NA	3.74251436113299	-9.84017769039491	-0.00665002426940031
chr1	157090983	157108266	ENSG00000117036	-	ETV3	361.2	FALSE	FALSE	TRUE	NA	NA	-1.0684845223668	NA	3.6130937041196	-9.77568303838256	0.00891560153726442
chr1	157483167	157522310	ENSG00000143297	-	FCRL5	104.7	FALSE	FALSE	FALSE	NA	NA	NA	NA	1.34955429542689	2.22144971705531	-0.00216874022863595
chr1	157543539	157567870	ENSG00000163518	-	FCRL4	176.1	FALSE	FALSE	FALSE	NA	NA	NA	NA	0.701484973427995	3.42443540807778	-0.00930189850791687
chr1	157644111	157670647	ENSG00000160856	-	FCRL3	168	FALSE	FALSE	FALSE	NA	NA	NA	NA	-0.423069340650234	4.2971373080123	0.159514516246488
chr1	157715523	157746922	ENSG00000132704	-	FCRL2	104.7	FALSE	FALSE	FALSE	NA	NA	NA	NA	-1.078651979832	3.11085214887046	0.227370118259588
chr1	157764193	157789895	ENSG00000163534	-	FCRL1	176.1	FALSE	FALSE	FALSE	NA	NA	NA	NA	-1.43466637984337	1.96849250926013	0.209571827147048
chr1	157800704	157868046	ENSG00000073754	-	CD5L	176.1	FALSE	FALSE	FALSE	NA	NA	NA	NA	-1.72163943970269	0.709936532618331	0.108575654703389
chr1	157963063	158070052	ENSG00000183853	+	KIRREL	NA	FALSE	FALSE	FALSE	NA	NA	-1.15127886916262	NA	-2.32518260887408	-2.24846653607789	0.147332498559657
chr1	158149737	158154686	ENSG00000158473	+	CD1D	220.2	FALSE	FALSE	FALSE	NA	NA	-4.9414065665622	NA	-2.38830657002727	-1.3998422018271	-0.069720316415439
chr1	158223927	158228059	ENSG00000158477	+	CD1A	176.1	FALSE	FALSE	FALSE	NA	NA	NA	NA	-2.3334439416892	-0.631607607800366	-0.0954085662466708
chr1	158259576	158263420	ENSG00000158481	+	CD1C	176.1	FALSE	FALSE	FALSE	NA	NA	NA	NA	-2.26101504347912	0.133145314765876	-0.0623287318522134
chr1	158297741	158301321	ENSG00000158485	-	CD1B	104.7	FALSE	FALSE	FALSE	NA	NA	NA	NA	-2.19570937624373	0.544564849005443	-0.0514523282266792
chr1	158323254	158327343	ENSG00000158488	+	CD1E	176.1	FALSE	FALSE	FALSE	NA	NA	NA	NA	-2.08394763208861	1.24812028265206	-0.0328529370154138
chr1	158368312	158369256	ENSG00000186306	-	OR10T2	176.1	FALSE	FALSE	FALSE	NA	NA	NA	NA	-1.73986482775961	2.63630102284069	-0.101162671886765
chr1	158389718	158390656	ENSG00000180708	-	OR10K2	176.1	FALSE	FALSE	FALSE	NA	NA	NA	NA	-1.73986482775961	2.63630102284069	-0.101162671886765
chr1	158435272	158436344	ENSG00000173285	+	OR10K1	176.1	FALSE	FALSE	FALSE	NA	NA	NA	NA	-1.24291235712291	4.60871162469457	-0.199071308045919
chr1	158449668	158450675	ENSG00000198965	+	OR10R2	176.1	FALSE	FALSE	FALSE	NA	NA	NA	NA	-0.87559855742852	7.21651631026892	-0.212871697617805
chr1	158516918	158517895	ENSG00000197532	-	OR6Y1	176.1	FALSE	FALSE	FALSE	NA	NA	NA	NA	-0.177933057464096	9.09396761514468	-0.198259317095391
chr1	158532441	158533394	ENSG00000186440	-	OR6P1	176.1	FALSE	FALSE	FALSE	NA	NA	NA	NA	-0.177933057464096	9.09396761514468	-0.198259317095391
chr1	158548709	158549689	ENSG00000186400	-	OR10X1	176.1	FALSE	FALSE	FALSE	NA	NA	NA	NA	-0.177933057464096	9.09396761514468	-0.198259317095391
chr1	158576229	158577170	ENSG00000198967	+	OR10Z1	176.1	FALSE	FALSE	FALSE	NA	NA	NA	NA	0.267874382340234	9.01626883660979	-0.221350612766017
chr1	158580496	158656488	ENSG00000163554	-	SPTA1	176.1	FALSE	FALSE	FALSE	NA	NA	NA	NA	0.41357128799476	8.99173632382866	-0.226631065846256
chr1	158669369	158670486	ENSG00000196171	-	OR6K2	176.1	FALSE	FALSE	FALSE	NA	NA	NA	NA	0.505984116123686	9.02578266555106	-0.197410070828304
chr1	158686958	158687953	ENSG00000203757	-	OR6K3	176.1	FALSE	FALSE	FALSE	NA	NA	NA	NA	0.505984116123686	9.02578266555106	-0.197410070828304
chr1	158724510	158725681	ENSG00000180433	+	OR6K6	176.1	FALSE	FALSE	FALSE	NA	NA	NA	NA	0.510960344604404	9.06769921575951	-0.171116384723792
chr1	158735466	158736492	ENSG00000197403	-	OR6N1	176.1	FALSE	FALSE	FALSE	NA	NA	NA	NA	0.510960344604404	9.06769921575951	-0.171116384723792
chr1	158746472	158747425	ENSG00000188340	-	OR6N2	176.1	FALSE	FALSE	FALSE	NA	NA	NA	NA	0.510960344604404	9.06769921575951	-0.171116384723792
chr1	158801107	158819296	ENSG00000163563	+	MNDA	104.7	FALSE	FALSE	FALSE	NA	NA	NA	NA	-0.135407418274968	4.29644890826905	0.0837266132936616
chr1	158900586	158946844	ENSG00000163564	+	PYHIN1	176.1	FALSE	FALSE	FALSE	NA	NA	NA	NA	-1.082501411026	5.06618352481059	-1.07433483935307
chr1	158969758	159024945	ENSG00000163565	+	IFI16	176.1	FALSE	FALSE	FALSE	NA	NA	NA	NA	-1.76497248848907	6.81950865549998	-0.419864479106367
chr1	159032274	159116886	ENSG00000163568	-	AIM2	104.7	FALSE	FALSE	FALSE	NA	NA	NA	NA	-1.82798465784706	9.12434262834565	-0.0809756895392268
chr1	159141399	159173103	ENSG00000162706	+	CADM3	680	FALSE	FALSE	FALSE	NA	NA	NA	NA	-1.79269974292899	9.19927683927443	0.120346395060466
chr1	159173097	159176290	ENSG00000213088	+	DARC	176.1	FALSE	FALSE	FALSE	NA	NA	NA	NA	-1.83995808383148	9.21826039901153	0.146410769745114
chr1	159259504	159278014	ENSG00000179639	+	FCER1A	176.1	FALSE	FALSE	FALSE	NA	NA	NA	NA	-2.69097945793428	9.35023399474754	0.0951285334056307
chr1	159283460	159284449	ENSG00000196266	-	OR10J3	176.1	FALSE	FALSE	FALSE	NA	NA	NA	NA	-2.69097945793428	9.35023399474754	0.0951285334056307
chr1	159409512	159410600	ENSG00000196184	+	OR10J1	176.1	FALSE	FALSE	FALSE	NA	NA	NA	NA	-2.41628404176403	3.34332224920756	-0.00710367732206407
chr1	159504793	159505842	ENSG00000184155	-	OR10J5	104.7	FALSE	FALSE	FALSE	NA	NA	NA	NA	-1.6794661863018	2.15229219037274	0.100390570010757
chr1	159557615	159558655	ENSG00000132703	+	APCS	544	FALSE	FALSE	FALSE	NA	NA	NA	NA	-1.27924013829737	1.2037314866969	0.100709943509454
chr1	159682079	159684379	ENSG00000132693	-	CRP	544	FALSE	FALSE	FALSE	NA	NA	NA	NA	-0.256230315119877	-0.790584706041757	0.12457699327916
chr1	159750722	159752333	ENSG00000158716	+	DUSP23	680	FALSE	FALSE	FALSE	NA	NA	NA	NA	0.622062951089712	-3.02403842300614	0.273049361175996
chr1	159770301	159786041	ENSG00000181036	+	FCRL6	220.2	FALSE	FALSE	FALSE	NA	NA	NA	NA	0.622062951089712	-3.02403842300614	0.273049361175996
chr1	159796540	159807039	ENSG00000158714	+	SLAMF8	176.1	FALSE	FALSE	FALSE	NA	NA	NA	NA	0.817199860308295	-3.91658096906478	0.292369117994563
chr1	159804264	159825137	ENSG00000188004	-	C1orf204	220.2	FALSE	FALSE	FALSE	NA	NA	NA	NA	0.913132469841727	-4.35530766452762	0.301865688330156
chr1	159824106	159832447	ENSG00000243284	-	VSIG8	220.2	FALSE	FALSE	FALSE	NA	NA	NA	NA	0.913132469841727	-4.35530766452762	0.301865688330156
chr1	159827690	159842843	ENSG00000256029	-	RP11-190A12.7	NA	FALSE	FALSE	FALSE	NA	NA	NA	NA	0.913132469841727	-4.35530766452762	0.301865688330156
chr1	159842154	159869953	ENSG00000213085	-	CCDC19	NA	FALSE	FALSE	FALSE	NA	NA	-1.24044073154524	NA	1.14812771815599	-5.41140648090341	0.283513409489743
chr1	159879884	159880159	ENSG00000269620	-	AL590560.1	176.1	FALSE	FALSE	FALSE	NA	NA	NA	NA	1.24053813907989	-5.82668996274997	0.276296851589584
chr1	159887897	159895522	ENSG00000158710	-	TAGLN2	332	FALSE	FALSE	FALSE	NA	NA	-1.31349289923114	NA	1.24053813907989	-5.82668996274997	0.276296851589584
chr1	159896829	159915386	ENSG00000085552	-	IGSF9	361.2	FALSE	FALSE	FALSE	NA	NA	-1.05397206462739	NA	1.626062470107	-6.3279906565453	0.221107565777804
chr1	159921282	159924044	ENSG00000162723	-	SLAMF9	220.2	FALSE	FALSE	FALSE	NA	NA	NA	NA	1.70552283108763	-6.43130695058046	0.209733249821145
chr1	159997462	160001783	ENSG00000143315	-	PIGM	454.6	FALSE	FALSE	FALSE	NA	NA	-1.2104145059142	NA	2.21986301626854	-7.47215850584234	0.137583907241883
chr1	160007257	160040038	ENSG00000177807	-	KCNJ10	987	FALSE	FALSE	FALSE	NA	NA	2.94419122173993	NA	2.35398850052102	-8.13936001868729	0.219982174818323
chr1	160051360	160060353	ENSG00000162728	+	KCNJ9	361.2	FALSE	FALSE	FALSE	NA	NA	NA	NA	2.49995525050273	-9.52949107843231	0.30973134476432
chr1	160061130	160068733	ENSG00000162729	-	IGSF8	454.6	FALSE	FALSE	FALSE	NA	NA	-1.05306081662429	NA	2.49995525050273	-9.52949107843231	0.30973134476432
chr1	160085549	160113381	ENSG00000018625	+	ATP1A2	4290	FALSE	FALSE	FALSE	NA	NA	NA	NA	2.61206631296078	-9.57587816327891	0.226379336706419
chr1	160121360	160156767	ENSG00000132681	+	ATP1A4	176.1	FALSE	FALSE	FALSE	NA	NA	NA	NA	2.80733443313044	-9.63718258765639	0.119859908360527
chr1	160160285	160171676	ENSG00000143318	+	CASQ1	454	FALSE	FALSE	FALSE	NA	NA	1.1507155168724	NA	3.1213464463977	-9.68461840440409	0.0500173741057903
chr1	160175127	160185166	ENSG00000162734	+	PEA15	454.6	FALSE	FALSE	FALSE	NA	NA	1.0138141356275	NA	3.1213464463977	-9.68461840440409	0.0500173741057903
chr1	160185505	160254920	ENSG00000132716	-	DCAF8	987	FALSE	FALSE	FALSE	NA	NA	1.03549612692149	NA	3.31477769773356	-9.71207858457556	-0.00119771476950808
chr1	160187254	160254920	ENSG00000258465	-	DCAF8	987	FALSE	FALSE	FALSE	NA	NA	NA	NA	3.31977756854501	-9.71278836282638	-0.00252149909905168
chr1	160246602	160256138	ENSG00000162735	-	PEX19	454.6	FALSE	FALSE	FALSE	NA	NA	-1.1017761752237	NA	3.32920902861197	-9.74894252181823	-0.0490886551921918
chr1	160259063	160313190	ENSG00000122218	-	COPA	4290	FALSE	FALSE	FALSE	NA	NA	-1.06343725238811	NA	3.28403166905224	-9.45339145857871	-0.0744298216349964
chr1	160313062	160328742	ENSG00000162736	+	NCSTN	1488	FALSE	FALSE	FALSE	NA	NA	-1.05047625413153	NA	3.21692097064585	-8.47699407135843	-0.0844704938912173
chr1	160336857	160342638	ENSG00000171786	+	NHLH1	454.6	FALSE	FALSE	TRUE	NA	NA	-1.0143067786005	NA	3.21692097064585	-8.47699407135843	-0.0844704938912173
chr1	160370376	160398468	ENSG00000162738	+	VANGL2	950	FALSE	FALSE	FALSE	NA	NA	-1.00017481943323	NA	3.20315284401026	-7.08313932775834	-0.103410370942299
chr1	160454820	160493052	ENSG00000162739	-	SLAMF6	220.2	FALSE	FALSE	FALSE	NA	NA	NA	NA	3.11954225784767	-4.6194497556608	-0.0931233924521546
chr1	160510885	160549306	ENSG00000066294	-	CD84	176.1	FALSE	FALSE	FALSE	NA	NA	NA	NA	3.09602494133411	-3.63792357748679	-0.0287185580170535
chr1	160577890	160617085	ENSG00000117090	-	SLAMF1	104.7	FALSE	FALSE	FALSE	NA	NA	NA	NA	3.10146823926787	-2.79775229255719	0.0114541434774773
chr1	160648536	160681641	ENSG00000117091	-	CD48	104.7	FALSE	FALSE	FALSE	NA	NA	NA	NA	3.16791163243484	-2.75689299652329	-0.0186168064137671
chr1	160709037	160724611	ENSG00000026751	+	SLAMF7	220.2	FALSE	FALSE	FALSE	NA	NA	-2.28330718827338	NA	3.01917734730979	-3.23124140545234	-0.0218843161157274
chr1	160765864	160798051	ENSG00000122224	+	LY9	220.2	FALSE	FALSE	FALSE	NA	NA	NA	NA	2.92998013541228	-4.0821285220089	0.0491351992709639
chr1	160799950	160832692	ENSG00000122223	-	CD244	220.2	FALSE	FALSE	FALSE	NA	NA	NA	NA	3.21047366814555	-5.38064429831503	0.0987010834261041
chr1	160846329	160854960	ENSG00000179914	-	ITLN1	454	FALSE	FALSE	FALSE	NA	NA	NA	NA	3.47132936904048	-6.01641001571322	0.102535511396006
chr1	160914815	160924589	ENSG00000158764	-	ITLN2	361.2	FALSE	FALSE	FALSE	NA	NA	NA	NA	3.89060322781129	-8.14279887415636	0.126246029573148
chr1	160965001	160991138	ENSG00000158769	-	F11R	680	FALSE	FALSE	FALSE	NA	NA	1.08309293520928	NA	4.07342386433835	-9.66077315296333	0.0854343483726483
chr1	160967747	161008752	ENSG00000270149	-	RP11-544M22.13	NA	FALSE	FALSE	FALSE	NA	NA	NA	NA	4.14485312259723	-9.6930884435513	0.0683214065560401
chr1	161007421	161008780	ENSG00000215845	-	TSTD1	176.1	FALSE	FALSE	FALSE	NA	NA	NA	NA	4.40811536309814	-9.81217723095234	0.00525653996428233
chr1	161009041	161015767	ENSG00000158773	-	USF1	987	FALSE	FALSE	TRUE	NA	NA	-1.05308678297012	NA	4.40811536309814	-9.81217723095234	0.00525653996428233
chr1	161016736	161039760	ENSG00000186517	-	ARHGAP30	454.6	FALSE	FALSE	FALSE	NA	NA	-1.02114879541934	NA	4.40811536309814	-9.81217723095234	0.00525653996428233
chr1	161035655	161035943	ENSG00000268154	+	AL591806.1	NA	FALSE	FALSE	FALSE	NA	NA	NA	NA	4.40811536309814	-9.81217723095234	0.00525653996428233
chr1	161040785	161059389	ENSG00000143217	-	PVRL4	361.2	FALSE	FALSE	FALSE	NA	NA	-1.32296473289648	NA	4.45683640983182	-9.8462345001661	-0.0101200246947066
chr1	161068151	161070136	ENSG00000162755	+	KLHDC9	4290	FALSE	FALSE	FALSE	NA	NA	NA	NA	4.50465963582786	-9.87966060899609	-0.02521162585911
chr1	161070346	161087901	ENSG00000143256	-	PFDN2	4290	FALSE	FALSE	FALSE	NA	NA	-1.17627975935935	NA	4.50465963582786	-9.87966060899609	-0.02521162585911
chr1	161087876	161095235	ENSG00000158793	+	NIT1	886	FALSE	FALSE	FALSE	NA	NA	-1.06371832074997	NA	4.50465963582786	-9.87966060899609	-0.02521162585911
chr1	161090764	161102478	ENSG00000158796	-	DEDD	645	FALSE	FALSE	FALSE	NA	NA	1.07637685282903	NA	4.4249038195917	-9.87906521861966	-0.0307308845846219
chr1	161122566	161128646	ENSG00000143222	+	UFC1	361.2	FALSE	FALSE	FALSE	NA	NA	-1.20235649196057	NA	4.12751798238653	-9.87684607999308	-0.0513022621426638
chr1	161129240	161135513	ENSG00000143258	+	USP21	4290	FALSE	FALSE	FALSE	NA	NA	1.01528124524048	NA	4.12751798238653	-9.87684607999308	-0.0513022621426638
chr1	161136200	161147803	ENSG00000143224	+	PPOX	1488	FALSE	FALSE	FALSE	NA	NA	-1.09037560166099	NA	4.12751798238653	-9.87684607999308	-0.0513022621426638
chr1	161141100	161147287	ENSG00000158850	-	B4GALT3	886	FALSE	FALSE	FALSE	NA	NA	-1.11295785709524	NA	4.12751798238653	-9.87684607999308	-0.0513022621426638
chr1	161154098	161168846	ENSG00000158859	-	ADAMTS4	361.2	FALSE	FALSE	FALSE	NA	NA	-1.18161243611189	NA	3.82868323088117	-9.85897856055015	-0.0736735584072399
chr1	161166894	161184185	ENSG00000158864	+	NDUFS2	1292	FALSE	FALSE	FALSE	NA	NA	-1.09607971281605	NA	3.82868323088117	-9.85897856055015	-0.0736735584072399
chr1	161185024	161190489	ENSG00000158869	+	FCER1G	220.2	FALSE	FALSE	FALSE	NA	NA	2.06648372152839	NA	3.82868323088117	-9.85897856055015	-0.0736735584072399
chr1	161190160	161192296	ENSG00000268387	+	AL590714.1	176.1	FALSE	FALSE	FALSE	NA	NA	NA	NA	3.82868323088117	-9.85897856055015	-0.0736735584072399
chr1	161192082	161193421	ENSG00000158874	-	APOA2	220.2	FALSE	FALSE	FALSE	NA	NA	-5.28992094266022	NA	3.82868323088117	-9.85897856055015	-0.0736735584072399
chr1	161195793	161200408	ENSG00000158882	+	TOMM40L	361.2	FALSE	FALSE	FALSE	NA	NA	-1.02826952349156	NA	3.82046684991299	-9.86037717188901	-0.0741936375742549
chr1	161199456	161208092	ENSG00000143257	-	NR1I3	361.2	FALSE	FALSE	TRUE	NA	NA	NA	NA	3.74140546752447	-9.87380209706648	-0.0791857491849366
chr1	161228517	161255240	ENSG00000248485	+	PCP4L1	454.6	FALSE	FALSE	FALSE	NA	NA	NA	NA	3.76100703117736	-9.8821416217385	-0.0885741280194604
chr1	161274525	161279762	ENSG00000158887	-	MPZ	454.6	FALSE	FALSE	FALSE	NA	NA	-1.56093348584593	NA	3.86544787812881	-9.9122464564539	-0.125545433750952
chr1	161284047	161332984	ENSG00000143252	+	SDHC	361.2	FALSE	FALSE	FALSE	NA	NA	1.02884649571316	NA	4.14483453738062	-9.97196621097651	-0.158544803165461
chr1	161334521	161337664	ENSG00000188931	-	C1orf192	361.2	FALSE	FALSE	FALSE	NA	NA	NA	NA	4.27996643487461	-10.000850192419	-0.174505236717173
chr1	161475220	161493803	ENSG00000143226	+	FCGR2A	176.1	FALSE	FALSE	FALSE	NA	NA	NA	NA	4.06866784629364	-3.73530438411301	-0.241707387074698
chr1	161494036	161496681	ENSG00000173110	+	HSPA6	93	FALSE	FALSE	FALSE	NA	NA	1.58612515363784	NA	4.06866784629364	-3.73530438411301	-0.241707387074698
chr1	161511549	161600917	ENSG00000203747	-	FCGR3A	104.7	FALSE	FALSE	FALSE	NA	NA	NA	NA	4.3325051909712	-2.57595615575036	-0.172013094637495
chr1	161551101	161648444	ENSG00000072694	+	FCGR2B	220.2	FALSE	FALSE	FALSE	NA	NA	NA	NA	4.32246412821108	-2.81859528190973	-0.1157960134677
chr1	161592986	161601753	ENSG00000162747	-	FCGR3B	6.1	FALSE	FALSE	FALSE	NA	NA	NA	NA	4.34186571208795	-2.71698180421623	-0.134348933198234
chr1	161676762	161684142	ENSG00000132185	+	FCRLA	220.2	FALSE	FALSE	FALSE	NA	NA	NA	NA	4.16831799055846	-3.4774242912979	-0.0743119929337972
chr1	161691353	161697933	ENSG00000162746	+	FCRLB	220.2	FALSE	FALSE	FALSE	NA	NA	-1.30302409200404	NA	4.16831799055846	-3.4774242912979	-0.0743119929337972
chr1	161719548	161727028	ENSG00000081721	+	DUSP12	645	FALSE	FALSE	FALSE	NA	NA	1.16502667026446	NA	3.79598288211124	-3.82071848729365	-0.122271696383487
chr1	161736084	161933860	ENSG00000118217	+	ATF6	1292	FALSE	FALSE	TRUE	NA	NA	1.04755045358845	NA	3.05189559323337	-4.72974020498883	-0.205342131829093
chr1	161952982	161993644	ENSG00000162745	-	OLFML2B	544	FALSE	FALSE	FALSE	NA	NA	-1.07525346851707	NA	2.33259517829261	-7.96620161613657	-0.260271474296471
chr1	162039564	162353321	ENSG00000198929	+	NOS1AP	680	FALSE	FALSE	FALSE	NA	NA	1.51409297424624	NA	2.33687608547933	-6.36246721192382	-0.237793950062893
chr1	162335197	162351905	ENSG00000254706	+	RP11-565P22.6	NA	FALSE	FALSE	FALSE	NA	NA	NA	NA	3.19406848963639	-5.86879318473001	-0.144666964933599
chr1	162336698	162356600	ENSG00000239887	+	C1orf226	NA	FALSE	FALSE	FALSE	NA	NA	1.35191281411789	NA	3.33478541889826	-5.98608917812531	-0.148677288209083
chr1	162342993	162346660	ENSG00000171722	-	C1orf111	324.5	FALSE	FALSE	FALSE	NA	NA	NA	NA	3.120379652209	-5.80733504897818	-0.142565725282191
chr1	162365056	162381928	ENSG00000198574	-	SH2D1B	176.1	FALSE	FALSE	FALSE	NA	NA	NA	NA	3.76697597936205	-6.34636000023365	-0.160994865489918
chr1	162467041	162499419	ENSG00000152332	+	UHMK1	645	FALSE	FALSE	FALSE	NA	NA	1.2777332955825	NA	3.77759969659291	-7.04588317417908	-0.216428799237671
chr1	162531323	162569627	ENSG00000117143	+	UAP1	4290	FALSE	FALSE	FALSE	NA	NA	-1.12959150880422	NA	3.08663069447791	-7.22506958673992	-0.238334220437434
chr1	162601163	162757190	ENSG00000162733	+	DDR2	645	FALSE	FALSE	FALSE	NA	NA	-2.45444770139599	NA	2.61806713667779	-5.70329781400821	-0.13615465103264
chr1	162760492	162782607	ENSG00000132196	+	HSD17B7	680	FALSE	FALSE	FALSE	NA	NA	1.09521472620708	NA	1.82167965208711	-4.81296346034194	-0.184945723229948
chr1	162794248	162838605	ENSG00000185860	-	C1orf110	176.1	FALSE	FALSE	FALSE	NA	NA	NA	NA	1.3662553409161	-4.3476054788302	-0.10790048052089
chr1	163038565	163046592	ENSG00000117152	+	RGS4	361.2	FALSE	FALSE	FALSE	NA	NA	-1.03971500411324	NA	-0.943662567328484	-0.777476784787245	-0.0468668393811003
chr1	163080911	163291577	ENSG00000143248	-	RGS5	544	FALSE	FALSE	FALSE	NA	NA	1.22181381940627	NA	-1.96551804300274	0.257338916003744	-0.0532468398807091
chr1	163236366	163325554	ENSG00000143228	+	NUF2	220.2	FALSE	FALSE	FALSE	NA	NA	1.09814506771088	NA	-2.31841032309406	1.01195047781474	-0.166036627973223
chr1	164524821	164868533	ENSG00000185630	+	PBX1	950	FALSE	FALSE	TRUE	NA	NA	1.29177565617571	NA	-1.64880043319993	-0.708366457084734	0.22803899170139
chr1	165171104	165325952	ENSG00000162761	-	LMX1A	361.2	FALSE	FALSE	TRUE	NA	NA	NA	NA	-0.960339309476941	2.30835308852986	0.406315543994699
chr1	165370159	165414433	ENSG00000143171	-	RXRG	361.2	FALSE	FALSE	TRUE	NA	NA	-1.68191717002644	NA	0.446477649693757	-0.168567659113692	0.279490290354176
chr1	165513244	165533198	ENSG00000162763	+	LRRC52	361.2	FALSE	FALSE	FALSE	NA	NA	NA	NA	1.9064105893039	-3.04251965001161	0.112202693833656
chr1	165600098	165631033	ENSG00000143198	+	MGST3	361.2	FALSE	FALSE	FALSE	NA	NA	1.17551117851049	NA	2.89277841398186	-5.86936479690238	-0.0459611482913322
chr1	165631453	165668100	ENSG00000143149	-	ALDH9A1	4290	FALSE	FALSE	FALSE	NA	NA	-1.0663343257802	NA	3.14914762607893	-6.48957394502493	-0.0557758785644195
chr1	165696032	165796992	ENSG00000143183	-	TMCO1	1488	FALSE	FALSE	FALSE	NA	NA	1.04241066537951	NA	3.52066585235884	-7.83720304986655	-0.0660773333333054
chr1	165796768	165880855	ENSG00000143179	+	UCK2	1488	FALSE	FALSE	FALSE	NA	NA	-1.1167522780039	NA	2.87409166628814	-7.42447815316333	-0.00546254507584174
chr1	166026674	166136206	ENSG00000188859	-	FAM78B	361.2	FALSE	FALSE	FALSE	NA	NA	-2.40213489409264	NA	0.834010748471446	-0.872305724820225	0.287652437387951
chr1	166026679	166028709	ENSG00000267884	-	AL626787.1	220.2	FALSE	FALSE	FALSE	NA	NA	NA	NA	1.45819722792203	-2.15979810202404	0.293927981676708
chr1	166808681	166825581	ENSG00000143157	+	POGK	454.6	TRUE	FALSE	TRUE	NA	NA	1.06608700735079	NA	0.493220609320879	1.6040474378524	0.166838454533129
chr1	166825747	166845564	ENSG00000152382	-	TADA1	680	FALSE	FALSE	FALSE	NA	NA	1.12931746040453	NA	0.493220609320879	1.6040474378524	0.166838454533129
chr1	166882443	166944719	ENSG00000143195	-	ILDR2	645	FALSE	FALSE	FALSE	NA	NA	1.32904514332546	NA	0.167143179780579	0.469132622459569	0.147628186184628
chr1	166958346	166991451	ENSG00000143194	+	MAEL	361.2	FALSE	FALSE	FALSE	NA	NA	1.98680046405929	NA	0.2754726536059	-0.205268843204435	0.0230302974423493
chr1	167022073	167059868	ENSG00000143167	-	GPA33	220.2	FALSE	FALSE	FALSE	NA	NA	2.70523403223377	NA	0.690288853640478	-0.919393012366374	-0.0144532798761511
chr1	167063282	167098402	ENSG00000198842	+	DUSP27	645	FALSE	FALSE	FALSE	NA	NA	NA	NA	0.963861261758879	-1.44447658159017	-0.0232122981185201
chr1	167190066	167396582	ENSG00000143190	+	POU2F1	950	FALSE	FALSE	TRUE	NA	NA	-1.01401315467743	NA	2.43800414097397	-2.39262454709207	-0.293273872232154
chr1	167399877	167487847	ENSG00000198821	-	CD247	361.2	FALSE	FALSE	FALSE	NA	NA	NA	NA	3.52376087145407	-4.06712594995399	-0.109607594860665
chr1	167498914	167523004	ENSG00000143162	-	CREG1	680	FALSE	FALSE	FALSE	NA	NA	1.08627497364228	NA	4.21551221952376	-4.43750835221788	-0.0976725106122196
chr1	167599330	167675486	ENSG00000198771	+	RCSD1	361.2	FALSE	FALSE	FALSE	NA	NA	NA	NA	5.18897379581753	-5.35837860532658	-0.107891832328269
chr1	167690429	167761156	ENSG00000197965	+	MPZL1	361.2	FALSE	FALSE	FALSE	NA	NA	-1.01465846850233	NA	4.88287234690801	-6.2476643179359	-0.192913211823211
chr1	167778625	167883453	ENSG00000143199	-	ADCY10	220.2	FALSE	FALSE	FALSE	NA	NA	1.23679043795817	NA	4.35848406701879	-7.7019788600617	-0.0906527149153129
chr1	167885967	167906278	ENSG00000143158	-	MPC2	1292	FALSE	FALSE	FALSE	NA	NA	-1.05354578868751	NA	4.11776373802116	-8.22624014057694	-0.0940629902148129
chr1	167905021	168045081	ENSG00000143164	+	DCAF6	645	FALSE	FALSE	FALSE	NA	NA	1.09600572150982	NA	3.81908695902372	-7.16001688123727	-0.185952621221201
chr1	168053997	168106821	ENSG00000143147	-	GPR161	987	FALSE	FALSE	FALSE	NA	NA	1.17913352102927	NA	3.63704128459397	-7.03994988233156	-0.185933440947603
chr1	168148171	168169950	ENSG00000143155	+	TIPRL	4290	FALSE	FALSE	FALSE	NA	NA	1.00256006517551	NA	3.38858900647913	-9.50486382439357	-0.165874992663202
chr1	168195176	168222263	ENSG00000213064	+	SFT2D2	1714	FALSE	FALSE	FALSE	NA	NA	1.02757605947159	NA	3.2728391766826	-9.43752112801581	-0.144538639191363
chr1	168250278	168283664	ENSG00000143178	+	TBX19	324.5	FALSE	FALSE	TRUE	NA	NA	-1.34876954400995	NA	3.13105213576891	-7.59662712251503	-0.124162071688585
chr1	168510003	168513235	ENSG00000143185	-	XCL2	29.6	FALSE	FALSE	FALSE	NA	NA	NA	NA	1.10340442053024	-2.9804214250696	0.0238765844117825
chr1	168545711	168551315	ENSG00000143184	+	XCL1	176.1	FALSE	FALSE	FALSE	NA	NA	1.21794910641303	NA	0.947770217288143	-2.79650258296668	0.0470119273174267
chr1	168664697	168698502	ENSG00000143196	-	DPT	645	FALSE	FALSE	FALSE	NA	NA	NA	NA	-0.604031615967511	-0.397726689730692	0.103086513414786
chr1	169074935	169101960	ENSG00000143153	+	ATP1B1	950	FALSE	FALSE	FALSE	NA	NA	1.07652581642102	NA	-1.31115533684025	-0.625722756707885	0.0516395120488871
chr1	169101769	169337205	ENSG00000143156	-	NME7	1064	FALSE	FALSE	FALSE	NA	NA	-1.05444847786053	NA	-1.26960231222015	-0.177824298872114	0.0228445658450568
chr1	169337208	169365778	ENSG00000117475	+	BLZF1	987	FALSE	FALSE	FALSE	NA	NA	1.02373832879476	NA	-0.397832577911212	-1.21933572903451	0.0402542235520044
chr1	169364108	169429907	ENSG00000117477	-	CCDC181	361.2	FALSE	FALSE	FALSE	NA	NA	-1.03327657363375	NA	-0.0634314169169332	-1.97293212515555	0.0762852817812907
chr1	169433147	169455241	ENSG00000117479	-	SLC19A2	987	FALSE	FALSE	FALSE	NA	NA	1.0375120971689	NA	0.0547921385842134	-2.44038569167593	0.114658126787413
chr1	169483404	169555826	ENSG00000198734	-	F5	645	FALSE	FALSE	FALSE	NA	NA	NA	NA	-0.103452830105747	-2.28927229253401	0.0975395987823708
chr1	169558087	169599431	ENSG00000174175	-	SELP	324.5	FALSE	FALSE	FALSE	NA	NA	NA	NA	-0.340678062963645	-1.58408199630908	0.133592708578107
chr1	169631245	169823221	ENSG00000000460	+	C1orf112	NA	FALSE	FALSE	FALSE	NA	NA	-1.06580979681833	NA	-1.145251911278	-1.11777064179974	0.113753767045654
chr1	169659808	169680839	ENSG00000188404	-	SELL	382	FALSE	FALSE	FALSE	NA	NA	1.25977700321393	NA	-0.891944326370123	-0.652883479764949	0.187576883117931
chr1	169691781	169733846	ENSG00000007908	-	SELE	544	FALSE	FALSE	FALSE	NA	NA	NA	NA	-1.09536466895921	-1.02976562959206	0.167904769872981
chr1	169761670	169764107	ENSG00000171806	-	METTL18	645	FALSE	FALSE	FALSE	NA	NA	1.02679081878535	NA	-1.38940343389694	-1.51106587567192	0.0501892160205344
chr1	169818772	169863408	ENSG00000000457	-	SCYL3	950	FALSE	FALSE	FALSE	NA	NA	1.19524514217889	NA	-1.64667349657044	-1.40316336065492	-0.0565522936670027
chr1	169890467	170054349	ENSG00000075945	-	KIFAP3	987	FALSE	FALSE	FALSE	NA	NA	-1.00745993046088	NA	-2.24081426503476	0.158538499623877	-0.015807080772703
chr1	170115142	170136931	ENSG00000203740	+	METTL11B	4290	FALSE	FALSE	FALSE	NA	NA	1.74355768035037	NA	-2.80014404100571	2.46295990633377	-0.0470824701291228
chr1	170501270	170522587	ENSG00000120370	+	GORAB	950	FALSE	FALSE	FALSE	NA	NA	1.15377450383982	NA	-3.13224202751183	3.86439801644288	0.233303794343155
chr1	170631869	170708560	ENSG00000116132	+	PRRX1	544	FALSE	FALSE	TRUE	NA	NA	NA	NA	-3.17400420346615	4.54921184159125	0.303715713276231
chr1	170904612	171033906	ENSG00000117501	+	MROH9	220.2	FALSE	FALSE	FALSE	NA	NA	NA	NA	-3.42815935820975	3.66237870684501	-0.0205229977706959
chr1	171060018	171086959	ENSG00000007933	+	FMO3	361.2	FALSE	FALSE	FALSE	NA	NA	NA	NA	-2.88910404496827	2.06395714835651	0.0222981875354664
chr1	171106879	171130707	ENSG00000117507	+	FMO6P	361.2	FALSE	FALSE	FALSE	NA	NA	NA	NA	-2.42447246358321	1.47237993236615	0.127182500288971
chr1	171154347	171181822	ENSG00000094963	+	FMO2	361.2	FALSE	FALSE	FALSE	NA	NA	NA	NA	-1.99472132361655	0.763171794005889	0.142297872825049
chr1	171217638	171255117	ENSG00000010932	+	FMO1	361.2	FALSE	FALSE	FALSE	NA	NA	NA	NA	-1.49045924005972	-0.202787533320178	0.154835628897978
chr1	171283347	171311223	ENSG00000076258	+	FMO4	361.2	FALSE	FALSE	FALSE	NA	NA	1.29709278838631	NA	-0.840161265699899	-1.53919061288491	0.174230738697076
chr1	171454651	171562650	ENSG00000117523	+	PRRC2C	645	FALSE	FALSE	FALSE	NA	NA	-1.11191384404623	NA	1.39105334064599	-5.42541093364071	0.0301434807418339
chr1	171604557	171621823	ENSG00000034971	-	MYOC	680	FALSE	FALSE	FALSE	NA	NA	NA	NA	2.10818979160889	-7.24298657756248	-0.116077515258119
chr1	171669300	171711387	ENSG00000117533	-	VAMP4	361.2	FALSE	FALSE	FALSE	NA	NA	1.16566276374893	NA	2.27797880190718	-7.63055495914697	-0.12125216269285
chr1	171750788	171783163	ENSG00000010165	+	METTL13	NA	FALSE	FALSE	FALSE	NA	NA	-1.06542900201331	NA	2.08344299301498	-7.90206803860942	-0.0527398500842393
chr1	171810621	172387606	ENSG00000197959	+	DNM3	454.6	FALSE	FALSE	FALSE	NA	NA	1.05580487979397	NA	-0.707787401244773	-3.97668398877816	-0.18597579248999
chr1	172339329	172413230	ENSG00000135845	-	PIGC	645	FALSE	FALSE	FALSE	NA	NA	1.06038505388954	NA	-1.91187782462851	-3.6508788631878	-0.211731269567943
chr1	172389828	172437971	ENSG00000180999	+	C1orf105	176.1	FALSE	FALSE	FALSE	NA	NA	NA	NA	-1.9029508054472	-3.90326071913726	-0.151150901318514
chr1	172501489	172580971	ENSG00000094975	+	SUCO	1714	FALSE	FALSE	FALSE	NA	NA	1.10312744834856	NA	-1.96035972478041	-3.53072582904123	-0.114353582393582
chr1	172628154	172636014	ENSG00000117560	+	FASLG	361.2	FALSE	FALSE	FALSE	NA	NA	NA	NA	-1.95237223360733	-2.92371733603994	-0.0541933762938189
chr1	173009100	173020103	ENSG00000120337	-	TNFSF18	220.2	FALSE	FALSE	FALSE	NA	NA	NA	NA	-1.13240835987824	-2.14338365955155	-0.227214667828727
chr1	173152873	173176452	ENSG00000117586	-	TNFSF4	220.2	FALSE	FALSE	FALSE	NA	NA	2.38286661035271	NA	0.160227103326608	-1.99937812238499	0.058948769209251
chr1	173446405	173457946	ENSG00000117592	+	PRDX6	950	FALSE	FALSE	FALSE	NA	NA	-1.09296945728275	NA	1.75590069725262	-3.59323202269262	-0.192938349099488
chr1	173469603	173572233	ENSG00000162753	-	SLC9C2	220.2	FALSE	FALSE	FALSE	NA	NA	NA	NA	1.97447668835427	-4.43671724308648	-0.12577056647875
chr1	173578700	173639001	ENSG00000183831	-	ANKRD45	361.2	FALSE	FALSE	FALSE	NA	NA	NA	NA	2.10652157113245	-5.12343888388881	-0.0785155664632595
chr1	173684080	173755840	ENSG00000076321	+	KLHL20	987	FALSE	FALSE	FALSE	NA	NA	-1.0095837911544	NA	2.80155357578263	-6.48973454344064	-0.175246880247902
chr1	173768688	173793858	ENSG00000120334	-	CENPL	680	FALSE	FALSE	FALSE	NA	NA	1.21639241567401	NA	3.21160057807275	-6.68934641412965	-0.113669312480035
chr1	173793641	173827684	ENSG00000117593	+	DARS2	1488	FALSE	FALSE	FALSE	NA	NA	1.15012077178432	NA	3.3759787210057	-7.03732587405047	-0.0487386805482624
chr1	173837220	173872687	ENSG00000185278	+	ZBTB37	454.6	FALSE	TRUE	TRUE	NA	639.332	1.02915014270067	FALSE	3.4843257466782	-8.21755564746131	-0.0181846116901709
chr1	173872947	173886516	ENSG00000117601	-	SERPINC1	645	FALSE	FALSE	FALSE	NA	NA	NA	NA	3.52409105535545	-8.83737414309454	-0.0093745756267305
chr1	173900352	173991435	ENSG00000135870	-	RC3H1	680	FALSE	FALSE	FALSE	NA	NA	1.05192128259916	NA	3.86073819914276	-10.0947847987165	-0.0630518618007652
chr1	174128548	174964445	ENSG00000152061	+	RABGAP1L	361.2	FALSE	FALSE	FALSE	NA	NA	-1.06645610950218	NA	0.451658422584915	-2.27051121074661	-0.130356387531048
chr1	174417212	174418683	ENSG00000203737	+	GPR52	361.2	FALSE	FALSE	FALSE	NA	NA	NA	NA	0.637209329682176	-1.82322382027927	-0.0680194995014265
chr1	174968300	174980851	ENSG00000116161	+	CACYBP	987	FALSE	FALSE	FALSE	NA	NA	-1.05076729756834	NA	-0.140942934467571	-1.26662387210084	-0.0861561924499155
chr1	174979925	174992561	ENSG00000120333	-	MRPS14	987	FALSE	FALSE	FALSE	NA	NA	-1.17626202182842	NA	-0.140942934467571	-1.26662387210084	-0.0861561924499155
chr1	175036994	175117202	ENSG00000120332	+	TNN	454.6	FALSE	FALSE	FALSE	NA	NA	-1.91501858418432	NA	-0.026974792621589	-1.44370361736928	0.0727565822313662
chr1	175126123	175162135	ENSG00000235750	-	KIAA0040	361.2	FALSE	FALSE	FALSE	NA	NA	1.21220520458739	NA	-0.306970611830243	-1.18280230446148	0.150169651593823
chr1	175284330	175712906	ENSG00000116147	-	TNR	645	FALSE	FALSE	FALSE	NA	NA	NA	NA	-1.70261721429073	5.72663628293476	0.267590043001984
chr1	175913967	176176629	ENSG00000143207	-	RFWD2	361.2	FALSE	FALSE	FALSE	NA	NA	1.08667789941828	NA	-1.49109955155227	3.56713488073849	0.0557811407446093
chr1	176432307	176814735	ENSG00000116183	+	PAPPA2	645	FALSE	FALSE	FALSE	NA	NA	3.05884323739414	NA	-2.49542409271578	6.56948230243411	-0.0290719614922451
chr1	176826438	177134109	ENSG00000152092	-	ASTN1	645	FALSE	FALSE	FALSE	NA	NA	6.52278284980553	NA	-2.2718352696461	9.1026459326612	0.243750427295621
chr1	177140633	177251558	ENSG00000198797	+	BRINP2	645	FALSE	FALSE	FALSE	NA	NA	NA	NA	-2.91383403335981	9.20724153850451	0.200985216094056
chr1	177893091	177953438	ENSG00000120341	-	SEC16B	361.2	FALSE	FALSE	FALSE	NA	NA	NA	NA	-3.58620528457322	-3.30504543113041	0.165092715669877
chr1	178062864	178448644	ENSG00000075391	+	RASAL2	1064	FALSE	FALSE	FALSE	NA	NA	-1.04611761993151	NA	-2.15800224443354	-4.75225037558356	-0.127618239649667
chr1	178482212	178517734	ENSG00000240021	+	TEX35	220.2	FALSE	FALSE	FALSE	NA	NA	NA	NA	-1.05520361116401	-7.6777352458258	-0.107376053198763
chr1	178511887	178518024	ENSG00000213057	+	C1orf220	104.7	FALSE	FALSE	FALSE	NA	NA	NA	NA	-0.930410610300638	-8.25757018695181	-0.0683279031178108
chr1	178511950	178517579	ENSG00000184909	+	C1ORF220	104.7	FALSE	FALSE	FALSE	NA	NA	NA	NA	-0.930410610300638	-8.25757018695181	-0.0683279031178108
chr1	178694300	178889238	ENSG00000116191	+	RALGPS2	1488	FALSE	FALSE	FALSE	NA	NA	-1.04369063178733	NA	1.64308057698435	-4.36667641980743	-0.0866359767781737
chr1	178818840	178840187	ENSG00000116194	-	ANGPTL1	886	FALSE	FALSE	FALSE	NA	NA	NA	NA	1.9450646435129	-3.99203554229197	-0.0964336722710586
chr1	178994939	179045697	ENSG00000116199	+	FAM20B	680	FALSE	FALSE	FALSE	NA	NA	1.03717072390323	NA	2.70715820684301	-6.73883300080142	-0.0831663634994494
chr1	179050512	179067158	ENSG00000186283	+	TOR3A	950	FALSE	FALSE	FALSE	NA	NA	-1.10519691659158	NA	2.80935334690413	-6.43558937757024	-0.0551880078229097
chr1	179068462	179198819	ENSG00000143322	-	ABL2	886	FALSE	FALSE	FALSE	NA	NA	-1.0933612101029	NA	2.92014917452309	-6.45610993327389	-0.156020054666921
chr1	179262925	179327815	ENSG00000057252	+	SOAT1	645	FALSE	FALSE	FALSE	NA	NA	-1.04767673946126	NA	2.27461074752945	-6.73346348093923	-0.136739071395999
chr1	179334855	179523870	ENSG00000162779	+	AXDND1	680	FALSE	FALSE	FALSE	NA	NA	-1.67838182401551	NA	1.60472799625582	-4.03137166302717	-0.205080352292556
chr1	179443716	179457805	ENSG00000269064	-	AL160286.1	NA	FALSE	FALSE	FALSE	NA	NA	NA	NA	1.41956852164289	-3.58281601555367	-0.199506856590079
chr1	179519674	179545087	ENSG00000116218	-	NPHS2	361.2	FALSE	FALSE	FALSE	NA	NA	NA	NA	1.37655286098797	-2.96250506092095	-0.0848463683723892
chr1	179560748	179660407	ENSG00000162782	+	TDRD5	361.2	FALSE	FALSE	FALSE	NA	NA	NA	NA	1.7845876963505	-2.96673508274236	-0.128271326822122
chr1	179712298	179785333	ENSG00000143340	+	FAM163A	645	FALSE	FALSE	FALSE	NA	NA	NA	NA	3.05577306567545	-4.66223188164519	-0.0460971847225327
chr1	179809102	179846938	ENSG00000169905	-	TOR1AIP2	950	FALSE	FALSE	FALSE	NA	NA	-1.04075823964892	NA	3.49324720645794	-6.57823241410026	0.0253759365638313
chr1	179833916	179834311	ENSG00000258664	-	IFRG15	104.7	FALSE	FALSE	FALSE	NA	NA	NA	NA	3.49324720645794	-6.57823241410026	0.0253759365638313
chr1	179851177	179894135	ENSG00000143337	+	TOR1AIP1	361.2	FALSE	FALSE	FALSE	NA	NA	-1.14404118031599	NA	3.71835598540802	-7.82292129779614	-0.0592588513911627
chr1	179923873	180084015	ENSG00000135837	+	CEP350	987	FALSE	FALSE	FALSE	NA	NA	-1.11342651922994	NA	3.50890642171526	-9.37062536494285	-0.209840828921013
chr1	180123969	180173165	ENSG00000116260	+	QSOX1	680	FALSE	FALSE	FALSE	NA	NA	-1.06646493432441	NA	3.15452853004247	-10.269430117243	-0.0878613473539869
chr1	180199421	180249380	ENSG00000121454	+	LHX4	680	FALSE	FALSE	TRUE	NA	NA	1.31276428732307	NA	3.2554145045271	-10.2815688412881	-0.0596521092102033
chr1	180244515	180472089	ENSG00000135847	-	ACBD6	1064	FALSE	FALSE	FALSE	NA	NA	-1.15288920825056	NA	3.66992711248851	-7.52839190095077	-0.142898874759206
chr1	180601140	180859387	ENSG00000143324	+	XPR1	680	FALSE	FALSE	FALSE	NA	NA	-1.10524931209616	NA	3.80305723853586	-3.52654241969571	-0.102413271269323
chr1	180882290	180920750	ENSG00000135835	+	KIAA1614	544	FALSE	FALSE	FALSE	NA	NA	-1.00218874445341	NA	3.13821621328	-4.94846945312633	-0.168016337094598
chr1	180941695	180949868	ENSG00000234237	+	AL162431.1	NA	FALSE	FALSE	FALSE	NA	NA	NA	NA	3.18833956631176	-5.46645759612067	-0.140294078216511
chr1	180941861	180992047	ENSG00000135823	-	STX6	680	FALSE	FALSE	FALSE	NA	NA	1.02433328255753	NA	3.35620891420706	-6.62570730081261	-0.128344447556851
chr1	181003067	181031074	ENSG00000153029	+	MR1	544	FALSE	FALSE	FALSE	NA	NA	1.37776111830214	NA	3.41499877210242	-8.79918338453199	-0.156830432958527
chr1	181057638	181059977	ENSG00000162783	+	IER5	361.2	FALSE	FALSE	FALSE	NA	NA	-1.18912385841493	NA	3.35473050283005	-9.74940259976866	-0.236741837882254
chr1	181382238	181777219	ENSG00000198216	+	CACNA1E	544	FALSE	FALSE	FALSE	NA	NA	NA	NA	0.366176605507694	4.25274890410899	0.177177958650054
chr1	182023705	182030847	ENSG00000179930	-	ZNF648	97.4	FALSE	TRUE	TRUE	NA	259.139	-1.04545924154963	FALSE	3.07173648912347	2.98393574798497	0.0273660862256548
chr1	182350839	182361341	ENSG00000135821	-	GLUL	645	FALSE	FALSE	FALSE	NA	NA	-1.09771131076724	NA	4.81248015405516	1.28165174351443	-0.0260652847489329
chr1	182367252	182369751	ENSG00000203730	-	TEDDM1	132	FALSE	FALSE	FALSE	NA	NA	NA	NA	4.81248015405516	1.28165174351443	-0.0260652847489329
chr1	182419256	182529734	ENSG00000121446	+	RGSL1	324.5	FALSE	FALSE	FALSE	NA	NA	NA	NA	4.12612408299306	0.999099789046025	-0.0907023572402925
chr1	182542769	182558391	ENSG00000135828	-	RNASEL	324.5	FALSE	FALSE	FALSE	NA	NA	-1.11955760137745	NA	3.2648284955038	0.27903162243477	-0.0744182803723929
chr1	182567758	182573543	ENSG00000143333	-	RGS16	544	FALSE	FALSE	FALSE	NA	NA	-1.1043429223348	NA	3.02307951610099	-0.0314423566642237	-0.0656759483791447
chr1	182615239	182653711	ENSG00000135824	-	RGS8	454.6	FALSE	FALSE	FALSE	NA	NA	NA	NA	2.60259351803986	-0.818232108879925	-0.019476091434401
chr1	182758428	182799519	ENSG00000135838	+	NPL	324.5	FALSE	FALSE	FALSE	NA	NA	1.09651193636546	NA	1.93284097714897	-3.41941495228005	-0.0070600694420957
chr1	182808504	182856886	ENSG00000135829	+	DHX9	950	FALSE	FALSE	FALSE	NA	NA	-1.12377406222878	NA	1.97757478387802	-5.10177662732832	-0.0624523968590184
chr1	182869000	182922660	ENSG00000157060	-	SHCBP1L	220.2	FALSE	FALSE	FALSE	NA	NA	NA	NA	1.86353906268394	-6.39607388468388	-0.092836951335051
chr1	182992595	183114727	ENSG00000135862	+	LAMC1	645	FALSE	FALSE	FALSE	NA	NA	-1.06733937461357	NA	0.405604742282951	-6.50451943375126	0.0636285485825506
chr1	183155373	183214035	ENSG00000058085	+	LAMC2	454.6	FALSE	FALSE	FALSE	NA	NA	1.27741904182415	NA	-0.319008713674004	-7.24107552957387	0.116082239785263
chr1	183217372	183387737	ENSG00000157064	-	NMNAT2	680	FALSE	FALSE	FALSE	NA	NA	1.65219789801155	NA	-0.430715231424196	-5.4194321713777	-0.00226698299136269
chr1	183441351	183567381	ENSG00000116698	+	SMG7	886	FALSE	FALSE	FALSE	NA	NA	-1.06981844269381	NA	0.231109162707495	-5.17513611840606	-0.0691799460466149
chr1	183524698	183560011	ENSG00000116701	-	NCF2	680	FALSE	FALSE	FALSE	NA	NA	NA	NA	0.37858570215635	-5.6739854179787	-0.0649667676039493
chr1	183592401	183604892	ENSG00000162704	-	ARPC5	1488	FALSE	FALSE	FALSE	NA	NA	-1.04812606519364	NA	0.656944764133397	-5.98057068742175	-0.0473086564512673
chr1	183605220	183897665	ENSG00000143344	+	RGL1	645	FALSE	FALSE	FALSE	NA	NA	1.15827175401101	NA	1.41604518590023	-3.13044376189575	-0.0969324529173565
chr1	183615541	183622451	ENSG00000173627	-	APOBEC4	361.2	FALSE	FALSE	FALSE	NA	NA	NA	NA	0.772592783613056	-5.81269677163728	-0.0456577732179637
chr1	183898796	184006863	ENSG00000198756	-	COLGALT2	361.2	FALSE	FALSE	FALSE	NA	NA	-1.23891379801695	NA	2.63046173849508	-1.46460637824512	-0.159904139131255
chr1	184020811	184043346	ENSG00000198860	+	TSEN15	220.2	FALSE	FALSE	FALSE	NA	NA	-1.34550817184251	NA	2.70920893960777	-1.00448382460394	-0.253721290219617
chr1	184356192	184598154	ENSG00000116667	+	C1orf21	361.2	FALSE	FALSE	FALSE	NA	NA	-1.03118800460079	NA	0.972407175763698	0.769382063636568	0.0643937375842334
chr1	184659365	184724047	ENSG00000116406	-	EDEM3	987	FALSE	FALSE	FALSE	NA	NA	-1.21369303308611	NA	2.08661582416275	-0.641906617966422	0.0308817020954502
chr1	184759858	184943682	ENSG00000135842	-	FAM129A	324.5	FALSE	FALSE	FALSE	NA	NA	-1.01099645845566	NA	2.29186204076004	-0.718396169980573	0.064153526213038
chr1	185014496	185071740	ENSG00000121481	+	RNF2	645	FALSE	FALSE	FALSE	NA	NA	-1.15621040925621	NA	2.25382047477066	-2.0691741355798	0.0141667054950116
chr1	185087220	185126204	ENSG00000121486	-	TRMT1L	645	FALSE	FALSE	FALSE	NA	NA	1.08968410674284	NA	1.94669081911964	-1.31926620691446	-0.00994384545852933
chr1	185126212	185260897	ENSG00000116668	+	SWT1	324.5	FALSE	FALSE	FALSE	NA	NA	-1.03300513108057	NA	1.39286382989475	-0.331504305703789	-0.0454105517385662
chr1	185265520	185286461	ENSG00000116679	-	IVNS1ABP	886	FALSE	FALSE	FALSE	NA	NA	-1.08195624616474	NA	0.952946342167215	0.276467216401992	0.0477953873076986
chr1	185703683	186160085	ENSG00000143341	+	HMCN1	987	FALSE	FALSE	FALSE	NA	NA	-1.0573295043781	NA	-2.65925022351916	4.01628783924583	0.241282430692862
chr1	186265405	186283694	ENSG00000116690	+	PRG4	680	FALSE	FALSE	FALSE	NA	NA	NA	NA	-2.23125830043599	0.230421241845493	0.117460533653817
chr1	186280784	186344825	ENSG00000047410	-	TPR	1488	FALSE	FALSE	FALSE	NA	NA	-1.14576878965036	NA	-2.38049756406935	0.176232460825377	0.0813790903066383
chr1	186344890	186390510	ENSG00000157181	+	C1orf27	361.2	FALSE	FALSE	FALSE	NA	NA	-1.02787944996166	NA	-2.54873799876265	0.336836920625936	0.0612718050359983
chr1	186364123	186365908	ENSG00000268662	-	AL596220.1	97.4	FALSE	FALSE	FALSE	NA	NA	NA	NA	-2.56189007395552	0.360026130013905	0.0606865637284564
chr1	186369704	186370587	ENSG00000262180	+	OCLM	104.7	FALSE	FALSE	FALSE	NA	NA	NA	NA	-2.56189007395552	0.360026130013905	0.0606865637284564
chr1	186412698	186430254	ENSG00000116703	-	PDC	4290	FALSE	FALSE	FALSE	NA	NA	NA	NA	-2.71235103615039	0.508006774146632	0.113962018189723
chr1	186640923	186649559	ENSG00000073756	-	PTGS2	680	FALSE	FALSE	FALSE	NA	NA	-1.08174904679298	NA	-3.24380711296732	2.40123900031125	0.0563761233917148
chr1	186798085	186958113	ENSG00000116711	+	PLA2G4A	886	FALSE	FALSE	FALSE	NA	NA	-1.37809034648703	NA	-3.43046172440044	5.6576645706919	0.136675975784871
chr1	190066792	190446759	ENSG00000162670	-	BRINP3	361.2	FALSE	FALSE	FALSE	NA	NA	-1.49672004965039	NA	-3.61213583236138	11.0209676973308	0.0574165174203966
chr1	192127587	192154945	ENSG00000150681	+	RGS18	324.5	FALSE	FALSE	FALSE	NA	NA	NA	NA	-1.35688019077091	7.82614325103763	-0.19591665727313
chr1	192286122	192336415	ENSG00000253148	+	RGS21	361.2	FALSE	FALSE	FALSE	NA	NA	NA	NA	-1.81400838664849	2.77568458146993	-0.169415350301896
chr1	192544857	192549161	ENSG00000090104	+	RGS1	544	FALSE	FALSE	FALSE	NA	NA	NA	NA	-1.78597749637743	-1.38684520942021	0.0980524990383742
chr1	192605275	192629390	ENSG00000127074	+	RGS13	361.2	FALSE	FALSE	FALSE	NA	NA	NA	NA	-1.19593919098016	-2.30741728425545	0.0927258561043161
chr1	192778169	192781403	ENSG00000116741	+	RGS2	361.2	FALSE	FALSE	FALSE	NA	NA	1.07380596914796	NA	0.155353032217667	-2.90323468334559	0.0468453935192557
chr1	192981380	193029237	ENSG00000116750	-	UCHL5	1714	FALSE	FALSE	FALSE	NA	NA	-1.01522513421543	NA	2.2700736757078	-3.87858365177197	-0.135876790202333
chr1	193028552	193060907	ENSG00000116747	+	TROVE2	NA	FALSE	FALSE	FALSE	NA	NA	-1.01220465184471	NA	2.28499758460445	-4.28116778804984	-0.113307348820525
chr1	193065598	193075244	ENSG00000023572	-	GLRX2	454.6	FALSE	FALSE	FALSE	NA	NA	1.0063582914081	NA	2.17212321449168	-4.57431822852513	-0.0800770883005653
chr1	193091147	193223031	ENSG00000134371	+	CDC73	1292	FALSE	FALSE	FALSE	NA	NA	-1.08784714860852	NA	1.6058792533746	-3.60218618167235	-0.0947224641366021
chr1	193148175	193155784	ENSG00000162630	-	B3GALT2	645	FALSE	FALSE	FALSE	NA	NA	NA	NA	1.5364438317716	-3.57224735771161	-0.0967956085591349
chr1	196194909	196578355	ENSG00000162687	-	KCNT2	361.2	FALSE	FALSE	FALSE	NA	NA	-1.31034187151561	NA	-2.35263917391378	10.7166256127581	-0.0560557336230606
chr1	196621008	196716634	ENSG00000000971	+	CFH	324.5	FALSE	FALSE	FALSE	NA	NA	-1.34802963481316	NA	-2.11732228385257	8.85622434397315	0.130405174485111
chr1	196743925	196763203	ENSG00000116785	+	CFHR3	6.1	FALSE	FALSE	FALSE	NA	NA	1.30189942912184	NA	-2.39752114849183	7.45895106369606	-0.0112101209649516
chr1	196788887	196801319	ENSG00000244414	+	CFHR1	6.1	FALSE	FALSE	FALSE	NA	NA	1.20586383477311	NA	-2.38822394556695	7.22505884329293	-0.0521882720426319
chr1	196788898	196928356	ENSG00000080910	+	CFHR2	382	FALSE	FALSE	FALSE	NA	NA	NA	NA	-2.29268934109332	5.98464956830972	-0.0748887454597157
chr1	196819371	196888102	ENSG00000134365	+	CFHR4	29.6	FALSE	FALSE	FALSE	NA	NA	-2.34460106509584	NA	-2.25797101322708	6.11779204383676	-0.0840363011675924
chr1	196946667	196978804	ENSG00000134389	+	CFHR5	220.2	FALSE	FALSE	FALSE	NA	NA	NA	NA	-2.19372868216179	4.07802078908298	-0.0748430616344284
chr1	197008321	197036397	ENSG00000143278	-	F13B	361.2	FALSE	FALSE	FALSE	NA	NA	NA	NA	-1.88600743503305	3.05036333354973	-0.0931393841512822
chr1	197053258	197115824	ENSG00000066279	-	ASPM	645	FALSE	FALSE	FALSE	NA	NA	-1.07335043452741	NA	-1.7519590664594	2.1574209535807	-0.0176490643492809
chr1	197122810	197169672	ENSG00000177888	-	ZBTB41	645	FALSE	TRUE	TRUE	NA	635.238095238095	1.17513217566836	FALSE	-1.67572388049209	1.64109628852781	-0.000336075712779141
chr1	197170592	197447585	ENSG00000134376	+	CRB1	645	FALSE	FALSE	FALSE	NA	NA	-1.10649691619631	NA	-2.11296861219153	1.62859601849159	-0.0366264019252753
chr1	197473878	197744826	ENSG00000213047	-	DENND1B	680	FALSE	FALSE	FALSE	NA	NA	1.17408362145881	NA	-1.06841122938783	3.16392142307184	0.0635234950274503
chr1	197871777	197876497	ENSG00000203724	+	C1orf53	361.2	FALSE	FALSE	FALSE	NA	NA	-1.61009529613515	NA	-0.449590750033583	1.17376752925503	0.0202818015535895
chr1	197881037	197904608	ENSG00000143355	+	LHX9	680	FALSE	FALSE	TRUE	NA	NA	1.65125129839178	NA	-0.523547947832833	1.25270113358525	0.0458255556970038
chr1	198126093	198291550	ENSG00000151414	+	NEK7	987	FALSE	FALSE	FALSE	NA	NA	1.09701613057903	NA	-0.96194842996631	3.32368138695	-0.203453314923477
chr1	198492352	198510075	ENSG00000151418	-	ATP6V1G3	361.2	FALSE	FALSE	FALSE	NA	NA	NA	NA	-0.0400430503239845	8.69025925882815	0.030777719939349
chr1	198607801	198726545	ENSG00000081237	+	PTPRC	645	FALSE	FALSE	FALSE	NA	NA	NA	NA	-0.676433890621922	7.61886117255117	-0.0743245246788526
chr1	199996730	200146552	ENSG00000116833	+	NR5A2	544	FALSE	FALSE	TRUE	NA	NA	1.02096269918312	NA	-2.02308170799073	-0.554950636207684	0.127260188064534
chr1	200374068	200379184	ENSG00000162702	-	ZNF281	454.6	FALSE	TRUE	TRUE	NA	1244.08	-1.17058384184697	FALSE	0.664071241444077	-4.27846742277086	0.0154185850283834
chr1	200520628	200589862	ENSG00000118193	-	KIF14	987	FALSE	FALSE	FALSE	NA	NA	-1.02161589442202	NA	1.93872108126815	-8.09582953136402	-0.0217084149749788
chr1	200593024	200639097	ENSG00000118197	-	DDX59	645	FALSE	FALSE	FALSE	NA	NA	-1.02648146816774	NA	2.29265036794148	-9.17096240698076	-0.050307017718967
chr1	200708686	200829832	ENSG00000118200	+	CAMSAP2	544	FALSE	FALSE	FALSE	NA	NA	-1.03440353637547	NA	1.9671324587393	-9.2376921152951	-0.137817494469735
chr1	200842083	200843306	ENSG00000170128	+	GPR25	361.2	FALSE	FALSE	FALSE	NA	NA	NA	NA	1.69185709514796	-9.1803153968271	-0.0829308799113662
chr1	200860176	200884863	ENSG00000163362	+	C1orf106	324.5	FALSE	FALSE	FALSE	NA	NA	1.29144738822191	NA	1.57284845693809	-9.12293766049849	-0.0252944454527864
chr1	200938520	200992828	ENSG00000116852	-	KIF21B	4290	FALSE	FALSE	FALSE	NA	NA	-1.35846598598068	NA	1.69125494528488	-9.00216395653074	0.0836519497409813
chr1	201008642	201081694	ENSG00000081248	-	CACNA1S	645	FALSE	FALSE	FALSE	NA	NA	2.17738836250426	NA	1.73357965488472	-8.92062857705618	0.0782560009900916
chr1	201083081	201096312	ENSG00000232237	-	ASCL5	454.6	FALSE	FALSE	TRUE	NA	NA	NA	NA	1.7165101484442	-8.89036453822388	0.0514134080229054
chr1	201103900	201140702	ENSG00000116857	-	TMEM9	810	FALSE	FALSE	FALSE	NA	NA	-1.10697995219485	NA	1.61596030326571	-8.85865178019127	0.00182427294242693
chr1	201159953	201198080	ENSG00000163395	+	IGFN1	454.6	FALSE	FALSE	FALSE	NA	NA	NA	NA	1.53053078642197	-8.91740366060326	-0.045444391907874
chr1	201252580	201302121	ENSG00000081277	+	PKP1	987	FALSE	FALSE	FALSE	NA	NA	NA	NA	2.09947247534387	-8.97100086641397	-0.0679565565495907
chr1	201328136	201346890	ENSG00000118194	-	TNNT2	810	FALSE	FALSE	FALSE	NA	NA	NA	NA	2.52099869562298	-9.00606887685051	-0.0409982929416008
chr1	201342372	201368736	ENSG00000159166	-	LAD1	220.2	FALSE	FALSE	FALSE	NA	NA	NA	NA	2.78381397502248	-9.10150440834171	-0.0389216086229939
chr1	201373625	201398994	ENSG00000159173	-	TNNI1	645	FALSE	FALSE	FALSE	NA	NA	NA	NA	2.89081984378466	-9.14035913903209	-0.0380761267708198
chr1	201434620	201438365	ENSG00000174307	-	PHLDA3	680	FALSE	FALSE	FALSE	NA	NA	1.33057078530017	NA	3.0875104082492	-9.29014518878468	-0.0406317195647592
chr1	201452658	201478584	ENSG00000159176	-	CSRP1	645	FALSE	FALSE	FALSE	NA	NA	1.0732652943682	NA	3.22573068579175	-9.46427133629525	-0.00315012519881375
chr1	201592013	201592738	ENSG00000269690	+	AC096677.1	NA	FALSE	FALSE	FALSE	NA	NA	NA	NA	3.84254719159677	-9.63728558842646	-0.0652867393618628
chr1	201592411	201796102	ENSG00000134369	+	NAV1	950	FALSE	FALSE	FALSE	NA	NA	-1.13004012546238	NA	3.95304638718855	-9.5933929597602	-0.110590033749604
chr1	201798269	201853422	ENSG00000198700	+	IPO9	1488	FALSE	FALSE	FALSE	NA	NA	-1.08736434237899	NA	4.21711279296478	-9.59019910775722	-0.104720090585459
chr1	201857808	201861434	ENSG00000198892	+	SHISA4	645	FALSE	FALSE	FALSE	NA	NA	3.89067121380536	NA	4.16041309282137	-9.55369288949271	-0.121577180307623
chr1	201865580	201915715	ENSG00000163431	-	LMOD1	987	FALSE	FALSE	FALSE	NA	NA	1.04363527560474	NA	4.19468293084364	-9.55012528016677	-0.119605937768748
chr1	201924619	201939789	ENSG00000134375	+	TIMM17A	1488	FALSE	FALSE	FALSE	NA	NA	-1.2189033726551	NA	4.26974770268571	-9.54231127361259	-0.11528839604504
chr1	201951500	201975275	ENSG00000176393	+	RNPEP	361.2	FALSE	FALSE	FALSE	NA	NA	-1.05589974744092	NA	4.40860694733471	-9.51594221773741	-0.0553893227904352
chr1	201977073	201986316	ENSG00000163435	+	ELF3	544	FALSE	FALSE	TRUE	NA	NA	NA	NA	4.40860694733471	-9.51594221773741	-0.0553893227904352
chr1	202091986	202102720	ENSG00000170075	+	GPR37L1	544	FALSE	FALSE	FALSE	NA	NA	NA	NA	3.80887613388306	-9.42945905028271	0.0348604781102249
chr1	202102532	202113869	ENSG00000143862	-	ARL8A	645	FALSE	FALSE	FALSE	NA	NA	1.06777712501004	NA	3.65909127632802	-9.40351450423277	0.02701018113373
chr1	202116141	202130716	ENSG00000143851	-	PTPN7	454.6	FALSE	FALSE	FALSE	NA	NA	1.41789277321406	NA	3.65909127632802	-9.40351450423277	0.02701018113373
chr1	202163029	202288909	ENSG00000133067	+	LGR6	645	FALSE	FALSE	FALSE	NA	NA	1.25916509941587	NA	3.29393899152026	-9.39029854201139	-0.0508980394747288
chr1	202300785	202311108	ENSG00000077152	-	UBE2T	1488	FALSE	FALSE	FALSE	NA	NA	1.03118662094703	NA	2.98470735564949	-9.40792766797045	-0.0711751933151747
chr1	202317827	202561834	ENSG00000077157	+	PPP1R12B	361.2	FALSE	FALSE	FALSE	NA	NA	1.03979913412848	NA	2.98002643155849	-9.59753073871566	-0.147451468015967
chr1	202559724	202679545	ENSG00000143858	-	SYT2	645	FALSE	FALSE	FALSE	NA	NA	-1.3412304865347	NA	3.02923537777214	-9.7102583600406	-0.0165442868383169
chr1	202696526	202778598	ENSG00000117139	-	KDM5B	950	FALSE	FALSE	TRUE	NA	NA	-1.0230033696295	NA	3.31970525160778	-9.75888402138217	-0.0150198957856704
chr1	202789394	202796353	ENSG00000184774	+	RP11-480I12.4	220.2	FALSE	FALSE	FALSE	NA	NA	NA	NA	3.43858295284314	-9.80632269226891	-0.044936982282616
chr1	202848085	202858263	ENSG00000183155	-	RABIF	645	FALSE	FALSE	FALSE	NA	NA	-1.05937981485682	NA	3.94564275824588	-9.78377792213297	-0.0850467376708205
chr1	202860228	202897764	ENSG00000117153	-	KLHL12	987	FALSE	FALSE	FALSE	NA	NA	-1.0969155557414	NA	4.00342077457327	-9.77199376578783	-0.0862495602124351
chr1	202909951	202927700	ENSG00000159346	-	ADIPOR1	1064	FALSE	FALSE	FALSE	NA	NA	-1.01776543558502	NA	4.14516074652853	-9.67853401326999	-0.0340785343057952
chr1	202930997	202936408	ENSG00000159348	-	CYB5R1	220.2	FALSE	FALSE	FALSE	NA	NA	1.15766607327417	NA	4.14516074652853	-9.67853401326999	-0.0340785343057952
chr1	202976514	202993976	ENSG00000163444	+	TMEM183A	645	FALSE	FALSE	FALSE	NA	NA	-1.15719810694739	NA	3.89247420547082	-9.58672968331222	0.0338231302821841
chr1	202995626	203047868	ENSG00000143847	+	PPFIA4	987	FALSE	FALSE	FALSE	NA	NA	1.06044945231125	NA	3.48187971496823	-9.47081002160416	0.0500942694159022
chr1	203052260	203055164	ENSG00000122180	-	MYOG	810	FALSE	FALSE	TRUE	NA	NA	NA	NA	3.08119039164203	-9.32995296311157	0.0111989200245821
chr1	203059782	203136533	ENSG00000163485	+	ADORA1	950	FALSE	FALSE	FALSE	NA	NA	1.23690846414961	NA	3.0163949739403	-9.26332504539371	-0.00488581629275871
chr1	203136939	203144941	ENSG00000133055	-	MYBPH	324.5	FALSE	FALSE	FALSE	NA	NA	NA	NA	2.94506183835702	-9.18997652228373	-0.0225929831066205
chr1	203148059	203155877	ENSG00000133048	-	CHI3L1	220.2	FALSE	FALSE	FALSE	NA	NA	NA	NA	3.02372950153643	-9.08872589302893	-0.0495877115049656
chr1	203181955	203242769	ENSG00000133063	-	CHIT1	220.2	FALSE	FALSE	FALSE	NA	NA	NA	NA	3.19199232477605	-8.87366075378396	-0.113121574824656
chr1	203274619	203278730	ENSG00000159388	+	BTG2	361.2	FALSE	FALSE	FALSE	NA	NA	1.16248146411743	NA	3.31362694317679	-8.0853458809274	-0.183615794039843
chr1	203309756	203320617	ENSG00000122176	-	FMOD	645	FALSE	FALSE	FALSE	NA	NA	NA	NA	3.20643837014068	-7.02409036529267	-0.160957517887858
chr1	203444956	203460480	ENSG00000188783	+	PRELP	361.2	FALSE	FALSE	FALSE	NA	NA	NA	NA	2.83728446878218	-5.29079680032543	-0.0427530848373104
chr1	203463271	203477992	ENSG00000188770	+	OPTC	361.2	FALSE	FALSE	FALSE	NA	NA	NA	NA	2.79302986457282	-5.37964501024366	-0.0244912170033613
chr1	203595689	203713209	ENSG00000058668	+	ATP2B4	361.2	FALSE	FALSE	FALSE	NA	NA	-1.64786481464785	NA	3.27737192966617	-9.0182773884195	-0.125999974091805
chr1	203734304	203745361	ENSG00000122188	+	LAX1	220.2	FALSE	FALSE	FALSE	NA	NA	NA	NA	3.32252200318535	-9.19605967907025	-0.151522861909029
chr1	203764782	203823252	ENSG00000058673	+	ZC3H11A	361.2	FALSE	FALSE	FALSE	NA	NA	1.05457489344526	NA	2.85538754093941	-9.27694669851634	-0.143086044846174
chr1	203765437	203769686	ENSG00000257315	+	ZBED6	361.2	FALSE	FALSE	TRUE	NA	NA	-1.17837808445876	NA	2.99388928876342	-9.27493212258601	-0.153606010619762
chr1	203830731	203839678	ENSG00000182004	+	SNRPE	361.2	FALSE	FALSE	FALSE	NA	NA	-1.17313991470877	NA	2.64560066919773	-9.27999802034304	-0.127152269058533
chr1	204042243	204096863	ENSG00000143842	+	SOX13	1714	FALSE	FALSE	TRUE	NA	NA	1.01852560108458	NA	0.861527777402882	-9.37409965793495	0.0331052244495513
chr1	204100190	204121307	ENSG00000143845	-	ETNK2	1714	FALSE	FALSE	FALSE	NA	NA	1.01024820502283	NA	0.722369484941353	-9.4754317916865	0.0693563035373987
chr1	204123944	204135465	ENSG00000143839	-	REN	544	FALSE	FALSE	FALSE	NA	NA	NA	NA	0.722369484941353	-9.4754317916865	0.0693563035373987
chr1	204159469	204165614	ENSG00000170498	-	KISS1	220.2	FALSE	FALSE	FALSE	NA	NA	NA	NA	0.989339772254881	-9.63415476773245	0.0515034148389057
chr1	204167288	204183220	ENSG00000174567	-	GOLT1A	950	FALSE	FALSE	FALSE	NA	NA	NA	NA	0.989339772254881	-9.63415476773245	0.0515034148389057
chr1	204187979	204346793	ENSG00000143850	-	PLEKHA6	544	FALSE	FALSE	FALSE	NA	NA	1.04496454077865	NA	1.86108182539758	-9.89822856942153	-0.00466858521103123
chr1	204372515	204380919	ENSG00000158615	-	PPP1R15B	680	FALSE	FALSE	FALSE	NA	NA	-1.10560231010499	NA	2.70634429201281	-10.0619105051115	-0.176777633822325
chr1	204391756	204463852	ENSG00000133056	-	PIK3C2B	1064	FALSE	FALSE	FALSE	NA	NA	-1.29354728862533	NA	2.90661663154752	-10.1151602973023	-0.151845420380737
chr1	204485511	204542871	ENSG00000198625	+	MDM4	950	FALSE	FALSE	FALSE	NA	NA	-1.23884152735012	NA	2.82536850248096	-10.1004949406328	-0.0398011825214893
chr1	204586298	204654861	ENSG00000170382	-	LRRN2	324.5	FALSE	FALSE	FALSE	NA	NA	-1.06745581862223	NA	2.39503553927418	-9.83168434963478	0.0726646967758992
chr1	204797779	204991950	ENSG00000163531	+	NFASC	645	FALSE	FALSE	FALSE	NA	NA	1.44935067073564	NA	2.31608010745618	-8.27331105964722	0.128284658292499
chr1	205012325	205047627	ENSG00000184144	+	CNTN2	987	FALSE	FALSE	FALSE	NA	NA	-4.70662298117161	NA	2.90340771343592	-9.553178280511	0.106358555865675
chr1	205052258	205053645	ENSG00000174529	-	TMEM81	324.5	FALSE	FALSE	FALSE	NA	NA	-1.17960258265693	NA	3.06629128587884	-9.66578040320274	0.119567339636553
chr1	205055270	205091143	ENSG00000117222	-	RBBP5	1292	FALSE	FALSE	FALSE	NA	NA	-1.15732446834824	NA	3.06629128587884	-9.66578040320274	0.119567339636553
chr1	205111632	205180727	ENSG00000133059	-	DSTYK	987	FALSE	FALSE	FALSE	NA	NA	-1.0731558467158	NA	3.61557401042287	-9.73958888871696	0.0533185961055712
chr1	205197304	205242471	ENSG00000133069	+	TMCC2	810	FALSE	FALSE	FALSE	NA	NA	1.09961361624636	NA	3.71856039072309	-9.74341765060241	-0.0236995694494212
chr1	205271187	205290883	ENSG00000163545	-	NUAK2	1292	FALSE	FALSE	FALSE	NA	NA	1.03470507459726	NA	3.30284970234261	-9.69637266811157	-0.0399575207324645
chr1	205305220	205326218	ENSG00000162873	-	KLHDC8A	544	FALSE	FALSE	FALSE	NA	NA	1.89885073950019	NA	2.95215073615882	-9.6301484560821	-0.0242764327196978
chr1	205350506	205425082	ENSG00000186007	-	LEMD1	220.2	FALSE	FALSE	FALSE	NA	NA	NA	NA	2.56653472478923	-9.62622738565498	-0.0174784977333324
chr1	205473723	205501921	ENSG00000117266	+	CDK18	1488	FALSE	FALSE	FALSE	NA	NA	-1.02877436192723	NA	2.28075209862944	-9.62045496769326	-0.0601358070473976
chr1	205538013	205572046	ENSG00000174514	+	MFSD4	NA	FALSE	FALSE	FALSE	NA	NA	2.19437455958515	NA	2.60574375198238	-9.6543203461577	-0.0894057186035592
chr1	205577071	205601090	ENSG00000158711	-	ELK4	544	FALSE	FALSE	TRUE	NA	NA	1.215640379622	NA	2.74271659507897	-9.69029048933454	-0.103224266637418
chr1	205626979	205649587	ENSG00000158715	-	SLC45A3	645	FALSE	FALSE	FALSE	NA	NA	1.11786847948203	NA	3.03728293408825	-9.80591088218162	-0.1661151250418
chr1	205681947	205719404	ENSG00000069275	-	NUCKS1	544	FALSE	FALSE	FALSE	NA	NA	-1.11132796974317	NA	2.92859299306247	-9.82360715949973	-0.210510363250761
chr1	205682497	205684153	ENSG00000268313	+	AC119673.1	324.5	FALSE	FALSE	FALSE	NA	NA	1.63375333304055	NA	3.01671708335054	-9.84438884044199	-0.198789888947317
chr1	205737114	205744588	ENSG00000117280	-	RAB7L1	324.5	FALSE	FALSE	FALSE	NA	NA	1.07324751459032	NA	2.84660030110913	-9.80427239934458	-0.22141480164491
chr1	205758221	205782876	ENSG00000133065	-	SLC41A1	987	FALSE	FALSE	FALSE	NA	NA	1.0528180004712	NA	2.72494286810749	-9.76164981373085	-0.233685882030378
chr1	205797150	205819260	ENSG00000162877	-	PM20D1	4290	FALSE	FALSE	FALSE	NA	NA	1.17489692759211	NA	2.46474520328321	-9.73268056888392	-0.200566483962511
chr1	205882176	205912588	ENSG00000174502	-	SLC26A9	361.2	FALSE	FALSE	FALSE	NA	NA	NA	NA	0.850792161093457	-9.58804064981298	-0.0873591479090957
chr1	206136916	206155151	ENSG00000196550	+	FAM72A	44.2	FALSE	FALSE	FALSE	NA	NA	1.11115598480783	NA	1.75512191190794	-9.237173559853	-0.147398481101101
chr1	206223976	206231639	ENSG00000198049	+	AVPR1B	361.2	FALSE	FALSE	FALSE	NA	NA	NA	NA	2.51219460903918	-7.4654096059902	-0.136708893479419
chr1	206238872	206288647	ENSG00000196533	-	C1orf186	220.2	FALSE	FALSE	FALSE	NA	NA	NA	NA	2.57291578070979	-6.1824596414147	-0.109289552902287
chr1	206317459	206332104	ENSG00000196188	+	CTSE	361.2	FALSE	FALSE	FALSE	NA	NA	NA	NA	2.41082463502474	-7.07956149559678	-0.0974485661533544
chr1	206516200	206637783	ENSG00000163486	+	SRGAP2	950	FALSE	FALSE	FALSE	NA	NA	-1.00806800606633	NA	3.31536334950032	-9.84201994034427	-0.104669280643777
chr1	206643791	206670223	ENSG00000143466	+	IKBKE	987	FALSE	FALSE	FALSE	NA	NA	-1.69383814683797	NA	3.90004326714458	-9.59065173922376	-0.00407069485601465
chr1	206664449	206671061	ENSG00000162888	-	C1orf147	220.2	FALSE	FALSE	FALSE	NA	NA	NA	NA	3.96558743864077	-9.55460527717658	0.00691724270032346
chr1	206680879	206762616	ENSG00000136653	+	RASSF5	987	FALSE	FALSE	FALSE	NA	NA	-1.07302679401772	NA	4.00201588333922	-8.93336891537515	-0.0253698304688224
chr1	206744620	206785904	ENSG00000143486	-	EIF2D	4290	FALSE	FALSE	FALSE	NA	NA	-1.09631151904274	NA	4.13799252194269	-6.71891310764848	-0.101734501808188
chr1	206808881	206857764	ENSG00000143479	+	DYRK3	4290	FALSE	FALSE	FALSE	NA	NA	-1.18593855460347	NA	4.43818111450707	-4.97412262042332	0.331589868838
chr1	206858289	206907628	ENSG00000162889	+	MAPKAPK2	645	FALSE	FALSE	FALSE	NA	NA	-1.10428779600923	NA	4.35764809515261	-4.18488137594688	0.315042867901109
chr1	206940947	206945839	ENSG00000136634	-	IL10	220.2	FALSE	FALSE	FALSE	NA	NA	NA	NA	4.13621400489651	-4.12255733453148	0.183800768350714
chr1	206972215	207016324	ENSG00000142224	+	IL19	220.2	FALSE	FALSE	FALSE	NA	NA	NA	NA	3.87821002036288	-4.52979126865213	0.170979050512662
chr1	207038699	207042568	ENSG00000162891	+	IL20	220.2	FALSE	FALSE	FALSE	NA	NA	NA	NA	3.77769983490255	-4.65473531520776	0.185537319168235
chr1	207070788	207077484	ENSG00000162892	+	IL24	176.1	FALSE	FALSE	FALSE	NA	NA	NA	NA	3.72810496821918	-3.93498258655376	0.2304292702829
chr1	207077731	207096592	ENSG00000162894	-	FAIM3	220.2	FALSE	FALSE	FALSE	NA	NA	1.00935275505848	NA	3.72810496821918	-3.93498258655376	0.2304292702829
chr1	207101863	207119811	ENSG00000162896	-	PIGR	361.2	FALSE	FALSE	FALSE	NA	NA	-2.25001454090151	NA	3.85277862643715	-3.13184630891213	0.290402494135992
chr1	207131310	207143970	ENSG00000162897	-	FCAMR	220.2	FALSE	FALSE	FALSE	NA	NA	NA	NA	3.85277862643715	-3.13184630891213	0.290402494135992
chr1	207191866	207206101	ENSG00000182795	-	C1orf116	NA	FALSE	FALSE	FALSE	NA	NA	1.26127579745012	NA	3.79876336968924	-2.27308508288881	0.320685263612754
chr1	207217194	207226325	ENSG00000180667	-	YOD1	1714	FALSE	FALSE	FALSE	NA	NA	-1.13917477416701	NA	3.68759943981659	-1.98945184671563	0.312230879080636
chr1	207222801	207254369	ENSG00000123836	+	PFKFB2	454.6	FALSE	FALSE	FALSE	NA	NA	-1.15599403332235	NA	3.66679455782525	-1.95371790950224	0.299338122427821
chr1	207262187	207273338	ENSG00000123843	+	C4BPB	220.2	FALSE	FALSE	FALSE	NA	NA	NA	NA	3.53724511064517	-1.73125799687535	0.219074884112433
chr1	207277607	207318317	ENSG00000123838	+	C4BPA	220.2	FALSE	FALSE	FALSE	NA	NA	NA	NA	3.53088314630406	-1.65341600522323	0.165202284649696
chr1	207494853	207534311	ENSG00000196352	+	CD55	361.2	FALSE	FALSE	FALSE	NA	NA	-1.2605021195447	NA	2.83651349157803	-1.1760195292941	0.177505307964704
chr1	207627575	207663240	ENSG00000117322	+	CR2	220.2	FALSE	FALSE	FALSE	NA	NA	1.19192868937279	NA	2.96444365571571	-2.35288944130141	0.152203747086608
chr1	207669492	207813992	ENSG00000203710	+	CR1	104.7	FALSE	FALSE	FALSE	NA	NA	NA	NA	3.05909817285591	-3.11144546808011	0.0825183226172221
chr1	207818458	207911761	ENSG00000197721	+	CR1L	55	FALSE	FALSE	FALSE	NA	NA	1.88078870146803	NA	3.54658615551269	-2.3765809475103	0.00864319110846127
chr1	207925402	207968858	ENSG00000117335	+	CD46	382	FALSE	FALSE	FALSE	NA	NA	1.07929442496523	NA	3.27036557692505	-1.30901254182952	-0.0614405942341381
chr1	208057594	208084747	ENSG00000174059	-	CD34	220.2	FALSE	FALSE	FALSE	NA	NA	-3.7232894252651	NA	3.06784547108566	1.15299090838997	-0.0118232018873359
chr1	208195587	208417665	ENSG00000076356	-	PLXNA2	645	FALSE	FALSE	FALSE	NA	NA	1.04509505793942	NA	1.81767053524743	6.84024414627615	0.035591331261754
chr1	209757062	209787283	ENSG00000008118	+	CAMK1G	544	FALSE	FALSE	FALSE	NA	NA	NA	NA	-1.60636758526569	-3.11717359584333	0.416165376474663
chr1	209788215	209825811	ENSG00000196878	-	LAMB3	544	FALSE	FALSE	FALSE	NA	NA	-2.8287238089742	NA	-1.45775566057241	-2.95974251487932	0.311509493039969
chr1	209848765	209849733	ENSG00000123689	+	G0S2	544	FALSE	FALSE	FALSE	NA	NA	-2.6772379483302	NA	-1.38989856903772	-2.88786132898335	0.263724843616162
chr1	209859510	209908295	ENSG00000117594	+	HSD11B1	361.2	FALSE	FALSE	FALSE	NA	NA	NA	NA	-1.15404826993473	-1.79792459954778	0.124140844109681
chr1	209929377	209955668	ENSG00000009790	+	TRAF3IP3	361.2	FALSE	FALSE	FALSE	NA	NA	NA	NA	-0.989232429248482	-0.781824909917401	0.104509772347404
chr1	209955661	209957904	ENSG00000162757	-	C1orf74	NA	FALSE	FALSE	FALSE	NA	NA	-1.65853001962533	NA	-0.908074712299132	-0.0349210131693436	0.112797172071637
chr1	209959036	209979465	ENSG00000117595	-	IRF6	987	FALSE	FALSE	TRUE	NA	NA	NA	NA	-0.908074712299132	-0.0349210131693436	0.112797172071637
chr1	210001352	210030910	ENSG00000117597	+	DIEXF	NA	FALSE	FALSE	FALSE	NA	NA	-1.23757530038267	NA	-0.996928973532975	1.09641123572365	0.0702022077442148
chr1	210111538	210337636	ENSG00000143469	+	SYT14	544	FALSE	FALSE	FALSE	NA	NA	2.88155843463446	NA	-2.12988437915188	1.69014119824038	0.0639034494041308
chr1	210406144	210419976	ENSG00000082497	+	SERTAD4	361.2	FALSE	FALSE	FALSE	NA	NA	1.60854440930398	NA	-2.0338714298935	1.37155332973849	0.219153882573077
chr1	210501596	210849638	ENSG00000054392	+	HHAT	886	FALSE	FALSE	FALSE	NA	NA	1.29027819715542	NA	-1.99846320515952	7.00809256343893	0.185500410954412
chr1	210856555	211307457	ENSG00000143473	-	KCNH1	645	FALSE	FALSE	FALSE	NA	NA	NA	NA	-0.951026791962437	1.23501692907182	0.0429634046991011
chr1	211431719	211489727	ENSG00000117625	+	RCOR3	645	FALSE	FALSE	FALSE	NA	NA	1.18638865557037	NA	2.47315226751735	-4.91641686615224	-0.137078174222997
chr1	211499957	211548288	ENSG00000082512	+	TRAF5	361.2	FALSE	FALSE	FALSE	NA	NA	1.14969901122668	NA	2.59461847809501	-6.47140711909381	-0.14486054838471
chr1	211649864	211666259	ENSG00000198570	-	RD3	645	FALSE	FALSE	FALSE	NA	NA	NA	NA	3.44590668777814	-9.20231538932306	-0.0759041540916621
chr1	211744910	211752084	ENSG00000170385	-	SLC30A1	680	FALSE	FALSE	FALSE	NA	NA	1.02966429557842	NA	3.76682034163958	-7.50512826667731	-0.0503426600814022
chr1	211836114	211848960	ENSG00000117650	-	NEK2	987	FALSE	FALSE	FALSE	NA	NA	-1.01478849489849	NA	4.15349299079416	-5.97829457539876	-0.0322417092892184
chr1	211916799	212004114	ENSG00000123684	-	LPGAT1	1488	FALSE	FALSE	FALSE	NA	NA	-1.07743711909799	NA	3.499921173837	-5.41355465112411	-0.122142118977703
chr1	212113741	212208884	ENSG00000143493	-	INTS7	1064	FALSE	FALSE	FALSE	NA	NA	-1.01863845397153	NA	3.4425441635968	-7.47136301857698	-0.150609910067893
chr1	212208919	212280742	ENSG00000143476	+	DTL	645	FALSE	FALSE	FALSE	NA	NA	-1.1008190689366	NA	3.8893639214157	-9.78595394584747	-0.152271235188211
chr1	212458879	212535200	ENSG00000066027	+	PPP2R5A	4290	FALSE	FALSE	FALSE	NA	NA	-1.10434742510159	NA	4.65822370810049	-9.40157897487783	-0.169514547180882
chr1	212537273	212588243	ENSG00000065600	-	TMEM206	NA	FALSE	FALSE	FALSE	NA	NA	1.15171764454043	NA	4.53420795848501	-8.75680172341699	-0.15410991313643
chr1	212606229	212619714	ENSG00000117691	+	NENF	645	FALSE	FALSE	FALSE	NA	NA	1.0989595256884	NA	4.2985917378481	-8.15295718177827	-0.0463749493751502
chr1	212738676	212794119	ENSG00000162772	+	ATF3	680	FALSE	FALSE	TRUE	NA	NA	1.42278940886921	NA	3.03926806888714	-7.3383423692844	0.0786285918273565
chr1	212797789	212800120	ENSG00000162771	+	FAM71A	220.2	FALSE	FALSE	FALSE	NA	NA	NA	NA	2.95983734151987	-7.14869664097289	0.075333115006317
chr1	212859760	212873327	ENSG00000123685	-	BATF3	361.2	FALSE	FALSE	TRUE	NA	NA	-1.19798842692571	NA	2.86126627492219	-7.26707981450056	-0.0897002374341662
chr1	212899495	212965124	ENSG00000117697	-	NSL1	361.2	FALSE	FALSE	FALSE	NA	NA	1.15421452704345	NA	2.91537483034564	-7.25661568665831	-0.179042777862892
chr1	212965170	212989968	ENSG00000203705	+	TATDN3	4290	FALSE	FALSE	FALSE	NA	NA	1.00465884032486	NA	3.05384203178058	-7.06301417302362	-0.162743419834887
chr1	213003483	213020991	ENSG00000185523	-	C1orf227	104.7	FALSE	FALSE	FALSE	NA	NA	-1.30193149258037	NA	3.39023661620726	-6.43806358139547	-0.115403711251346
chr1	213031597	213072705	ENSG00000162769	+	FLVCR1	987	FALSE	FALSE	FALSE	NA	NA	-1.07657106698879	NA	3.52070620376907	-5.78644770119873	-0.109566116007584
chr1	213123862	213165379	ENSG00000143494	+	VASH2	987	FALSE	FALSE	FALSE	NA	NA	1.10643965075855	NA	3.85916297328858	-3.70883923071014	-0.0883697944356909
chr1	213165524	213189168	ENSG00000174606	-	ANGEL2	680	FALSE	FALSE	FALSE	NA	NA	1.0133149154122	NA	3.99197575424864	-3.05975623098357	-0.0844939326693348
chr1	213224589	213448116	ENSG00000136643	+	RPS6KC1	645	FALSE	FALSE	FALSE	NA	NA	-1.00030428396678	NA	3.16639331807244	-0.400321429330381	-0.153780794008719
chr1	214156524	214214595	ENSG00000117707	+	PROX1	810	FALSE	FALSE	TRUE	NA	NA	1.73894426089283	NA	-1.86151973351323	-1.00177659825875	0.275796221206174
chr1	214454445	214510474	ENSG00000143499	+	SMYD2	4290	FALSE	FALSE	FALSE	NA	NA	-1.0289444603864	NA	-1.89879262358183	-4.90262685988919	-0.103108306915484
chr1	214522039	214725792	ENSG00000152104	-	PTPN14	1292	FALSE	FALSE	FALSE	NA	NA	1.02270757412942	NA	-2.31158779538939	-5.18671800614511	-0.15510608551865
chr1	214776538	214837931	ENSG00000117724	+	CENPF	645	FALSE	FALSE	FALSE	NA	NA	-1.12882974296512	NA	-2.78058563677381	-0.154721527071694	-0.231733881428574
chr1	215179118	215410436	ENSG00000082482	+	KCNK2	950	FALSE	FALSE	FALSE	NA	NA	NA	NA	-3.93396138061218	9.73334226274079	0.0372477164933075
chr1	215740735	215795149	ENSG00000136636	+	KCTD3	987	FALSE	FALSE	FALSE	NA	NA	-1.19094545802194	NA	-3.21302197164401	7.38534386843198	0.212245432621842
chr1	215796236	216596738	ENSG00000042781	-	USH2A	680	FALSE	FALSE	FALSE	NA	NA	1.5697072213074	NA	-4.52424003861443	10.5177853638458	0.291587018371982
chr1	216676588	217311097	ENSG00000196482	-	ESRRG	680	FALSE	FALSE	TRUE	NA	NA	-1.2969125079407	NA	-3.90227696201479	10.5139773641323	0.369347410468599
chr1	217600334	217804424	ENSG00000092978	-	GPATCH2	886	FALSE	FALSE	FALSE	NA	NA	-1.06637206534804	NA	-5.12076748227657	6.90300589365235	0.0873096310150397
chr1	217804666	218045038	ENSG00000162814	+	SPATA17	361.2	FALSE	FALSE	FALSE	NA	NA	1.31548544788977	NA	-5.25612087497541	10.0944755078282	0.0476262169846056
chr1	218458629	218511325	ENSG00000067533	+	RRP15	1488	FALSE	FALSE	FALSE	NA	NA	-1.28743199965094	NA	-2.25380166452717	2.1040143093797	0.260008393393128
chr1	218519577	218617961	ENSG00000092969	+	TGFB2	645	FALSE	FALSE	FALSE	NA	NA	1.44127334792791	NA	-2.30204020292885	2.70326570370979	0.323054942116563
chr1	218683438	218699320	ENSG00000228208	+	C1orf143	324.5	FALSE	FALSE	FALSE	NA	NA	NA	NA	-2.49462702482236	3.11619103523049	0.316401724959229
chr1	219347186	219386207	ENSG00000143353	+	LYPLAL1	361.2	FALSE	FALSE	FALSE	NA	NA	-1.04023784344618	NA	-1.74995324030697	5.0877353959808	0.14894182014822
chr1	219858769	220131989	ENSG00000196660	-	SLC30A10	361.2	FALSE	FALSE	FALSE	NA	NA	1.1718832994571	NA	2.87513713891211	-2.76436264390071	0.139405612596198
chr1	220141943	220220000	ENSG00000136628	-	EPRS	4290	FALSE	FALSE	FALSE	NA	NA	-1.38577447093722	NA	3.70169816190817	-1.84653967276353	0.0159215402846845
chr1	220230824	220263804	ENSG00000162813	-	BPNT1	1714	FALSE	FALSE	FALSE	NA	NA	-1.06100236871933	NA	3.3405709628972	-1.81527515102434	-0.0145666379400772
chr1	220267444	220321380	ENSG00000067704	+	IARS2	1488	FALSE	FALSE	FALSE	NA	NA	-1.07788082094326	NA	2.82149208778214	-1.49785865574064	-0.0175901428144942
chr1	220321635	220445796	ENSG00000118873	-	RAB3GAP2	1064	FALSE	FALSE	FALSE	NA	NA	-1.11430248526578	NA	2.09614071156664	-0.343134347729182	-0.111032448273309
chr1	220603286	220608023	ENSG00000224867	-	AC096644.1	NA	FALSE	FALSE	FALSE	NA	NA	NA	NA	-0.535799531975707	-1.18167415113758	0.0185689871803163
chr1	220701568	220837803	ENSG00000116141	+	MARK1	645	FALSE	FALSE	FALSE	NA	NA	-1.06232986837866	NA	-1.39749377296982	-1.93206969209542	-0.0708549802396111
chr1	220863187	220872499	ENSG00000162817	+	C1orf115	NA	FALSE	FALSE	FALSE	NA	NA	-1.00758451318367	NA	-1.9374686010958	0.230407065060887	-0.0339170679860024
chr1	220921567	220958150	ENSG00000117791	+	MARC2	220.2	FALSE	FALSE	FALSE	NA	NA	-1.22335830878362	NA	-1.95278238393523	1.3711784931527	0.0368510492365617
chr1	220960101	220987735	ENSG00000186205	+	MARC1	361.2	FALSE	FALSE	FALSE	NA	NA	-1.42670856903052	NA	-2.01337019177153	2.22738568035384	0.0166694702833201
chr1	221051699	221058401	ENSG00000136630	+	HLX	950	FALSE	FALSE	TRUE	NA	NA	-1.01592896956556	NA	-2.67673006850936	5.18429562284161	0.0397978371953256
chr1	221874766	221915518	ENSG00000143507	-	DUSP10	645	FALSE	FALSE	FALSE	NA	NA	1.27115531727833	NA	-2.41855960663871	10.8216394339379	0.027395629222893
chr1	222695602	222721445	ENSG00000143512	-	HHIPL2	361.2	FALSE	FALSE	FALSE	NA	NA	NA	NA	-0.0798848726727663	-2.39615303511404	-0.17059670586803
chr1	222731244	222763275	ENSG00000143498	-	TAF1A	950	FALSE	FALSE	FALSE	NA	NA	-1.16548189187881	NA	-0.0193575709896332	-2.26788700962897	-0.205022163561336
chr1	222791428	222841354	ENSG00000154305	+	MIA3	680	FALSE	FALSE	FALSE	NA	NA	-1.03179669725659	NA	-0.0877742794855095	-1.70282441071184	-0.192095875288147
chr1	222841355	222886552	ENSG00000186063	-	AIDA	680	FALSE	FALSE	FALSE	NA	NA	-1.06073260019024	NA	-0.193711045302221	-0.920234840014959	-0.151384951608529
chr1	222885895	222908538	ENSG00000162819	+	BROX	1064	FALSE	FALSE	FALSE	NA	NA	-1.02601935836876	NA	-0.278029432725274	-0.555704019035932	-0.148484079866311
chr1	222910549	222924147	ENSG00000197520	+	FAM177B	220.2	FALSE	FALSE	FALSE	NA	NA	NA	NA	-0.383352443408655	-0.223803689667984	-0.156540633313234
chr1	222988406	223179337	ENSG00000154309	+	DISP1	1488	FALSE	FALSE	FALSE	NA	NA	1.15780654027768	NA	-0.889029903994349	-0.606524857629139	-0.228805371417302
chr1	223282748	223316624	ENSG00000187554	-	TLR5	454.6	FALSE	FALSE	FALSE	NA	NA	1.0259458712543	NA	0.300387503634228	0.436461612249341	-0.101752548156563
chr1	223394161	223537544	ENSG00000143502	-	SUSD4	361.2	FALSE	FALSE	FALSE	NA	NA	2.43509651017161	NA	0.8973862130113	-1.45109799185244	-0.0119323028801111
chr1	223566715	223568812	ENSG00000178395	+	C1orf65	220.2	FALSE	FALSE	FALSE	NA	NA	NA	NA	1.36845203565607	-2.90377639428327	-0.0107629187964999
chr1	223711349	223853436	ENSG00000203697	-	CAPN8	1488	FALSE	FALSE	FALSE	NA	NA	NA	NA	2.69276181732526	-6.22340416782323	-0.028975021436453
chr1	223889295	223963720	ENSG00000162909	+	CAPN2	361.2	FALSE	FALSE	FALSE	NA	NA	-1.11047503817511	NA	3.98529491690855	-4.13313988522168	0.0371601116952994
chr1	223967601	224033674	ENSG00000143514	-	TP53BP2	645	FALSE	FALSE	FALSE	NA	NA	1.02032057656749	NA	4.23079711654827	-4.10334918288433	0.0481949381183504
chr1	224215760	224216371	ENSG00000269358	-	AC138393.1	NA	FALSE	FALSE	FALSE	NA	NA	NA	NA	3.01137929151879	-9.95064230648208	-0.26235814673017
chr1	224301789	224349749	ENSG00000143756	+	FBXO28	810	FALSE	FALSE	FALSE	NA	NA	1.04891509141517	NA	3.88521178685896	-9.94841704940578	-0.0342515889895347
chr1	224363458	224381143	ENSG00000143753	+	DEGS1	1714	FALSE	FALSE	FALSE	NA	NA	-1.02220260582185	NA	4.19397090776678	-9.93129087921207	-0.0418925372372589
chr1	224415036	224518089	ENSG00000143748	-	NVL	4290	FALSE	FALSE	FALSE	NA	NA	-1.04400780221564	NA	4.05110402178699	-8.28447271857223	-0.129205523376964
chr1	224544552	224567161	ENSG00000143771	+	CNIH4	1488	FALSE	FALSE	FALSE	NA	NA	-1.07770008672327	NA	3.90307321137497	-4.98229346873768	-0.127336251538175
chr1	224572845	224624735	ENSG00000162923	-	WDR26	1292	FALSE	FALSE	FALSE	NA	NA	-1.01143427284522	NA	3.76277112754184	-3.90895528029223	-0.127090452870389
chr1	224622362	224928251	ENSG00000143786	+	CNIH3	361.2	FALSE	FALSE	FALSE	NA	NA	-1.4137274195978	NA	2.29647446598246	-0.788751841306684	-0.0594439162739683
chr1	225083964	225586996	ENSG00000185842	+	DNAH14	361.2	FALSE	FALSE	FALSE	NA	NA	1.05423724203184	NA	0.489482975542967	-6.83184084249211	-0.267602983446468
chr1	225589204	225616627	ENSG00000143815	-	LBR	1714	FALSE	FALSE	FALSE	NA	NA	1.00251932924136	NA	2.38520705016746	-9.64917262200716	-0.100780309471427
chr1	225600404	225602040	ENSG00000203691	+	AC092811.1	220.2	FALSE	FALSE	FALSE	NA	NA	NA	NA	2.31764277977509	-9.61382538677445	-0.104066074455781
chr1	225674537	225840844	ENSG00000154380	-	ENAH	950	FALSE	FALSE	FALSE	NA	NA	-1.08764923432312	NA	2.45383926185237	-9.51865084010965	0.213282873772557
chr1	225965531	225978168	ENSG00000143742	+	SRP9	324.5	FALSE	FALSE	FALSE	NA	NA	1.03840257096906	NA	3.96656854621336	-9.4189812666965	-0.00763669532181321
chr1	225997794	226033260	ENSG00000143819	+	EPHX1	950	FALSE	FALSE	FALSE	NA	NA	-1.00629892711921	NA	4.39628700712718	-9.4417007814486	0.014545384264736
chr1	226033237	226070069	ENSG00000196187	-	TMEM63A	645	FALSE	FALSE	FALSE	NA	NA	1.07739583036898	NA	4.54647689206211	-9.45228585877182	0.00863194168608828
chr1	226073982	226099082	ENSG00000243709	-	LEFTY1	220.2	FALSE	FALSE	FALSE	NA	NA	NA	NA	4.64812371875122	-9.45986857887123	0.00246374458856291
chr1	226074396	226111978	ENSG00000255835	-	RP4-559A3.7	NA	FALSE	FALSE	FALSE	NA	NA	NA	NA	4.62190254638843	-9.46104483256616	0.001407862877334
chr1	226107578	226111978	ENSG00000143811	-	PYCR2	176.1	FALSE	FALSE	FALSE	NA	NA	-1.10429297238813	NA	4.56584786682119	-9.46355917549529	-0.000849174635965788
chr1	226124298	226129189	ENSG00000143768	-	LEFTY2	680	FALSE	FALSE	FALSE	NA	NA	NA	NA	4.56584786682119	-9.46355917549529	-0.000849174635965788
chr1	226170403	226187032	ENSG00000143751	-	SDE2	1488	FALSE	FALSE	FALSE	NA	NA	1.06203413171108	NA	4.44253064415669	-9.44954138172281	0.0187109936693117
chr1	226249552	226259702	ENSG00000163041	+	H3F3A	454.6	FALSE	FALSE	FALSE	NA	NA	-1.03943504273283	NA	4.26121453490582	-9.39389209188654	-0.046572168401669
chr1	226332380	226374431	ENSG00000182827	-	ACBD3	950	FALSE	FALSE	FALSE	NA	NA	1.00101722187007	NA	4.44985006109254	-9.21001459163143	-0.0997685074929176
chr1	226411319	226414755	ENSG00000185155	+	MIXL1	454.6	FALSE	FALSE	TRUE	NA	NA	NA	NA	4.38778740740881	-9.03031874258518	-0.0895307015493714
chr1	226418850	226497570	ENSG00000183814	-	LIN9	645	FALSE	FALSE	FALSE	NA	NA	1.05871498055248	NA	4.26374306051115	-8.73499680981513	-0.0496764251279285
chr1	226548392	226595780	ENSG00000143799	-	PARP1	1488	FALSE	FALSE	FALSE	NA	NA	-1.11233812146762	NA	3.5554437156834	-5.75361096960589	0.0923310486846427
chr1	226736501	226796915	ENSG00000203685	+	C1orf95	NA	FALSE	FALSE	FALSE	NA	NA	-1.58376458975606	NA	1.90234102796475	-7.79221311092006	0.131069624838102
chr1	226819391	226927024	ENSG00000143772	-	ITPKB	1714	FALSE	FALSE	FALSE	NA	NA	NA	NA	1.42170239115988	-7.17839375094115	0.178402819426917
chr1	227057885	227083806	ENSG00000143801	+	PSEN2	1488	FALSE	FALSE	FALSE	NA	NA	-1.113022720775	NA	2.03832333707047	-3.15274478581576	0.0539363509533706
chr1	227085237	227175246	ENSG00000163050	+	ADCK3	NA	FALSE	FALSE	FALSE	NA	NA	-1.22101999046282	NA	2.07404011109542	-3.1961016809577	0.0993404500560789
chr1	227177566	227506175	ENSG00000143776	-	CDC42BPA	361.2	FALSE	FALSE	FALSE	NA	NA	1.00836774852663	NA	3.25638747439578	-5.29848388250936	0.174191842635174
chr1	227751244	227865144	ENSG00000181450	+	ZNF678	29.1	TRUE	TRUE	TRUE	0.836836568899549	178820.7	1.42046939011273	TRUE	2.34216595208021	-6.41123723867962	1.01228162342248
chr1	227916240	227968927	ENSG00000143740	+	SNAP47	645	FALSE	FALSE	FALSE	NA	NA	-1.01365923123424	NA	1.33155545784213	-9.5561390354374	0.808349336664965
chr1	227918126	227923112	ENSG00000081692	-	JMJD4	886	FALSE	FALSE	FALSE	NA	NA	-1.13890054336468	NA	1.43198816725567	-9.51704973747871	0.878833745109412
chr1	228003394	228034171	ENSG00000185888	+	PRSS38	104.7	FALSE	FALSE	FALSE	NA	NA	NA	NA	1.09528670253766	-9.71838960555728	0.452337430773789
chr1	228106357	228135599	ENSG00000143816	-	WNT9A	950	FALSE	FALSE	FALSE	NA	NA	3.15951097485181	NA	1.59617075203865	-9.92192667929814	0.327523498848883
chr1	228194752	228248961	ENSG00000154342	+	WNT3A	987	FALSE	FALSE	FALSE	NA	NA	1.21667380919743	NA	2.5837735293306	-10.2313833643115	0.172678948227324
chr1	228270361	228286912	ENSG00000143761	+	ARF1	1488	FALSE	FALSE	FALSE	NA	NA	-1.07878021432899	NA	2.80379588899951	-10.2646579351689	0.111071304111582
chr1	228288427	228293112	ENSG00000143793	-	C1orf35	NA	FALSE	FALSE	FALSE	NA	NA	1.05065811522658	NA	2.80379588899951	-10.2646579351689	0.111071304111582
chr1	228294380	228297013	ENSG00000162910	-	MRPL55	361.2	FALSE	FALSE	FALSE	NA	NA	-1.13180030001536	NA	2.80379588899951	-10.2646579351689	0.111071304111582
chr1	228327663	228336685	ENSG00000143774	+	GUK1	4290	FALSE	FALSE	FALSE	NA	NA	1.07594947237592	NA	2.7513299826523	-10.2360297732658	0.0702621307592421
chr1	228337553	228347527	ENSG00000198835	+	GJC2	645	FALSE	FALSE	FALSE	NA	NA	-2.49497575480691	NA	2.7513299826523	-10.2360297732658	0.0702621307592421
chr1	228351787	228353213	ENSG00000203684	-	IBA57-AS1	44.2	FALSE	FALSE	FALSE	NA	NA	6.17021708382367	NA	2.69279316221989	-10.2303736454433	0.0527703671626849
chr1	228353516	228369958	ENSG00000181873	+	IBA57	1714	FALSE	FALSE	FALSE	NA	NA	-1.27576442510418	NA	2.69279316221989	-10.2303736454433	0.0527703671626849
chr1	228391207	228401365	ENSG00000162913	-	C1orf145	NA	FALSE	FALSE	FALSE	NA	NA	-1.43993170523026	NA	2.70512221083744	-10.2292557717755	0.0573686068573012
chr1	228395831	228566577	ENSG00000154358	+	OBSCN	645	FALSE	FALSE	FALSE	NA	NA	1.02942274740487	NA	3.0238608971942	-9.43375280482977	0.108103354902132
chr1	228581374	228594541	ENSG00000154370	-	TRIM11	454.6	FALSE	FALSE	FALSE	NA	NA	1.00930590727218	NA	3.41597429666787	-7.83707974121	0.16108624919148
chr1	228595641	228604562	ENSG00000162931	-	TRIM17	104.7	FALSE	FALSE	FALSE	NA	NA	NA	NA	3.502689719144	-6.99110298399868	0.165149161625458
chr1	228612546	228613026	ENSG00000168148	-	HIST3H3	104.7	FALSE	FALSE	FALSE	NA	NA	NA	NA	3.58556464275143	-6.1827705235243	0.169031282471514
chr1	228645065	228645560	ENSG00000181218	-	HIST3H2A	104.7	FALSE	FALSE	FALSE	NA	NA	1.08223615958964	NA	3.58556464275143	-6.1827705235243	0.169031282471514
chr1	228645808	228646259	ENSG00000196890	+	HIST3H2BB	104.7	FALSE	FALSE	FALSE	NA	NA	1.52084089460291	NA	3.58556464275143	-6.1827705235243	0.169031282471514
chr1	228674762	228683467	ENSG00000168159	+	RNF187	220.2	FALSE	FALSE	FALSE	NA	NA	1.06384489341136	NA	3.2907558019039	-5.00185648211447	0.119131113031699
chr1	228870824	228882416	ENSG00000116574	+	RHOU	454.6	FALSE	FALSE	FALSE	NA	NA	1.12365496373345	NA	-0.142599917220825	-1.8239247699644	0.0153615481582392
chr1	229385383	229387557	ENSG00000177800	+	TMEM78	104.7	FALSE	FALSE	FALSE	NA	NA	NA	NA	1.69286984474941	-6.69314103641997	-0.114695419433307
chr1	229406822	229441641	ENSG00000168118	+	RAB4A	454.6	FALSE	FALSE	FALSE	NA	NA	-1.17235131708872	NA	2.19942244954465	-7.24196712043961	-0.160225447399108
chr1	229440129	229441248	ENSG00000213029	+	SPHAR	324.5	FALSE	FALSE	FALSE	NA	NA	NA	NA	2.19942244954465	-7.24196712043961	-0.160225447399108
chr1	229456758	229479041	ENSG00000154429	-	CCSAP	680	FALSE	FALSE	FALSE	NA	NA	1.20441381902564	NA	2.66762935747066	-7.46181265515268	-0.134047216218773
chr1	229566992	229569845	ENSG00000143632	-	ACTA1	1714	FALSE	FALSE	FALSE	NA	NA	-2.07796663608594	NA	3.47007984955006	-7.35767059573169	-0.0616031570795039
chr1	229577045	229644103	ENSG00000069248	-	NUP133	1064	FALSE	FALSE	FALSE	NA	NA	-1.12919076177707	NA	3.59103215666084	-6.77831306006616	-0.077631238612392
chr1	229652329	229694442	ENSG00000135776	-	ABCB10	645	FALSE	FALSE	FALSE	NA	NA	1.03252443373311	NA	3.56013262134767	-4.74446511887773	-0.122499015909776
chr1	229728858	229761794	ENSG00000135801	-	TAF5L	987	FALSE	FALSE	FALSE	NA	NA	-1.05590385629611	NA	3.25225965165762	-3.04993482759406	-0.107805304594397
chr1	229761981	229795946	ENSG00000135763	+	URB2	950	FALSE	FALSE	FALSE	NA	NA	-1.07115993177006	NA	3.129285562868	-2.34730793528476	-0.0864523035712992
chr1	230193536	230417870	ENSG00000143641	+	GALNT2	987	FALSE	FALSE	FALSE	NA	NA	-1.20122929984249	NA	1.41693258349176	1.06874754049402	0.121984393598809
chr1	230457392	230561475	ENSG00000177614	-	PGBD5	645	FALSE	FALSE	FALSE	NA	NA	1.10254906749527	NA	0.270341976727649	1.23523046506742	0.134228098503125
chr1	230778235	230829728	ENSG00000135775	+	COG2	1488	FALSE	FALSE	FALSE	NA	NA	-1.0333551162907	NA	0.251529712215838	-2.95477877770323	-0.0365760282740918
chr1	230838269	230850043	ENSG00000135744	-	AGT	361.2	FALSE	FALSE	FALSE	NA	NA	NA	NA	0.396912867978091	-3.23985795408197	-0.0588687694427071
chr1	230883130	230937749	ENSG00000135773	+	CAPN9	361.2	FALSE	FALSE	FALSE	NA	NA	-1.23949650130279	NA	1.00702240043694	-3.43783962585384	-0.11547035775914
chr1	230972865	231005335	ENSG00000119280	-	C1orf198	NA	FALSE	FALSE	FALSE	NA	NA	-1.08919844578102	NA	1.60804895086244	-3.19077841325882	-0.07867444986379
chr1	231041989	231114621	ENSG00000143643	-	TTC13	680	FALSE	FALSE	FALSE	NA	NA	-1.02336494262978	NA	2.47546450298862	-3.99522029177869	-0.0653318580065686
chr1	231114727	231136341	ENSG00000173409	+	ARV1	645	FALSE	FALSE	FALSE	NA	NA	-1.50743836493741	NA	2.68154348209172	-4.50261423719881	-0.103728996364567
chr1	231154704	231175992	ENSG00000182118	-	FAM89A	645	FALSE	FALSE	FALSE	NA	NA	1.04571421046313	NA	2.60100804376751	-5.64162641392984	-0.104987168310173
chr1	231297858	231357302	ENSG00000119283	+	TRIM67	645	FALSE	FALSE	FALSE	NA	NA	2.62893405113782	NA	2.36685215136053	-9.24853137009141	-0.0765320598232771
chr1	231359509	231376933	ENSG00000143633	-	C1orf131	NA	FALSE	FALSE	FALSE	NA	NA	-1.18716215673229	NA	2.321303037902	-10.0071120277791	-0.0791648829276115
chr1	231376953	231413719	ENSG00000116906	+	GNPAT	1292	FALSE	FALSE	FALSE	NA	NA	-1.12262252164231	NA	2.24859775769281	-10.0094360230621	-0.0858965671954072
chr1	231468480	231473598	ENSG00000116903	-	EXOC8	1488	FALSE	FALSE	FALSE	NA	NA	-1.23082112695082	NA	1.84373943982391	-10.0535520495909	-0.162281417944373
chr1	231472850	231490769	ENSG00000010072	+	SPRTN	987	FALSE	FALSE	FALSE	NA	NA	-1.04089901693369	NA	1.84373943982391	-10.0535520495909	-0.162281417944373
chr1	231499497	231560790	ENSG00000135766	-	EGLN1	810	FALSE	FALSE	FALSE	NA	NA	1.03557300092624	NA	1.57523292515034	-9.80474100670198	-0.254751630227573
chr1	231664399	231702270	ENSG00000116918	+	TSNAX	645	FALSE	FALSE	FALSE	NA	NA	1.04931063428401	NA	1.33831201139562	-5.601914806842	-0.185623185512067
chr1	231664399	231954990	ENSG00000270106	+	TSNAX-DISC1	454.6	FALSE	FALSE	FALSE	NA	NA	NA	NA	0.323099184607474	-2.7084722958045	-0.176532430065211
chr1	231762561	232177018	ENSG00000162946	+	DISC1	324.5	FALSE	FALSE	FALSE	NA	NA	1.04170949816218	NA	-1.24158692093146	0.13980799713737	-0.0843950553974617
chr1	232533711	232697304	ENSG00000116991	-	SIPA1L2	645	FALSE	FALSE	FALSE	NA	NA	-1.02097092095634	NA	-4.18622011564994	2.4410856300541	0.0471303679287463
chr1	232940643	232946092	ENSG00000212916	+	MAP10	324.5	FALSE	FALSE	FALSE	NA	NA	NA	NA	-3.94431697347081	0.358145586330598	0.0600109075291968
chr1	233086351	233119628	ENSG00000135778	+	NTPCR	645	FALSE	FALSE	FALSE	NA	NA	-1.09378332339257	NA	-3.37225982734419	-0.567101728288843	0.123704313286558
chr1	233119181	233431459	ENSG00000135749	-	PCNXL2	NA	FALSE	FALSE	FALSE	NA	NA	-1.0548787418779	NA	-2.3898303990616	-2.93926957373367	-0.0641575020774633
chr1	233463514	233520894	ENSG00000143674	+	MLK4	NA	FALSE	FALSE	FALSE	NA	NA	-1.07888755402988	NA	-1.2674430814792	-2.13373671106932	-0.197183129603646
chr1	233749750	233808258	ENSG00000135750	+	KCNK1	886	FALSE	FALSE	FALSE	NA	NA	1.01528825626857	NA	0.667381731423888	-1.26042687733417	-0.0282536299533603
chr1	234040679	234460262	ENSG00000183780	+	SLC35F3	645	FALSE	FALSE	FALSE	NA	NA	NA	NA	0.0555912812864094	-1.75349011366156	0.116270808853083
chr1	234509202	234519795	ENSG00000168275	+	COA6	361.2	FALSE	FALSE	FALSE	NA	NA	-1.1722305818464	NA	2.29932405742706	-4.51853267234948	-0.0259111384791408
chr1	234527059	234614849	ENSG00000059588	-	TARBP1	4290	FALSE	FALSE	FALSE	NA	NA	-1.40917281902378	NA	2.51303292882366	-4.02103151390343	-0.0234726320996281
chr1	234740015	234745271	ENSG00000168264	-	IRF2BP2	886	FALSE	FALSE	FALSE	NA	NA	-1.03577717569078	NA	2.8156743772674	-2.80668471793721	0.157774264736365
chr1	235272651	235292251	ENSG00000173726	-	TOMM20	1292	FALSE	FALSE	FALSE	NA	NA	-1.17721470906082	NA	3.32898271864933	-6.30100707786565	-0.231857434260585
chr1	235294498	235324772	ENSG00000188739	-	RBM34	324.5	FALSE	FALSE	FALSE	NA	NA	1.0778501668509	NA	3.53652067581125	-6.95054538493188	-0.212802251544571
chr1	235294949	235491534	ENSG00000054267	-	ARID4B	987	FALSE	FALSE	FALSE	NA	NA	-1.06136531731427	NA	3.65692287477713	-7.99471471137709	-0.16046850506234
chr1	235490665	235507847	ENSG00000152904	+	GGPS1	645	FALSE	FALSE	FALSE	NA	NA	1.15113872606073	NA	3.38818363115885	-9.85619080441369	-0.15163236209321
chr1	235530675	235612283	ENSG00000116957	+	TBCE	361.2	FALSE	FALSE	FALSE	NA	NA	-1.02694123934004	NA	3.26167540186048	-9.89334851789473	-0.154341651954506
chr1	235613238	235667781	ENSG00000162885	-	B3GALNT2	950	FALSE	FALSE	FALSE	NA	NA	-1.02613404038785	NA	3.28584350490475	-9.2343570175564	-0.138088659711711
chr1	235710987	235814054	ENSG00000168243	-	GNG4	645	FALSE	FALSE	FALSE	NA	NA	-1.10663015188095	NA	2.27853779340869	-6.48826565266604	-0.0363156948398885
chr1	235824341	236046940	ENSG00000143669	-	LYST	1488	FALSE	FALSE	FALSE	NA	NA	1.22558005010016	NA	0.871775962084027	-6.08669955844056	-0.125278573520747
chr1	236139130	236228462	ENSG00000116962	-	NID1	950	FALSE	FALSE	FALSE	NA	NA	-1.09705552788825	NA	0.230328587068826	-1.37971556333697	-0.104759861118102
chr1	236305832	236385165	ENSG00000077585	+	GPR137B	987	FALSE	FALSE	FALSE	NA	NA	1.06061585512592	NA	1.60781403739675	-0.574203092340848	-0.204178566783013
chr1	236378855	236445319	ENSG00000086619	-	ERO1LB	NA	FALSE	FALSE	FALSE	NA	NA	-1.03400432911909	NA	2.12186197386115	-0.948065815153175	-0.250046453645454
chr1	236511562	236648214	ENSG00000186197	+	EDARADD	454.6	FALSE	FALSE	FALSE	NA	NA	1.06992549702535	NA	2.45392262506992	-0.321350503077575	-0.165896216048171
chr1	236681300	236716281	ENSG00000116977	+	LGALS8	810	FALSE	FALSE	FALSE	NA	NA	-2.31029325390726	NA	2.0679935015615	2.44292627678031	-0.0762663378189684
chr1	236712305	236767804	ENSG00000119285	-	HEATR1	4290	FALSE	FALSE	FALSE	NA	NA	-1.26677563857746	NA	1.82148089176535	3.43806757102467	-0.0552090803233391
chr1	236849754	236927931	ENSG00000077522	+	ACTN2	1292	FALSE	FALSE	FALSE	NA	NA	-1.08008355646734	NA	0.612281624242068	7.52352079418585	0.0179234020833679
chr1	236958610	237067281	ENSG00000116984	+	MTR	4290	FALSE	FALSE	FALSE	NA	NA	-1.25250004158009	NA	-0.168010054575846	10.8713917043976	0.04108643168014
chr1	237167403	237167718	ENSG00000244020	-	MT1HL1	18.8	FALSE	FALSE	FALSE	NA	NA	NA	NA	-1.11207380548775	11.0797557341218	0.0952379748054346
chr1	237205505	237997288	ENSG00000198626	+	RYR2	680	FALSE	FALSE	FALSE	NA	NA	-1.28788151095163	NA	-3.53659076912784	10.721133330151	0.0237170464365139
chr1	238045705	238054094	ENSG00000116996	-	ZP4	454.6	FALSE	FALSE	FALSE	NA	NA	NA	NA	-4.58020538014572	11.7421638325414	0.0292620362870517
chr1	238107024	238108575	ENSG00000270188	-	MTRNR2L11	97.4	FALSE	FALSE	FALSE	NA	NA	NA	NA	-4.72217952816815	11.8169667029462	0.044706189966349
chr1	239549865	240078750	ENSG00000133019	+	CHRM3	645	FALSE	FALSE	FALSE	NA	NA	-1.01363049881426	NA	-4.8260313457617	12.4071122171465	0.157693463093943
chr1	240177648	240638489	ENSG00000155816	+	FMN2	987	FALSE	FALSE	FALSE	NA	NA	1.18587107590439	NA	-3.70823662576077	11.1950076889373	-0.0723129174874251
chr1	240629183	240643504	ENSG00000268365	-	AL646016.1	324.5	FALSE	FALSE	FALSE	NA	NA	NA	NA	-4.1373573044749	12.3736114937695	0.116730777840194
chr1	240652873	240775449	ENSG00000180875	-	GREM2	810	FALSE	FALSE	FALSE	NA	NA	-1.26418180830803	NA	-4.38091324351915	12.3347885898955	0.17873969377179
chr1	240931554	241520530	ENSG00000182901	-	RGS7	645	FALSE	FALSE	FALSE	NA	NA	1.39936933649901	NA	-3.04945476168868	9.34466863685106	0.0636456652721746
chr1	241660903	241683061	ENSG00000091483	-	FH	4290	FALSE	FALSE	FALSE	NA	NA	-1.18490483814057	NA	1.02514091888963	1.58363949536042	0.171290822134472
chr1	241695434	241758944	ENSG00000117009	+	KMO	1488	FALSE	FALSE	FALSE	NA	NA	NA	NA	1.52490671821447	0.942103584728751	0.191051891278576
chr1	241753404	241840678	ENSG00000054277	-	OPN3	645	FALSE	FALSE	FALSE	NA	NA	-1.15802468493392	NA	1.80722034586726	-0.189165133658043	0.260663807446991
chr1	241792155	241799232	ENSG00000203668	-	CHML	104.7	FALSE	FALSE	FALSE	NA	NA	-1.19818595873267	NA	1.77602066661055	0.237687639620562	0.257313689161226
chr1	241815580	241965435	ENSG00000162843	+	WDR64	324.5	FALSE	FALSE	FALSE	NA	NA	NA	NA	1.9252771986094	-1.51784653360996	0.292252543657561
chr1	242011269	242058450	ENSG00000174371	+	EXO1	4290	FALSE	FALSE	FALSE	NA	NA	-1.0137474325156	NA	1.60183380133535	-1.14080951637298	0.193449379231756
chr1	242158792	242162375	ENSG00000197769	-	MAP1LC3C	987	FALSE	FALSE	FALSE	NA	NA	-2.46162514643387	NA	0.183892507140053	2.42763223573458	0.106545754338217
chr1	242246288	242687998	ENSG00000180287	-	PLD5	544	FALSE	FALSE	FALSE	NA	125.334	NA	FALSE	-2.13797553146728	7.78088813314381	0.159513372699254
[truncated: 18,328 more rows]
