# Supplementary material for: Evolutionarily recent transcription factors partake in human cell cycle regulation
Source: Cell Genom. 2025 Jun 23;5(8):100923. doi: 10.1016/j.xgen.2025.100923 (PMC12366659; doi:10.1016/j.xgen.2025.100923)
Supplement: Table S4. DNA-binding protein enrichment analysis at rhythmic promoters, related to Figure 1 [file mmc5.xlsx]

## Sheet: IndexTableSupp_DBP_enrichment
Column1	Column2
symbol	DNA binding protein (DBP) whose binding at promoters was checked for enrichment at rhythmic promoters.
n_promoters_bound	total number of promoters bound by the DBP.
promoters_active_in_phase	phase in which the rhythmic genes whose promoters is checked for binding are peaking (i.e. acrophase of the target genes).
pval_enrich	p-value resulting from Fisher's Exact Test.
padj_enrich	Benjamini-Hochberg adjusted p-value.
rank	rank of the adj. p-value amongst DBPs enriching for binding in promoters of the phase at hand, encoded in promoters_active_in_phase.
median_rank_signif_padj	median adj. p-value rank across the 8 cell cycle phases.
specificity	median_rank_signif_padj/rank.

## Sheet: TableSupp_DBP_enrichment
symbol	n_promoters_bound	promoters_active_in_phase	pval_enrich	padj_enrich	rank	median_rank_signif_padj	specificity
ADNP	1189	M	0.00104827899843386	0.00610886990646963	46	406.75	8.84239130434783
ADNP	1189	G2	0.000782496528749684	0.00464615766790039	331	406.75	1.22885196374622
ADNP	1189	eG1	1	1	399	406.75	1.01942355889724
ADNP	1189	S1	1	1	446.5	406.75	0.910974244120941
ADNP	1189	G1/S	1	1	421.5	406.75	0.965005931198102
ADNP	1189	G2/M	0.0179941412497036	0.0856170675791142	554.5	406.75	0.733543733092876
ADNP	1189	lG1	1	1	398.5	406.75	1.0207026348808
ADNP	1189	S2	2.40807198310791e-05	0.00017283698572544	275	406.75	1.47909090909091
AFF1	5442	M	0.999999999999999	1	432.5	397.5	0.919075144508671
AFF1	5442	G2	8.63573084595825e-17	2.5632786137162e-15	109	397.5	3.64678899082569
AFF1	5442	eG1	0.999999999999999	1	399	397.5	0.996240601503759
AFF1	5442	S1	0.999999999999999	1	446.5	397.5	0.890257558790594
AFF1	5442	G1/S	0.999999999999999	1	421.5	397.5	0.943060498220641
AFF1	5442	G2/M	3.3791319828038e-08	3.33814095719592e-07	151	397.5	2.63245033112583
AFF1	5442	lG1	0.999999999999999	1	398.5	397.5	0.997490589711418
AFF1	5442	S2	2.44528082944077e-17	7.92470603500395e-16	51	397.5	7.79411764705882
AFF4	3751	M	1	1	432.5	397.5	0.919075144508671
AFF4	3751	G2	5.41492165981398e-16	1.3925336997222e-14	120	397.5	3.3125
AFF4	3751	eG1	1	1	399	397.5	0.996240601503759
AFF4	3751	S1	0.00621981935312788	0.0320944699683739	90.5	397.5	4.39226519337017
AFF4	3751	G1/S	1	1	421.5	397.5	0.943060498220641
AFF4	3751	G2/M	4.23542043601666e-05	0.000295641655050306	224	397.5	1.77455357142857
AFF4	3751	lG1	1	1	398.5	397.5	0.997490589711418
AFF4	3751	S2	7.55355914610649e-19	3.07565433949157e-17	36	397.5	11.0416666666667
AGO1	4595	M	0.0414532390395232	0.185691801395664	432.5	397.5	0.919075144508671
AGO1	4595	G2	9.23146248506141e-17	2.71473378264398e-15	110	397.5	3.61363636363636
AGO1	4595	eG1	1	1	399	397.5	0.996240601503759
AGO1	4595	S1	1	1	446.5	397.5	0.890257558790594
AGO1	4595	G1/S	1	1	421.5	397.5	0.943060498220641
AGO1	4595	G2/M	1.28818223301425e-07	1.17565137127967e-06	164.5	397.5	2.41641337386018
AGO1	4595	lG1	1	1	398.5	397.5	0.997490589711418
AGO1	4595	S2	2.64909757165219e-07	2.32097486553582e-06	227	397.5	1.7511013215859
ARHGAP35	331	M	1	1	432.5	421.5	0.974566473988439
ARHGAP35	331	G2	1	1	583.5	421.5	0.722365038560411
ARHGAP35	331	eG1	1	1	399	421.5	1.05639097744361
ARHGAP35	331	S1	1	1	446.5	421.5	0.944008958566629
ARHGAP35	331	G1/S	1	1	421.5	421.5	1
ARHGAP35	331	G2/M	1	1	554.5	421.5	0.76014427412083
ARHGAP35	331	lG1	1	1	398.5	421.5	1.05771643663739
ARHGAP35	331	S2	0.00325896672415684	0.0175729682783058	345	421.5	1.22173913043478
ARID1B	5904	M	0.0035471992617018	0.0189661697898399	60	397.5	6.625
ARID1B	5904	G2	5.29163507990148e-10	6.40237448143509e-09	205	397.5	1.9390243902439
ARID1B	5904	eG1	1	1	399	397.5	0.996240601503759
ARID1B	5904	S1	1	1	446.5	397.5	0.890257558790594
ARID1B	5904	G1/S	1	1	421.5	397.5	0.943060498220641
ARID1B	5904	G2/M	5.1594842985308e-15	1.1874291400097e-13	61	397.5	6.51639344262295
ARID1B	5904	lG1	1	1	398.5	397.5	0.997490589711418
ARID1B	5904	S2	3.67671295834839e-09	4.02663460541878e-08	181	397.5	2.19613259668508
ARID2	362	M	0.00231864557780953	0.0128629141574202	55	421.5	7.66363636363636
ARID2	362	G2	0.00365885640435875	0.019481186823543	355	421.5	1.18732394366197
ARID2	362	eG1	1	1	399	421.5	1.05639097744361
ARID2	362	S1	1	1	446.5	421.5	0.944008958566629
ARID2	362	G1/S	1	1	421.5	421.5	1
ARID2	362	G2/M	0.284772811600307	0.959616392193713	554.5	421.5	0.76014427412083
ARID2	362	lG1	1	1	398.5	421.5	1.05771643663739
ARID2	362	S2	1	1	579	421.5	0.727979274611399
ARID3A	1556	M	1	1	432.5	397.5	0.919075144508671
ARID3A	1556	G2	0.000113799245597908	0.000758502421865597	309	397.5	1.28640776699029
ARID3A	1556	eG1	1	1	399	397.5	0.996240601503759
ARID3A	1556	S1	1	1	446.5	397.5	0.890257558790594
ARID3A	1556	G1/S	1	1	421.5	397.5	0.943060498220641
ARID3A	1556	G2/M	7.95537693787565e-07	6.58833824111944e-06	183	397.5	2.17213114754098
ARID3A	1556	lG1	1	1	398.5	397.5	0.997490589711418
ARID3A	1556	S2	5.60218128462527e-08	5.31120231640892e-07	216	397.5	1.84027777777778
ARID3B	134	M	0.65671938738191	1	432.5	421.5	0.974566473988439
ARID3B	134	G2	0.999999999999999	1	583.5	421.5	0.722365038560411
ARID3B	134	eG1	0.999999999999999	1	399	421.5	1.05639097744361
ARID3B	134	S1	0.999999999999999	1	446.5	421.5	0.944008958566629
ARID3B	134	G1/S	0.999999999999999	1	421.5	421.5	1
ARID3B	134	G2/M	0.0501158087847867	0.219693317737036	554.5	421.5	0.76014427412083
ARID3B	134	lG1	1	1	398.5	421.5	1.05771643663739
ARID3B	134	S2	0.0340669182660809	0.155566545525626	579	421.5	0.727979274611399
ARID4B	7647	M	1	1	432.5	397.5	0.919075144508671
ARID4B	7647	G2	3.29844731948184e-36	1.68372042670573e-33	11.5	397.5	34.5652173913044
ARID4B	7647	eG1	1	1	399	397.5	0.996240601503759
ARID4B	7647	S1	0.00357846819201874	0.0191172665733415	85	397.5	4.67647058823529
ARID4B	7647	G1/S	1	1	421.5	397.5	0.943060498220641
ARID4B	7647	G2/M	1.38756289925265e-15	3.37693468814285e-14	54	397.5	7.36111111111111
ARID4B	7647	lG1	1	1	398.5	397.5	0.997490589711418
ARID4B	7647	S2	4.20587784913175e-23	2.72609552017192e-21	19	397.5	20.9210526315789
ARNT	4212	M	1	1	432.5	397.5	0.919075144508671
ARNT	4212	G2	3.14422435272134e-13	5.75565218688356e-12	153	397.5	2.59803921568627
ARNT	4212	eG1	1	1	399	397.5	0.996240601503759
ARNT	4212	S1	1	1	446.5	397.5	0.890257558790594
ARNT	4212	G1/S	1	1	421.5	397.5	0.943060498220641
ARNT	4212	G2/M	1.28756213636434e-07	1.17565137127967e-06	164.5	397.5	2.41641337386018
ARNT	4212	lG1	1	1	398.5	397.5	0.997490589711418
ARNT	4212	S2	2.03574958955599e-14	4.29604032985371e-13	86	397.5	4.62209302325581
ASH1L	2892	M	0.999999999999999	1	432.5	397.5	0.919075144508671
ASH1L	2892	G2	2.70423017537941e-17	8.63179400704022e-16	104	397.5	3.82211538461538
ASH1L	2892	eG1	0.999999999999999	1	399	397.5	0.996240601503759
ASH1L	2892	S1	0.147723413163234	0.559534359220552	446.5	397.5	0.890257558790594
ASH1L	2892	G1/S	1	1	421.5	397.5	0.943060498220641
ASH1L	2892	G2/M	6.09880572948533e-05	0.00041880663776963	227	397.5	1.7511013215859
ASH1L	2892	lG1	1	1	398.5	397.5	0.997490589711418
ASH1L	2892	S2	9.55087580701484e-05	0.00064402508626495	290	397.5	1.37068965517241
ATF1	10034	M	0.882621158081245	1	432.5	226.75	0.524277456647399
ATF1	10034	G2	9.50087772810974e-25	7.94073359591488e-23	49	226.75	4.62755102040816
ATF1	10034	eG1	1	1	399	226.75	0.568295739348371
ATF1	10034	S1	0.000188568165210573	0.00122723871456717	52	226.75	4.36057692307692
ATF1	10034	G1/S	0.0955950037399209	0.392007400746274	421.5	226.75	0.537959667852906
ATF1	10034	G2/M	4.56891163581571e-17	1.40201578312567e-15	43	226.75	5.27325581395349
ATF1	10034	lG1	1	1	398.5	226.75	0.56900878293601
ATF1	10034	S2	1.22529106987922e-16	3.52174157279314e-15	56	226.75	4.04910714285714
ATF2	3495	M	1	1	432.5	406.75	0.940462427745665
ATF2	3495	G2	4.34545970939218e-09	4.72643151953068e-08	220	406.75	1.84886363636364
ATF2	3495	eG1	1	1	399	406.75	1.01942355889724
ATF2	3495	S1	1	1	446.5	406.75	0.910974244120941
ATF2	3495	G1/S	1	1	421.5	406.75	0.965005931198102
ATF2	3495	G2/M	0.00461951417676089	0.0242105231442122	303	406.75	1.34240924092409
ATF2	3495	lG1	1	1	398.5	406.75	1.0207026348808
ATF2	3495	S2	6.80664513517548e-07	5.69641764145384e-06	238	406.75	1.70903361344538
ATF3	8086	M	1	1	432.5	397.5	0.919075144508671
ATF3	8086	G2	2.28793922424117e-23	1.54606276089148e-21	60	397.5	6.625
ATF3	8086	eG1	1	1	399	397.5	0.996240601503759
ATF3	8086	S1	1	1	446.5	397.5	0.890257558790594
ATF3	8086	G1/S	1	1	421.5	397.5	0.943060498220641
ATF3	8086	G2/M	3.74923421791588e-10	4.59751655447908e-09	126	397.5	3.1547619047619
ATF3	8086	lG1	1	1	398.5	397.5	0.997490589711418
ATF3	8086	S2	1.33337292985006e-13	2.55878696386936e-12	97	397.5	4.0979381443299
ATF4	4501	M	1	1	432.5	397.5	0.919075144508671
ATF4	4501	G2	2.42390534535433e-11	3.4292203390617e-10	175	397.5	2.27142857142857
ATF4	4501	eG1	1	1	399	397.5	0.996240601503759
ATF4	4501	S1	1	1	446.5	397.5	0.890257558790594
ATF4	4501	G1/S	1	1	421.5	397.5	0.943060498220641
ATF4	4501	G2/M	0.000585740269313813	0.00354682763649317	262	397.5	1.51717557251908
ATF4	4501	lG1	1	1	398.5	397.5	0.997490589711418
ATF4	4501	S2	9.3907755723588e-09	9.84326838871668e-08	192	397.5	2.0703125
ATF6	3002	M	1	1	432.5	397.5	0.919075144508671
ATF6	3002	G2	5.71871861479792e-08	5.41360665293538e-07	241	397.5	1.649377593361
ATF6	3002	eG1	1	1	399	397.5	0.996240601503759
ATF6	3002	S1	0.00171169131485393	0.00963888584392924	73	397.5	5.44520547945205
ATF6	3002	G1/S	0.163619787112281	0.608497006871901	421.5	397.5	0.943060498220641
ATF6	3002	G2/M	0.00110291896723607	0.00640378544779113	273.5	397.5	1.45338208409506
ATF6	3002	lG1	1	1	398.5	397.5	0.997490589711418
ATF6	3002	S2	1.80720107951016e-12	2.98941178568973e-11	119	397.5	3.34033613445378
ATF7	9568	M	0.199733467953456	0.71840712822217	432.5	397.5	0.919075144508671
ATF7	9568	G2	8.10887301414504e-32	2.14614839107705e-29	19	397.5	20.9210526315789
ATF7	9568	eG1	1	1	399	397.5	0.996240601503759
ATF7	9568	S1	0.000586651642220311	0.00354896307750802	60	397.5	6.625
ATF7	9568	G1/S	1	1	421.5	397.5	0.943060498220641
ATF7	9568	G2/M	5.32047580109752e-18	1.90935945133172e-16	32	397.5	12.421875
ATF7	9568	lG1	1	1	398.5	397.5	0.997490589711418
ATF7	9568	S2	4.71874290040163e-16	1.23347551042597e-14	66	397.5	6.02272727272727
BACH1	1626	M	1	1	432.5	397.5	0.919075144508671
BACH1	1626	G2	1.30064810544923e-05	9.48532349691565e-05	295	397.5	1.34745762711864
BACH1	1626	eG1	1	1	399	397.5	0.996240601503759
BACH1	1626	S1	1	1	446.5	397.5	0.890257558790594
BACH1	1626	G1/S	1	1	421.5	397.5	0.943060498220641
BACH1	1626	G2/M	0.000512025209032145	0.0031303023366431	258	397.5	1.5406976744186
BACH1	1626	lG1	1	1	398.5	397.5	0.997490589711418
BACH1	1626	S2	3.31711924973561e-08	3.28198465332097e-07	204	397.5	1.94852941176471
BCL6	152	M	1	1	432.5	416.25	0.96242774566474
BCL6	152	G2	0.000497695068481252	0.00304562531309529	328	416.25	1.26905487804878
BCL6	152	eG1	1	1	399	416.25	1.04323308270677
BCL6	152	S1	1	1	446.5	416.25	0.932250839865622
BCL6	152	G1/S	1	1	421.5	416.25	0.987544483985765
BCL6	152	G2/M	1	1	554.5	416.25	0.750676284941389
BCL6	152	lG1	1	1	398.5	416.25	1.04454203262233
BCL6	152	S2	1	1	579	416.25	0.718911917098446
BCLAF1	2648	M	1	1	432.5	397.5	0.919075144508671
BCLAF1	2648	G2	1.04057356794035e-06	8.55074166048784e-06	268	397.5	1.48320895522388
BCLAF1	2648	eG1	1	1	399	397.5	0.996240601503759
BCLAF1	2648	S1	0.411971958243109	1	446.5	397.5	0.890257558790594
BCLAF1	2648	G1/S	1	1	421.5	397.5	0.943060498220641
BCLAF1	2648	G2/M	6.35424080306107e-05	0.000435406014897993	228	397.5	1.74342105263158
BCLAF1	2648	lG1	1	1	398.5	397.5	0.997490589711418
BCLAF1	2648	S2	3.86234274095452e-07	3.32433619113051e-06	231	397.5	1.72077922077922
BCOR	5721	M	7.67053303818799e-05	0.000520547284813783	30	303.75	10.125
BCOR	5721	G2	3.42568934558468e-12	5.35960067072756e-11	166	303.75	1.82981927710843
BCOR	5721	eG1	1	1	399	303.75	0.761278195488722
BCOR	5721	S1	1	1	446.5	303.75	0.680291153415454
BCOR	5721	G1/S	1	1	421.5	303.75	0.720640569395018
BCOR	5721	G2/M	1.36237645169607e-11	1.99396664082337e-10	106	303.75	2.86556603773585
BCOR	5721	lG1	1	1	398.5	303.75	0.762233375156838
BCOR	5721	S2	4.64665730516309e-08	4.50619346601464e-07	210	303.75	1.44642857142857
BDP1	49	M	1	1	432.5	421.5	0.974566473988439
BDP1	49	G2	1	1	583.5	421.5	0.722365038560411
BDP1	49	eG1	1	1	399	421.5	1.05639097744361
BDP1	49	S1	1	1	446.5	421.5	0.944008958566629
BDP1	49	G1/S	1	1	421.5	421.5	1
BDP1	49	G2/M	0.0453058858460048	0.200972530283714	554.5	421.5	0.76014427412083
BDP1	49	lG1	1	1	398.5	421.5	1.05771643663739
BDP1	49	S2	1	1	579	421.5	0.727979274611399
BHLHE40	7014	M	1	1	432.5	397.5	0.919075144508671
BHLHE40	7014	G2	1.58427292585488e-19	6.9402080172622e-18	82.5	397.5	4.81818181818182
BHLHE40	7014	eG1	1	1	399	397.5	0.996240601503759
BHLHE40	7014	S1	0.304042334130439	1	446.5	397.5	0.890257558790594
BHLHE40	7014	G1/S	1	1	421.5	397.5	0.943060498220641
BHLHE40	7014	G2/M	7.43904578272637e-11	9.96894911642994e-10	116	397.5	3.42672413793103
BHLHE40	7014	lG1	1	1	398.5	397.5	0.997490589711418
BHLHE40	7014	S2	4.82618743726299e-12	7.40481705350108e-11	128	397.5	3.10546875
BMI1	1100	M	0.999999999999999	1	432.5	421.5	0.974566473988439
BMI1	1100	G2	0.00333854502281208	0.017971557614324	353	421.5	1.19405099150142
BMI1	1100	eG1	0.999999999999999	1	399	421.5	1.05639097744361
BMI1	1100	S1	0.999999999999999	1	446.5	421.5	0.944008958566629
BMI1	1100	G1/S	0.999999999999999	1	421.5	421.5	1
BMI1	1100	G2/M	0.184275082659847	0.672440024137422	554.5	421.5	0.76014427412083
BMI1	1100	lG1	0.999999999999999	1	398.5	421.5	1.05771643663739
BMI1	1100	S2	0.999999999999999	1	579	421.5	0.727979274611399
BRCA1	4	M	1	1	432.5	421.5	0.974566473988439
BRCA1	4	G2	1	1	583.5	421.5	0.722365038560411
BRCA1	4	eG1	1	1	399	421.5	1.05639097744361
BRCA1	4	S1	1	1	446.5	421.5	0.944008958566629
BRCA1	4	G1/S	1	1	421.5	421.5	1
BRCA1	4	G2/M	1	1	554.5	421.5	0.76014427412083
BRCA1	4	lG1	1	1	398.5	421.5	1.05771643663739
BRCA1	4	S2	1	1	579	421.5	0.727979274611399
BRD4	3531	M	1	1	432.5	397.5	0.919075144508671
BRD4	3531	G2	1.33472970409889e-14	2.88374254436604e-13	135	397.5	2.94444444444444
BRD4	3531	eG1	1	1	399	397.5	0.996240601503759
BRD4	3531	S1	1	1	446.5	397.5	0.890257558790594
BRD4	3531	G1/S	1	1	421.5	397.5	0.943060498220641
BRD4	3531	G2/M	3.22908290288277e-06	2.51361943616561e-05	198	397.5	2.00757575757576
BRD4	3531	lG1	1	1	398.5	397.5	0.997490589711418
BRD4	3531	S2	1.95854722574795e-18	7.49439275780179e-17	40	397.5	9.9375
BRD9	3740	M	1	1	432.5	397.5	0.919075144508671
BRD9	3740	G2	2.96267253243036e-14	6.17012981180251e-13	138	397.5	2.8804347826087
BRD9	3740	eG1	1	1	399	397.5	0.996240601503759
BRD9	3740	S1	1	1	446.5	397.5	0.890257558790594
BRD9	3740	G1/S	1	1	421.5	397.5	0.943060498220641
BRD9	3740	G2/M	1.23296356045608e-09	1.43480032507054e-08	132	397.5	3.01136363636364
BRD9	3740	lG1	1	1	398.5	397.5	0.997490589711418
BRD9	3740	S2	7.03988051035807e-13	1.22849782971963e-11	111	397.5	3.58108108108108
BRF1	33	M	1	1	432.5	421.5	0.974566473988439
BRF1	33	G2	1	1	583.5	421.5	0.722365038560411
BRF1	33	eG1	1	1	399	421.5	1.05639097744361
BRF1	33	S1	0.419246623885093	1	446.5	421.5	0.944008958566629
BRF1	33	G1/S	1	1	421.5	421.5	1
BRF1	33	G2/M	0.0973601234449585	0.396939347960447	554.5	421.5	0.76014427412083
BRF1	33	lG1	1	1	398.5	421.5	1.05771643663739
BRF1	33	S2	1	1	579	421.5	0.727979274611399
BRF2	7	M	1	1	432.5	421.5	0.974566473988439
BRF2	7	G2	0.0555445244695254	0.241656725637278	583.5	421.5	0.722365038560411
BRF2	7	eG1	1	1	399	421.5	1.05639097744361
BRF2	7	S1	0.317123836906294	1	446.5	421.5	0.944008958566629
BRF2	7	G1/S	1	1	421.5	421.5	1
BRF2	7	G2/M	0.319324126525013	1	554.5	421.5	0.76014427412083
BRF2	7	lG1	1	1	398.5	421.5	1.05771643663739
BRF2	7	S2	1	1	579	421.5	0.727979274611399
CAMTA2	28	M	0.305396391695129	1	432.5	421.5	0.974566473988439
CAMTA2	28	G2	0.0708047128937987	0.29943511071998	583.5	421.5	0.722365038560411
CAMTA2	28	eG1	1	1	399	421.5	1.05639097744361
CAMTA2	28	S1	1	1	446.5	421.5	0.944008958566629
CAMTA2	28	G1/S	1	1	421.5	421.5	1
CAMTA2	28	G2/M	0.186619155004237	0.67806505446065	554.5	421.5	0.76014427412083
CAMTA2	28	lG1	1	1	398.5	421.5	1.05771643663739
CAMTA2	28	S2	0.136740281143019	0.525507666113666	579	421.5	0.727979274611399
CAVIN1	130	M	1	1	432.5	421.5	0.974566473988439
CAVIN1	130	G2	0.563708548126557	1	583.5	421.5	0.722365038560411
CAVIN1	130	eG1	1	1	399	421.5	1.05639097744361
CAVIN1	130	S1	0.112870812979297	0.45006616700847	446.5	421.5	0.944008958566629
CAVIN1	130	G1/S	1	1	421.5	421.5	1
CAVIN1	130	G2/M	1	1	554.5	421.5	0.76014427412083
CAVIN1	130	lG1	1	1	398.5	421.5	1.05771643663739
CAVIN1	130	S2	0.203540254094733	0.730857938954068	579	421.5	0.727979274611399
CBFA2T2	2657	M	1	1	432.5	397.5	0.919075144508671
CBFA2T2	2657	G2	1.36124451036769e-06	1.10429439717185e-05	271	397.5	1.46678966789668
CBFA2T2	2657	eG1	1	1	399	397.5	0.996240601503759
CBFA2T2	2657	S1	1	1	446.5	397.5	0.890257558790594
CBFA2T2	2657	G1/S	1	1	421.5	397.5	0.943060498220641
CBFA2T2	2657	G2/M	3.76798451153656e-06	2.91525427737883e-05	201	397.5	1.97761194029851
CBFA2T2	2657	lG1	1	1	398.5	397.5	0.997490589711418
CBFA2T2	2657	S2	0.000373257241435649	0.00232672227438591	309	397.5	1.28640776699029
CBFA2T3	3864	M	0.527324393672492	1	432.5	397.5	0.919075144508671
CBFA2T3	3864	G2	4.06417028546915e-11	5.58779429725109e-10	179	397.5	2.22067039106145
CBFA2T3	3864	eG1	1	1	399	397.5	0.996240601503759
CBFA2T3	3864	S1	1	1	446.5	397.5	0.890257558790594
CBFA2T3	3864	G1/S	1	1	421.5	397.5	0.943060498220641
CBFA2T3	3864	G2/M	2.09118307720709e-11	2.99846386149423e-10	108	397.5	3.68055555555556
CBFA2T3	3864	lG1	1	1	398.5	397.5	0.997490589711418
CBFA2T3	3864	S2	0.00152201031375645	0.00866291174998293	331	397.5	1.20090634441088
CBFB	2868	M	0.0238249145690782	0.111686979588771	432.5	406.75	0.940462427745665
CBFB	2868	G2	2.68833793926047e-06	2.11079389248239e-05	277	406.75	1.46841155234657
CBFB	2868	eG1	1	1	399	406.75	1.01942355889724
CBFB	2868	S1	1	1	446.5	406.75	0.910974244120941
CBFB	2868	G1/S	1	1	421.5	406.75	0.965005931198102
CBFB	2868	G2/M	1	1	554.5	406.75	0.733543733092876
CBFB	2868	lG1	1	1	398.5	406.75	1.0207026348808
CBFB	2868	S2	2.47875222442396e-05	0.000177508840242852	277	406.75	1.46841155234657
CBX1	5587	M	1	1	432.5	397.5	0.919075144508671
CBX1	5587	G2	1.25462382666773e-12	2.11951344334931e-11	161	397.5	2.46894409937888
CBX1	5587	eG1	1	1	399	397.5	0.996240601503759
CBX1	5587	S1	0.215126333093409	0.765107764730871	446.5	397.5	0.890257558790594
CBX1	5587	G1/S	1	1	421.5	397.5	0.943060498220641
CBX1	5587	G2/M	0.00024116831940501	0.00155365229701889	246	397.5	1.61585365853659
CBX1	5587	lG1	1	1	398.5	397.5	0.997490589711418
CBX1	5587	S2	1.27273352768939e-09	1.47525608902974e-08	170	397.5	2.33823529411765
CBX2	138	M	1	1	432.5	421.5	0.974566473988439
CBX2	138	G2	1	1	583.5	421.5	0.722365038560411
CBX2	138	eG1	1	1	399	421.5	1.05639097744361
CBX2	138	S1	1	1	446.5	421.5	0.944008958566629
CBX2	138	G1/S	0.000484937511786051	0.00297903585576886	39	421.5	10.8076923076923
CBX2	138	G2/M	1	1	554.5	421.5	0.76014427412083
CBX2	138	lG1	1	1	398.5	421.5	1.05771643663739
CBX2	138	S2	1	1	579	421.5	0.727979274611399
CBX3	5054	M	1	1	432.5	397.5	0.919075144508671
CBX3	5054	G2	1.01502280717206e-09	1.18518839543326e-08	213	397.5	1.86619718309859
CBX3	5054	eG1	1	1	399	397.5	0.996240601503759
CBX3	5054	S1	1	1	446.5	397.5	0.890257558790594
CBX3	5054	G1/S	1	1	421.5	397.5	0.943060498220641
CBX3	5054	G2/M	3.49540552482456e-10	4.31961398709836e-09	125	397.5	3.18
CBX3	5054	lG1	1	1	398.5	397.5	0.997490589711418
CBX3	5054	S2	7.46938386640481e-07	6.19393293986989e-06	244	397.5	1.62909836065574
CBX5	1309	M	1	1	432.5	421.5	0.974566473988439
CBX5	1309	G2	1	1	583.5	421.5	0.722365038560411
CBX5	1309	eG1	1	1	399	421.5	1.05639097744361
CBX5	1309	S1	1	1	446.5	421.5	0.944008958566629
CBX5	1309	G1/S	1	1	421.5	421.5	1
CBX5	1309	G2/M	0.0449212282887773	0.199814236222462	554.5	421.5	0.76014427412083
CBX5	1309	lG1	1	1	398.5	421.5	1.05771643663739
CBX5	1309	S2	1	1	579	421.5	0.727979274611399
CBX8	159	M	1	1	432.5	421.5	0.974566473988439
CBX8	159	G2	1	1	583.5	421.5	0.722365038560411
CBX8	159	eG1	1	1	399	421.5	1.05639097744361
CBX8	159	S1	1	1	446.5	421.5	0.944008958566629
CBX8	159	G1/S	0.0108657685036255	0.0539635352111254	421.5	421.5	1
CBX8	159	G2/M	1	1	554.5	421.5	0.76014427412083
CBX8	159	lG1	0.138313421154522	0.5302153597909	398.5	421.5	1.05771643663739
CBX8	159	S2	1	1	579	421.5	0.727979274611399
CC2D1A	4059	M	0.250277030434983	0.86872114607815	432.5	397.5	0.919075144508671
CC2D1A	4059	G2	1.37276175429431e-15	3.35376256279902e-14	126	397.5	3.1547619047619
CC2D1A	4059	eG1	1	1	399	397.5	0.996240601503759
CC2D1A	4059	S1	1	1	446.5	397.5	0.890257558790594
CC2D1A	4059	G1/S	0.999999999999999	1	421.5	397.5	0.943060498220641
CC2D1A	4059	G2/M	2.94857542688953e-12	4.63931638842887e-11	95.5	397.5	4.16230366492147
CC2D1A	4059	lG1	1	1	398.5	397.5	0.997490589711418
CC2D1A	4059	S2	1.07327389047998e-10	1.40276455809235e-09	154	397.5	2.58116883116883
CCAR2	162	M	1	1	432.5	421.5	0.974566473988439
CCAR2	162	G2	1	1	583.5	421.5	0.722365038560411
CCAR2	162	eG1	1	1	399	421.5	1.05639097744361
CCAR2	162	S1	1	1	446.5	421.5	0.944008958566629
CCAR2	162	G1/S	1	1	421.5	421.5	1
CCAR2	162	G2/M	0.155151994601385	0.581774185187721	554.5	421.5	0.76014427412083
CCAR2	162	lG1	1	1	398.5	421.5	1.05771643663739
CCAR2	162	S2	0.568377811581049	1	579	421.5	0.727979274611399
CCNT2	8076	M	0.00875427639379605	0.0441326695661846	69	241.5	3.5
CCNT2	8076	G2	7.22035596925623e-27	8.18994662798492e-25	40	241.5	6.0375
CCNT2	8076	eG1	1	1	399	241.5	0.605263157894737
CCNT2	8076	S1	3.66768620612964e-08	3.59523808353943e-07	29	241.5	8.32758620689655
CCNT2	8076	G1/S	0.000961043553263842	0.0056211313538968	40	241.5	6.0375
CCNT2	8076	G2/M	1.95272523738048e-17	6.53551552770465e-16	36	241.5	6.70833333333333
CCNT2	8076	lG1	1	1	398.5	241.5	0.606022584692597
CCNT2	8076	S2	2.02133543366697e-14	4.27984089155086e-13	85	241.5	2.84117647058824
CDC5L	1156	M	1	1	432.5	397.5	0.919075144508671
CDC5L	1156	G2	5.30435122095041e-06	4.03511843778168e-05	284	397.5	1.39964788732394
CDC5L	1156	eG1	1	1	399	397.5	0.996240601503759
CDC5L	1156	S1	1	1	446.5	397.5	0.890257558790594
CDC5L	1156	G1/S	1	1	421.5	397.5	0.943060498220641
CDC5L	1156	G2/M	0.000614103291164887	0.00370796968201461	264	397.5	1.50568181818182
CDC5L	1156	lG1	1	1	398.5	397.5	0.997490589711418
CDC5L	1156	S2	4.64302082437361e-06	3.54903348693395e-05	259	397.5	1.53474903474903
CEBPB	5432	M	1	1	432.5	397.5	0.919075144508671
CEBPB	5432	G2	2.25966064067658e-12	3.68034984348144e-11	165	397.5	2.40909090909091
CEBPB	5432	eG1	1	1	399	397.5	0.996240601503759
CEBPB	5432	S1	1	1	446.5	397.5	0.890257558790594
CEBPB	5432	G1/S	1	1	421.5	397.5	0.943060498220641
CEBPB	5432	G2/M	1.64313431542506e-09	1.87046400924373e-08	135	397.5	2.94444444444444
CEBPB	5432	lG1	1	1	398.5	397.5	0.997490589711418
CEBPB	5432	S2	4.60600744322298e-08	4.47360233629241e-07	209	397.5	1.90191387559809
CEBPG	4827	M	1	1	432.5	397.5	0.919075144508671
CEBPG	4827	G2	5.25429306355457e-11	7.17443860857869e-10	180	397.5	2.20833333333333
CEBPG	4827	eG1	1	1	399	397.5	0.996240601503759
CEBPG	4827	S1	0.999999999999999	1	446.5	397.5	0.890257558790594
CEBPG	4827	G1/S	0.999999999999999	1	421.5	397.5	0.943060498220641
CEBPG	4827	G2/M	0.000184936499365699	0.00120483758355992	243	397.5	1.6358024691358
CEBPG	4827	lG1	1	1	398.5	397.5	0.997490589711418
CEBPG	4827	S2	5.9904368510331e-06	4.51379061420667e-05	263	397.5	1.51140684410646
CEBPZ	718	M	0.999999999999999	1	432.5	397.5	0.919075144508671
CEBPZ	718	G2	7.5118008506522e-08	6.98608477354945e-07	244	397.5	1.62909836065574
CEBPZ	718	eG1	0.999999999999999	1	399	397.5	0.996240601503759
CEBPZ	718	S1	0.999999999999999	1	446.5	397.5	0.890257558790594
CEBPZ	718	G1/S	0.999999999999999	1	421.5	397.5	0.943060498220641
CEBPZ	718	G2/M	0.000599281789304535	0.00362192000538764	263	397.5	1.51140684410646
CEBPZ	718	lG1	0.999999999999999	1	398.5	397.5	0.997490589711418
CEBPZ	718	S2	2.31181119027735e-06	1.81965609425548e-05	255	397.5	1.55882352941176
CGGBP1	776	M	1	1	432.5	416.25	0.96242774566474
CGGBP1	776	G2	0.0449740945834531	0.199814236222462	583.5	416.25	0.713367609254499
CGGBP1	776	eG1	1	1	399	416.25	1.04323308270677
CGGBP1	776	S1	0.0989891368098461	0.403063459625732	446.5	416.25	0.932250839865622
CGGBP1	776	G1/S	1	1	421.5	416.25	0.987544483985765
CGGBP1	776	G2/M	1	1	554.5	416.25	0.750676284941389
CGGBP1	776	lG1	1	1	398.5	416.25	1.04454203262233
CGGBP1	776	S2	0.00258430479091039	0.0142619496367183	338	416.25	1.23150887573965
CHAMP1	1537	M	1	1	432.5	421.5	0.974566473988439
CHAMP1	1537	G2	0.319323517827428	1	583.5	421.5	0.722365038560411
CHAMP1	1537	eG1	1	1	399	421.5	1.05639097744361
CHAMP1	1537	S1	1	1	446.5	421.5	0.944008958566629
CHAMP1	1537	G1/S	1	1	421.5	421.5	1
CHAMP1	1537	G2/M	1	1	554.5	421.5	0.76014427412083
CHAMP1	1537	lG1	1	1	398.5	421.5	1.05771643663739
CHAMP1	1537	S2	0.137509563971169	0.527770846129828	579	421.5	0.727979274611399
CHCHD3	171	M	1	1	432.5	416.25	0.96242774566474
CHCHD3	171	G2	0.019166015759056	0.09064968883211	583.5	416.25	0.713367609254499
CHCHD3	171	eG1	1	1	399	416.25	1.04323308270677
CHCHD3	171	S1	0.00081982616345168	0.00485324863955738	66	416.25	6.30681818181818
CHCHD3	171	G1/S	1	1	421.5	416.25	0.987544483985765
CHCHD3	171	G2/M	1	1	554.5	416.25	0.750676284941389
CHCHD3	171	lG1	1	1	398.5	416.25	1.04454203262233
CHCHD3	171	S2	0.00265350072856813	0.0145552993332166	340	416.25	1.22426470588235
CHD1	5212	M	1	1	432.5	397.5	0.919075144508671
CHD1	5212	G2	1.6545384917763e-23	1.15490423074319e-21	58	397.5	6.85344827586207
CHD1	5212	eG1	1	1	399	397.5	0.996240601503759
CHD1	5212	S1	1	1	446.5	397.5	0.890257558790594
CHD1	5212	G1/S	1	1	421.5	397.5	0.943060498220641
CHD1	5212	G2/M	1.95853813907534e-15	4.67693017270922e-14	56	397.5	7.09821428571429
CHD1	5212	lG1	1	1	398.5	397.5	0.997490589711418
CHD1	5212	S2	4.98374838700684e-21	2.6162619631626e-19	27	397.5	14.7222222222222
CHD2	5006	M	1	1	432.5	270.25	0.62485549132948
CHD2	5006	G2	6.9891286017303e-24	5.04488009979442e-22	56	270.25	4.82589285714286
CHD2	5006	eG1	1	1	399	270.25	0.677318295739348
CHD2	5006	S1	0.000313971437732429	0.00198048319014537	57	270.25	4.74122807017544
CHD2	5006	G1/S	1	1	421.5	270.25	0.641162514827995
CHD2	5006	G2/M	7.91601205521507e-09	8.36647397250019e-08	143	270.25	1.88986013986014
CHD2	5006	lG1	0.999999999999999	1	398.5	270.25	0.678168130489335
CHD2	5006	S2	6.5824494452191e-13	1.15821935944686e-11	110	270.25	2.45681818181818
CHD4	1199	M	3.95992183136755e-06	3.05630904894857e-05	18	407	22.6111111111111
CHD4	1199	G2	0.0422144232650402	0.188835222943335	583.5	407	0.69751499571551
CHD4	1199	eG1	1	1	399	407	1.02005012531328
CHD4	1199	S1	1	1	446.5	407	0.911534154535274
CHD4	1199	G1/S	1	1	421.5	407	0.965599051008304
CHD4	1199	G2/M	1.09287648517239e-06	8.92281675297558e-06	187	407	2.17647058823529
CHD4	1199	lG1	1	1	398.5	407	1.02132998745295
CHD4	1199	S2	0.112559743306139	0.449137402993196	579	407	0.70293609671848
CHD7	416	M	1	1	432.5	416.25	0.96242774566474
CHD7	416	G2	0.0125638300800396	0.0617211513290114	583.5	416.25	0.713367609254499
CHD7	416	eG1	1	1	399	416.25	1.04323308270677
CHD7	416	S1	0.0940293629124057	0.386085658189787	446.5	416.25	0.932250839865622
CHD7	416	G1/S	1	1	421.5	416.25	0.987544483985765
CHD7	416	G2/M	1	1	554.5	416.25	0.750676284941389
CHD7	416	lG1	1	1	398.5	416.25	1.04454203262233
CHD7	416	S2	4.04090185730847e-05	0.000282374131987056	284	416.25	1.46566901408451
CLOCK	141	M	1	1	432.5	421.5	0.974566473988439
CLOCK	141	G2	1	1	583.5	421.5	0.722365038560411
CLOCK	141	eG1	1	1	399	421.5	1.05639097744361
CLOCK	141	S1	0.0354911194930221	0.161721370889294	446.5	421.5	0.944008958566629
CLOCK	141	G1/S	1	1	421.5	421.5	1
CLOCK	141	G2/M	0.255151524431292	0.881961801754873	554.5	421.5	0.76014427412083
CLOCK	141	lG1	0.192205512082064	0.695663483045737	398.5	421.5	1.05771643663739
CLOCK	141	S2	1	1	579	421.5	0.727979274611399
COPS2	4	M	1	1	432.5	421.5	0.974566473988439
COPS2	4	G2	0.0177748221619594	0.0846962700827727	583.5	421.5	0.722365038560411
COPS2	4	eG1	1	1	399	421.5	1.05639097744361
COPS2	4	S1	1	1	446.5	421.5	0.944008958566629
COPS2	4	G1/S	1	1	421.5	421.5	1
COPS2	4	G2/M	1	1	554.5	421.5	0.76014427412083
COPS2	4	lG1	1	1	398.5	421.5	1.05771643663739
COPS2	4	S2	1	1	579	421.5	0.727979274611399
CREB1	8825	M	1	1	432.5	397.5	0.919075144508671
CREB1	8825	G2	2.80052597230759e-30	5.55904405503056e-28	26	397.5	15.2884615384615
CREB1	8825	eG1	1	1	399	397.5	0.996240601503759
CREB1	8825	S1	0.0289748422011798	0.133755957603121	446.5	397.5	0.890257558790594
CREB1	8825	G1/S	1	1	421.5	397.5	0.943060498220641
CREB1	8825	G2/M	3.07624672898959e-14	6.38572523612479e-13	68	397.5	5.84558823529412
CREB1	8825	lG1	1	1	398.5	397.5	0.997490589711418
CREB1	8825	S2	8.86634335091015e-21	4.5055210371985e-19	28	397.5	14.1964285714286
CREB3	2113	M	1	1	432.5	406.75	0.940462427745665
CREB3	2113	G2	8.17805032757303e-11	1.08903512957534e-09	185	406.75	2.19864864864865
CREB3	2113	eG1	1	1	399	406.75	1.01942355889724
CREB3	2113	S1	1	1	446.5	406.75	0.910974244120941
CREB3	2113	G1/S	1	1	421.5	406.75	0.965005931198102
CREB3	2113	G2/M	0.00849327683699824	0.0430217659239337	311	406.75	1.30787781350482
CREB3	2113	lG1	1	1	398.5	406.75	1.0207026348808
CREB3	2113	S2	0.000695784329808974	0.00416160269580659	319	406.75	1.27507836990596
CREB3L1	7144	M	1	1	432.5	397.5	0.919075144508671
CREB3L1	7144	G2	4.90895145694699e-25	4.27146022664757e-23	46	397.5	8.64130434782609
CREB3L1	7144	eG1	1	1	399	397.5	0.996240601503759
CREB3L1	7144	S1	0.0568429160919711	0.24629345362633	446.5	397.5	0.890257558790594
CREB3L1	7144	G1/S	1	1	421.5	397.5	0.943060498220641
CREB3L1	7144	G2/M	2.28861756241963e-12	3.71797922160856e-11	90	397.5	4.41666666666667
CREB3L1	7144	lG1	1	1	398.5	397.5	0.997490589711418
CREB3L1	7144	S2	2.02621292804701e-21	1.10004312127817e-19	24.5	397.5	16.2244897959184
CREB5	34	M	1	1	432.5	421.5	0.974566473988439
CREB5	34	G2	0.0408252512289516	0.183137002688065	583.5	421.5	0.722365038560411
CREB5	34	eG1	0.630661901191966	1	399	421.5	1.05639097744361
CREB5	34	S1	0.999999999999999	1	446.5	421.5	0.944008958566629
CREB5	34	G1/S	1	1	421.5	421.5	1
CREB5	34	G2/M	1	1	554.5	421.5	0.76014427412083
CREB5	34	lG1	1	1	398.5	421.5	1.05771643663739
CREB5	34	S2	1	1	579	421.5	0.727979274611399
CREBBP	44	M	0.421128307948157	1	432.5	421.5	0.974566473988439
CREBBP	44	G2	0.737395263411556	1	583.5	421.5	0.722365038560411
CREBBP	44	eG1	1	1	399	421.5	1.05639097744361
CREBBP	44	S1	0.293937676077911	0.984184572078823	446.5	421.5	0.944008958566629
CREBBP	44	G1/S	1	1	421.5	421.5	1
CREBBP	44	G2/M	1	1	554.5	421.5	0.76014427412083
CREBBP	44	lG1	1	1	398.5	421.5	1.05771643663739
CREBBP	44	S2	0.268420277637751	0.918150567342485	579	421.5	0.727979274611399
CREM	9923	M	0.0281052082230068	0.130214648163778	432.5	397.5	0.919075144508671
CREM	9923	G2	4.06932752434324e-24	3.00562423658468e-22	54	397.5	7.36111111111111
CREM	9923	eG1	1	1	399	397.5	0.996240601503759
CREM	9923	S1	0.00165665378936065	0.00936215735766804	72	397.5	5.52083333333333
CREM	9923	G1/S	0.582179707208781	1	421.5	397.5	0.943060498220641
CREM	9923	G2/M	9.55135134749851e-18	3.31531058794047e-16	35	397.5	11.3571428571429
CREM	9923	lG1	1	1	398.5	397.5	0.997490589711418
CREM	9923	S2	9.93381579690954e-18	3.42932597510703e-16	44	397.5	9.03409090909091
CSDE1	1306	M	1	1	432.5	406.75	0.940462427745665
CSDE1	1306	G2	6.94559362899623e-06	5.21494216683027e-05	287	406.75	1.41724738675958
CSDE1	1306	eG1	1	1	399	406.75	1.01942355889724
CSDE1	1306	S1	1	1	446.5	406.75	0.910974244120941
CSDE1	1306	G1/S	1	1	421.5	406.75	0.965005931198102
CSDE1	1306	G2/M	0.092562645602989	0.380801764812297	554.5	406.75	0.733543733092876
CSDE1	1306	lG1	1	1	398.5	406.75	1.0207026348808
CSDE1	1306	S2	0.000388936693129033	0.00241498130474645	310	406.75	1.31209677419355
CTBP1	9736	M	0.312660937858758	1	432.5	131.5	0.304046242774566
CTBP1	9736	G2	9.09493119328459e-19	3.63339641130464e-17	89	131.5	1.47752808988764
CTBP1	9736	eG1	1	1	399	131.5	0.329573934837093
CTBP1	9736	S1	5.26336333689809e-11	7.17443860857869e-10	16	131.5	8.21875
CTBP1	9736	G1/S	2.43008126878643e-06	1.91038072021428e-05	26	131.5	5.05769230769231
CTBP1	9736	G2/M	6.12809435827138e-12	9.22408894875351e-11	103	131.5	1.27669902912621
CTBP1	9736	lG1	1	1	398.5	131.5	0.329987452948557
CTBP1	9736	S2	3.05314447863901e-10	3.80266151535588e-09	160	131.5	0.821875
CTCF	9320	M	1	1	432.5	406.75	0.940462427745665
CTCF	9320	G2	2.12052143778167e-07	1.8759821967673e-06	256	406.75	1.5888671875
CTCF	9320	eG1	1	1	399	406.75	1.01942355889724
CTCF	9320	S1	0.415430515404848	1	446.5	406.75	0.910974244120941
CTCF	9320	G1/S	0.0175432014017299	0.0837852746645025	421.5	406.75	0.965005931198102
CTCF	9320	G2/M	5.27865521770876e-06	4.02038584447075e-05	207	406.75	1.96497584541063
CTCF	9320	lG1	1	1	398.5	406.75	1.0207026348808
CTCF	9320	S2	0.00305678255133987	0.0165812833186259	344	406.75	1.18241279069767
CTCFL	3968	M	1	1	432.5	397.5	0.919075144508671
CTCFL	3968	G2	1.84450808487053e-12	3.04319879353185e-11	162	397.5	2.4537037037037
CTCFL	3968	eG1	1	1	399	397.5	0.996240601503759
CTCFL	3968	S1	0.207675250865172	0.740949598716366	446.5	397.5	0.890257558790594
CTCFL	3968	G1/S	1	1	421.5	397.5	0.943060498220641
CTCFL	3968	G2/M	0.000137060132026451	0.000907826859887401	237	397.5	1.67721518987342
CTCFL	3968	lG1	1	1	398.5	397.5	0.997490589711418
CTCFL	3968	S2	7.32111904895329e-07	6.09485559619283e-06	242	397.5	1.64256198347107
CUX1	912	M	1	1	432.5	397.5	0.919075144508671
CUX1	912	G2	7.4278698151195e-06	5.57046388024074e-05	288	397.5	1.38020833333333
CUX1	912	eG1	0.999999999999999	1	399	397.5	0.996240601503759
CUX1	912	S1	1	1	446.5	397.5	0.890257558790594
CUX1	912	G1/S	1	1	421.5	397.5	0.943060498220641
CUX1	912	G2/M	0.000316627733576901	0.00199525730523856	252	397.5	1.57738095238095
CUX1	912	lG1	0.999999999999999	1	398.5	397.5	0.997490589711418
CUX1	912	S2	1.2428489707213e-05	9.1056247543503e-05	267.5	397.5	1.48598130841122
CXXC5	10926	M	0.00289902406246489	0.0157794351711885	59	32	0.542372881355932
CXXC5	10926	G2	3.32645040701856e-29	5.56042446983734e-27	29	32	1.10344827586207
CXXC5	10926	eG1	1	1	399	32	0.0802005012531328
CXXC5	10926	S1	2.6545762078606e-16	7.20762971488887e-15	7	32	4.57142857142857
CXXC5	10926	G1/S	2.09671878282292e-10	2.6425312913673e-09	8	32	4
CXXC5	10926	G2/M	2.87023939553537e-20	1.37080907070983e-18	21	32	1.52380952380952
CXXC5	10926	lG1	1	1	398.5	32	0.0803011292346299
CXXC5	10926	S2	2.51318858197421e-19	1.06809285026994e-17	35	32	0.914285714285714
DACH1	2582	M	0.0437289490264126	0.195334939673539	432.5	397.5	0.919075144508671
DACH1	2582	G2	8.47292245824253e-05	0.000573774024037916	304	397.5	1.30756578947368
DACH1	2582	eG1	1	1	399	397.5	0.996240601503759
DACH1	2582	S1	1	1	446.5	397.5	0.890257558790594
DACH1	2582	G1/S	1	1	421.5	397.5	0.943060498220641
DACH1	2582	G2/M	0.00186288417315028	0.0104255861390754	285	397.5	1.39473684210526
DACH1	2582	lG1	1	1	398.5	397.5	0.997490589711418
DACH1	2582	S2	2.95361935440584e-07	2.57357889426419e-06	229	397.5	1.73580786026201
DDIT3	402	M	1	1	432.5	421.5	0.974566473988439
DDIT3	402	G2	0.02057794258013	0.0971107661730951	583.5	421.5	0.722365038560411
DDIT3	402	eG1	1	1	399	421.5	1.05639097744361
DDIT3	402	S1	1	1	446.5	421.5	0.944008958566629
DDIT3	402	G1/S	1	1	421.5	421.5	1
DDIT3	402	G2/M	1	1	554.5	421.5	0.76014427412083
DDIT3	402	lG1	1	1	398.5	421.5	1.05771643663739
DDIT3	402	S2	0.0891982560513332	0.369593817637357	579	421.5	0.727979274611399
DDX20	3624	M	1	1	432.5	397.5	0.919075144508671
DDX20	3624	G2	1.02533838219348e-21	5.97518293916786e-20	68	397.5	5.84558823529412
DDX20	3624	eG1	1	1	399	397.5	0.996240601503759
DDX20	3624	S1	0.364324895744333	1	446.5	397.5	0.890257558790594
DDX20	3624	G1/S	1	1	421.5	397.5	0.943060498220641
DDX20	3624	G2/M	4.81924038345715e-11	6.59737390424996e-10	114	397.5	3.48684210526316
DDX20	3624	lG1	1	1	398.5	397.5	0.997490589711418
DDX20	3624	S2	5.78132712768712e-11	7.82926575578116e-10	150	397.5	2.65
DEAF1	3390	M	0.577017167230367	1	432.5	397.5	0.919075144508671
DEAF1	3390	G2	1.89881992621272e-10	2.40265023332733e-09	194	397.5	2.04896907216495
DEAF1	3390	eG1	1	1	399	397.5	0.996240601503759
DEAF1	3390	S1	1	1	446.5	397.5	0.890257558790594
DEAF1	3390	G1/S	1	1	421.5	397.5	0.943060498220641
DEAF1	3390	G2/M	2.6771134671489e-12	4.29419816750753e-11	92	397.5	4.32065217391304
DEAF1	3390	lG1	1	1	398.5	397.5	0.997490589711418
DEAF1	3390	S2	3.84184477459971e-08	3.75436892434728e-07	207	397.5	1.92028985507246
DIDO1	3491	M	1	1	432.5	406.75	0.940462427745665
DIDO1	3491	G2	5.10707795527872e-08	4.88556614035097e-07	240	406.75	1.69479166666667
DIDO1	3491	eG1	1	1	399	406.75	1.01942355889724
DIDO1	3491	S1	1	1	446.5	406.75	0.910974244120941
DIDO1	3491	G1/S	1	1	421.5	406.75	0.965005931198102
DIDO1	3491	G2/M	1	1	554.5	406.75	0.733543733092876
DIDO1	3491	lG1	1	1	398.5	406.75	1.0207026348808
DIDO1	3491	S2	6.68618969875638e-07	5.61781441355827e-06	237	406.75	1.7162447257384
DLX4	4	M	1	1	432.5	421.5	0.974566473988439
DLX4	4	G2	0.207867157574396	0.740949598716366	583.5	421.5	0.722365038560411
DLX4	4	eG1	1	1	399	421.5	1.05639097744361
DLX4	4	S1	1	1	446.5	421.5	0.944008958566629
DLX4	4	G1/S	1	1	421.5	421.5	1
DLX4	4	G2/M	1	1	554.5	421.5	0.76014427412083
DLX4	4	lG1	1	1	398.5	421.5	1.05771643663739
DLX4	4	S2	1	1	579	421.5	0.727979274611399
DMBX1	3213	M	0.999999999999999	1	432.5	397.5	0.919075144508671
DMBX1	3213	G2	4.21267847859047e-17	1.29897736388382e-15	105	397.5	3.78571428571429
DMBX1	3213	eG1	0.999999999999999	1	399	397.5	0.996240601503759
DMBX1	3213	S1	0.999999999999999	1	446.5	397.5	0.890257558790594
DMBX1	3213	G1/S	0.999999999999999	1	421.5	397.5	0.943060498220641
DMBX1	3213	G2/M	2.82173338915649e-09	3.11174487637535e-08	138	397.5	2.8804347826087
DMBX1	3213	lG1	0.999999999999999	1	398.5	397.5	0.997490589711418
DMBX1	3213	S2	5.11266659723442e-09	5.49503523276362e-08	186	397.5	2.13709677419355
DMTF1	521	M	1	1	432.5	421.5	0.974566473988439
DMTF1	521	G2	0.00864934143405075	0.0437077301424744	372	421.5	1.13306451612903
DMTF1	521	eG1	1	1	399	421.5	1.05639097744361
DMTF1	521	S1	0.00928663434075277	0.0465577753215956	97	421.5	4.34536082474227
DMTF1	521	G1/S	0.518628433091506	1	421.5	421.5	1
DMTF1	521	G2/M	1	1	554.5	421.5	0.76014427412083
DMTF1	521	lG1	1	1	398.5	421.5	1.05771643663739
DMTF1	521	S2	0.00529121354827925	0.0276169173859242	350	421.5	1.20428571428571
DPF2	6518	M	1.36579065352797e-06	1.10656916214409e-05	15	255	17
DPF2	6518	G2	2.42174173412332e-20	1.1653714769054e-18	78	255	3.26923076923077
DPF2	6518	eG1	1	1	399	255	0.639097744360902
DPF2	6518	S1	1	1	446.5	255	0.571108622620381
DPF2	6518	G1/S	1	1	421.5	255	0.604982206405694
DPF2	6518	G2/M	7.41927718132161e-16	1.86273710101798e-14	52	255	4.90384615384615
DPF2	6518	lG1	1	1	398.5	255	0.639899623588457
DPF2	6518	S2	7.53169459458518e-13	1.30469977762049e-11	112.5	255	2.26666666666667
E2F1	8594	M	1	1	432.5	257.25	0.594797687861272
E2F1	8594	G2	5.18988752941338e-25	4.45488724146403e-23	47	257.25	5.47340425531915
E2F1	8594	eG1	1	1	399	257.25	0.644736842105263
E2F1	8594	S1	8.39021842885191e-07	6.9394098255296e-06	39	257.25	6.59615384615385
E2F1	8594	G1/S	0.174309401188038	0.640748446959733	421.5	257.25	0.610320284697509
E2F1	8594	G2/M	8.57949323215196e-11	1.13772319437639e-09	117	257.25	2.19871794871795
E2F1	8594	lG1	1	1	398.5	257.25	0.645545796737767
E2F1	8594	S2	2.42335777568705e-23	1.62033353591202e-21	18	257.25	14.2916666666667
E2F3	3242	M	1	1	432.5	270.25	0.62485549132948
E2F3	3242	G2	4.96973778178943e-14	1.00534313343715e-12	143	270.25	1.88986013986014
E2F3	3242	eG1	1	1	399	270.25	0.677318295739348
E2F3	3242	S1	2.04162603236337e-34	8.1052553484826e-32	2	270.25	135.125
E2F3	3242	G1/S	7.55401102709719e-15	1.68954500155357e-13	4	270.25	67.5625
E2F3	3242	G2/M	1	1	554.5	270.25	0.487376014427412
E2F3	3242	lG1	1	1	398.5	270.25	0.678168130489335
E2F3	3242	S2	3.93524917031912e-24	2.94078855645494e-22	16	270.25	16.890625
E2F4	6753	M	1	1	432.5	92.5	0.213872832369942
E2F4	6753	G2	2.59939382102658e-30	5.32624179069704e-28	25	92.5	3.7
E2F4	6753	eG1	1	1	399	92.5	0.231829573934837
E2F4	6753	S1	3.49006806774684e-22	2.09140682701207e-20	5	92.5	18.5
E2F4	6753	G1/S	3.81326475563281e-05	0.000267349423043925	32	92.5	2.890625
E2F4	6753	G2/M	3.49384339306316e-08	3.43543238896861e-07	153	92.5	0.604575163398693
E2F4	6753	lG1	1	1	398.5	92.5	0.232120451693852
E2F4	6753	S2	3.46036505935374e-33	1.04667804081024e-30	1	92.5	92.5
E2F5	5280	M	1	1	432.5	235.25	0.54393063583815
E2F5	5280	G2	4.84570335521414e-29	7.89228402880006e-27	30	235.25	7.84166666666667
E2F5	5280	eG1	1	1	399	235.25	0.589598997493734
E2F5	5280	S1	3.11848186098744e-08	3.10966982433159e-07	28	235.25	8.40178571428571
E2F5	5280	G1/S	1	1	421.5	235.25	0.558125741399763
E2F5	5280	G2/M	2.29685329822209e-13	4.29106239714903e-12	73	235.25	3.22260273972603
E2F5	5280	lG1	1	1	398.5	235.25	0.590338770388959
E2F5	5280	S2	1.88295950947093e-25	1.73341431944339e-23	13	235.25	18.0961538461538
E2F6	10669	M	9.85827504933838e-06	7.3497374546241e-05	21	43	2.04761904761905
E2F6	10669	G2	1.16013132592245e-14	2.54988033988214e-13	133	43	0.323308270676692
E2F6	10669	eG1	1	1	399	43	0.107769423558897
E2F6	10669	S1	1.23754863560794e-24	9.95051763719198e-23	4	43	10.75
E2F6	10669	G1/S	1.02260899166558e-15	2.54729894708226e-14	2	43	21.5
E2F6	10669	G2/M	8.12356500398884e-20	3.71229387808181e-18	23	43	1.8695652173913
E2F6	10669	lG1	1	1	398.5	43	0.107904642409034
E2F6	10669	S2	2.65520364181989e-16	7.20762971488887e-15	63	43	0.682539682539683
E2F7	1004	M	0.999999999999999	1	432.5	397.5	0.919075144508671
E2F7	1004	G2	0.155528598913128	0.582807684505528	583.5	397.5	0.681233933161954
E2F7	1004	eG1	1	1	399	397.5	0.996240601503759
E2F7	1004	S1	1.65494448899419e-46	1.05122073940911e-42	1	397.5	397.5
E2F7	1004	G1/S	1.65893519725523e-16	4.60155300129486e-15	1	397.5	397.5
E2F7	1004	G2/M	1	1	554.5	397.5	0.716862037871957
E2F7	1004	lG1	1	1	398.5	397.5	0.997490589711418
E2F7	1004	S2	3.31473760584175e-10	4.10433007257442e-09	161	397.5	2.46894409937888
E2F8	5236	M	0.999999999999999	1	432.5	397.5	0.919075144508671
E2F8	5236	G2	2.58027634254994e-18	9.58474580577616e-17	95	397.5	4.18421052631579
E2F8	5236	eG1	0.999999999999999	1	399	397.5	0.996240601503759
E2F8	5236	S1	5.79821510152315e-08	5.46443061199926e-07	31	397.5	12.8225806451613
E2F8	5236	G1/S	0.290060078546767	0.973816923324028	421.5	397.5	0.943060498220641
E2F8	5236	G2/M	0.00262580962859883	0.0144408162431686	291	397.5	1.3659793814433
E2F8	5236	lG1	0.999999999999999	1	398.5	397.5	0.997490589711418
E2F8	5236	S2	5.29212246761959e-16	1.36648625667966e-14	68	397.5	5.84558823529412
E4F1	8709	M	1	1	432.5	397.5	0.919075144508671
E4F1	8709	G2	1.20564048567976e-23	8.60475097195265e-22	57	397.5	6.97368421052632
E4F1	8709	eG1	1	1	399	397.5	0.996240601503759
E4F1	8709	S1	0.268968929106584	0.919532097785266	446.5	397.5	0.890257558790594
E4F1	8709	G1/S	1	1	421.5	397.5	0.943060498220641
E4F1	8709	G2/M	2.38517260841339e-11	3.38939964399147e-10	110	397.5	3.61363636363636
E4F1	8709	lG1	1	1	398.5	397.5	0.997490589711418
E4F1	8709	S2	4.37525538284811e-16	1.15317934406022e-14	65	397.5	6.11538461538461
EGR1	10701	M	5.55046578694501e-06	4.20722657263421e-05	20	89.5	4.475
EGR1	10701	G2	2.00678315669809e-20	9.80545123949714e-19	77	89.5	1.16233766233766
EGR1	10701	eG1	1	1	399	89.5	0.224310776942356
EGR1	10701	S1	0.000685044483981415	0.00410122767412813	63	89.5	1.42063492063492
EGR1	10701	G1/S	0.00024354120572559	0.00156734927940116	37	89.5	2.41891891891892
EGR1	10701	G2/M	3.289371340055e-19	1.38371435443903e-17	25	89.5	3.58
EGR1	10701	lG1	1	1	398.5	89.5	0.224592220828105
EGR1	10701	S2	1.82916120384383e-13	3.44772461923323e-12	102	89.5	0.877450980392157
EGR2	8869	M	1	1	432.5	260.5	0.602312138728324
EGR2	8869	G2	1.61031272039388e-08	1.65513048542749e-07	229	260.5	1.13755458515284
EGR2	8869	eG1	1	1	399	260.5	0.652882205513785
EGR2	8869	S1	7.21342449894636e-08	6.73818712019224e-07	34	260.5	7.66176470588235
EGR2	8869	G1/S	1.67889805696962e-05	0.000121739274633231	30	260.5	8.68333333333333
EGR2	8869	G2/M	0.000164774798220277	0.00108013366181135	240	260.5	1.08541666666667
EGR2	8869	lG1	1	1	398.5	260.5	0.653701380175659
EGR2	8869	S2	3.00863119386268e-05	0.000213528774786768	281	260.5	0.927046263345196
EGR3	11495	M	0.058614797476317	0.252592397265648	432.5	223	0.515606936416185
EGR3	11495	G2	2.05237873551244e-13	3.85701471241864e-12	150	223	1.48666666666667
EGR3	11495	eG1	0.999999999999999	1	399	223	0.558897243107769
EGR3	11495	S1	1.16266874851678e-05	8.56760080113522e-05	43	223	5.18604651162791
EGR3	11495	G1/S	2.90672475583942e-07	2.5361972045456e-06	20	223	11.15
EGR3	11495	G2/M	3.93945476558425e-11	5.42807303058376e-10	112	223	1.99107142857143
EGR3	11495	lG1	0.999999999999999	1	398.5	223	0.559598494353827
EGR3	11495	S2	0.000143991830364627	0.000950765183447103	296	223	0.753378378378378
EHMT2	2212	M	1	1	432.5	421.5	0.974566473988439
EHMT2	2212	G2	1	1	583.5	421.5	0.722365038560411
EHMT2	2212	eG1	1	1	399	421.5	1.05639097744361
EHMT2	2212	S1	1	1	446.5	421.5	0.944008958566629
EHMT2	2212	G1/S	1	1	421.5	421.5	1
EHMT2	2212	G2/M	1	1	554.5	421.5	0.76014427412083
EHMT2	2212	lG1	1	1	398.5	421.5	1.05771643663739
EHMT2	2212	S2	1	1	579	421.5	0.727979274611399
ELF1	10140	M	0.00122879868233358	0.00709575384562082	48	397.5	8.28125
ELF1	10140	G2	1.8821793653871e-23	1.29952210097162e-21	59	397.5	6.73728813559322
ELF1	10140	eG1	1	1	399	397.5	0.996240601503759
ELF1	10140	S1	0.00211093883566416	0.011772329661228	76	397.5	5.23026315789474
ELF1	10140	G1/S	1	1	421.5	397.5	0.943060498220641
ELF1	10140	G2/M	6.68643371521443e-19	2.75793681552221e-17	26	397.5	15.2884615384615
ELF1	10140	lG1	1	1	398.5	397.5	0.997490589711418
ELF1	10140	S2	2.92712126987987e-12	4.63667688435834e-11	125	397.5	3.18
ELF2	2121	M	0.999999999999999	1	432.5	416.25	0.96242774566474
ELF2	2121	G2	0.000276077607734501	0.00174839976503445	316	416.25	1.31724683544304
ELF2	2121	eG1	0.999999999999999	1	399	416.25	1.04323308270677
ELF2	2121	S1	0.999999999999999	1	446.5	416.25	0.932250839865622
ELF2	2121	G1/S	0.999999999999999	1	421.5	416.25	0.987544483985765
ELF2	2121	G2/M	0.999999999999999	1	554.5	416.25	0.750676284941389
ELF2	2121	lG1	0.999999999999999	1	398.5	416.25	1.04454203262233
ELF2	2121	S2	0.999999999999999	1	579	416.25	0.718911917098446
ELF4	7686	M	1	1	432.5	397.5	0.919075144508671
ELF4	7686	G2	1.78536624699369e-22	1.10103363115572e-20	65	397.5	6.11538461538461
ELF4	7686	eG1	1	1	399	397.5	0.996240601503759
ELF4	7686	S1	1	1	446.5	397.5	0.890257558790594
ELF4	7686	G1/S	1	1	421.5	397.5	0.943060498220641
ELF4	7686	G2/M	2.27451638129333e-09	2.54158961628461e-08	136	397.5	2.92279411764706
ELF4	7686	lG1	1	1	398.5	397.5	0.997490589711418
ELF4	7686	S2	6.01811072586584e-16	1.52908157322799e-14	70	397.5	5.67857142857143
ELK1	2374	M	1	1	432.5	416.25	0.96242774566474
ELK1	2374	G2	0.000355599387348707	0.00222101013612487	321	416.25	1.29672897196262
ELK1	2374	eG1	1	1	399	416.25	1.04323308270677
ELK1	2374	S1	1	1	446.5	416.25	0.932250839865622
ELK1	2374	G1/S	1	1	421.5	416.25	0.987544483985765
ELK1	2374	G2/M	1	1	554.5	416.25	0.750676284941389
ELK1	2374	lG1	1	1	398.5	416.25	1.04454203262233
ELK1	2374	S2	0.00711017058964176	0.0365402941629486	354	416.25	1.17584745762712
ELK3	17	M	0.144336825030714	0.549656782131352	432.5	416.25	0.96242774566474
ELK3	17	G2	0.249707095368119	0.867216768604861	583.5	416.25	0.713367609254499
ELK3	17	eG1	1	1	399	416.25	1.04323308270677
ELK3	17	S1	0.226887742387894	0.801106692411287	446.5	416.25	0.932250839865622
ELK3	17	G1/S	0.999999999999999	1	421.5	416.25	0.987544483985765
ELK3	17	G2/M	0.00155533732910965	0.00882098456652188	280	416.25	1.48660714285714
ELK3	17	lG1	1	1	398.5	416.25	1.04454203262233
ELK3	17	S2	1	1	579	416.25	0.718911917098446
EMSY	6267	M	1	1	432.5	406.75	0.940462427745665
EMSY	6267	G2	5.33201352885619e-09	5.71145867374275e-08	222	406.75	1.83220720720721
EMSY	6267	eG1	1	1	399	406.75	1.01942355889724
EMSY	6267	S1	1	1	446.5	406.75	0.910974244120941
EMSY	6267	G1/S	1	1	421.5	406.75	0.965005931198102
EMSY	6267	G2/M	0.0362493822962017	0.164586187523569	554.5	406.75	0.733543733092876
EMSY	6267	lG1	1	1	398.5	406.75	1.0207026348808
EMSY	6267	S2	2.90572750290813e-15	6.81076793301565e-14	75	406.75	5.42333333333333
EP300	4611	M	1	1	432.5	397.5	0.919075144508671
EP300	4611	G2	1.35598207435449e-15	3.32555912598445e-14	125	397.5	3.18
EP300	4611	eG1	1	1	399	397.5	0.996240601503759
EP300	4611	S1	1	1	446.5	397.5	0.890257558790594
EP300	4611	G1/S	1	1	421.5	397.5	0.943060498220641
EP300	4611	G2/M	1.85986608320599e-10	2.35805775659171e-09	124	397.5	3.20564516129032
EP300	4611	lG1	1	1	398.5	397.5	0.997490589711418
EP300	4611	S2	1.34305871696463e-15	3.30663138378268e-14	71	397.5	5.59859154929577
EP400	9100	M	1	1	432.5	397.5	0.919075144508671
EP400	9100	G2	2.73758398019883e-34	9.15217549590683e-32	17	397.5	23.3823529411765
EP400	9100	eG1	1	1	399	397.5	0.996240601503759
EP400	9100	S1	0.000618253673104167	0.00372948464535391	61	397.5	6.51639344262295
EP400	9100	G1/S	1	1	421.5	397.5	0.943060498220641
EP400	9100	G2/M	1.62773548018215e-22	1.01366429118794e-20	15	397.5	26.5
EP400	9100	lG1	1	1	398.5	397.5	0.997490589711418
EP400	9100	S2	1.99451140488361e-23	1.3622727358947e-21	17	397.5	23.3823529411765
ERF	3747	M	1	1	432.5	397.5	0.919075144508671
ERF	3747	G2	2.27520125581076e-18	8.55152566681061e-17	94	397.5	4.22872340425532
ERF	3747	eG1	1	1	399	397.5	0.996240601503759
ERF	3747	S1	0.0325542617605992	0.149303011338142	446.5	397.5	0.890257558790594
ERF	3747	G1/S	1	1	421.5	397.5	0.943060498220641
ERF	3747	G2/M	1.4822234667769e-07	1.33736980979643e-06	167	397.5	2.38023952095808
ERF	3747	lG1	1	1	398.5	397.5	0.997490589711418
ERF	3747	S2	8.72621828148088e-14	1.71076970752983e-12	95	397.5	4.18421052631579
ESRRA	7233	M	1	1	432.5	397.5	0.919075144508671
ESRRA	7233	G2	5.21802890774059e-16	1.35285386212115e-14	119	397.5	3.34033613445378
ESRRA	7233	eG1	1	1	399	397.5	0.996240601503759
ESRRA	7233	S1	1	1	446.5	397.5	0.890257558790594
ESRRA	7233	G1/S	1	1	421.5	397.5	0.943060498220641
ESRRA	7233	G2/M	9.12033496247428e-11	1.20441512851635e-09	119	397.5	3.34033613445378
ESRRA	7233	lG1	1	1	398.5	397.5	0.997490589711418
ESRRA	7233	S2	6.30585363775796e-14	1.25958434927794e-12	92	397.5	4.32065217391304
ESRRB	7	M	0.246621126038371	0.858834190353929	432.5	421.5	0.974566473988439
ESRRB	7	G2	0.334915798150421	1	583.5	421.5	0.722365038560411
ESRRB	7	eG1	1	1	399	421.5	1.05639097744361
ESRRB	7	S1	0.317123836906294	1	446.5	421.5	0.944008958566629
ESRRB	7	G1/S	1	1	421.5	421.5	1
ESRRB	7	G2/M	1	1	554.5	421.5	0.76014427412083
ESRRB	7	lG1	1	1	398.5	421.5	1.05771643663739
ESRRB	7	S2	0.281464543076109	0.949980221901937	579	421.5	0.727979274611399
ETS1	7042	M	0.999999999999999	1	432.5	397.5	0.919075144508671
ETS1	7042	G2	3.44590137707407e-36	1.68372042670573e-33	11.5	397.5	34.5652173913044
ETS1	7042	eG1	0.999999999999999	1	399	397.5	0.996240601503759
ETS1	7042	S1	0.0522132381564111	0.228100748809851	446.5	397.5	0.890257558790594
ETS1	7042	G1/S	0.999999999999999	1	421.5	397.5	0.943060498220641
ETS1	7042	G2/M	7.54437056111412e-19	3.07565433949157e-17	27	397.5	14.7222222222222
ETS1	7042	lG1	0.999999999999999	1	398.5	397.5	0.997490589711418
ETS1	7042	S2	1.40235860744128e-17	4.78913004003602e-16	46	397.5	8.64130434782609
ETS2	25	M	1	1	432.5	421.5	0.974566473988439
ETS2	25	G2	1	1	583.5	421.5	0.722365038560411
ETS2	25	eG1	1	1	399	421.5	1.05639097744361
ETS2	25	S1	0.0408237566463708	0.183137002688065	446.5	421.5	0.944008958566629
ETS2	25	G1/S	1	1	421.5	421.5	1
ETS2	25	G2/M	1	1	554.5	421.5	0.76014427412083
ETS2	25	lG1	1	1	398.5	421.5	1.05771643663739
ETS2	25	S2	1	1	579	421.5	0.727979274611399
ETV1	5534	M	1	1	432.5	397.5	0.919075144508671
ETV1	5534	G2	1.1578229100314e-12	1.96644147714423e-11	160	397.5	2.484375
ETV1	5534	eG1	1	1	399	397.5	0.996240601503759
ETV1	5534	S1	1	1	446.5	397.5	0.890257558790594
ETV1	5534	G1/S	1	1	421.5	397.5	0.943060498220641
ETV1	5534	G2/M	1.90641216286756e-06	1.51948081177815e-05	194	397.5	2.04896907216495
ETV1	5534	lG1	1	1	398.5	397.5	0.997490589711418
ETV1	5534	S2	5.93222443701802e-06	4.48055762472514e-05	262	397.5	1.51717557251908
ETV5	6056	M	1	1	432.5	397.5	0.919075144508671
ETV5	6056	G2	2.42525485171402e-14	5.06750619016035e-13	137	397.5	2.9014598540146
ETV5	6056	eG1	1	1	399	397.5	0.996240601503759
ETV5	6056	S1	1	1	446.5	397.5	0.890257558790594
ETV5	6056	G1/S	1	1	421.5	397.5	0.943060498220641
ETV5	6056	G2/M	7.29827667802414e-09	7.75228318709186e-08	142	397.5	2.79929577464789
ETV5	6056	lG1	1	1	398.5	397.5	0.997490589711418
ETV5	6056	S2	1.92211888728171e-11	2.78116154259987e-10	140	397.5	2.83928571428571
ETV6	1967	M	1	1	432.5	397.5	0.919075144508671
ETV6	1967	G2	2.94138366334011e-05	0.000208989586460138	299	397.5	1.32943143812709
ETV6	1967	eG1	1	1	399	397.5	0.996240601503759
ETV6	1967	S1	1	1	446.5	397.5	0.890257558790594
ETV6	1967	G1/S	1	1	421.5	397.5	0.943060498220641
ETV6	1967	G2/M	0.00093132691975706	0.00545736955193436	271	397.5	1.46678966789668
ETV6	1967	lG1	1	1	398.5	397.5	0.997490589711418
ETV6	1967	S2	1.98873904309649e-08	2.01617749669517e-07	199	397.5	1.99748743718593
EWSR1	6	M	1	1	432.5	421.5	0.974566473988439
EWSR1	6	G2	0.295005616196007	0.986250354777388	583.5	421.5	0.722365038560411
EWSR1	6	eG1	1	1	399	421.5	1.05639097744361
EWSR1	6	S1	0.278871437728845	0.945246196613461	446.5	421.5	0.944008958566629
EWSR1	6	G1/S	1	1	421.5	421.5	1
EWSR1	6	G2/M	0.280863427954586	0.949194251245056	554.5	421.5	0.76014427412083
EWSR1	6	lG1	1	1	398.5	421.5	1.05771643663739
EWSR1	6	S2	1	1	579	421.5	0.727979274611399
EZH2	185	M	1	1	432.5	421.5	0.974566473988439
EZH2	185	G2	1	1	583.5	421.5	0.722365038560411
EZH2	185	eG1	1	1	399	421.5	1.05639097744361
EZH2	185	S1	1	1	446.5	421.5	0.944008958566629
EZH2	185	G1/S	0.00359580254619524	0.0191937292213716	44	421.5	9.57954545454546
EZH2	185	G2/M	1	1	554.5	421.5	0.76014427412083
EZH2	185	lG1	1	1	398.5	421.5	1.05771643663739
EZH2	185	S2	1	1	579	421.5	0.727979274611399
FEZF1	2186	M	1	1	432.5	416.25	0.96242774566474
FEZF1	2186	G2	0.0298399306362426	0.137449774765347	583.5	416.25	0.713367609254499
FEZF1	2186	eG1	1	1	399	416.25	1.04323308270677
FEZF1	2186	S1	0.0326916534247601	0.149716930464366	446.5	416.25	0.932250839865622
FEZF1	2186	G1/S	1	1	421.5	416.25	0.987544483985765
FEZF1	2186	G2/M	0.0694100103707951	0.294714161681344	554.5	416.25	0.750676284941389
FEZF1	2186	lG1	1	1	398.5	416.25	1.04454203262233
FEZF1	2186	S2	4.64206447930029e-05	0.00032260824477588	285	416.25	1.46052631578947
FIP1L1	6737	M	1	1	432.5	397.5	0.919075144508671
FIP1L1	6737	G2	6.4449691924371e-21	3.32832880572036e-19	73	397.5	5.44520547945205
FIP1L1	6737	eG1	1	1	399	397.5	0.996240601503759
FIP1L1	6737	S1	0.00428020406392205	0.0226376821099358	88	397.5	4.51704545454545
FIP1L1	6737	G1/S	1	1	421.5	397.5	0.943060498220641
FIP1L1	6737	G2/M	1.78551759858548e-14	3.79317986161036e-13	66	397.5	6.02272727272727
FIP1L1	6737	lG1	1	1	398.5	397.5	0.997490589711418
FIP1L1	6737	S2	6.01333872938132e-13	1.06397569941588e-11	109	397.5	3.64678899082569
FOS	2856	M	1	1	432.5	397.5	0.919075144508671
FOS	2856	G2	5.70180505984492e-21	2.96867751968319e-19	72	397.5	5.52083333333333
FOS	2856	eG1	1	1	399	397.5	0.996240601503759
FOS	2856	S1	0.00308321395671559	0.0166961424152237	80	397.5	4.96875
FOS	2856	G1/S	1	1	421.5	397.5	0.943060498220641
FOS	2856	G2/M	1.00733407007625e-09	1.17837679799711e-08	131	397.5	3.03435114503817
FOS	2856	lG1	1	1	398.5	397.5	0.997490589711418
FOS	2856	S2	0.000201170856906489	0.00130613841769977	301	397.5	1.32059800664452
FOSL1	6266	M	0.999999999999999	1	432.5	397.5	0.919075144508671
FOSL1	6266	G2	6.45895365551939e-17	1.96302744592627e-15	107	397.5	3.71495327102804
FOSL1	6266	eG1	1	1	399	397.5	0.996240601503759
FOSL1	6266	S1	0.999999999999999	1	446.5	397.5	0.890257558790594
FOSL1	6266	G1/S	1	1	421.5	397.5	0.943060498220641
FOSL1	6266	G2/M	6.33375616706036e-13	1.11755608814354e-11	78	397.5	5.09615384615385
FOSL1	6266	lG1	1	1	398.5	397.5	0.997490589711418
FOSL1	6266	S2	2.94102882298634e-12	4.63931638842887e-11	126	397.5	3.1547619047619
FOXA1	34	M	1	1	432.5	421.5	0.974566473988439
FOXA1	34	G2	0.999999999999999	1	583.5	421.5	0.722365038560411
FOXA1	34	eG1	1	1	399	421.5	1.05639097744361
FOXA1	34	S1	0.999999999999999	1	446.5	421.5	0.944008958566629
FOXA1	34	G1/S	1	1	421.5	421.5	1
FOXA1	34	G2/M	0.0331138785393819	0.151541323113944	554.5	421.5	0.76014427412083
FOXA1	34	lG1	1	1	398.5	421.5	1.05771643663739
FOXA1	34	S2	0.0696304691770669	0.295325899809618	579	421.5	0.727979274611399
FOXA3	3805	M	1	1	432.5	406.75	0.940462427745665
FOXA3	3805	G2	0.00823743703746109	0.0418258993300982	371	406.75	1.09636118598383
FOXA3	3805	eG1	1	1	399	406.75	1.01942355889724
FOXA3	3805	S1	0.201889226097781	0.725339572496099	446.5	406.75	0.910974244120941
FOXA3	3805	G1/S	1	1	421.5	406.75	0.965005931198102
FOXA3	3805	G2/M	6.6163038457588e-07	5.56645854678939e-06	181	406.75	2.24723756906077
FOXA3	3805	lG1	1	1	398.5	406.75	1.0207026348808
FOXA3	3805	S2	3.80675342601232e-10	4.6590554454779e-09	164	406.75	2.48018292682927
FOXJ2	1558	M	1	1	432.5	406.75	0.940462427745665
FOXJ2	1558	G2	1.57777947970879e-06	1.27183442323734e-05	273	406.75	1.48992673992674
FOXJ2	1558	eG1	1	1	399	406.75	1.01942355889724
FOXJ2	1558	S1	1	1	446.5	406.75	0.910974244120941
FOXJ2	1558	G1/S	1	1	421.5	406.75	0.965005931198102
FOXJ2	1558	G2/M	0.00330867145193279	0.0178258533186404	296	406.75	1.37415540540541
FOXJ2	1558	lG1	1	1	398.5	406.75	1.0207026348808
FOXJ2	1558	S2	0.00103451798012544	0.00603421323209988	325	406.75	1.25153846153846
FOXJ3	104	M	0.00273107187679908	0.0149420917841755	56	421.5	7.52678571428571
FOXJ3	104	G2	0.0496626290745257	0.217857057929135	583.5	421.5	0.722365038560411
FOXJ3	104	eG1	1	1	399	421.5	1.05639097744361
FOXJ3	104	S1	1	1	446.5	421.5	0.944008958566629
FOXJ3	104	G1/S	1	1	421.5	421.5	1
FOXJ3	104	G2/M	1	1	554.5	421.5	0.76014427412083
FOXJ3	104	lG1	1	1	398.5	421.5	1.05771643663739
FOXJ3	104	S2	1	1	579	421.5	0.727979274611399
FOXK1	2215	M	1	1	432.5	406.75	0.940462427745665
FOXK1	2215	G2	2.05853319688275e-07	1.82622945064235e-06	255	406.75	1.59509803921569
FOXK1	2215	eG1	1	1	399	406.75	1.01942355889724
FOXK1	2215	S1	1	1	446.5	406.75	0.910974244120941
FOXK1	2215	G1/S	1	1	421.5	406.75	0.965005931198102
FOXK1	2215	G2/M	0.0062032251780688	0.0320609327348194	306	406.75	1.32924836601307
FOXK1	2215	lG1	1	1	398.5	406.75	1.0207026348808
FOXK1	2215	S2	8.99354507602062e-06	6.72082333210388e-05	264	406.75	1.5407196969697
FOXK2	6997	M	1	1	432.5	397.5	0.919075144508671
FOXK2	6997	G2	1.57520748723303e-19	6.9402080172622e-18	82.5	397.5	4.81818181818182
FOXK2	6997	eG1	1	1	399	397.5	0.996240601503759
FOXK2	6997	S1	1	1	446.5	397.5	0.890257558790594
FOXK2	6997	G1/S	1	1	421.5	397.5	0.943060498220641
FOXK2	6997	G2/M	5.84225447328188e-13	1.03949580992399e-11	77	397.5	5.16233766233766
FOXK2	6997	lG1	1	1	398.5	397.5	0.997490589711418
FOXK2	6997	S2	1.73086903948361e-13	3.28193436979102e-12	100	397.5	3.975
FOXM1	5386	M	1	1	432.5	397.5	0.919075144508671
FOXM1	5386	G2	5.39245799200613e-30	1.03796645955221e-27	27	397.5	14.7222222222222
FOXM1	5386	eG1	1	1	399	397.5	0.996240601503759
FOXM1	5386	S1	0.391082471577741	1	446.5	397.5	0.890257558790594
FOXM1	5386	G1/S	1	1	421.5	397.5	0.943060498220641
FOXM1	5386	G2/M	1.60434088837438e-21	9.01838347164074e-20	17	397.5	23.3823529411765
FOXM1	5386	lG1	1	1	398.5	397.5	0.997490589711418
FOXM1	5386	S2	1.50269494619843e-18	5.85590079647387e-17	37	397.5	10.7432432432432
FOXO4	363	M	1	1	432.5	416.25	0.96242774566474
FOXO4	363	G2	1	1	583.5	416.25	0.713367609254499
FOXO4	363	eG1	1	1	399	416.25	1.04323308270677
FOXO4	363	S1	1	1	446.5	416.25	0.932250839865622
FOXO4	363	G1/S	1	1	421.5	416.25	0.987544483985765
FOXO4	363	G2/M	0.00601996658639627	0.0311899084476257	305	416.25	1.36475409836066
FOXO4	363	lG1	1	1	398.5	416.25	1.04454203262233
FOXO4	363	S2	0.000496734942115587	0.00304268114977648	315	416.25	1.32142857142857
FOXP1	5144	M	1	1	432.5	397.5	0.919075144508671
FOXP1	5144	G2	1.34406829032272e-13	2.57154270485841e-12	149	397.5	2.66778523489933
FOXP1	5144	eG1	1	1	399	397.5	0.996240601503759
FOXP1	5144	S1	1	1	446.5	397.5	0.890257558790594
FOXP1	5144	G1/S	1	1	421.5	397.5	0.943060498220641
FOXP1	5144	G2/M	4.69624795195841e-08	4.53974087295358e-07	154	397.5	2.58116883116883
FOXP1	5144	lG1	1	1	398.5	397.5	0.997490589711418
FOXP1	5144	S2	3.46379055371129e-09	3.79999958500417e-08	180	397.5	2.20833333333333
FOXP4	1064	M	1	1	432.5	416.25	0.96242774566474
FOXP4	1064	G2	0.0449833686709887	0.199814236222462	583.5	416.25	0.713367609254499
FOXP4	1064	eG1	1	1	399	416.25	1.04323308270677
FOXP4	1064	S1	0.199565180308251	0.718208512928051	446.5	416.25	0.932250839865622
FOXP4	1064	G1/S	1	1	421.5	416.25	0.987544483985765
FOXP4	1064	G2/M	0.155611119792408	0.582807684505528	554.5	416.25	0.750676284941389
FOXP4	1064	lG1	1	1	398.5	416.25	1.04454203262233
FOXP4	1064	S2	0.00227182313759849	0.0126473449342906	337	416.25	1.23516320474777
FUS	2457	M	1	1	432.5	397.5	0.919075144508671
FUS	2457	G2	5.48397115978699e-10	6.59738348616799e-09	207.5	397.5	1.91566265060241
FUS	2457	eG1	1	1	399	397.5	0.996240601503759
FUS	2457	S1	1	1	446.5	397.5	0.890257558790594
FUS	2457	G1/S	1	1	421.5	397.5	0.943060498220641
FUS	2457	G2/M	3.83676706818058e-05	0.000268700599967839	222	397.5	1.79054054054054
FUS	2457	lG1	1	1	398.5	397.5	0.997490589711418
FUS	2457	S2	2.27997905841417e-11	3.25447797281951e-10	142	397.5	2.79929577464789
GABPA	9232	M	0.999999999999999	1	432.5	397.5	0.919075144508671
GABPA	9232	G2	1.56646105776599e-22	9.85164419695999e-21	64	397.5	6.2109375
GABPA	9232	eG1	0.999999999999999	1	399	397.5	0.996240601503759
GABPA	9232	S1	0.0622646726779779	0.267413928905014	446.5	397.5	0.890257558790594
GABPA	9232	G1/S	0.999999999999999	1	421.5	397.5	0.943060498220641
GABPA	9232	G2/M	6.67511729015421e-13	1.17029976294263e-11	79.5	397.5	5
GABPA	9232	lG1	0.999999999999999	1	398.5	397.5	0.997490589711418
GABPA	9232	S2	2.32770837565054e-12	3.77183765360517e-11	121	397.5	3.28512396694215
GABPB1	10213	M	0.000373673391942222	0.00232703273099705	40	397.5	9.9375
GABPB1	10213	G2	2.39706056449724e-24	1.85684496410811e-22	52	397.5	7.64423076923077
GABPB1	10213	eG1	1	1	399	397.5	0.996240601503759
GABPB1	10213	S1	0.0026325750671812	0.0144654989850648	78	397.5	5.09615384615385
GABPB1	10213	G1/S	1	1	421.5	397.5	0.943060498220641
GABPB1	10213	G2/M	6.34659042045317e-18	2.26480575004037e-16	33	397.5	12.0454545454545
GABPB1	10213	lG1	1	1	398.5	397.5	0.997490589711418
GABPB1	10213	S2	3.00619520573858e-15	7.02034998046008e-14	76	397.5	5.23026315789474
GABPB2	3	M	6.19550431040018e-05	0.000424987509499589	29	421.5	14.5344827586207
GABPB2	3	G2	1	1	583.5	421.5	0.722365038560411
GABPB2	3	eG1	1	1	399	421.5	1.05639097744361
GABPB2	3	S1	1	1	446.5	421.5	0.944008958566629
GABPB2	3	G1/S	1	1	421.5	421.5	1
GABPB2	3	G2/M	1	1	554.5	421.5	0.76014427412083
GABPB2	3	lG1	1	1	398.5	421.5	1.05771643663739
GABPB2	3	S2	1	1	579	421.5	0.727979274611399
GATA1	1462	M	0.776589317005164	1	432.5	397.5	0.919075144508671
GATA1	1462	G2	9.36195343272143e-05	0.000631956729061068	306	397.5	1.29901960784314
GATA1	1462	eG1	1	1	399	397.5	0.996240601503759
GATA1	1462	S1	1	1	446.5	397.5	0.890257558790594
GATA1	1462	G1/S	1	1	421.5	397.5	0.943060498220641
GATA1	1462	G2/M	0.000345164634244675	0.00216221475021911	255	397.5	1.55882352941176
GATA1	1462	lG1	1	1	398.5	397.5	0.997490589711418
GATA1	1462	S2	0.000574377521148351	0.00348799810165806	318	397.5	1.25
GATA2	3165	M	1	1	432.5	397.5	0.919075144508671
GATA2	3165	G2	1.05651936556279e-06	8.64821006450363e-06	269	397.5	1.47769516728625
GATA2	3165	eG1	1	1	399	397.5	0.996240601503759
GATA2	3165	S1	1	1	446.5	397.5	0.890257558790594
GATA2	3165	G1/S	1	1	421.5	397.5	0.943060498220641
GATA2	3165	G2/M	3.26893645286499e-07	2.82123428649435e-06	175	397.5	2.27142857142857
GATA2	3165	lG1	0.999999999999999	1	398.5	397.5	0.997490589711418
GATA2	3165	S2	5.56282020633685e-08	5.2817689014427e-07	215	397.5	1.84883720930233
GATAD2A	1460	M	0.255954545591518	0.884080083522198	432.5	397.5	0.919075144508671
GATAD2A	1460	G2	0.000245599432846109	0.00157899554396608	313	397.5	1.26996805111821
GATAD2A	1460	eG1	1	1	399	397.5	0.996240601503759
GATAD2A	1460	S1	1	1	446.5	397.5	0.890257558790594
GATAD2A	1460	G1/S	1	1	421.5	397.5	0.943060498220641
GATAD2A	1460	G2/M	2.89273132134673e-12	4.60517026395851e-11	94	397.5	4.22872340425532
GATAD2A	1460	lG1	1	1	398.5	397.5	0.997490589711418
GATAD2A	1460	S2	0.000736701328820337	0.0044021889375981	320	397.5	1.2421875
GATAD2B	2599	M	0.21961804129081	0.779337317474428	432.5	397.5	0.919075144508671
GATAD2B	2599	G2	9.22141559777387e-15	2.04805705863845e-13	131	397.5	3.03435114503817
GATAD2B	2599	eG1	1	1	399	397.5	0.996240601503759
GATAD2B	2599	S1	1	1	446.5	397.5	0.890257558790594
GATAD2B	2599	G1/S	1	1	421.5	397.5	0.943060498220641
GATAD2B	2599	G2/M	1.51442831503169e-07	1.36448917121721e-06	168	397.5	2.36607142857143
GATAD2B	2599	lG1	1	1	398.5	397.5	0.997490589711418
GATAD2B	2599	S2	4.47039723964954e-06	3.42532729387863e-05	258	397.5	1.5406976744186
GLI4	39	M	0.999999999999999	1	432.5	421.5	0.974566473988439
GLI4	39	G2	0.0672481060722274	0.286300247835649	583.5	421.5	0.722365038560411
GLI4	39	eG1	1	1	399	421.5	1.05639097744361
GLI4	39	S1	1	1	446.5	421.5	0.944008958566629
GLI4	39	G1/S	1	1	421.5	421.5	1
GLI4	39	G2/M	1	1	554.5	421.5	0.76014427412083
GLI4	39	lG1	1	1	398.5	421.5	1.05771643663739
GLI4	39	S2	1	1	579	421.5	0.727979274611399
GLIS1	9613	M	0.050586104229098	0.221602023491883	432.5	397.5	0.919075144508671
GLIS1	9613	G2	1.10400321349633e-05	8.1542190838706e-05	292	397.5	1.36130136986301
GLIS1	9613	eG1	1	1	399	397.5	0.996240601503759
GLIS1	9613	S1	0.000765486135035963	0.00456379406468216	65	397.5	6.11538461538461
GLIS1	9613	G1/S	1.06721306538124e-05	7.91007863629128e-05	29	397.5	13.7068965517241
GLIS1	9613	G2/M	4.24640745386343e-06	3.25763045252905e-05	205	397.5	1.9390243902439
GLIS1	9613	lG1	1	1	398.5	397.5	0.997490589711418
GLIS1	9613	S2	0.0297502267552307	0.13713602347549	579	397.5	0.686528497409326
GMEB1	9292	M	0.0012518073836756	0.00720202449177479	50	397.5	7.95
GMEB1	9292	G2	1.46340488064804e-31	3.71821912075053e-29	20	397.5	19.875
GMEB1	9292	eG1	0.999999999999999	1	399	397.5	0.996240601503759
GMEB1	9292	S1	0.00724392791797991	0.0371675526130924	92	397.5	4.32065217391304
GMEB1	9292	G1/S	0.272368454375163	0.927659207609133	421.5	397.5	0.943060498220641
GMEB1	9292	G2/M	2.21781317845905e-27	2.7622645705043e-25	4	397.5	99.375
GMEB1	9292	lG1	0.999999999999999	1	398.5	397.5	0.997490589711418
GMEB1	9292	S2	2.45503399504624e-16	6.75081209373754e-15	61	397.5	6.51639344262295
GTF2A2	1426	M	1	1	432.5	406.75	0.940462427745665
GTF2A2	1426	G2	3.06158429073856e-07	2.66035340831345e-06	262	406.75	1.55248091603053
GTF2A2	1426	eG1	1	1	399	406.75	1.01942355889724
GTF2A2	1426	S1	0.260877013791923	0.900103634767135	446.5	406.75	0.910974244120941
GTF2A2	1426	G1/S	1	1	421.5	406.75	0.965005931198102
GTF2A2	1426	G2/M	1	1	554.5	406.75	0.733543733092876
GTF2A2	1426	lG1	1	1	398.5	406.75	1.0207026348808
GTF2A2	1426	S2	1.8527342975693e-06	1.48218743805544e-05	250	406.75	1.627
GTF2B	1315	M	1	1	432.5	416.25	0.96242774566474
GTF2B	1315	G2	0.0443021626897422	0.197478833266837	583.5	416.25	0.713367609254499
GTF2B	1315	eG1	1	1	399	416.25	1.04323308270677
GTF2B	1315	S1	0.195181562185526	0.704828472428916	446.5	416.25	0.932250839865622
GTF2B	1315	G1/S	1	1	421.5	416.25	0.987544483985765
GTF2B	1315	G2/M	1	1	554.5	416.25	0.750676284941389
GTF2B	1315	lG1	1	1	398.5	416.25	1.04454203262233
GTF2B	1315	S2	1.14440682002552e-07	1.04895701598876e-06	219	416.25	1.90068493150685
GTF2E2	4223	M	1	1	432.5	406.75	0.940462427745665
GTF2E2	4223	G2	1.29281859665637e-10	1.67250177718151e-09	190	406.75	2.14078947368421
GTF2E2	4223	eG1	1	1	399	406.75	1.01942355889724
GTF2E2	4223	S1	1	1	446.5	406.75	0.910974244120941
GTF2E2	4223	G1/S	1	1	421.5	406.75	0.965005931198102
GTF2E2	4223	G2/M	0.00349676806424146	0.0187122752687967	299	406.75	1.36036789297659
GTF2E2	4223	lG1	1	1	398.5	406.75	1.0207026348808
GTF2E2	4223	S2	1.82515740254103e-25	1.73035818222994e-23	12	406.75	33.8958333333333
GTF2F1	9837	M	0.00661519098493433	0.034079232065128	67	225	3.35820895522388
GTF2F1	9837	G2	2.8530061966341e-38	2.26528692012747e-35	7	225	32.1428571428571
GTF2F1	9837	eG1	1	1	399	225	0.56390977443609
GTF2F1	9837	S1	8.44638043905187e-09	8.89741435304435e-08	25	225	9
GTF2F1	9837	G1/S	0.438870995013375	1	421.5	225	0.533807829181495
GTF2F1	9837	G2/M	2.08787411507822e-20	1.01237987625777e-18	20	225	11.25
GTF2F1	9837	lG1	1	1	398.5	225	0.564617314930991
GTF2F1	9837	S2	3.66629287334986e-17	1.14720651879401e-15	52	225	4.32692307692308
GTF2I	3401	M	0.000140459070292758	0.000928403761185845	34	331.75	9.75735294117647
GTF2I	3401	G2	3.88866202648068e-08	3.79428282522354e-07	238	331.75	1.39390756302521
GTF2I	3401	eG1	0.999999999999999	1	399	331.75	0.831453634085213
GTF2I	3401	S1	0.999999999999999	1	446.5	331.75	0.743001119820829
GTF2I	3401	G1/S	0.999999999999999	1	421.5	331.75	0.787069988137604
GTF2I	3401	G2/M	7.48498270723292e-08	6.97135046280697e-07	160	331.75	2.0734375
GTF2I	3401	lG1	0.999999999999999	1	398.5	331.75	0.832496863237139
GTF2I	3401	S2	1.10550392742395e-05	8.1558199152113e-05	266	331.75	1.24718045112782
GTF3A	5	M	1	1	432.5	421.5	0.974566473988439
GTF3A	5	G2	0.252703778266074	0.875231406513688	583.5	421.5	0.722365038560411
GTF3A	5	eG1	1	1	399	421.5	1.05639097744361
GTF3A	5	S1	1	1	446.5	421.5	0.944008958566629
GTF3A	5	G1/S	1	1	421.5	421.5	1
GTF3A	5	G2/M	1	1	554.5	421.5	0.76014427412083
GTF3A	5	lG1	1	1	398.5	421.5	1.05771643663739
GTF3A	5	S2	1	1	579	421.5	0.727979274611399
GTF3C2	580	M	0.327258436706029	1	432.5	406.75	0.940462427745665
GTF3C2	580	G2	0.000305702528755867	0.00193216165438534	317	406.75	1.28312302839117
GTF3C2	580	eG1	1	1	399	406.75	1.01942355889724
GTF3C2	580	S1	1	1	446.5	406.75	0.910974244120941
GTF3C2	580	G1/S	1	1	421.5	406.75	0.965005931198102
GTF3C2	580	G2/M	0.000439539666125506	0.00271855497490673	257	406.75	1.58268482490272
GTF3C2	580	lG1	1	1	398.5	406.75	1.0207026348808
GTF3C2	580	S2	0.00815495952350718	0.0414734210514953	357	406.75	1.13935574229692
HBP1	1517	M	1	1	432.5	397.5	0.919075144508671
HBP1	1517	G2	1.71610875000855e-08	1.75534988406671e-07	231	397.5	1.72077922077922
HBP1	1517	eG1	1	1	399	397.5	0.996240601503759
HBP1	1517	S1	1	1	446.5	397.5	0.890257558790594
HBP1	1517	G1/S	1	1	421.5	397.5	0.943060498220641
HBP1	1517	G2/M	4.34854286501929e-07	3.73774618113701e-06	176	397.5	2.25852272727273
HBP1	1517	lG1	1	1	398.5	397.5	0.997490589711418
HBP1	1517	S2	2.91816738952115e-12	4.63404981455959e-11	124	397.5	3.20564516129032
HCFC1	7456	M	1	1	432.5	397.5	0.919075144508671
HCFC1	7456	G2	1.08794402604641e-32	3.00461758845513e-30	18	397.5	22.0833333333333
HCFC1	7456	eG1	1	1	399	397.5	0.996240601503759
HCFC1	7456	S1	1	1	446.5	397.5	0.890257558790594
HCFC1	7456	G1/S	1	1	421.5	397.5	0.943060498220641
HCFC1	7456	G2/M	6.38798236298926e-11	8.59670846815843e-10	115	397.5	3.45652173913043
HCFC1	7456	lG1	1	1	398.5	397.5	0.997490589711418
HCFC1	7456	S2	1.79903696479527e-19	7.77379782338747e-18	34	397.5	11.6911764705882
HDAC1	10748	M	5.72745706837726e-08	5.41381060987089e-07	10	38	3.8
HDAC1	10748	G2	1.03791068971881e-30	2.44178100040514e-28	22	38	1.72727272727273
HDAC1	10748	eG1	1	1	399	38	0.0952380952380952
HDAC1	10748	S1	3.23386849688684e-05	0.000229002594116223	46	38	0.826086956521739
HDAC1	10748	G1/S	0.0464460563803184	0.205306437110496	421.5	38	0.0901542111506524
HDAC1	10748	G2/M	1.14078870815608e-24	9.29011522334283e-23	11	38	3.45454545454545
HDAC1	10748	lG1	1	1	398.5	38	0.095357590966123
HDAC1	10748	S2	3.86804115062064e-20	1.81998499175869e-18	30	38	1.26666666666667
HDAC2	8981	M	1.9457389033189e-09	2.19916966439175e-08	6	229.75	38.2916666666667
HDAC2	8981	G2	3.68833833467637e-23	2.41529124761488e-21	62	229.75	3.70564516129032
HDAC2	8981	eG1	1	1	399	229.75	0.575814536340852
HDAC2	8981	S1	0.999999999999999	1	446.5	229.75	0.514557670772676
HDAC2	8981	G1/S	1	1	421.5	229.75	0.545077105575326
HDAC2	8981	G2/M	2.68410493688832e-26	2.79498927198601e-24	7	229.75	32.8214285714286
HDAC2	8981	lG1	1	1	398.5	229.75	0.576537013801757
HDAC2	8981	S2	1.52365138155408e-25	1.46639902661084e-23	11	229.75	20.8863636363636
HDAC3	668	M	1	1	432.5	416.25	0.96242774566474
HDAC3	668	G2	0.264861593816561	0.910110470444296	583.5	416.25	0.713367609254499
HDAC3	668	eG1	1	1	399	416.25	1.04323308270677
HDAC3	668	S1	1	1	446.5	416.25	0.932250839865622
HDAC3	668	G1/S	1	1	421.5	416.25	0.987544483985765
HDAC3	668	G2/M	1	1	554.5	416.25	0.750676284941389
HDAC3	668	lG1	1	1	398.5	416.25	1.04454203262233
HDAC3	668	S2	0.00020028762282954	0.00130217705241887	300	416.25	1.3875
HDAC6	654	M	0.030253692347395	0.139254676659893	432.5	421.5	0.974566473988439
HDAC6	654	G2	0.165195575093238	0.613059591885425	583.5	421.5	0.722365038560411
HDAC6	654	eG1	1	1	399	421.5	1.05639097744361
HDAC6	654	S1	0.0390921806797997	0.176108887714956	446.5	421.5	0.944008958566629
HDAC6	654	G1/S	1	1	421.5	421.5	1
HDAC6	654	G2/M	0.129096871056584	0.503390623051824	554.5	421.5	0.76014427412083
HDAC6	654	lG1	1	1	398.5	421.5	1.05771643663739
HDAC6	654	S2	1	1	579	421.5	0.727979274611399
HDAC8	2515	M	1	1	432.5	397.5	0.919075144508671
HDAC8	2515	G2	4.29375023498536e-10	5.22488534341514e-09	202	397.5	1.96782178217822
HDAC8	2515	eG1	1	1	399	397.5	0.996240601503759
HDAC8	2515	S1	1	1	446.5	397.5	0.890257558790594
HDAC8	2515	G1/S	1	1	421.5	397.5	0.943060498220641
HDAC8	2515	G2/M	0.000584696580591694	0.00354646750824179	260.5	397.5	1.52591170825336
HDAC8	2515	lG1	1	1	398.5	397.5	0.997490589711418
HDAC8	2515	S2	6.84909431173812e-08	6.40728233698977e-07	217	397.5	1.83179723502304
HDGF	3731	M	1.61230815565366e-09	1.83866811574722e-08	4	284.25	71.0625
HDGF	3731	G2	7.07679645280753e-16	1.7838020265172e-14	123	284.25	2.3109756097561
HDGF	3731	eG1	1	1	399	284.25	0.712406015037594
HDGF	3731	S1	1	1	446.5	284.25	0.636618141097424
HDGF	3731	G1/S	1	1	421.5	284.25	0.674377224199288
HDGF	3731	G2/M	2.27157259322818e-11	3.24978133157329e-10	109	284.25	2.60779816513761
HDGF	3731	lG1	1	1	398.5	284.25	0.713299874529486
HDGF	3731	S2	1.29215932861731e-09	1.49504481883008e-08	171	284.25	1.66228070175439
HES1	1878	M	1	1	432.5	397.5	0.919075144508671
HES1	1878	G2	1.61870761647976e-10	2.07717793532918e-09	191	397.5	2.08115183246073
HES1	1878	eG1	1	1	399	397.5	0.996240601503759
HES1	1878	S1	1	1	446.5	397.5	0.890257558790594
HES1	1878	G1/S	1	1	421.5	397.5	0.943060498220641
HES1	1878	G2/M	0.000106204441508059	0.00071161457010463	234	397.5	1.69871794871795
HES1	1878	lG1	1	1	398.5	397.5	0.997490589711418
HES1	1878	S2	0.000182071916076189	0.00118739302968784	299	397.5	1.32943143812709
HEY1	73	M	1	1	432.5	421.5	0.974566473988439
HEY1	73	G2	1	1	583.5	421.5	0.722365038560411
HEY1	73	eG1	1	1	399	421.5	1.05639097744361
HEY1	73	S1	0.186144146271876	0.67797455110032	446.5	421.5	0.944008958566629
HEY1	73	G1/S	1	1	421.5	421.5	1
HEY1	73	G2/M	0.186702736185717	0.67806505446065	554.5	421.5	0.76014427412083
HEY1	73	lG1	0.999999999999999	1	398.5	421.5	1.05771643663739
HEY1	73	S2	1	1	579	421.5	0.727979274611399
HINFP	938	M	1	1	432.5	421.5	0.974566473988439
HINFP	938	G2	0.0400923693674558	0.180231231579674	583.5	421.5	0.722365038560411
HINFP	938	eG1	1	1	399	421.5	1.05639097744361
HINFP	938	S1	0.999999999999999	1	446.5	421.5	0.944008958566629
HINFP	938	G1/S	1	1	421.5	421.5	1
HINFP	938	G2/M	0.999999999999999	1	554.5	421.5	0.76014427412083
HINFP	938	lG1	0.999999999999999	1	398.5	421.5	1.05771643663739
HINFP	938	S2	0.0234885414977342	0.110354449403556	579	421.5	0.727979274611399
HIVEP1	334	M	0.0867157614391725	0.360719395325228	432.5	421.5	0.974566473988439
HIVEP1	334	G2	1	1	583.5	421.5	0.722365038560411
HIVEP1	334	eG1	1	1	399	421.5	1.05639097744361
HIVEP1	334	S1	1	1	446.5	421.5	0.944008958566629
HIVEP1	334	G1/S	1	1	421.5	421.5	1
HIVEP1	334	G2/M	0.0839932917967288	0.350312140179134	554.5	421.5	0.76014427412083
HIVEP1	334	lG1	1	1	398.5	421.5	1.05771643663739
HIVEP1	334	S2	0.0623815591788038	0.267554128226713	579	421.5	0.727979274611399
HKR1	22	M	1	1	432.5	421.5	0.974566473988439
HKR1	22	G2	1	1	583.5	421.5	0.722365038560411
HKR1	22	eG1	0.171842393309063	0.633145523375388	399	421.5	1.05639097744361
HKR1	22	S1	1	1	446.5	421.5	0.944008958566629
HKR1	22	G1/S	1	1	421.5	421.5	1
HKR1	22	G2/M	0.628754473117584	1	554.5	421.5	0.76014427412083
HKR1	22	lG1	0.464027069017538	1	398.5	421.5	1.05771643663739
HKR1	22	S2	0.269615771155847	0.92124764840341	579	421.5	0.727979274611399
HLTF	3259	M	1	1	432.5	397.5	0.919075144508671
HLTF	3259	G2	6.59806788699883e-08	6.18155268705259e-07	243	397.5	1.6358024691358
HLTF	3259	eG1	1	1	399	397.5	0.996240601503759
HLTF	3259	S1	0.999999999999999	1	446.5	397.5	0.890257558790594
HLTF	3259	G1/S	1	1	421.5	397.5	0.943060498220641
HLTF	3259	G2/M	1.65252926837478e-07	1.47427892032536e-06	170	397.5	2.33823529411765
HLTF	3259	lG1	0.999999999999999	1	398.5	397.5	0.997490589711418
HLTF	3259	S2	1.08732704623744e-08	1.12854598001638e-07	194	397.5	2.04896907216495
HMBOX1	3893	M	1	1	432.5	397.5	0.919075144508671
HMBOX1	3893	G2	1.77789821722158e-08	1.81562853308544e-07	232	397.5	1.71336206896552
HMBOX1	3893	eG1	1	1	399	397.5	0.996240601503759
HMBOX1	3893	S1	1	1	446.5	397.5	0.890257558790594
HMBOX1	3893	G1/S	1	1	421.5	397.5	0.943060498220641
HMBOX1	3893	G2/M	2.30020869422979e-06	1.81276992875281e-05	196	397.5	2.0280612244898
HMBOX1	3893	lG1	1	1	398.5	397.5	0.997490589711418
HMBOX1	3893	S2	0.000121688807867712	0.000810238267899065	293	397.5	1.35665529010239
HMG20A	3932	M	0.999999999999999	1	432.5	397.5	0.919075144508671
HMG20A	3932	G2	1.17267490068168e-10	1.52639978875616e-09	188	397.5	2.11436170212766
HMG20A	3932	eG1	0.999999999999999	1	399	397.5	0.996240601503759
HMG20A	3932	S1	0.999999999999999	1	446.5	397.5	0.890257558790594
HMG20A	3932	G1/S	1	1	421.5	397.5	0.943060498220641
HMG20A	3932	G2/M	1.49104905123432e-05	0.000108614031805509	214	397.5	1.85747663551402
HMG20A	3932	lG1	0.999999999999999	1	398.5	397.5	0.997490589711418
HMG20A	3932	S2	1.77026470778902e-10	2.2579761895333e-09	157	397.5	2.53184713375796
HMG20B	11	M	0.359223323644084	1	432.5	421.5	0.974566473988439
HMG20B	11	G2	0.473229357881167	1	583.5	421.5	0.722365038560411
HMG20B	11	eG1	1	1	399	421.5	1.05639097744361
HMG20B	11	S1	1	1	446.5	421.5	0.944008958566629
HMG20B	11	G1/S	0.999999999999999	1	421.5	421.5	1
HMG20B	11	G2/M	0.11403319444264	0.452566462874525	554.5	421.5	0.76014427412083
HMG20B	11	lG1	1	1	398.5	421.5	1.05771643663739
HMG20B	11	S2	1	1	579	421.5	0.727979274611399
HMGN3	7742	M	5.91106832416089e-05	0.000406794214464463	27	95	3.51851851851852
HMGN3	7742	G2	4.65168938071023e-25	4.10382374253769e-23	45	95	2.11111111111111
HMGN3	7742	eG1	1	1	399	95	0.238095238095238
HMGN3	7742	S1	2.06293706493693e-07	1.82758385446016e-06	37	95	2.56756756756757
HMGN3	7742	G1/S	0.0622038457789592	0.267333442752334	421.5	95	0.225385527876631
HMGN3	7742	G2/M	1.19256674280927e-13	2.30248752289499e-12	72	95	1.31944444444444
HMGN3	7742	lG1	1	1	398.5	95	0.238393977415307
HMGN3	7742	S2	1.77122544354467e-12	2.93755196276652e-11	118	95	0.805084745762712
HMGXB4	4044	M	0.999999999999999	1	432.5	397.5	0.919075144508671
HMGXB4	4044	G2	2.4892082010551e-15	5.89979496011269e-14	127	397.5	3.12992125984252
HMGXB4	4044	eG1	0.999999999999999	1	399	397.5	0.996240601503759
HMGXB4	4044	S1	0.00128365754455423	0.00736566641644851	71	397.5	5.59859154929577
HMGXB4	4044	G1/S	0.999999999999999	1	421.5	397.5	0.943060498220641
HMGXB4	4044	G2/M	2.54664862572715e-05	0.00018196076569875	217	397.5	1.83179723502304
HMGXB4	4044	lG1	0.999999999999999	1	398.5	397.5	0.997490589711418
HMGXB4	4044	S2	3.26718361344956e-13	5.96354894041139e-12	107	397.5	3.71495327102804
HNRNPH1	122	M	1	1	432.5	416.25	0.96242774566474
HNRNPH1	122	G2	1	1	583.5	416.25	0.713367609254499
HNRNPH1	122	eG1	0.999999999999999	1	399	416.25	1.04323308270677
HNRNPH1	122	S1	0.417250282384412	1	446.5	416.25	0.932250839865622
HNRNPH1	122	G1/S	1	1	421.5	416.25	0.987544483985765
HNRNPH1	122	G2/M	0.999999999999999	1	554.5	416.25	0.750676284941389
HNRNPH1	122	lG1	1	1	398.5	416.25	1.04454203262233
HNRNPH1	122	S2	0.000485825489749764	0.00298160725689903	314	416.25	1.32563694267516
HNRNPK	3723	M	0.0490172953332115	0.21532355460343	432.5	397.5	0.919075144508671
HNRNPK	3723	G2	2.39788491894726e-07	2.11546736182681e-06	257	397.5	1.54669260700389
HNRNPK	3723	eG1	1	1	399	397.5	0.996240601503759
HNRNPK	3723	S1	0.00174880326657094	0.00982256966556773	75	397.5	5.3
HNRNPK	3723	G1/S	0.247656111116029	0.861506910081608	421.5	397.5	0.943060498220641
HNRNPK	3723	G2/M	3.3697327881356e-05	0.000238092799446466	219	397.5	1.81506849315068
HNRNPK	3723	lG1	1	1	398.5	397.5	0.997490589711418
HNRNPK	3723	S2	3.55424718552527e-06	2.75682325455237e-05	256	397.5	1.552734375
HNRNPL	4578	M	1.43100539679224e-07	1.29668277894784e-06	11	335.5	30.5
HNRNPL	4578	G2	2.29232206840426e-11	3.26476004002328e-10	174	335.5	1.92816091954023
HNRNPL	4578	eG1	1	1	399	335.5	0.840852130325815
HNRNPL	4578	S1	0.0137161306814381	0.0666601852245563	446.5	335.5	0.751399776035834
HNRNPL	4578	G1/S	1	1	421.5	335.5	0.795966785290629
HNRNPL	4578	G2/M	4.66205904708497e-12	7.17031454408808e-11	101	335.5	3.32178217821782
HNRNPL	4578	lG1	1	1	398.5	335.5	0.841907151819322
HNRNPL	4578	S2	2.27862652035809e-05	0.000163916598610584	274	335.5	1.22445255474453
HNRNPLL	8293	M	1	1	432.5	141	0.326011560693642
HNRNPLL	8293	G2	5.35973828659425e-15	1.22464235958441e-13	129	141	1.09302325581395
HNRNPLL	8293	eG1	1	1	399	141	0.353383458646617
HNRNPLL	8293	S1	1.48683714629523e-10	1.91569767814752e-09	18	141	7.83333333333333
HNRNPLL	8293	G1/S	3.13343612629128e-05	0.000222138239667435	31	141	4.54838709677419
HNRNPLL	8293	G2/M	3.40173032954412e-08	3.35524705796029e-07	152	141	0.927631578947368
HNRNPLL	8293	lG1	1	1	398.5	141	0.353826850690088
HNRNPLL	8293	S2	5.29239584085388e-12	8.0810813416115e-11	130	141	1.08461538461538
HNRNPUL1	24	M	1	1	432.5	421.5	0.974566473988439
HNRNPUL1	24	G2	1	1	583.5	421.5	0.722365038560411
HNRNPUL1	24	eG1	0.196677235720775	0.709020318557528	399	421.5	1.05639097744361
HNRNPUL1	24	S1	1	1	446.5	421.5	0.944008958566629
HNRNPUL1	24	G1/S	1	1	421.5	421.5	1
HNRNPUL1	24	G2/M	1	1	554.5	421.5	0.76014427412083
HNRNPUL1	24	lG1	1	1	398.5	421.5	1.05771643663739
HNRNPUL1	24	S2	0.00420170084920851	0.0222410031618104	348	421.5	1.21120689655172
HOMEZ	111	M	1	1	432.5	421.5	0.974566473988439
HOMEZ	111	G2	1	1	583.5	421.5	0.722365038560411
HOMEZ	111	eG1	1	1	399	421.5	1.05639097744361
HOMEZ	111	S1	0.19610278986409	0.707752796145851	446.5	421.5	0.944008958566629
HOMEZ	111	G1/S	1	1	421.5	421.5	1
HOMEZ	111	G2/M	1	1	554.5	421.5	0.76014427412083
HOMEZ	111	lG1	1	1	398.5	421.5	1.05771643663739
HOMEZ	111	S2	0.0654067114918407	0.278834517715552	579	421.5	0.727979274611399
HOXB6	11	M	1	1	432.5	421.5	0.974566473988439
HOXB6	11	G2	0.473229357881167	1	583.5	421.5	0.722365038560411
HOXB6	11	eG1	1	1	399	421.5	1.05639097744361
HOXB6	11	S1	0.112470912336777	0.449137402993196	446.5	421.5	0.944008958566629
HOXB6	11	G1/S	0.999999999999999	1	421.5	421.5	1
HOXB6	11	G2/M	0.11403319444264	0.452566462874525	554.5	421.5	0.76014427412083
HOXB6	11	lG1	1	1	398.5	421.5	1.05771643663739
HOXB6	11	S2	1	1	579	421.5	0.727979274611399
HSF4	214	M	1	1	432.5	406.75	0.940462427745665
HSF4	214	G2	0.000240484633444408	0.00155082070217145	312	406.75	1.3036858974359
HSF4	214	eG1	1	1	399	406.75	1.01942355889724
HSF4	214	S1	1	1	446.5	406.75	0.910974244120941
HSF4	214	G1/S	1	1	421.5	406.75	0.965005931198102
HSF4	214	G2/M	0.280932807358423	0.949194251245056	554.5	406.75	0.733543733092876
HSF4	214	lG1	1	1	398.5	406.75	1.0207026348808
HSF4	214	S2	0.0013447883799386	0.00769558179222521	330	406.75	1.23257575757576
ID3	5130	M	0.999999999999999	1	432.5	397.5	0.919075144508671
ID3	5130	G2	3.82887528332853e-16	1.02189142015558e-14	117	397.5	3.3974358974359
ID3	5130	eG1	0.999999999999999	1	399	397.5	0.996240601503759
ID3	5130	S1	0.999999999999999	1	446.5	397.5	0.890257558790594
ID3	5130	G1/S	0.999999999999999	1	421.5	397.5	0.943060498220641
ID3	5130	G2/M	1.36274756025784e-09	1.56814719252858e-08	133	397.5	2.98872180451128
ID3	5130	lG1	0.999999999999999	1	398.5	397.5	0.997490589711418
ID3	5130	S2	1.76648349192208e-13	3.33949498234794e-12	101	397.5	3.93564356435644
IFI16	24	M	1	1	432.5	421.5	0.974566473988439
IFI16	24	G2	1	1	583.5	421.5	0.722365038560411
IFI16	24	eG1	1	1	399	421.5	1.05639097744361
IFI16	24	S1	0.131823475406605	0.512136217604131	446.5	421.5	0.944008958566629
IFI16	24	G1/S	1	1	421.5	421.5	1
IFI16	24	G2/M	0.0366772174903994	0.16617238623325	554.5	421.5	0.76014427412083
IFI16	24	lG1	1	1	398.5	421.5	1.05771643663739
IFI16	24	S2	1	1	579	421.5	0.727979274611399
IKZF1	7646	M	0.000254796154947128	0.00163316364906575	37	318.25	8.60135135135135
IKZF1	7646	G2	1.23331388143657e-09	1.43480032507054e-08	214	318.25	1.48714953271028
IKZF1	7646	eG1	1	1	399	318.25	0.797619047619048
IKZF1	7646	S1	1	1	446.5	318.25	0.712765957446808
IKZF1	7646	G1/S	1	1	421.5	318.25	0.755041518386714
IKZF1	7646	G2/M	3.84957762219733e-16	1.02311786846015e-14	51	318.25	6.24019607843137
IKZF1	7646	lG1	1	1	398.5	318.25	0.79861982434128
IKZF1	7646	S2	6.8638986597073e-07	5.73677424821853e-06	239	318.25	1.331589958159
ILF3	25	M	1	1	432.5	421.5	0.974566473988439
ILF3	25	G2	1	1	583.5	421.5	0.722365038560411
ILF3	25	eG1	1	1	399	421.5	1.05639097744361
ILF3	25	S1	1	1	446.5	421.5	0.944008958566629
ILF3	25	G1/S	1	1	421.5	421.5	1
ILF3	25	G2/M	1	1	554.5	421.5	0.76014427412083
ILF3	25	lG1	1	1	398.5	421.5	1.05771643663739
ILF3	25	S2	0.0262013642270489	0.122196083384886	579	421.5	0.727979274611399
ILK	16	M	0.476648003302311	1	432.5	421.5	0.974566473988439
ILK	16	G2	0.228312983229504	0.805057254800698	583.5	421.5	0.722365038560411
ILK	16	eG1	1	1	399	421.5	1.05639097744361
ILK	16	S1	0.207011756770708	0.740949598716366	446.5	421.5	0.944008958566629
ILK	16	G1/S	1	1	421.5	421.5	1
ILK	16	G2/M	1	1	554.5	421.5	0.76014427412083
ILK	16	lG1	0.364586221851721	1	398.5	421.5	1.05771643663739
ILK	16	S2	1	1	579	421.5	0.727979274611399
IRF1	1701	M	1	1	432.5	406.75	0.940462427745665
IRF1	1701	G2	0.000493918372976881	0.00302834894319416	327	406.75	1.24388379204893
IRF1	1701	eG1	1	1	399	406.75	1.01942355889724
IRF1	1701	S1	1	1	446.5	406.75	0.910974244120941
IRF1	1701	G1/S	1	1	421.5	406.75	0.965005931198102
IRF1	1701	G2/M	1	1	554.5	406.75	0.733543733092876
IRF1	1701	lG1	1	1	398.5	406.75	1.0207026348808
IRF1	1701	S2	0.000520188318637783	0.00317409817481959	316	406.75	1.2871835443038
IRF2	3313	M	1	1	432.5	397.5	0.919075144508671
IRF2	3313	G2	1.30986997100639e-09	1.51278073742411e-08	215	397.5	1.84883720930233
IRF2	3313	eG1	1	1	399	397.5	0.996240601503759
IRF2	3313	S1	0.999999999999999	1	446.5	397.5	0.890257558790594
IRF2	3313	G1/S	1	1	421.5	397.5	0.943060498220641
IRF2	3313	G2/M	0.000322549743336871	0.00202855046502555	254	397.5	1.56496062992126
IRF2	3313	lG1	1	1	398.5	397.5	0.997490589711418
IRF2	3313	S2	6.91344263618554e-07	5.77058970105789e-06	240	397.5	1.65625
IRF9	727	M	1	1	432.5	416.25	0.96242774566474
IRF9	727	G2	8.56984420324678e-08	7.94681027431001e-07	246	416.25	1.69207317073171
IRF9	727	eG1	0.999999999999999	1	399	416.25	1.04323308270677
IRF9	727	S1	1	1	446.5	416.25	0.932250839865622
IRF9	727	G1/S	0.999999999999999	1	421.5	416.25	0.987544483985765
IRF9	727	G2/M	0.308596013442526	1	554.5	416.25	0.750676284941389
IRF9	727	lG1	0.999999999999999	1	398.5	416.25	1.04454203262233
IRF9	727	S2	0.274933451977369	0.934891481242103	579	416.25	0.718911917098446
JUN	6065	M	0.999999999999999	1	432.5	397.5	0.919075144508671
JUN	6065	G2	2.42981035909469e-21	1.29698784882097e-19	71	397.5	5.59859154929577
JUN	6065	eG1	0.999999999999999	1	399	397.5	0.996240601503759
JUN	6065	S1	0.999999999999999	1	446.5	397.5	0.890257558790594
JUN	6065	G1/S	1	1	421.5	397.5	0.943060498220641
JUN	6065	G2/M	6.32462155683547e-15	1.43478557603639e-13	62	397.5	6.41129032258065
JUN	6065	lG1	1	1	398.5	397.5	0.997490589711418
JUN	6065	S2	1.52742906802396e-16	4.27410988550142e-15	59	397.5	6.73728813559322
JUNB	2774	M	1	1	432.5	397.5	0.919075144508671
JUNB	2774	G2	7.74552426463917e-09	8.19992835483133e-08	223	397.5	1.78251121076233
JUNB	2774	eG1	1	1	399	397.5	0.996240601503759
JUNB	2774	S1	1	1	446.5	397.5	0.890257558790594
JUNB	2774	G1/S	1	1	421.5	397.5	0.943060498220641
JUNB	2774	G2/M	1.68589452497775e-06	1.35383084989364e-05	192	397.5	2.0703125
JUNB	2774	lG1	1	1	398.5	397.5	0.997490589711418
JUNB	2774	S2	3.76436595404448e-08	3.6843224252836e-07	206	397.5	1.92961165048544
JUND	8510	M	0.241954622553696	0.846774524771942	432.5	397.5	0.919075144508671
JUND	8510	G2	6.2503165104408e-26	6.30190642449523e-24	43	397.5	9.24418604651163
JUND	8510	eG1	1	1	399	397.5	0.996240601503759
JUND	8510	S1	0.0778126853998023	0.326248302085508	446.5	397.5	0.890257558790594
JUND	8510	G1/S	1	1	421.5	397.5	0.943060498220641
JUND	8510	G2/M	1.10882082739255e-16	3.21608671031849e-15	47	397.5	8.45744680851064
JUND	8510	lG1	1	1	398.5	397.5	0.997490589711418
JUND	8510	S2	2.73130232404671e-12	4.37008371847473e-11	123	397.5	3.23170731707317
KAT2B	461	M	1	1	432.5	406.75	0.940462427745665
KAT2B	461	G2	1.2231119264877e-05	8.98174214687849e-05	294	406.75	1.38350340136054
KAT2B	461	eG1	1	1	399	406.75	1.01942355889724
KAT2B	461	S1	1	1	446.5	406.75	0.910974244120941
KAT2B	461	G1/S	1	1	421.5	406.75	0.965005931198102
KAT2B	461	G2/M	0.343165495085156	1	554.5	406.75	0.733543733092876
KAT2B	461	lG1	1	1	398.5	406.75	1.0207026348808
KAT2B	461	S2	0.00207089330569016	0.0115591513864182	335	406.75	1.21417910447761
KAT7	4309	M	1	1	432.5	397.5	0.919075144508671
KAT7	4309	G2	5.92363793340975e-13	1.05103207131337e-11	158	397.5	2.51582278481013
KAT7	4309	eG1	1	1	399	397.5	0.996240601503759
KAT7	4309	S1	1	1	446.5	397.5	0.890257558790594
KAT7	4309	G1/S	1	1	421.5	397.5	0.943060498220641
KAT7	4309	G2/M	3.09169279686118e-08	3.08780387510412e-07	149	397.5	2.66778523489933
KAT7	4309	lG1	1	1	398.5	397.5	0.997490589711418
KAT7	4309	S2	1.654753408928e-10	2.1191519462723e-09	156	397.5	2.54807692307692
KAT8	304	M	1	1	432.5	421.5	0.974566473988439
KAT8	304	G2	0.377828104247533	1	583.5	421.5	0.722365038560411
KAT8	304	eG1	1	1	399	421.5	1.05639097744361
KAT8	304	S1	1	1	446.5	421.5	0.944008958566629
KAT8	304	G1/S	1	1	421.5	421.5	1
KAT8	304	G2/M	1	1	554.5	421.5	0.76014427412083
KAT8	304	lG1	1	1	398.5	421.5	1.05771643663739
KAT8	304	S2	0.0181391711137585	0.0861410034890522	579	421.5	0.727979274611399
KDM1A	5453	M	3.17067716292004e-06	2.47118298636418e-05	17	322.75	18.9852941176471
KDM1A	5453	G2	1.37282682549412e-08	1.42022736083691e-07	228	322.75	1.4155701754386
KDM1A	5453	eG1	1	1	399	322.75	0.808897243107769
KDM1A	5453	S1	1	1	446.5	322.75	0.722844344904815
KDM1A	5453	G1/S	1	1	421.5	322.75	0.765717674970344
KDM1A	5453	G2/M	5.67470688238737e-13	1.0153729047021e-11	76	322.75	4.24671052631579
KDM1A	5453	lG1	1	1	398.5	322.75	0.8099121706399
KDM1A	5453	S2	1.64498149975024e-06	1.32432477647827e-05	248	322.75	1.30141129032258
KDM2B	1326	M	0.0176952688290561	0.0843846453469701	432.5	421.5	0.974566473988439
KDM2B	1326	G2	0.287604425558628	0.966083189396301	583.5	421.5	0.722365038560411
KDM2B	1326	eG1	1	1	399	421.5	1.05639097744361
KDM2B	1326	S1	1	1	446.5	421.5	0.944008958566629
KDM2B	1326	G1/S	0.834756404892654	1	421.5	421.5	1
KDM2B	1326	G2/M	0.0145178821814653	0.0700741547239116	554.5	421.5	0.76014427412083
KDM2B	1326	lG1	1	1	398.5	421.5	1.05771643663739
KDM2B	1326	S2	0.0455148987056156	0.201752014360133	579	421.5	0.727979274611399
KDM4B	4488	M	0.327736229974953	1	432.5	397.5	0.919075144508671
KDM4B	4488	G2	1.96489417462406e-10	2.48131367737814e-09	195	397.5	2.03846153846154
KDM4B	4488	eG1	1	1	399	397.5	0.996240601503759
KDM4B	4488	S1	1	1	446.5	397.5	0.890257558790594
KDM4B	4488	G1/S	1	1	421.5	397.5	0.943060498220641
KDM4B	4488	G2/M	5.12408503828675e-05	0.000354555426614351	226	397.5	1.75884955752212
KDM4B	4488	lG1	1	1	398.5	397.5	0.997490589711418
KDM4B	4488	S2	7.46672836144392e-12	1.11334879229793e-10	135	397.5	2.94444444444444
KDM5B	9184	M	0.00114062744401746	0.00660461761567812	47	397.5	8.45744680851064
KDM5B	9184	G2	2.46106165123688e-28	3.55287809287652e-26	34	397.5	11.6911764705882
KDM5B	9184	eG1	1	1	399	397.5	0.996240601503759
KDM5B	9184	S1	0.000908489446404518	0.00533338721216404	67	397.5	5.93283582089552
KDM5B	9184	G1/S	0.0887273813092242	0.368123008540949	421.5	397.5	0.943060498220641
KDM5B	9184	G2/M	3.14769171137303e-17	9.99706887532073e-16	39	397.5	10.1923076923077
KDM5B	9184	lG1	1	1	398.5	397.5	0.997490589711418
KDM5B	9184	S2	2.94191314295249e-25	2.66957604057631e-23	14	397.5	28.3928571428571
KHSRP	1017	M	1	1	432.5	416.25	0.96242774566474
KHSRP	1017	G2	0.157875009189557	0.590242529942357	583.5	416.25	0.713367609254499
KHSRP	1017	eG1	1	1	399	416.25	1.04323308270677
KHSRP	1017	S1	0.344585510691823	1	446.5	416.25	0.932250839865622
KHSRP	1017	G1/S	1	1	421.5	416.25	0.987544483985765
KHSRP	1017	G2/M	1	1	554.5	416.25	0.750676284941389
KHSRP	1017	lG1	1	1	398.5	416.25	1.04454203262233
KHSRP	1017	S2	0.000782649355266596	0.00464615766790039	321	416.25	1.29672897196262
KLF1	5165	M	0.00442535235199219	0.0233083234990501	63	397.5	6.30952380952381
KLF1	5165	G2	2.39928258879507e-08	2.41143085506745e-07	235	397.5	1.69148936170213
KLF1	5165	eG1	1	1	399	397.5	0.996240601503759
KLF1	5165	S1	1	1	446.5	397.5	0.890257558790594
KLF1	5165	G1/S	1	1	421.5	397.5	0.943060498220641
KLF1	5165	G2/M	1.60698679846536e-05	0.000116791534826682	216	397.5	1.84027777777778
KLF1	5165	lG1	1	1	398.5	397.5	0.997490589711418
KLF1	5165	S2	0.000565944232532603	0.00344007441631301	317	397.5	1.25394321766562
KLF10	402	M	0.00866850003962135	0.0437697235704887	68	421.5	6.19852941176471
KLF10	402	G2	1	1	583.5	421.5	0.722365038560411
KLF10	402	eG1	1	1	399	421.5	1.05639097744361
KLF10	402	S1	1	1	446.5	421.5	0.944008958566629
KLF10	402	G1/S	1	1	421.5	421.5	1
KLF10	402	G2/M	0.0317692936004999	0.145808202998826	554.5	421.5	0.76014427412083
KLF10	402	lG1	1	1	398.5	421.5	1.05771643663739
KLF10	402	S2	1	1	579	421.5	0.727979274611399
KLF12	2479	M	1	1	432.5	416.25	0.96242774566474
KLF12	2479	G2	0.000446071973911923	0.00275627351973593	323	416.25	1.28869969040248
KLF12	2479	eG1	1	1	399	416.25	1.04323308270677
KLF12	2479	S1	0.0921827150000292	0.379484514374715	446.5	416.25	0.932250839865622
KLF12	2479	G1/S	1	1	421.5	416.25	0.987544483985765
KLF12	2479	G2/M	0.374726023473817	1	554.5	416.25	0.750676284941389
KLF12	2479	lG1	1	1	398.5	416.25	1.04454203262233
KLF12	2479	S2	0.0342066238660791	0.156092295113028	579	416.25	0.718911917098446
KLF13	4355	M	0.0741227343861217	0.312012994579619	432.5	397.5	0.919075144508671
KLF13	4355	G2	4.76476977064567e-20	2.2091837651928e-18	80	397.5	4.96875
KLF13	4355	eG1	0.999999999999999	1	399	397.5	0.996240601503759
KLF13	4355	S1	0.999999999999999	1	446.5	397.5	0.890257558790594
KLF13	4355	G1/S	0.999999999999999	1	421.5	397.5	0.943060498220641
KLF13	4355	G2/M	4.79973369656507e-06	3.66441207218525e-05	206	397.5	1.92961165048544
KLF13	4355	lG1	0.999999999999999	1	398.5	397.5	0.997490589711418
KLF13	4355	S2	1.24930327813821e-14	2.72700151983983e-13	82	397.5	4.84756097560976
KLF14	1258	M	9.51617665097889e-07	7.82989042577952e-06	13	421.5	32.4230769230769
KLF14	1258	G2	1	1	583.5	421.5	0.722365038560411
KLF14	1258	eG1	0.00320950967914865	0.0173357189472383	1	421.5	421.5
KLF14	1258	S1	1	1	446.5	421.5	0.944008958566629
KLF14	1258	G1/S	0.999999999999999	1	421.5	421.5	1
KLF14	1258	G2/M	0.148011655611921	0.560292036023195	554.5	421.5	0.76014427412083
KLF14	1258	lG1	1	1	398.5	421.5	1.05771643663739
KLF14	1258	S2	1	1	579	421.5	0.727979274611399
KLF15	7403	M	0.174434389655894	0.640837040540336	432.5	361.75	0.836416184971098
KLF15	7403	G2	0.000324738140640662	0.00204029344149306	318	361.75	1.1375786163522
KLF15	7403	eG1	0.999999999999999	1	399	361.75	0.906641604010025
KLF15	7403	S1	0.00173031410768269	0.00973512419132015	74	361.75	4.88851351351351
KLF15	7403	G1/S	8.88160544446627e-10	1.04280883148336e-08	10	361.75	36.175
KLF15	7403	G2/M	3.24614236690472e-07	2.80537364824201e-06	174	361.75	2.07902298850575
KLF15	7403	lG1	0.999999999999999	1	398.5	361.75	0.907779171894605
KLF15	7403	S2	0.00109061808305014	0.00634977641020576	326	361.75	1.10966257668712
KLF16	2536	M	0.0906697227826763	0.374713128897567	432.5	397.5	0.919075144508671
KLF16	2536	G2	6.76135166489357e-07	5.6659770152248e-06	267	397.5	1.48876404494382
KLF16	2536	eG1	1	1	399	397.5	0.996240601503759
KLF16	2536	S1	1	1	446.5	397.5	0.890257558790594
KLF16	2536	G1/S	1	1	421.5	397.5	0.943060498220641
KLF16	2536	G2/M	1.27828678035918e-05	9.34370267990968e-05	213	397.5	1.86619718309859
KLF16	2536	lG1	1	1	398.5	397.5	0.997490589711418
KLF16	2536	S2	5.15554831007572e-05	0.0003563443184505	287	397.5	1.38501742160279
KLF6	1892	M	1	1	432.5	397.5	0.919075144508671
KLF6	1892	G2	7.75403210080878e-10	9.20628259894157e-09	211	397.5	1.88388625592417
KLF6	1892	eG1	1	1	399	397.5	0.996240601503759
KLF6	1892	S1	1	1	446.5	397.5	0.890257558790594
KLF6	1892	G1/S	1	1	421.5	397.5	0.943060498220641
KLF6	1892	G2/M	0.000174682030574487	0.00114271911247079	241	397.5	1.649377593361
KLF6	1892	lG1	1	1	398.5	397.5	0.997490589711418
KLF6	1892	S2	6.10962305647849e-07	5.16755334950084e-06	235	397.5	1.69148936170213
KLF7	18	M	1	1	432.5	421.5	0.974566473988439
KLF7	18	G2	0.271153789161604	0.924513617152179	583.5	421.5	0.722365038560411
KLF7	18	eG1	1	1	399	421.5	1.05639097744361
KLF7	18	S1	1	1	446.5	421.5	0.944008958566629
KLF7	18	G1/S	1	1	421.5	421.5	1
KLF7	18	G2/M	1	1	554.5	421.5	0.76014427412083
KLF7	18	lG1	0.399625353472827	1	398.5	421.5	1.05771643663739
KLF7	18	S2	1	1	579	421.5	0.727979274611399
L3MBTL2	10354	M	0.00274283065155058	0.0149935114446207	57	154.5	2.71052631578947
L3MBTL2	10354	G2	4.58933942736779e-14	9.34342437264109e-13	142	154.5	1.08802816901408
L3MBTL2	10354	eG1	1	1	399	154.5	0.387218045112782
L3MBTL2	10354	S1	4.85840364319304e-09	5.24839794924527e-08	24	154.5	6.4375
L3MBTL2	10354	G1/S	1.73126856986597e-06	1.38851236815513e-05	24	154.5	6.4375
L3MBTL2	10354	G2/M	4.71086035041194e-18	1.70990771118952e-16	31	154.5	4.98387096774194
L3MBTL2	10354	lG1	1	1	398.5	154.5	0.387703889585947
L3MBTL2	10354	S2	7.06767694371787e-10	8.43869998994284e-09	167	154.5	0.925149700598802
LARP7	2253	M	1	1	432.5	406.75	0.940462427745665
LARP7	2253	G2	1.9745510974397e-08	2.00677577134992e-07	233	406.75	1.74570815450644
LARP7	2253	eG1	1	1	399	406.75	1.01942355889724
LARP7	2253	S1	1	1	446.5	406.75	0.910974244120941
LARP7	2253	G1/S	1	1	421.5	406.75	0.965005931198102
LARP7	2253	G2/M	0.0089215212622637	0.0449045190633114	313	406.75	1.29952076677316
LARP7	2253	lG1	1	1	398.5	406.75	1.0207026348808
LARP7	2253	S2	5.75591172109025e-05	0.000396976669406789	288	406.75	1.41232638888889
LCOR	5339	M	1	1	432.5	397.5	0.919075144508671
LCOR	5339	G2	2.51452851518687e-17	8.06681067094294e-16	103	397.5	3.85922330097087
LCOR	5339	eG1	1	1	399	397.5	0.996240601503759
LCOR	5339	S1	0.0930887444203485	0.382718255377381	446.5	397.5	0.890257558790594
LCOR	5339	G1/S	1	1	421.5	397.5	0.943060498220641
LCOR	5339	G2/M	2.95696801943759e-09	3.25522718534967e-08	139	397.5	2.85971223021583
LCOR	5339	lG1	1	1	398.5	397.5	0.997490589711418
LCOR	5339	S2	1.93314301060423e-15	4.63370732202191e-14	74	397.5	5.37162162162162
LEF1	3548	M	0.121675323330825	0.477087440615678	432.5	397.5	0.919075144508671
LEF1	3548	G2	4.03174041329914e-14	8.31481009911564e-13	140	397.5	2.83928571428571
LEF1	3548	eG1	1	1	399	397.5	0.996240601503759
LEF1	3548	S1	1	1	446.5	397.5	0.890257558790594
LEF1	3548	G1/S	1	1	421.5	397.5	0.943060498220641
LEF1	3548	G2/M	6.37708971298679e-10	7.64288185979096e-09	127	397.5	3.12992125984252
LEF1	3548	lG1	1	1	398.5	397.5	0.997490589711418
LEF1	3548	S2	8.53317747718824e-12	1.26346721060839e-10	138	397.5	2.8804347826087
MAFF	1847	M	1	1	432.5	416.25	0.96242774566474
MAFF	1847	G2	0.000769244354078901	0.0045751312145217	330	416.25	1.26136363636364
MAFF	1847	eG1	1	1	399	416.25	1.04323308270677
MAFF	1847	S1	1	1	446.5	416.25	0.932250839865622
MAFF	1847	G1/S	1	1	421.5	416.25	0.987544483985765
MAFF	1847	G2/M	0.148123738120128	0.56038236125018	554.5	416.25	0.750676284941389
MAFF	1847	lG1	1	1	398.5	416.25	1.04454203262233
MAFF	1847	S2	0.00857774000514848	0.0434149836754606	358	416.25	1.1627094972067
MAFG	1993	M	1	1	432.5	416.25	0.96242774566474
MAFG	1993	G2	0.529174764358105	1	583.5	416.25	0.713367609254499
MAFG	1993	eG1	1	1	399	416.25	1.04323308270677
MAFG	1993	S1	1	1	446.5	416.25	0.932250839865622
MAFG	1993	G1/S	1	1	421.5	416.25	0.987544483985765
MAFG	1993	G2/M	1	1	554.5	416.25	0.750676284941389
MAFG	1993	lG1	1	1	398.5	416.25	1.04454203262233
MAFG	1993	S2	0.00261181044996968	0.0143887423922007	339	416.25	1.22787610619469
MAFK	2214	M	1	1	432.5	406.75	0.940462427745665
MAFK	2214	G2	1.85773069132978e-05	0.000134399833158619	296	406.75	1.37415540540541
MAFK	2214	eG1	1	1	399	406.75	1.01942355889724
MAFK	2214	S1	1	1	446.5	406.75	0.910974244120941
MAFK	2214	G1/S	1	1	421.5	406.75	0.965005931198102
MAFK	2214	G2/M	0.00229976723838794	0.0127805087473668	287	406.75	1.41724738675958
MAFK	2214	lG1	1	1	398.5	406.75	1.0207026348808
MAFK	2214	S2	0.000102500001356749	0.000688245252238975	292	406.75	1.39297945205479
MAX	11629	M	0.000100951707173076	0.000678566395728443	31	49	1.58064516129032
MAX	11629	G2	3.94062431144782e-22	2.33933136694547e-20	67	49	0.73134328358209
MAX	11629	eG1	1	1	399	49	0.12280701754386
MAX	11629	S1	6.95016517154033e-15	1.5710836003425e-13	9	49	5.44444444444444
MAX	11629	G1/S	1.69891406185074e-09	1.93050127385973e-08	12	49	4.08333333333333
MAX	11629	G2/M	1.14778187353945e-21	6.56820762227259e-20	16	49	3.0625
MAX	11629	lG1	1	1	398.5	49	0.122961104140527
MAX	11629	S2	5.23255934634048e-15	1.19989952952905e-13	78	49	0.628205128205128
MAZ	11849	M	3.51753519054683e-05	0.000247709351777755	23	62.5	2.71739130434783
MAZ	11849	G2	8.39333173076123e-19	3.37433184517692e-17	88	62.5	0.710227272727273
MAZ	11849	eG1	1	1	399	62.5	0.156641604010025
MAZ	11849	S1	2.80772137079573e-09	3.10167759083382e-08	23	62.5	2.71739130434783
MAZ	11849	G1/S	3.41643139349908e-08	3.36452282348933e-07	16	62.5	3.90625
MAZ	11849	G2/M	2.38657667307345e-17	7.77412052685259e-16	37	62.5	1.68918918918919
MAZ	11849	lG1	1	1	398.5	62.5	0.156838143036386
MAZ	11849	S2	1.33104850775321e-09	1.53445011274925e-08	172	62.5	0.363372093023256
MBD1	29	M	0.0264248983950771	0.122967732311743	432.5	421.5	0.974566473988439
MBD1	29	G2	1	1	583.5	421.5	0.722365038560411
MBD1	29	eG1	1	1	399	421.5	1.05639097744361
MBD1	29	S1	1	1	446.5	421.5	0.944008958566629
MBD1	29	G1/S	0.0397573541752865	0.178851780255963	421.5	421.5	1
MBD1	29	G2/M	1	1	554.5	421.5	0.76014427412083
MBD1	29	lG1	1	1	398.5	421.5	1.05771643663739
MBD1	29	S2	1	1	579	421.5	0.727979274611399
MBD2	7052	M	1	1	432.5	397.5	0.919075144508671
MBD2	7052	G2	1.96748140500399e-28	2.94660311641833e-26	32.5	397.5	12.2307692307692
MBD2	7052	eG1	1	1	399	397.5	0.996240601503759
MBD2	7052	S1	0.0620437837372194	0.266826076031698	446.5	397.5	0.890257558790594
MBD2	7052	G1/S	1	1	421.5	397.5	0.943060498220641
MBD2	7052	G2/M	1.02088631708538e-12	1.7478894571769e-11	84	397.5	4.73214285714286
MBD2	7052	lG1	1	1	398.5	397.5	0.997490589711418
MBD2	7052	S2	8.34003284816952e-17	2.48713092260905e-15	54	397.5	7.36111111111111
MCM2	24	M	0.245901067341137	0.85822174711588	432.5	421.5	0.974566473988439
MCM2	24	G2	1	1	583.5	421.5	0.722365038560411
MCM2	24	eG1	0.00825849123093938	0.0418993101429129	3	421.5	140.5
MCM2	24	S1	1	1	446.5	421.5	0.944008958566629
MCM2	24	G1/S	1	1	421.5	421.5	1
MCM2	24	G2/M	1	1	554.5	421.5	0.76014427412083
MCM2	24	lG1	1	1	398.5	421.5	1.05771643663739
MCM2	24	S2	1	1	579	421.5	0.727979274611399
MCM3	57	M	1	1	432.5	421.5	0.974566473988439
MCM3	57	G2	0.13774203010618	0.528343825624672	583.5	421.5	0.722365038560411
MCM3	57	eG1	1	1	399	421.5	1.05639097744361
MCM3	57	S1	1	1	446.5	421.5	0.944008958566629
MCM3	57	G1/S	1	1	421.5	421.5	1
MCM3	57	G2/M	1	1	554.5	421.5	0.76014427412083
MCM3	57	lG1	1	1	398.5	421.5	1.05771643663739
MCM3	57	S2	1	1	579	421.5	0.727979274611399
MCM7	36	M	1	1	432.5	421.5	0.974566473988439
MCM7	36	G2	1	1	583.5	421.5	0.722365038560411
MCM7	36	eG1	1	1	399	421.5	1.05639097744361
MCM7	36	S1	1	1	446.5	421.5	0.944008958566629
MCM7	36	G1/S	1	1	421.5	421.5	1
MCM7	36	G2/M	0.124030382086278	0.485422666057943	554.5	421.5	0.76014427412083
MCM7	36	lG1	1	1	398.5	421.5	1.05771643663739
MCM7	36	S2	0.0236968426034631	0.111168644178137	579	421.5	0.727979274611399
MECOM	128	M	1	1	432.5	421.5	0.974566473988439
MECOM	128	G2	0.331496573189831	1	583.5	421.5	0.722365038560411
MECOM	128	eG1	0.999999999999999	1	399	421.5	1.05639097744361
MECOM	128	S1	0.228386834564052	0.805057254800698	446.5	421.5	0.944008958566629
MECOM	128	G1/S	1	1	421.5	421.5	1
MECOM	128	G2/M	0.230575962711356	0.811872791098966	554.5	421.5	0.76014427412083
MECOM	128	lG1	1	1	398.5	421.5	1.05771643663739
MECOM	128	S2	0.390902575190993	1	579	421.5	0.727979274611399
MEF2A	928	M	0.999999999999999	1	432.5	406.75	0.940462427745665
MEF2A	928	G2	0.000517722127981655	0.00316208745859564	329	406.75	1.23632218844985
MEF2A	928	eG1	0.999999999999999	1	399	406.75	1.01942355889724
MEF2A	928	S1	0.999999999999999	1	446.5	406.75	0.910974244120941
MEF2A	928	G1/S	1	1	421.5	406.75	0.965005931198102
MEF2A	928	G2/M	0.00240169887088268	0.0132888425329676	289	406.75	1.40743944636678
MEF2A	928	lG1	0.999999999999999	1	398.5	406.75	1.0207026348808
MEF2A	928	S2	2.30265598539801e-07	2.03427966888013e-06	225	406.75	1.80777777777778
MEF2D	1968	M	1	1	432.5	406.75	0.940462427745665
MEF2D	1968	G2	4.18977635235644e-06	3.21967940922558e-05	281	406.75	1.44750889679715
MEF2D	1968	eG1	1	1	399	406.75	1.01942355889724
MEF2D	1968	S1	1	1	446.5	406.75	0.910974244120941
MEF2D	1968	G1/S	1	1	421.5	406.75	0.965005931198102
MEF2D	1968	G2/M	0.00285869705675615	0.0155866469566653	293	406.75	1.3882252559727
MEF2D	1968	lG1	1	1	398.5	406.75	1.0207026348808
MEF2D	1968	S2	2.77982107435005e-08	2.78508256534251e-07	202	406.75	2.01361386138614
MEIS2	6468	M	1	1	432.5	397.5	0.919075144508671
MEIS2	6468	G2	9.29925665169978e-10	1.08983170205899e-08	212	397.5	1.875
MEIS2	6468	eG1	1	1	399	397.5	0.996240601503759
MEIS2	6468	S1	1	1	446.5	397.5	0.890257558790594
MEIS2	6468	G1/S	1	1	421.5	397.5	0.943060498220641
MEIS2	6468	G2/M	9.06465906085158e-07	7.46805633651481e-06	186	397.5	2.13709677419355
MEIS2	6468	lG1	1	1	398.5	397.5	0.997490589711418
MEIS2	6468	S2	5.92071779105535e-12	8.93311149852342e-11	134	397.5	2.96641791044776
MGA	7422	M	0.404878510848475	1	432.5	397.5	0.919075144508671
MGA	7422	G2	0.0288527358741023	0.133289147834398	583.5	397.5	0.681233933161954
MGA	7422	eG1	0.999999999999999	1	399	397.5	0.996240601503759
MGA	7422	S1	1.56833710730645e-07	1.41105910844342e-06	36	397.5	11.0416666666667
MGA	7422	G1/S	2.94336990895899e-08	2.94429695459961e-07	15	397.5	26.5
MGA	7422	G2/M	0.223660746177142	0.792355303802124	554.5	397.5	0.716862037871957
MGA	7422	lG1	0.999999999999999	1	398.5	397.5	0.997490589711418
MGA	7422	S2	7.41918025372637e-07	6.16034417930326e-06	243	397.5	1.6358024691358
MIER1	2130	M	0.01313581577088	0.0641342826876479	432.5	406.75	0.940462427745665
MIER1	2130	G2	1.4734736448363e-06	1.19077666564887e-05	272	406.75	1.49540441176471
MIER1	2130	eG1	1	1	399	406.75	1.01942355889724
MIER1	2130	S1	1	1	446.5	406.75	0.910974244120941
MIER1	2130	G1/S	1	1	421.5	406.75	0.965005931198102
MIER1	2130	G2/M	9.98281683619282e-06	7.42515837745864e-05	209	406.75	1.94617224880383
MIER1	2130	lG1	1	1	398.5	406.75	1.0207026348808
MIER1	2130	S2	0.159826925176535	0.596837524233596	579	406.75	0.702504317789292
MITF	4407	M	1	1	432.5	397.5	0.919075144508671
MITF	4407	G2	1.96466330809865e-12	3.22468768295675e-11	163	397.5	2.43865030674847
MITF	4407	eG1	1	1	399	397.5	0.996240601503759
MITF	4407	S1	1	1	446.5	397.5	0.890257558790594
MITF	4407	G1/S	1	1	421.5	397.5	0.943060498220641
MITF	4407	G2/M	1.4582285649169e-08	1.50367984486237e-07	145	397.5	2.74137931034483
MITF	4407	lG1	1	1	398.5	397.5	0.997490589711418
MITF	4407	S2	1.66853451610395e-08	1.71220213995029e-07	198	397.5	2.00757575757576
MLLT1	6306	M	1	1	432.5	397.5	0.919075144508671
MLLT1	6306	G2	1.41277012774896e-20	6.95652391586154e-19	76	397.5	5.23026315789474
MLLT1	6306	eG1	1	1	399	397.5	0.996240601503759
MLLT1	6306	S1	1	1	446.5	397.5	0.890257558790594
MLLT1	6306	G1/S	1	1	421.5	397.5	0.943060498220641
MLLT1	6306	G2/M	1.81883591125119e-10	2.31527970105562e-09	123	397.5	3.23170731707317
MLLT1	6306	lG1	1	1	398.5	397.5	0.997490589711418
MLLT1	6306	S2	1.63006255235331e-17	5.50753049603629e-16	48	397.5	8.28125
MLX	1166	M	0.999999999999999	1	432.5	406.75	0.940462427745665
MLX	1166	G2	0.00025448392472344	0.0016328099897407	314	406.75	1.2953821656051
MLX	1166	eG1	0.999999999999999	1	399	406.75	1.01942355889724
MLX	1166	S1	0.0238795045386822	0.111860333945213	446.5	406.75	0.910974244120941
MLX	1166	G1/S	0.999999999999999	1	421.5	406.75	0.965005931198102
MLX	1166	G2/M	0.453787626806893	1	554.5	406.75	0.733543733092876
MLX	1166	lG1	0.999999999999999	1	398.5	406.75	1.0207026348808
MLX	1166	S2	5.40283961009339e-07	4.60655532930379e-06	233	406.75	1.74570815450644
MNT	10395	M	0.00431878650642681	0.0228037671561289	62	220.75	3.56048387096774
MNT	10395	G2	3.88969688220679e-35	1.64715697305183e-32	14	220.75	15.7678571428571
MNT	10395	eG1	0.999999999999999	1	399	220.75	0.553258145363409
MNT	10395	S1	1.63931921693247e-05	0.000119005207610915	44	220.75	5.01704545454545
MNT	10395	G1/S	0.999999999999999	1	421.5	220.75	0.523724792408066
MNT	10395	G2/M	1.73494909483556e-21	9.66701460561008e-20	18	220.75	12.2638888888889
MNT	10395	lG1	0.999999999999999	1	398.5	220.75	0.553952321204517
MNT	10395	S2	1.86637750036486e-21	1.03088955498414e-19	23	220.75	9.59782608695652
MTA1	4296	M	1	1	432.5	397.5	0.919075144508671
MTA1	4296	G2	9.22266627727656e-11	1.21503947392192e-09	187	397.5	2.12566844919786
MTA1	4296	eG1	1	1	399	397.5	0.996240601503759
MTA1	4296	S1	1	1	446.5	397.5	0.890257558790594
MTA1	4296	G1/S	1	1	421.5	397.5	0.943060498220641
MTA1	4296	G2/M	3.65407154102913e-12	5.70286546157667e-11	97	397.5	4.0979381443299
MTA1	4296	lG1	1	1	398.5	397.5	0.997490589711418
MTA1	4296	S2	5.6885052451911e-12	8.60938637448998e-11	132.5	397.5	3
MTA2	4951	M	0.000629882129819574	0.00379602589052556	43	397.5	9.24418604651163
MTA2	4951	G2	1.59179588323808e-07	1.42610542317747e-06	253	397.5	1.57114624505929
MTA2	4951	eG1	1	1	399	397.5	0.996240601503759
MTA2	4951	S1	1	1	446.5	397.5	0.890257558790594
MTA2	4951	G1/S	1	1	421.5	397.5	0.943060498220641
MTA2	4951	G2/M	1.70828266478597e-14	3.64127902238942e-13	65	397.5	6.11538461538461
MTA2	4951	lG1	1	1	398.5	397.5	0.997490589711418
MTA2	4951	S2	5.27577777504476e-08	5.03935946271945e-07	213	397.5	1.86619718309859
MTA3	8180	M	0.0555218582017356	0.241656725637278	432.5	397.5	0.919075144508671
MTA3	8180	G2	2.14392936628672e-18	8.10609484205552e-17	93	397.5	4.2741935483871
MTA3	8180	eG1	1	1	399	397.5	0.996240601503759
MTA3	8180	S1	0.00319237376994129	0.0172578367546103	81	397.5	4.90740740740741
MTA3	8180	G1/S	1	1	421.5	397.5	0.943060498220641
MTA3	8180	G2/M	1.16057291380297e-15	2.87967154237363e-14	53	397.5	7.5
MTA3	8180	lG1	1	1	398.5	397.5	0.997490589711418
MTA3	8180	S2	5.48834783560374e-16	1.40572521982883e-14	69	397.5	5.76086956521739
MTF1	26	M	1	1	432.5	421.5	0.974566473988439
MTF1	26	G2	1	1	583.5	421.5	0.722365038560411
MTF1	26	eG1	1	1	399	421.5	1.05639097744361
MTF1	26	S1	1	1	446.5	421.5	0.944008958566629
MTF1	26	G1/S	1	1	421.5	421.5	1
MTF1	26	G2/M	1	1	554.5	421.5	0.76014427412083
MTF1	26	lG1	1	1	398.5	421.5	1.05771643663739
MTF1	26	S2	0.63140213315059	1	579	421.5	0.727979274611399
MXD1	1610	M	1	1	432.5	397.5	0.919075144508671
MXD1	1610	G2	1.46521574107631e-07	1.32390474926269e-06	252	397.5	1.57738095238095
MXD1	1610	eG1	1	1	399	397.5	0.996240601503759
MXD1	1610	S1	1	1	446.5	397.5	0.890257558790594
MXD1	1610	G1/S	1	1	421.5	397.5	0.943060498220641
MXD1	1610	G2/M	1.15704372082266e-06	9.42248937777634e-06	188	397.5	2.11436170212766
MXD1	1610	lG1	1	1	398.5	397.5	0.997490589711418
MXD1	1610	S2	4.472576874328e-09	4.85637748815922e-08	184	397.5	2.16032608695652
MXI1	4397	M	1	1	432.5	397.5	0.919075144508671
MXI1	4397	G2	4.17696627762812e-20	1.95088895555102e-18	79	397.5	5.03164556962025
MXI1	4397	eG1	1	1	399	397.5	0.996240601503759
MXI1	4397	S1	1	1	446.5	397.5	0.890257558790594
MXI1	4397	G1/S	1	1	421.5	397.5	0.943060498220641
MXI1	4397	G2/M	1.15465683677864e-07	1.05682712207751e-06	163	397.5	2.43865030674847
MXI1	4397	lG1	1	1	398.5	397.5	0.997490589711418
MXI1	4397	S2	5.69260434081516e-12	8.60938637448998e-11	132.5	397.5	3
MYBL2	1052	M	1	1	432.5	232.25	0.536994219653179
MYBL2	1052	G2	2.08924021880603e-38	1.89583626712227e-35	6	232.25	38.7083333333333
MYBL2	1052	eG1	1	1	399	232.25	0.582080200501253
MYBL2	1052	S1	5.47535424096282e-06	4.16022130844447e-05	41	232.25	5.66463414634146
MYBL2	1052	G1/S	1	1	421.5	232.25	0.551008303677343
MYBL2	1052	G2/M	3.64649964455783e-17	1.14666167040749e-15	41	232.25	5.66463414634146
MYBL2	1052	lG1	1	1	398.5	232.25	0.582810539523212
MYBL2	1052	S2	4.83993457943185e-16	1.25996985444882e-14	67	232.25	3.46641791044776
MYC	9742	M	0.0236815852511349	0.111168644178137	432.5	212.25	0.490751445086705
MYC	9742	G2	6.26129848832925e-40	6.62862799964457e-37	5	212.25	42.45
MYC	9742	eG1	1	1	399	212.25	0.531954887218045
MYC	9742	S1	2.27323340332424e-08	2.29199659966914e-07	27	212.25	7.86111111111111
MYC	9742	G1/S	1	1	421.5	212.25	0.50355871886121
MYC	9742	G2/M	3.66778674213464e-24	2.77354540309991e-22	12	212.25	17.6875
MYC	9742	lG1	1	1	398.5	212.25	0.532622333751568
MYC	9742	S2	1.10578865763196e-26	1.21102923332383e-24	9	212.25	23.5833333333333
MYNN	3514	M	0.000768881869907479	0.0045751312145217	45	397.5	8.83333333333333
MYNN	3514	G2	7.29226834349741e-12	1.0898938474799e-10	169	397.5	2.35207100591716
MYNN	3514	eG1	1	1	399	397.5	0.996240601503759
MYNN	3514	S1	1	1	446.5	397.5	0.890257558790594
MYNN	3514	G1/S	1	1	421.5	397.5	0.943060498220641
MYNN	3514	G2/M	7.42643452102596e-05	0.00050506115714729	231	397.5	1.72077922077922
MYNN	3514	lG1	1	1	398.5	397.5	0.997490589711418
MYNN	3514	S2	7.27064527854215e-08	6.78166502339203e-07	218	397.5	1.82339449541284
MZF1	99	M	1	1	432.5	421.5	0.974566473988439
MZF1	99	G2	0.0745625342168896	0.31344885330621	583.5	421.5	0.722365038560411
MZF1	99	eG1	1	1	399	421.5	1.05639097744361
MZF1	99	S1	1	1	446.5	421.5	0.944008958566629
MZF1	99	G1/S	1	1	421.5	421.5	1
MZF1	99	G2/M	0.254396375731104	0.880133866363821	554.5	421.5	0.76014427412083
MZF1	99	lG1	1	1	398.5	421.5	1.05771643663739
MZF1	99	S2	1	1	579	421.5	0.727979274611399
NBN	5342	M	1	1	432.5	397.5	0.919075144508671
NBN	5342	G2	2.15469627654824e-19	9.24772347880702e-18	84	397.5	4.73214285714286
NBN	5342	eG1	1	1	399	397.5	0.996240601503759
NBN	5342	S1	1	1	446.5	397.5	0.890257558790594
NBN	5342	G1/S	1	1	421.5	397.5	0.943060498220641
NBN	5342	G2/M	1.7315937229527e-07	1.54264843312701e-06	171	397.5	2.32456140350877
NBN	5342	lG1	1	1	398.5	397.5	0.997490589711418
NBN	5342	S2	7.6493500731475e-15	1.70486567244326e-13	80	397.5	4.96875
NCOA1	6443	M	1	1	432.5	397.5	0.919075144508671
NCOA1	6443	G2	1.05559638392234e-18	4.13898038930538e-17	91	397.5	4.36813186813187
NCOA1	6443	eG1	1	1	399	397.5	0.996240601503759
NCOA1	6443	S1	1	1	446.5	397.5	0.890257558790594
NCOA1	6443	G1/S	1	1	421.5	397.5	0.943060498220641
NCOA1	6443	G2/M	3.75311106040035e-16	1.00589710783388e-14	50	397.5	7.95
NCOA1	6443	lG1	1	1	398.5	397.5	0.997490589711418
NCOA1	6443	S2	6.32253636056865e-15	1.43478557603639e-13	79	397.5	5.03164556962025
NCOA2	308	M	1	1	432.5	416.25	0.96242774566474
NCOA2	308	G2	1	1	583.5	416.25	0.713367609254499
NCOA2	308	eG1	1	1	399	416.25	1.04323308270677
NCOA2	308	S1	1	1	446.5	416.25	0.932250839865622
NCOA2	308	G1/S	1	1	421.5	416.25	0.987544483985765
NCOA2	308	G2/M	1	1	554.5	416.25	0.750676284941389
NCOA2	308	lG1	1	1	398.5	416.25	1.04454203262233
NCOA2	308	S2	0.00223889815533101	0.0124749834058443	336	416.25	1.23883928571429
NCOA4	47	M	1	1	432.5	421.5	0.974566473988439
NCOA4	47	G2	0.189396607406962	0.686279093125511	583.5	421.5	0.722365038560411
NCOA4	47	eG1	1	1	399	421.5	1.05639097744361
NCOA4	47	S1	0.178799274497579	0.654601147901222	446.5	421.5	0.944008958566629
NCOA4	47	G1/S	1	1	421.5	421.5	1
NCOA4	47	G2/M	0.738987030672123	1	554.5	421.5	0.76014427412083
NCOA4	47	lG1	1	1	398.5	421.5	1.05771643663739
NCOA4	47	S2	1	1	579	421.5	0.727979274611399
NCOA6	1073	M	1	1	432.5	421.5	0.974566473988439
NCOA6	1073	G2	0.0851538219509162	0.35468660788998	583.5	421.5	0.722365038560411
NCOA6	1073	eG1	1	1	399	421.5	1.05639097744361
NCOA6	1073	S1	0.0128520617085245	0.063039610789612	446.5	421.5	0.944008958566629
NCOA6	1073	G1/S	0.0653774894605145	0.278834517715552	421.5	421.5	1
NCOA6	1073	G2/M	1	1	554.5	421.5	0.76014427412083
NCOA6	1073	lG1	1	1	398.5	421.5	1.05771643663739
NCOA6	1073	S2	0.0334038443704503	0.152758257337005	579	421.5	0.727979274611399
NCOR1	5539	M	1	1	432.5	397.5	0.919075144508671
NCOR1	5539	G2	2.21356297218419e-24	1.73587061719926e-22	51	397.5	7.79411764705882
NCOR1	5539	eG1	1	1	399	397.5	0.996240601503759
NCOR1	5539	S1	1	1	446.5	397.5	0.890257558790594
NCOR1	5539	G1/S	1	1	421.5	397.5	0.943060498220641
NCOR1	5539	G2/M	4.89711844883759e-13	8.81203863654855e-12	75	397.5	5.3
NCOR1	5539	lG1	1	1	398.5	397.5	0.997490589711418
NCOR1	5539	S2	4.14951150771992e-14	8.52999906052976e-13	88	397.5	4.51704545454545
NELFE	367	M	1	1	432.5	421.5	0.974566473988439
NELFE	367	G2	0.423616038963459	1	583.5	421.5	0.722365038560411
NELFE	367	eG1	1	1	399	421.5	1.05639097744361
NELFE	367	S1	0.553737233572897	1	446.5	421.5	0.944008958566629
NELFE	367	G1/S	1	1	421.5	421.5	1
NELFE	367	G2/M	1	1	554.5	421.5	0.76014427412083
NELFE	367	lG1	1	1	398.5	421.5	1.05771643663739
NELFE	367	S2	0.0566384885738005	0.245575207795755	579	421.5	0.727979274611399
NEUROD1	5784	M	0.999999999999999	1	432.5	397.5	0.919075144508671
NEUROD1	5784	G2	1.76926537165091e-31	4.32245140027945e-29	21	397.5	18.9285714285714
NEUROD1	5784	eG1	1	1	399	397.5	0.996240601503759
NEUROD1	5784	S1	0.114058822058827	0.452566462874525	446.5	397.5	0.890257558790594
NEUROD1	5784	G1/S	0.999999999999999	1	421.5	397.5	0.943060498220641
NEUROD1	5784	G2/M	6.68618004338845e-17	2.01282538557362e-15	44	397.5	9.03409090909091
NEUROD1	5784	lG1	1	1	398.5	397.5	0.997490589711418
NEUROD1	5784	S2	8.31868254894693e-12	1.23747708550143e-10	136	397.5	2.92279411764706
NFATC3	3495	M	1	1	432.5	397.5	0.919075144508671
NFATC3	3495	G2	2.14138516348827e-13	4.01241255412315e-12	151	397.5	2.63245033112583
NFATC3	3495	eG1	1	1	399	397.5	0.996240601503759
NFATC3	3495	S1	1	1	446.5	397.5	0.890257558790594
NFATC3	3495	G1/S	1	1	421.5	397.5	0.943060498220641
NFATC3	3495	G2/M	6.03198690684454e-08	5.67632308626319e-07	159	397.5	2.5
NFATC3	3495	lG1	1	1	398.5	397.5	0.997490589711418
NFATC3	3495	S2	3.33235517130791e-12	5.22644939460441e-11	127	397.5	3.12992125984252
NFE2	3922	M	1	1	432.5	397.5	0.919075144508671
NFE2	3922	G2	9.77947718600255e-08	9.02895916940235e-07	248	397.5	1.60282258064516
NFE2	3922	eG1	1	1	399	397.5	0.996240601503759
NFE2	3922	S1	1	1	446.5	397.5	0.890257558790594
NFE2	3922	G1/S	1	1	421.5	397.5	0.943060498220641
NFE2	3922	G2/M	0.00188085865660293	0.0105076641923851	286	397.5	1.38986013986014
NFE2	3922	lG1	1	1	398.5	397.5	0.997490589711418
NFE2	3922	S2	5.32170435919557e-09	5.7100449475693e-08	187	397.5	2.12566844919786
NFE2L1	219	M	1	1	432.5	421.5	0.974566473988439
NFE2L1	219	G2	0.999999999999999	1	583.5	421.5	0.722365038560411
NFE2L1	219	eG1	1	1	399	421.5	1.05639097744361
NFE2L1	219	S1	0.999999999999999	1	446.5	421.5	0.944008958566629
NFE2L1	219	G1/S	1	1	421.5	421.5	1
NFE2L1	219	G2/M	1	1	554.5	421.5	0.76014427412083
NFE2L1	219	lG1	1	1	398.5	421.5	1.05771643663739
NFE2L1	219	S2	1	1	579	421.5	0.727979274611399
NFIC	7697	M	0.00174894935323632	0.00982256966556773	53	397.5	7.5
NFIC	7697	G2	1.95489286880334e-17	6.53551552770465e-16	100	397.5	3.975
NFIC	7697	eG1	1	1	399	397.5	0.996240601503759
NFIC	7697	S1	0.134861073652942	0.5198043324293	446.5	397.5	0.890257558790594
NFIC	7697	G1/S	1	1	421.5	397.5	0.943060498220641
NFIC	7697	G2/M	3.25339749592388e-11	4.54188591079308e-10	111	397.5	3.58108108108108
NFIC	7697	lG1	1	1	398.5	397.5	0.997490589711418
NFIC	7697	S2	1.39837818932686e-08	1.44430865993564e-07	196	397.5	2.0280612244898
NFIX	304	M	1	1	432.5	416.25	0.96242774566474
NFIX	304	G2	1	1	583.5	416.25	0.713367609254499
NFIX	304	eG1	1	1	399	416.25	1.04323308270677
NFIX	304	S1	1	1	446.5	416.25	0.932250839865622
NFIX	304	G1/S	1	1	421.5	416.25	0.987544483985765
NFIX	304	G2/M	4.48071144823376e-05	0.000312420187916365	225	416.25	1.85
NFIX	304	lG1	1	1	398.5	416.25	1.04454203262233
NFIX	304	S2	1	1	579	416.25	0.718911917098446
NFRKB	6594	M	1	1	432.5	397.5	0.919075144508671
NFRKB	6594	G2	1.61744057641161e-37	1.14155361570739e-34	8	397.5	49.6875
NFRKB	6594	eG1	1	1	399	397.5	0.996240601503759
NFRKB	6594	S1	0.018144940596403	0.0861410034890522	446.5	397.5	0.890257558790594
NFRKB	6594	G1/S	1	1	421.5	397.5	0.943060498220641
NFRKB	6594	G2/M	2.75432809998093e-08	2.76390080427787e-07	148	397.5	2.68581081081081
NFRKB	6594	lG1	1	1	398.5	397.5	0.997490589711418
NFRKB	6594	S2	1.04949033046624e-24	8.65761373911891e-23	15	397.5	26.5
NFXL1	509	M	0.295771386367263	0.988290292585403	432.5	416.25	0.96242774566474
NFXL1	509	G2	0.170044484678872	0.627411236934781	583.5	416.25	0.713367609254499
NFXL1	509	eG1	1	1	399	416.25	1.04323308270677
NFXL1	509	S1	0.0149811121654687	0.0718731302681701	446.5	416.25	0.932250839865622
NFXL1	509	G1/S	0.999999999999999	1	421.5	416.25	0.987544483985765
NFXL1	509	G2/M	0.026390171816837	0.122967732311743	554.5	416.25	0.750676284941389
NFXL1	509	lG1	0.999999999999999	1	398.5	416.25	1.04454203262233
NFXL1	509	S2	0.00109463685532374	0.00636733819140694	327	416.25	1.27293577981651
NFYA	4240	M	1	1	432.5	397.5	0.919075144508671
NFYA	4240	G2	2.52225956455432e-19	1.06809285026994e-17	85	397.5	4.67647058823529
NFYA	4240	eG1	1	1	399	397.5	0.996240601503759
NFYA	4240	S1	0.0118923540216794	0.058740460922012	446.5	397.5	0.890257558790594
NFYA	4240	G1/S	0.562970416003866	1	421.5	397.5	0.943060498220641
NFYA	4240	G2/M	6.68795362009089e-13	1.17029976294263e-11	79.5	397.5	5
NFYA	4240	lG1	1	1	398.5	397.5	0.997490589711418
NFYA	4240	S2	9.02947147277714e-09	9.4801988091042e-08	191	397.5	2.08115183246073
NFYB	3404	M	1	1	432.5	397.5	0.919075144508671
NFYB	3404	G2	5.68559062769478e-19	2.36044912856975e-17	87	397.5	4.56896551724138
NFYB	3404	eG1	1	1	399	397.5	0.996240601503759
NFYB	3404	S1	0.0134859036146271	0.0655914699541437	446.5	397.5	0.890257558790594
NFYB	3404	G1/S	0.475271603225525	1	421.5	397.5	0.943060498220641
NFYB	3404	G2/M	5.38510133528572e-12	8.20291695005633e-11	102	397.5	3.89705882352941
NFYB	3404	lG1	1	1	398.5	397.5	0.997490589711418
NFYB	3404	S2	7.39190408041692e-05	0.000503251604703197	289	397.5	1.37543252595156
NKRF	7471	M	1	1	432.5	397.5	0.919075144508671
NKRF	7471	G2	7.11517876164809e-28	9.03912309879774e-26	38	397.5	10.4605263157895
NKRF	7471	eG1	1	1	399	397.5	0.996240601503759
NKRF	7471	S1	1	1	446.5	397.5	0.890257558790594
NKRF	7471	G1/S	1	1	421.5	397.5	0.943060498220641
NKRF	7471	G2/M	3.35048095060222e-17	1.05881865662813e-15	40	397.5	9.9375
NKRF	7471	lG1	1	1	398.5	397.5	0.997490589711418
NKRF	7471	S2	1.19022047062331e-19	5.32414114746426e-18	32	397.5	12.421875
NONO	6885	M	1	1	432.5	251.25	0.580924855491329
NONO	6885	G2	5.93207463948883e-27	7.10953549245906e-25	39	251.25	6.44230769230769
NONO	6885	eG1	1	1	399	251.25	0.629699248120301
NONO	6885	S1	4.79598895160283e-08	4.61577603342139e-07	30	251.25	8.375
NONO	6885	G1/S	0.233649720217866	0.821784619503811	421.5	251.25	0.596085409252669
NONO	6885	G2/M	9.22461013807489e-12	1.35950634795944e-10	105	251.25	2.39285714285714
NONO	6885	lG1	1	1	398.5	251.25	0.630489335006274
NONO	6885	S2	1.43427272795778e-17	4.87192533047478e-16	47	251.25	5.34574468085106
NR1H2	1026	M	0.999999999999999	1	432.5	416.25	0.96242774566474
NR1H2	1026	G2	0.999999999999999	1	583.5	416.25	0.713367609254499
NR1H2	1026	eG1	0.999999999999999	1	399	416.25	1.04323308270677
NR1H2	1026	S1	0.999999999999999	1	446.5	416.25	0.932250839865622
NR1H2	1026	G1/S	0.999999999999999	1	421.5	416.25	0.987544483985765
NR1H2	1026	G2/M	0.563504991197963	1	554.5	416.25	0.750676284941389
NR1H2	1026	lG1	1	1	398.5	416.25	1.04454203262233
NR1H2	1026	S2	6.24360567798856e-09	6.6542589373462e-08	189	416.25	2.20238095238095
NR2C1	5765	M	0.999999999999999	1	432.5	397.5	0.919075144508671
NR2C1	5765	G2	1.76275818264329e-10	2.25292554852116e-09	192	397.5	2.0703125
NR2C1	5765	eG1	1	1	399	397.5	0.996240601503759
NR2C1	5765	S1	1	1	446.5	397.5	0.890257558790594
NR2C1	5765	G1/S	1	1	421.5	397.5	0.943060498220641
NR2C1	5765	G2/M	1.31159395655282e-07	1.19530054691872e-06	166	397.5	2.39457831325301
NR2C1	5765	lG1	1	1	398.5	397.5	0.997490589711418
NR2C1	5765	S2	1.90464832583849e-07	1.69207358961204e-06	224	397.5	1.77455357142857
NR2C2	9019	M	0.117663679087239	0.464511926390393	432.5	397.5	0.919075144508671
NR2C2	9019	G2	3.01526064352064e-23	1.99509745912949e-21	61	397.5	6.51639344262295
NR2C2	9019	eG1	1	1	399	397.5	0.996240601503759
NR2C2	9019	S1	1	1	446.5	397.5	0.890257558790594
NR2C2	9019	G1/S	1	1	421.5	397.5	0.943060498220641
NR2C2	9019	G2/M	1.77289168820455e-15	4.26568484980126e-14	55	397.5	7.22727272727273
NR2C2	9019	lG1	1	1	398.5	397.5	0.997490589711418
[truncated: 4,353 more rows]
