# Supplementary material for: Evolutionarily recent transcription factors partake in human cell cycle regulation
Source: Cell Genom. 2025 Jun 23;5(8):100923. doi: 10.1016/j.xgen.2025.100923 (PMC12366659; doi:10.1016/j.xgen.2025.100923)
Supplement: Table S5. Perturb-seq-derived cell cycle imbalances, related to Figure 2 [file mmc6.xlsx]

## Sheet: Index_cells_per_cond_perturb
condition	gene targeted for silencing by CRISPRi in the K562 perturb-seq of Replogle et al., Cell 2022
ncells	Number of cells for the perturbation

## Sheet: cells_per_cond_perturbseq
condition	ncells
BNIP2	292
ARG2	150
ANO10	241
ABCG1	294
ADD1	280
AHNAK	531
BTF3L4	340
ANKS6	220
ALG5	224
BOLA1	323
ARF1	174
ARGLU1	673
ARL6IP5	179
ACSS2	132
ARVCF	445
ABCE1	120
APH1B	185
ACOT13	147
CCNG1	139
BRAF	161
APH1A	166
CD8B	209
C2CD2L	295
CCDC124	554
AIF1	251
CACYBP	246
CCDC61	208
AUP1	238
ATXN3	342
ATXN7L3	318
CABIN1	276
ACTB	363
ACER3	311
C9orf16	561
ASF1B	680
ACAT2	152
ADORA2B	174
BRAT1	395
C9orf78	424
ANP32E	154
C19orf25	332
CCDC169	218
ASF1A	200
AGAP1	105
C1orf109	561
CAPG	281
CD3D	200
CAMKMT	298
B3GALNT2	185
ARHGEF18	321
ALG13	327
AGBL5	372
AEBP1	255
CDC14B	266
ATP6V1D	337
CD33	298
CACUL1	228
ACOT7	348
CCNK	746
ABCA7	708
ARNTL2	310
ARF6	357
APC	361
APLP2	242
ATXN7	481
CAPZA1	226
ADRM1	403
AR	117
ATP5ME	183
CCDC136	290
AMBRA1	249
C11orf1	171
ABO	553
ATP13A2	382
ABCF3	260
ALKBH6	178
AK3	184
ATP6V0B	294
ANKRD13B	495
CCDC138	287
AGPAT5	97
ARHGAP5	332
ARID2	200
ALKBH8	245
C2orf42	245
CDAN1	167
ACTN1	273
CCAR1	167
APOBEC3B	187
ABHD14B	802
BRD1	246
ACAT1	213
BANF1	287
C17orf75	363
ADO	150
C14orf178	87
ATRX	413
BCR	261
ASB1	283
C22orf39	445
ARHGAP45	149
CCNY	329
C6orf15	389
CD276	183
AHSA2	236
C1orf61	454
AMPD3	85
CARM1	156
BRIX1	116
C4orf46	151
ANKRD49	311
CCDC137	280
CASC3	244
BCORL1	212
ABL2	460
ATP6V1B2	169
C12orf76	165
AFTPH	156
AQP3	292
ASAH1	208
ALG2	372
ACBD5	238
ASH2L	66
C6orf52	232
AP2A2	193
ARRDC4	266
ANXA5	264
ADI1	100
ADARB1	374
C19orf12	196
BARX1	119
ABCF1	490
ACO2	155
ATOX1	128
CA5A	482
ATRAID	144
CCDC125	215
BIN3	223
ATP6V0A1	133
AEN	321
ACTR3	261
CBR4	206
B9D1	182
AHCTF1	584
APBA2	246
CD2BP2	371
ASPM	286
ADCY3	262
BACH2	318
BATF3	194
BTNL9	285
ABCC5	306
ARF3	268
CBY1	294
AMHR2	184
CAPZA2	88
ALDH2	276
APOBR	178
AP3M2	184
ARL4D	333
BTG1	342
ACOT9	247
BOD1L1	434
ARRDC2	386
CCDC57	302
BHLHE22	212
ACP5	363
C2orf69	227
BNIP3L	575
AP3S2	157
BAG2	93
AC015871.1	229
ALG12	168
C16orf95	125
ANKRD40	346
ANKRD16	131
ACIN1	355
ARMC10	204
AK1	201
AP1AR	241
BRCC3	373
APBA3	288
CDC123	249
CD99	115
BARHL2	193
ARL11	192
ATAD2B	164
CALM2	212
BABAM1	171
ABHD13	113
BAG6	199
ANKRD39	78
ATP6V1E2	278
C11orf95	217
C21orf58	306
ATP5F1D	159
C7orf26	205
C1orf112	267
C16orf70	379
B4GALT2	219
CCDC144A	294
ATP5MD	86
ARID3C	203
ASB13	659
BBS4	233
APOE	129
BAZ1A	202
ACADSB	216
BATF2	196
C12orf65	105
BZW2	274
CARS2	197
CCAR2	392
AP3M1	85
CCPG1	302
BCL2L1	375
AUNIP	262
ANXA2	221
C1orf56	91
ARHGEF10	350
ATG16L1	100
CADM4	845
BRK1	391
ACTR1A	451
AGGF1	189
ASH1L	306
CD2AP	133
CCNH	96
CAST	137
ASCL1	227
AAAS	411
ANKIB1	67
ALG8	139
BLMH	311
ANLN	166
ASCC3	128
ARID1B	480
AFF1	142
BSX	275
CCNE1	181
CC2D1A	220
ADIPOR2	241
ANAPC15	1091
CCT5	50
CA11	376
ATP5MC1	294
ASRGL1	287
BICD2	312
CCDC88A	163
CD81	275
CALCOCO2	434
ARID3B	274
ACTR2	498
AVPI1	201
C2orf88	237
C21orf91	194
C1D	361
ARF5	452
C1orf50	246
ANXA6	238
ANKRD26	229
C16orf72	338
CCDC115	346
ADNP2	87
ARL16	203
ANKHD1	191
ARL8B	227
ARHGAP18	154
AHCYL1	314
BRF2	376
BARD1	328
CCDC51	171
CCDC71	157
C8orf82	232
AARS2	358
CCNB1	445
ARHGAP19	105
AHDC1	170
ADPGK	93
B4GALNT4	304
BRD4	239
ABRACL	224
ABHD17B	58
CCDC18	154
BAX	382
CALML4	213
ARHGEF25	211
BANP	238
ANAPC7	160
AKR1E2	182
BCKDHA	266
ARPC5	172
AKNA	417
CBX1	309
CAD	58
ARHGEF11	164
BGLAP	91
BMI1	220
C1orf52	352
ARMCX3	196
BUB1	676
APTX	248
CD46	88
B2M	277
C1orf43	130
BTBD7	139
ARL8A	215
ANKRD11	563
AGPAT4	207
ARAF	222
ANKRD46	362
CACNB3	911
ABCB6	235
CAV2	283
B3GNT2	163
APBB3	63
ARL2BP	398
ADPRHL2	151
BRI3BP	386
ACTR1B	517
ATP13A3	122
ASCL4	142
CCHCR1	132
C12orf29	352
AIRE	155
BHLHE41	93
CBFA2T3	305
AP2S1	169
CALB1	159
CCDC88C	226
CCDC77	320
ATG4B	187
AP4S1	90
C6orf120	213
CCDC106	366
ABITRAM	225
ACTR8	408
ARPC1A	229
ANKLE2	288
BPNT1	133
ARFGEF1	243
ALKBH3	252
C4orf36	291
APMAP	217
CD226	80
BIRC2	270
ATE1	226
C2orf49	201
C1orf159	199
ARL6IP4	137
C11orf54	133
ALYREF	312
CCDC93	196
AIMP1	283
AMFR	292
C11orf49	206
C19orf53	363
BAHCC1	256
BMPR2	197
BECN1	130
ASXL1	307
ARHGAP6	164
ADD2	210
C1orf35	217
BBS7	276
C5orf30	279
ATG7	281
AP1M1	211
CCDC22	124
CALM1	317
BLVRA	264
BRAP	198
ACSF3	89
CCNQ	151
ARSK	158
ANKRD27	245
CCDC130	276
ATRIP	164
CCDC28A	296
CCDC92	265
C20orf96	139
C1orf216	206
ARHGEF1	607
BHLHE23	218
ATF3	310
CANX	377
BRCA2	360
ATG10	144
ARX	439
CCNA2	54
AFF4	154
CCDC144NL	148
ALAD	222
BBC3	145
CCDC91	210
ATP23	184
ASPH	224
APLP1	176
CBX2	188
ARHGAP25	171
ARHGAP21	321
APOBEC3G	291
C1RL	210
ASCL2	186
ADAMTSL4	101
ATPAF2	264
CCDC8	179
BCS1L	209
C15orf40	254
CBLN1	352
ARHGAP4	322
ADAT1	192
ABI2	179
AHR	128
AP1G1	169
ANAPC1	114
AKAP9	156
ARL15	254
BET1L	311
AKAP8	184
B3GALT6	261
C20orf27	162
ARPC2	483
ACOT12	422
CCDC85B	137
ATF1	348
ARCN1	253
AP1B1	443
ACVR1B	212
ACTR10	99
ABCB7	244
BRD3	227
ATP7A	213
AMPD2	616
CCNT2	310
CASS4	185
BBS1	142
C6orf89	253
ACADM	127
BEST1	529
BLVRB	267
AIG1	106
BOLA2	307
BAP1	371
AHI1	120
C4orf48	131
CARD11	282
ALG14	285
CCDC78	212
C19orf81	192
ATP9B	177
AQP7	260
ALDH5A1	201
CBX8	159
ABRAXAS1	230
ABI1	85
ACAA1	249
BCL7C	119
BTBD1	159
AAK1	240
ALDOA	133
CCNC	237
ABCB9	532
BICD1	340
ALX1	76
ACLY	90
APOL2	176
ADAT3	318
A1BG	387
ATP6AP2	384
ACOT8	119
C17orf53	168
ALDH1A2	202
ATL2	157
C3orf33	62
CCDC71L	211
C16orf58	53
BRWD3	80
ALDH1A1	173
BET1	94
C16orf91	311
CCDC59	186
AGPAT2	115
BLOC1S6	157
C1QBP	306
ASXL2	249
BCOR	225
BAHD1	316
ACSL1	406
AP3B1	206
CCP110	66
AP2M1	572
CASZ1	146
ACTR3B	117
ACTR5	50
BPGM	167
BHLHE40	424
BRMS1	101
ADD3	207
ARFGAP1	260
ACOX1	178
AMZ2	228
CBX4	285
AARSD1	367
BNIP3	135
ALKBH5	143
AGO1	165
ACCS	110
BRPF1	230
CAMK1	253
ATPAF1	148
C14orf93	399
ATP2A2	297
BSCL2	362
CCSAP	187
AREG	105
ARL14EP	233
C15orf39	124
BAZ1B	224
ATOH8	241
CCDC112	91
AKIP1	87
BUB3	278
ANKRD13C	132
AHCY	198
ASB6	112
CBLL1	236
ARRDC3	129
BLOC1S5	304
ADSL	255
ANXA2R	100
AXL	236
AKAP1	126
ANXA3	217
ALG9	97
ABHD14A	210
AGL	166
AUH	144
ALDH1B1	269
ARMCX6	215
ARHGAP11B	443
AK2	210
ASCL5	89
ARMCX5	134
ARMC1	211
CAPNS1	235
ATN1	192
ARPC4-TTLL3	355
ATXN2	121
BAG3	333
ANAPC13	257
CCZ1	269
BRF1	269
B3GNTL1	217
ACADVL	268
ATF6B	194
ARHGAP22	198
ARHGEF7	202
ATP5PF	115
ABHD11	155
ANKS3	210
C19orf54	181
ANXA7	159
BAD	361
C15orf61	183
CBX5	171
CA8	238
ASAH2B	217
APIP	188
B4GALT1	140
ANKMY1	162
BAG1	196
CALU	163
BAZ2B	389
ALDH18A1	195
APAF1	261
ADAL	119
ANKZF1	252
BORA	63
ACYP1	236
ARHGEF39	219
APPL1	117
ATF7IP2	163
CAVIN1	259
B4GALT5	179
CCNF	309
BDP1	184
ALKBH7	274
ABCD4	117
APEH	84
BOLA3	216
AXIN1	124
C15orf41	181
ATAD2	67
BRD9	76
BTBD10	242
CCDC97	116
ABL1	226
ATP6AP1	170
ACADS	103
ANTKMT	211
CDADC1	177
ALG6	248
ATP5MF	375
APOOL	115
ASMTL	79
AP5M1	208
AAR2	93
ACTN4	305
AGFG2	293
CCDC86	132
BLM	106
ATP2B4	71
CASP2	156
ABCD3	207
ADAM9	214
ACBD6	214
BTAF1	161
ADH5	171
CBWD1	195
AP4M1	134
BLZF1	278
AKAP13	259
APOBEC3C	224
C11orf96	266
BLOC1S1	76
ARHGDIB	219
ATP5PO	215
ATP11A	271
ABRAXAS2	201
C6orf62	340
ASNSD1	240
ARPC5L	257
BCL10	236
ARGFX	187
ATP6V1E1	283
C5orf34	101
ACAD9	131
ABHD6	295
ARMC6	132
ARMC8	182
CDC14A	219
CCT3	82
ABHD2	229
BCL2L11	252
CAPZB	65
CCM2	243
BBIP1	231
C18orf25	313
BBX	196
CD24	253
ATP11B	193
ATG2B	79
CCDC169-SOHLH2	229
ATP5MC3	133
CAMTA2	166
AGPAT1	261
CCDC150	168
CCDC28B	263
ACVR2B	115
AIFM1	150
BTBD3	123
CAB39L	327
BAG4	161
CASP6	372
BCL11B	152
ADAR	394
AAGAB	99
BDH2	141
ARPC4	381
AMH	280
CCDC116	167
ASCC1	103
AIDA	244
AC118549.1	158
C19orf73	101
ANXA4	126
CCDC9	182
CC2D1B	223
ANKLE1	85
CCDC66	205
ATG4A	118
CD55	284
ATF7IP	333
BUD13	122
ANKRD12	206
ANKRD13D	337
C19orf47	283
CCDC117	186
CAB39	349
CCDC107	203
AKR1C2	208
CCNL2	168
ADA	173
ADAM15	117
AHRR	145
ARHGEF12	262
BCAP31	211
ATP6V0E2	86
ARID4B	66
CCND3	138
ASAP1	251
ATP2A3	166
ARMC5	204
APOC1	265
ASNS	144
ADCK5	81
ATP5MC2	112
C1orf198	350
C4orf3	151
ALAS1	108
AP2B1	228
C11orf58	283
ASL	110
C3orf38	249
ARNTL	265
BCL6	155
ADCK2	309
CD9	167
ARL6IP6	211
C6orf136	242
AP5Z1	234
CD47	189
ARID4A	251
ABHD8	192
BAIAP2	363
APOO	144
ARIH1	91
C1orf53	234
AAMDC	195
BRD2	169
ARHGAP24	173
C1orf174	281
BUD23	73
B9D2	94
ANXA11	133
BEX2	179
ATOH1	193
CASP7	308
AP4B1	122
AHSP	132
ATP2B1	148
CCDC6	252
ALKBH2	164
ACAD8	208
BMP1	157
BSG	226
C12orf73	120
CCDC14	185
ARL6IP1	305
BID	185
ARAP1	286
ARL3	221
ACAP3	179
CASP3	234
ABCC4	170
ATPSCKMT	70
CCDC142	204
AK4	173
CCSER2	163
AKAP8L	139
AGPAT3	163
AKIRIN2	277
BTG2	163
C1QTNF4	446
ALX4	262
BBS2	318
BIVM	320
AP1G2	236
ASB3	245
ATP5F1B	98
ATAD5	181
ATP1B3	133
ATOH7	113
CAT	220
ADAT2	175
ANO6	134
C8orf76	115
ANKRD36	153
ACTR3C	122
CBS	229
ALDH4A1	229
CASP9	71
BRMS1L	128
ALDOC	71
BCL7A	220
CCDC174	98
ARPC3	342
ARID1A	271
ASPSCR1	131
CASP8AP2	211
BRD8	127
BHLHA9	300
APRT	119
CCDC85C	169
C9orf64	188
CALR	190
AVEN	152
ANHX	210
ARMC7	169
C11orf68	229
BLOC1S4	131
B3GAT3	213
AACS	176
C17orf49	208
BAZ2A	341
C17orf80	164
C5orf15	231
BCAT2	126
AIFM2	172
ANKS1A	89
B4GALT3	173
AKIRIN1	126
ABHD17A	250
ADIPOR1	143
CD53	99
CCDC12	311
BAG5	78
AKR7A2	254
CCND2	162
ARRDC1	244
ADK	219
APEX1	206
ALG1L	378
BNIP1	170
CCDC74A	237
CCNL1	427
CASC4	53
CASP8	178
BCKDK	293
ATP7B	103
AGRN	126
CCNB1IP1	183
BACH1	192
BUB1B	234
ARF4	194
ALMS1	171
CD59	321
ATXN7L1	165
ARFRP1	391
ABHD5	143
CD58	220
C12orf43	111
CD7	110
ACYP2	85
ATF4	103
C16orf86	489
BTF3	83
ACACA	166
BCAR1	535
ABCC1	201
ARL1	117
ATAD1	157
CCDC47	173
AP1S1	158
ATF2	188
BCKDHB	114
CD52	128
CCNO	176
ALDH16A1	78
BOP1	492
CAPN15	86
ACAD10	141
CD151	232
BIRC6	230
BCAT1	165
ARHGEF2	132
ATL3	168
ARHGEF9	82
C9orf85	243
C2orf76	207
AKT2	105
CD164	295
B4GALT4	287
ALX3	129
ABHD16A	223
ACSM3	75
ATP6V0D1	198
ALG11	277
C16orf87	261
ARL17A	212
ANKRD33B	237
C1GALT1C1	195
ARFIP1	221
ALS2	50
CAMSAP1	133
CAPN10	241
ATP6V0E1	197
AMN1	98
CAPN7	267
BAIAP2L1	193
BMP2K	80
ABHD12	233
C7orf50	194
CCT4	115
CBFA2T2	120
BLOC1S3	412
AGO3	188
ATXN7L3B	132
BCLAF1	144
APOM	160
ASAP3	221
CANT1	62
ANAPC11	195
ANAPC16	110
BTG3	177
AKT1	228
AFMID	88
ARHGDIA	179
ATF6	127
C17orf58	95
BARX2	135
CD320	148
BCAS2	119
CBFB	153
CD69	122
ARID5B	260
CCDC43	79
ADAMTS14	140
CARD8	339
ATF5	50
AMDHD2	133
CCND1	312
ARID5A	222
CCDC167	155
CCDC88B	157
C4orf33	235
CBL	206
AP1S2	179
CCDC32	161
ATP2C1	91
AKAP17A	81
CALCOCO1	50
AP2A1	90
ACBD3	237
BATF	235
BAMBI	107
CCZ1B	164
AEBP2	167
ANTXR2	171
ATP1A1	118
ANKMY2	173
AGFG1	243
ARHGEF6	76
ATMIN	144
C12orf45	108
C12orf4	258
BTBD2	213
ACD	153
ATXN2L	139
ATG13	134
ABCB8	88
ATG3	193
CAMLG	155
C19orf48	126
BUD31	52
C11orf24	193
ALKBH4	145
CAMTA1	173
AAMP	157
ADCY7	60
ARL4A	209
AMMECR1	205
ARFGAP2	160
BST2	77
ATP8B2	189
BTK	175
BTN2A2	60
BRIP1	308
C2CD2	73
BEND6	186
ABHD10	148
C8orf33	225
ANKFY1	220
CCDC25	158
AP5S1	130
ANKRD10	163
BRPF3	166
ACAP2	160
ACO1	157
ALG1	182
ANP32B	260
AGAP3	90
ATP6V1F	100
ARPC1B	77
AVL9	310
ADTRP	141
CCT8	79
ATP6V1G1	190
BAK1	92
ASCC2	182
ATG5	180
BOD1	126
CAMK2G	254
ABCC10	131
AOPEP	140
ADAM10	84
ADAM17	258
CCNT1	168
ALDH9A1	201
ARHGAP11A	109
AQP10	161
ACP2	57
C14orf119	157
ARV1	179
CCR10	214
ATP6V0A2	108
CAP1	69
AIMP2	182
CCS	137
BTN3A2	101
ANKRD13A	59
ACSL4	93
ANKRA2	123
CD3EAP	119
C5orf22	208
ALG3	183
CARD9	136
ANGPT1	185
BHLHA15	161
BRWD1	189
ACAA2	204
BLCAP	231
C5orf51	85
AREL1	154
AKR1C1	122
CCDC50	168
ASIC4	293
BFAR	218
BCL6B	149
API5	206
C11orf80	164
CDC20	126
ATP5IF1	108
BCL2L12	121
C22orf46	113
CBR1	216
B3GNT5	62
ATP5F1A	175
ANP32A	95
ATG2A	120
BRCA1	197
AP3S1	318
ANKRD36C	103
ATM	157
CCT6A	96
APPBP2	103
CD68	174
BRD7	115
AGPS	163
AASDHPPT	177
C1orf122	64
AP3D1	102
CASP10	63
ARL13B	129
BCL11A	138
AATF	182
ABR	66
ANKRD9	142
ATIC	74
ARL5B	189
ATP5MG	92
BROX	72
ARRB2	81
C20orf203	151
C17orf99	159
CD63	256
CBX6	102
BRI3	146
ANKRD17	77
ACSL3	130
ATXN1L	109
CCNB2	65
ADSS	87
BNC1	130
C12orf57	113
BCL2L2	186
B4GALT7	146
ATP6V1C1	93
C9orf40	144
ARHGAP12	167
C5orf24	112
CALM3	74
AURKAIP1	129
BABAM2	112
ATAD3B	75
ARNT2	115
CCDC127	83
ACTR6	184
ANKRD54	82
AZI2	159
AHSA1	73
CCT2	60
CCDC82	225
ATG4C	173
ARPP19	239
BCAP29	54
ADNP	156
ARHGAP35	181
C1orf131	51
ATP5F1C	73
C6orf47	118
ANAPC2	166
CARHSP1	86
ABHD3	50
ADAMTS3	135
BEX4	79
BARHL1	120
CAPN2	148
ATP13A1	74
BPTF	104
ABT1	202
ARNT	95
AKT1S1	193
ARHGAP17	88
ANGEL2	110
ATP6V1H	147
ANXA1	119
C11orf71	123
ARHGAP1	153
CCDC34	136
ARFIP2	87
AKR1A1	76
BYSL	120
AP5B1	74
C18orf21	57
AASDH	85
ATR	78
AMOTL1	99
CCDC58	73
APEX2	94
C12orf49	88
BNC2	136
ATG4D	133
ABCF2	217
C8orf44	128
ATXN10	75
ARRB1	55
ATP5PD	110
CARF	85
ATAD3A	72
ARFGAP3	73
BCL2L13	198
BCCIP	52
CCNI	69
ARL5A	88
ATG9A	147
ANKRD28	79
CDC16	80
AKAP11	84
CAND1	59
CCNE2	81
AGK	90
C10orf88	73
BSDC1	74
ACY1	70
BZW1	138
C1GALT1	52
BTN2A1	70
ARIH2	129
ACTL6A	62
ANK1	99
BLOC1S2	70
CCNDBP1	62
ARID3A	54
CTSC	306
CWC25	316
DHX33	266
CYS1	368
CMTR1	303
DNAJA1	523
CLEC11A	220
CUL3	268
DCAF4	154
CEP85	274
CERS4	309
ELP5	317
EFNA3	341
CPD	91
CHMP6	207
EIF2S2	247
ELP3	197
COPG1	612
DYNLL1	128
CENPM	58
COL18A1	275
CRY2	305
ERF	403
DES	499
CIAO1	621
DNAJC10	240
CENPC	99
DYNC1LI2	172
CDKN2C	306
DDB2	69
CDK11B	94
CIR1	137
CPNE1	123
CHMP2B	258
CHPF2	278
EML2	150
DMPK	163
COMMD10	205
CFL2	127
DLG5	219
COQ4	335
E2F7	136
DLX2	311
EPB41L2	299
CLPB	229
DDA1	402
CXCL2	161
DDX55	201
CDK6	349
CNN1	432
CSK	150
CORO1B	462
CENPV	296
DDX17	254
DBF4	238
EIF4EBP1	139
ECI1	138
CSRP1	122
CHMP5	213
CDKN2AIPNL	149
DIPK1B	366
DNTTIP1	267
CLSTN1	172
CERS6	262
EEF1G	201
CPT1A	192
CLSPN	105
CYREN	196
DEDD	299
ENY2	258
EPB41L5	178
DMWD	346
EPOP	232
DENR	400
CITED1	166
DCTN6	121
CLEC16A	235
CRYAB	336
CENPB	228
CREG1	277
COTL1	131
COX20	382
EID2	125
DDX50	259
CLIC1	119
DNAJB9	289
DEPDC1	195
DUS2	186
CNOT2	111
CPSF3	451
DMRTA2	212
COCH	225
CYP51A1	157
DNMT3B	380
DCAF15	320
EARS2	360
CHAMP1	212
CPT1C	235
CRTAP	100
E4F1	243
CENPS	111
COG6	300
CNOT9	231
DNAJC30	256
DRG1	274
DNAJC3	933
DGCR6L	182
CFDP1	292
CDK13	209
ELMSAN1	551
DNAJC14	121
DNAJC25	177
DSTN	141
DVL2	278
DMRTB1	200
DYNLRB1	380
CFAP410	319
DPY19L3	100
CLN6	231
DUS1L	241
CLK4	284
DUSP9	1351
EIF4B	107
DNASE1L1	205
EHBP1	224
COQ2	148
DOK4	390
DHX40	259
CYB5R4	253
DCAF16	84
CNTRL	346
DPYSL2	188
CTPS2	206
EIF2AK2	215
DRAP1	435
DBI	300
DMAC2L	164
CHMP7	459
DCTN5	152
CPPED1	119
CRIPT	168
ELF3	303
COQ8A	687
CDC27	340
COX18	187
CHD8	237
CNDP2	337
ELOA	205
CPEB4	196
DENND2D	431
CNPPD1	352
DUSP23	229
EPN1	155
EIF3E	102
CEP44	202
DNM1L	224
CDC42	124
EIF3J	161
COX5A	124
EPOR	416
CHEK2	94
DIABLO	147
ENGASE	328
DNAJB6	227
DOK1	369
DDX21	136
CENPF	184
CHDH	165
DNAAF2	292
ECH1	283
CSNK1D	324
CDC6	117
DKC1	94
DENND10	238
CLOCK	188
CHPT1	209
CS	495
CKAP2L	163
CSTF1	93
CIAPIN1	211
CEPT1	150
CRX	255
CEP350	115
EIF3H	291
DCAF11	261
DDX10	126
CLU	398
DCTN2	111
EP400	83
DAAM1	234
CDK2AP1	364
CDK4	105
DCUN1D1	225
CDIPT	470
DEPDC5	209
DGCR8	130
CDC45	164
EFCAB14	90
DIXDC1	171
CLK1	227
DCAF6	420
CLTC	174
DCAF5	336
CHKA	277
ELMOD3	255
DLGAP5	185
CENPBD1	62
CSNK1A1	256
CTBP2	260
CTU1	177
ELF5	267
CLTA	235
CTDP1	117
DNLZ	316
CHCHD10	320
CLK3	360
ELOB	402
COLEC11	400
EPPK1	186
DYNLT1	323
DBNDD2	422
DPP7	372
COBL	561
DCLRE1B	345
CPEB1	183
CPNE8	141
CITED2	333
EIF1AD	108
CHCHD3	85
COX6A1	187
CHPF	798
CLUH	244
DCAF17	277
CDX2	319
CHCHD6	195
CRYBG1	208
ECE1	282
DCTPP1	342
CTNNBL1	79
DNAJC5	197
CRKL	276
DENND4A	89
CDKL1	152
CEMIP2	244
COASY	457
EEA1	217
DNMT1	509
DNAAF3	370
CR1L	105
COQ6	138
CSNK2A2	257
CEBPE	166
EIF2B2	123
EME1	156
DLD	162
DPM2	310
CDKN2D	239
DHCR24	148
DHFR	315
CNOT11	199
COA8	350
EIF1AX	223
DHCR7	147
EGR4	269
CLASP2	408
CDK16	189
EDC4	448
DGKD	140
DDB1	214
EGR1	374
CUL1	456
COLGALT1	190
EAPP	216
DNAL1	250
CTDSPL2	210
DDX19B	722
DHX34	293
DUS3L	293
ENO2	283
ELOVL5	293
DDX42	99
EIF2AK3	194
EIF2B5	237
DUSP14	204
ELP2	370
CLTB	264
CPNE2	303
DTYMK	227
ENO1	123
CTU2	295
ENOPH1	255
DAXX	295
CEP57	107
DOCK9	138
ERCC1	214
CSNK1G1	252
CORO2A	187
DIMT1	136
EBF3	183
EIF5	278
EHD1	178
DMRT2	155
DUSP7	280
CERCAM	404
CNTROB	336
CDK9	337
EEF1AKMT1	194
CNOT3	232
CYBA	144
CDK2AP2	142
DIS3L2	306
DCAF1	181
COA5	406
CHI3L2	310
ERCC4	463
CHORDC1	552
CTDSPL	277
DIAPH1	178
CENPO	197
DMRT3	86
DHRS3	220
CEP89	212
CEP164	195
DPAGT1	273
CORO1C	164
ECM1	121
DPH3	112
CUL5	191
EPHB4	271
COX8A	239
CENPP	116
E2F8	179
DNAJB11	399
CSNK1G3	265
DDHD2	166
CFLAR	265
CORO7	345
DHRS7B	99
E2F6	308
COG5	133
COX17	288
COX6C	174
CPOX	218
CUEDC2	136
CTNNAL1	201
EIF4G2	418
DOCK6	244
CIC	136
DR1	287
EPS8L1	232
DST	491
DMTN	365
DGKQ	416
CMBL	210
CHCHD2	163
CEP97	332
CEP152	289
COPS8	366
CYP2A13	310
COPZ1	304
CLN5	264
COX10	176
CISH	222
CDCA2	128
ELOVL1	350
DNAJC19	216
CREBZF	275
DDX54	181
DUSP13	287
COA4	176
DCPS	139
EEF2K	260
ELAVL1	220
COX7A2	151
DIP2B	203
CDPF1	393
DHX37	188
CDKAL1	227
DDX47	145
DAP	240
CMAS	85
DIAPH3	280
COQ10A	83
CSAG1	106
EIF3I	74
EIF3M	125
DPY19L1	293
CRTC2	250
ELOF1	248
EDARADD	162
DCUN1D5	144
CYCS	220
CXorf56	167
COPS2	67
CEBPB	172
EFCAB11	237
CYTH3	217
EGFL7	280
DDN	583
CLEC2D	58
COLGALT2	269
CEBPD	179
ELOVL6	229
DPH1	689
CREB3	125
CDC42SE2	143
DGKH	442
ELF2	211
DNAJC24	100
COX5B	249
EIPR1	133
CXXC4	228
CHD7	310
CRK	442
CDC42BPB	102
DUSP10	306
DDT	324
CHTF18	235
CKAP2	194
CSTF2	167
DMXL2	229
CEP290	151
COPB2	114
CSKMT	257
DHX30	307
CSRNP2	185
DCTN4	90
COMMD1	241
CHSY1	207
CPT2	96
CYB5R3	211
CSTF3	109
CHTOP	271
CSH2	452
DYNC1LI1	182
ENTPD4	321
COPS3	97
DTWD1	136
EPC2	259
DDX5	310
CDC25B	112
CDK2	235
CLK2	248
CWC15	58
DHX8	145
CTBS	158
EEF1E1	222
CEP120	218
CENPK	73
CERK	209
EIF1B	125
CXorf38	83
CMC2	200
COPG2	274
COX14	76
EGLN2	331
DACH1	118
DENND5A	124
DOK2	144
ELMOD2	127
DNAJC11	171
DICER1	342
CINP	102
EGLN3	176
DAZAP2	100
CGGBP1	296
DESI1	482
DGUOK	130
CLNS1A	51
CHCHD5	271
CNNM3	357
DCP2	241
CTCFL	367
CUX1	277
DDX31	113
CLCA1	109
EN2	212
DYNC1I2	144
DNAJC16	156
CDK17	104
DOCK8	157
ERCC3	269
DYRK4	178
DDX46	287
CMPK1	518
CDK11A	432
CNPY2	154
EGFL8	79
CENPL	193
DNPH1	129
DVL1	130
COMMD8	157
DALRD3	377
ERAP1	297
DPY19L4	244
CUTC	80
EMX2	150
COG4	202
CSNK1G2	270
CUL4B	170
DUSP1	185
EFTUD2	109
CLCN7	203
CKAP5	411
EMC4	115
EMC8	366
DDX52	144
DMAC2	221
DNM1	247
DNAJC6	236
EMP2	282
DHRSX	215
DHODH	401
CRAT	182
DNAJB12	230
CSTB	258
DHX9	192
CTSD	187
CHRNB1	117
DMAP1	117
CDK5	204
DCUN1D4	244
DRG2	188
CMPK2	247
EEF1D	199
E2F3	393
DOLK	319
CISD2	260
EOMES	93
CMTM3	240
CYP2R1	209
DCTD	185
CHRAC1	126
EEF1A2	273
EIF5A2	178
CTSH	155
DOCK7	115
CHID1	195
CDC37	373
DCAF7	162
CRY1	330
CTSA	264
CNST	249
CRADD	102
CDCA7	250
CXXC5	313
COX6B1	308
EDC3	365
COX7B	168
CTNNBIP1	290
CDX1	171
EI24	181
CDKN2AIP	235
CSNK2B	215
DOHH	305
DHX15	101
CTDSP1	115
DLG1	204
DLX6	166
EPHX2	222
CHD1	74
DCAF4L2	123
CRTC3	188
ENDOV	251
EFNA1	137
CEP57L1	244
DDOST	174
DENND1B	115
EIF2D	105
EPHB6	201
CYTH1	193
CXCL3	245
ERAL1	231
EIF5A	179
DDX41	121
CYFIP1	229
COX15	162
ECSIT	234
EIF2AK4	142
ELP4	99
CYP20A1	197
CRLF3	89
CDC42EP4	158
DTNBP1	327
EMC7	380
EP300	95
DCK	176
DMRTA1	204
EPS15	193
ELP6	154
DSG2	263
DOLPP1	222
CDR2	210
EOGT	71
DPF1	380
DDX28	297
CREM	100
CKLF	185
CLPTM1L	251
EIF2S1	89
DENND1A	83
CREBL2	322
DCAKD	436
CPVL	137
DNAJC8	488
CDK1	244
CPNE3	219
EPS8L2	164
EIF3A	161
DPP9	496
CLIC2	140
COQ5	351
DNAJC7	174
DAPK1	209
DPH6	236
CTXN1	84
COG1	66
CENPW	92
EEFSEC	155
DPH2	246
CHMP1A	151
CREB5	365
EMC3	458
CISD3	178
CORO1A	110
CRNKL1	194
CETN2	208
CEP72	114
EME2	181
COPS7A	148
EIF3F	76
COPRS	285
DDX1	306
DEK	140
DIDO1	389
DBX2	276
CPAMD8	474
CHST11	210
EML3	130
CKS2	219
DCLRE1A	153
CTSV	231
DENND4B	457
DMBX1	207
DUSP11	245
DNAJC9	212
ENPP3	297
DYNLL2	178
CTNND1	97
EDF1	290
CHD2	337
CERT1	126
CSE1L	139
EHMT2	186
CRYZL1	161
EMC2	158
CHAF1B	86
EMC9	251
DSC2	197
CPSF7	211
DHX16	215
EGLN1	319
CIAO2B	298
EBPL	149
CLASRP	235
CHRNA5	272
COG2	285
CLIP1	80
EIF2A	105
CRCP	319
DVL3	338
CELF1	210
CSRNP1	216
DERL1	221
DUSP3	179
CLSTN3	339
DUSP28	243
CREB3L2	203
CYBC1	201
DNAJC13	115
CZIB	224
EBAG9	70
COG8	70
CDK10	105
CYP3A5	108
EEF1AKMT2	195
CYP4F11	279
DDX59	258
DEDD2	168
DESI2	239
ECE2	71
EPRS	122
ELAC2	141
DEF8	127
EPN2	378
CSTF2T	160
DTD1	286
EIF5AL1	83
CENPN	223
CNOT10	271
EIF4A2	145
CTCF	109
COMMD6	419
EPS15L1	118
CDCA5	123
CHAC2	175
ELL2	134
CXorf40B	290
EEF2	443
COMMD4	201
DMXL1	125
EHMT1	135
EIF4H	239
EMX1	310
CHUK	181
DZIP1	162
CTSL	258
CXXC1	184
EED	76
DPH7	180
DPH5	101
DPF2	424
EIF1	216
DDR1	359
DLX1	237
CENPH	172
CHCHD4	138
DDAH2	66
DIRAS3	280
CHURC1	304
CDKN3	100
EIF2AK1	227
DOCK2	250
CSRNP3	139
DMD	131
DRAM2	221
CTSB	215
COMMD5	319
DNAJB1	214
EFCAB2	201
CDC40	58
CIB1	100
CNOT6L	106
DNAJC21	117
DGKE	190
EBF4	225
DLC1	168
COX7C	225
DOCK11	64
CSMD1	207
DSN1	83
EGR3	298
CHMP4A	250
CDC42BPA	235
CIZ1	262
COMT	67
CDYL	124
EIF4G1	223
CYC1	267
CNBP	191
CHKB	197
CHP1	157
DCTN1	313
CENPE	118
CDK5RAP3	243
EIF4A1	58
COPB1	64
CLN8	196
CENPT	92
COQ9	301
DHRS7	121
CHFR	90
ERCC2	143
CDC25A	215
DRAM1	345
DDIT3	264
EDEM1	172
CDKN1B	222
DHRS11	188
COPA	167
EIF2B1	217
COPS9	104
ECHS1	270
DLX4	179
COMMD2	165
DAP3	224
CNN2	496
DHRS13	186
CEP135	52
EMD	360
CHMP1B	134
CNIH1	87
COPS5	142
DPPA2	135
EIF4E	172
CYBRD1	140
CLPX	150
DDX20	108
DHRS12	125
CSPP1	180
DIRAS1	215
DCTN3	206
CDC7	235
DCUN1D2	71
DERL2	82
CHMP2A	75
COIL	148
CYHR1	165
DHRS4L2	111
DDX24	108
CTR9	95
CUTA	204
EAF2	184
DDHD1	126
COMTD1	197
ERC1	340
CLIC4	221
CPXM1	88
EBF2	286
EPAS1	234
CNOT8	243
CYB561	182
CPXCR1	189
EMC6	155
EIF3L	157
DFFB	270
CLDND1	243
COPS7B	139
CEP76	261
ENOSF1	265
CDK8	181
CNEP1R1	190
CT45A5	350
CEP170	165
[truncated: 7,328 more rows]

## Sheet: Index_imbalance_UMAP
Column1	Column2
symbol	gene targeted for silencing by CRISPRi in the K562 perturb-seq of Replogle et al., Cell 2022
UMAP1	x coordinate of the UMAP projection based on the cell abundances relative to the unperturbed K562 distribution across cell cycle phases
UMAP2	y coordinate
signif_sum_all	sum of -log10(p) across attrition (p_smaller) and accumulation (p_greater) p-values.

## Sheet: imbalances_umap_plot
symbol	UMAP1	UMAP2	is_kzfp	p_min	tf_category	p_min_second	signif_sum_p_smaller	signif_sum_p_greater	signif_sum_all	tf_category_signif
A1BG	-2.58409222872629	4.91887142445368	FALSE	0.02416	not a TF	0.0885	2.56335917932304	2.45340530788864	5.01676448721168	not a TF
AAAS	-2.767845790676	2.16803695030009	FALSE	0.07165	not a TF	0.1793	1.98809845904461	1.97475767979403	3.96285613883864	n.s.
AACS	-0.51858635274589	-1.22753668486293	FALSE	0.09103	not a TF	0.11878	2.21821270309368	1.78122240932493	3.99943511241861	n.s.
AAGAB	-2.54540074697042	-6.45282521318542	FALSE	0.073	not a TF	0.23326	1.80669456882968	1.74853155079344	3.55522611962312	n.s.
AAK1	-2.25929115338971	5.07989529613397	FALSE	0.03658	not a TF	0.03796	2.1358560765849	2.50777970677409	4.64363578335899	not a TF
AAMDC	0.386060612494904	6.1245010460281	FALSE	0.09377	not a TF	0.12182	1.7867547686915	1.92859811065649	3.71535287934799	n.s.
AAMP	1.14230612246235	-0.762514142220542	FALSE	0.45797	not a TF	0.46123	1.31414979182089	1.37649896135884	2.69064875317973	n.s.
AAR2	6.65520296790016	0.630329343442187	FALSE	0.01842	not a TF	0.02921	3.1884951735583	2.68727894942786	5.87577412298616	not a TF
AARS2	0.713244181992306	3.78704976687749	FALSE	0.03023	not a TF	0.11795	2.23808318511996	2.18691240674956	4.42499559186952	not a TF
AARSD1	-2.88798709456627	-2.97219917057168	FALSE	0.04393	not a TF	0.06271	2.45353796292812	2.48375205257484	4.93729001550296	not a TF
AASDH	4.87786144813478	2.86465917872377	FALSE	0.17871	not a TF	0.19785	1.54530168608813	1.53883518738223	3.08413687347037	n.s.
AASDHPPT	3.9826264281961	-4.54541544784587	FALSE	0.05258	not a TF	0.10381	2.03400463472646	1.93708989243126	3.97109452715772	n.s.
AATF	1.32459865852205	7.70193153170487	FALSE	4e-05	not a TF	0.01105	4.28666000268608	4.72002943425404	9.00668943694012	not a TF
ABCA7	0.940277518333024	3.88994748321645	FALSE	0.03366	not a TF	0.12146	2.17850980869474	2.36241420817483	4.54092401686957	not a TF
ABCB6	-2.22292467242402	0.0901719114972618	FALSE	0.26406	not a TF	0.38985	1.42876348685025	1.48027580051724	2.90903928736748	n.s.
ABCB7	0.429054577120605	6.27245241199194	FALSE	0.00526	not a TF	0.14226	2.44511299773023	2.68919297250399	5.13430597023422	not a TF
ABCB8	2.52521986834795	-6.61109827542899	FALSE	0.12897	not a TF	0.20443	1.76454941178078	1.79702941823184	3.56157883001263	n.s.
ABCB9	1.86448253602607	2.983258812389	FALSE	0.07862	not a TF	0.17569	2.03319928760316	2.07378835200654	4.1069876396097	n.s.
ABCC1	0.814347253230245	0.718556560748723	FALSE	0.33713	not a TF	0.41599	1.40440047234501	1.40124684471194	2.80564731705696	n.s.
ABCC10	5.30278535882878	0.404564046930604	FALSE	0.02696	not a TF	0.2054	2.12123803721368	1.92341883997605	4.04465687718973	not a TF
ABCC4	4.05039979867018	1.91416653990281	FALSE	0.06367	not a TF	0.07876	2.28310530428992	2.3012696910076	4.58437499529752	n.s.
ABCC5	-4.2752440572827	-0.958859951367374	FALSE	0.03642	not a TF	0.08437	2.28017695638078	2.13782187034564	4.41799882672642	not a TF
ABCD3	-1.37245090738828	-2.54511573515486	FALSE	0.06121	not a TF	0.21601	2.07264782036042	1.68043719935912	3.75308501971954	n.s.
ABCD4	-2.92231404650457	-6.45532900541261	FALSE	0.11274	not a TF	0.11283	2.14807294517188	2.26986275499414	4.41793570016602	n.s.
ABCE1	-0.680645167399908	8.0972057046279	FALSE	1e-05	not a TF	0.00801	4.38178932877294	5.19771654341436	9.5795058721873	not a TF
ABCF1	1.98315933142907	3.86539394049935	FALSE	0.0099	not a TF	0.11734	2.5635567848291	2.51348414068698	5.07704092551607	not a TF
ABCF2	0.551009934460645	1.00060683963249	FALSE	0.20509	not a TF	0.27586	1.63213095645046	1.57541543604978	3.20754639250024	n.s.
ABCF3	0.729926708235384	3.69616339087303	FALSE	0.0482	not a TF	0.09627	2.14296289439594	1.96596626253088	4.10892915692681	not a TF
ABCG1	4.68730096471617	0.302409274026292	FALSE	0.05414	not a TF	0.27497	1.91677701094155	1.82416384687981	3.74094085782136	n.s.
ABHD10	3.99433853047657	-0.0886522485247304	FALSE	0.00773	not a TF	0.06698	3.1578145521695	2.32613412575237	5.48394867792187	not a TF
ABHD11	5.40852866018147	-1.84554377926707	FALSE	0.00117	not a TF	0.04769	3.4713716645996	2.65295405342792	6.12432571802752	not a TF
ABHD12	0.897408817006095	-1.25282357757384	FALSE	0.12136	not a TF	0.30257	1.75282826822586	1.50847541017705	3.26130367840291	n.s.
ABHD13	-1.20873811308679	-6.03186317943685	FALSE	0.07241	not a TF	0.08811	2.3902803399747	2.04346254826798	4.43374288824268	n.s.
ABHD14A	1.80990262953811	7.04002489708451	FALSE	0.01831	not a TF	0.07545	2.39816914363163	2.59138225501046	4.9895513986421	not a TF
ABHD14B	0.684238673720433	0.346094090863017	FALSE	0.1141	not a TF	0.20526	1.86794325801712	1.61936909020757	3.4873123482247	n.s.
ABHD16A	-3.58567963681951	5.27728293594756	FALSE	0.02129	not a TF	0.04599	2.55503114760454	2.55251845094455	5.10754959854909	not a TF
ABHD17A	-3.81356915074448	-4.70640604931819	FALSE	0.04217	not a TF	0.06155	2.15183359358782	2.34653200585411	4.49836559944193	not a TF
ABHD17B	1.65137413556053	-6.95990444029548	FALSE	0.09521	not a TF	0.18901	1.70626184440195	1.71866984275719	3.42493168715914	n.s.
ABHD2	-0.174353220795272	-3.59529882987229	FALSE	0.30452	not a TF	0.31348	1.49388408852328	1.56743198657662	3.0613160750999	n.s.
ABHD3	3.93793646573668	0.768212716349485	FALSE	0.31299	not a TF	0.35469	1.38348809300838	1.38726164702151	2.77074974002988	n.s.
ABHD5	-3.47325789978735	-1.44357805702274	FALSE	0.25469	not a TF	0.28084	1.45558895681843	1.56069653442417	3.0162854912426	n.s.
ABHD6	-3.76549373036425	1.76893373485856	FALSE	0.00012	not a TF	0.02911	4.42916638026367	2.90346273220253	7.3326291124662	not a TF
ABHD8	5.09704648938887	0.348870133956334	FALSE	0.01555	not a TF	0.05973	2.45520061751865	2.30739734351976	4.7625979610384	not a TF
ABI1	-2.99903801630874	-4.85929328729138	FALSE	0.23041	not a TF	0.25786	1.57435873126388	1.53777370697855	3.11213243824243	n.s.
ABI2	-3.93659632015344	3.62047489278975	FALSE	0.0962	not a TF	0.12646	2.20913674024741	2.05171301841885	4.26084975866626	n.s.
ABITRAM	-0.288290189409352	-0.913535874965837	FALSE	0.18445	not a TF	0.22945	1.55560020663423	1.85419788984426	3.4097980964785	n.s.
ABL1	4.67795243487641	1.13839365397952	FALSE	0.07908	not a TF	0.18967	1.88799391647515	1.82611845227315	3.7141123687483	n.s.
ABL2	-1.11919378340267	3.39366510997042	FALSE	0.07881	not a TF	0.11558	2.17017552275709	2.06574084106954	4.23591636382663	n.s.
ABO	-1.41848295179909	1.1578703722559	FALSE	0.20511	not a TF	0.2697	1.57427842892537	1.6442381867687	3.21851661569406	n.s.
ABR	4.12503595291974	-3.01443833548532	FALSE	0.26703	not a TF	0.31874	1.40580248437982	1.37857355448123	2.78437603886106	n.s.
ABRACL	-2.11922139484516	0.956192506305503	FALSE	0.24635	not a TF	0.29742	1.52740631505769	1.52771762368252	3.05512393874021	n.s.
ABRAXAS1	0.581770327619511	-0.438163489964378	FALSE	0.18894	not a TF	0.2793	1.59551284936016	1.51169539644965	3.10720824580981	n.s.
ABRAXAS2	3.3580168204755	2.36434987624505	FALSE	0.07194	not a TF	0.1098	2.19559283333143	2.31711147478445	4.51270430811588	n.s.
ABT1	-0.888979930875953	-5.25449383212295	FALSE	0.05233	not a TF	0.2385	2.02566141666804	1.8929025632755	3.91856397994354	n.s.
AC015871.1	1.93364975489898	3.70417121967636	FALSE	0.12417	not a TF	0.31708	1.62866128759152	1.62572026409272	3.25438155168423	n.s.
AC118549.1	0.822741876868518	-3.29658039091143	FALSE	0.12316	not a TF	0.13054	1.88507707936558	1.62835365974049	3.51343073910607	n.s.
ACAA1	-3.40525820019595	-3.74858360066028	FALSE	0.10153	not a TF	0.10597	2.10347728262073	2.24518253708855	4.34865981970928	n.s.
ACAA2	-2.32548956705054	-6.09299832956298	FALSE	0.04714	not a TF	0.23777	1.89908375126153	1.98225736231389	3.88134111357542	not a TF
ACACA	0.220695409240142	7.53907685650039	FALSE	0.0041	not a TF	0.06124	2.83825897556905	3.10405086734932	5.94230984291837	not a TF
ACAD10	0.418347638480599	5.05941240415373	FALSE	0.03498	not a TF	0.16127	2.111521364537	2.01459616050277	4.12611752503977	not a TF
ACAD8	-2.996462274036	3.14554721500857	FALSE	0.17082	not a TF	0.17301	1.63299729861434	1.83191437558678	3.46491167420112	n.s.
ACAD9	3.64721896887888	-0.977501109199321	FALSE	0.1574	not a TF	0.22511	1.83095200444825	1.6036416540175	3.43459365846574	n.s.
ACADM	0.069026462288531	5.98503528048139	FALSE	0.13883	not a TF	0.20796	1.58497915332188	1.73893099208097	3.32391014540285	n.s.
ACADS	-2.88773922228127	0.771718614519507	FALSE	0.13515	not a TF	0.36503	1.41684705342962	1.69904879001314	3.11589584344276	n.s.
ACADSB	-2.17075619900088	6.82962712978286	FALSE	0.02853	not a TF	0.06343	2.42590773943172	2.54856586752711	4.97447360695883	not a TF
ACADVL	-0.298341438928257	-1.73121671876589	FALSE	0.07131	not a TF	0.34259	1.9119549402585	1.59428508599854	3.50624002625704	n.s.
ACAP2	-5.17750414968416	-2.0079501825039	FALSE	0.02965	not a TF	0.23825	1.88879112204844	2.14891648136981	4.03770760341824	not a TF
ACAP3	-3.0194354118776	5.48335844997771	FALSE	0.05309	not a TF	0.06966	2.72389733524266	2.4922833026985	5.21618063794116	n.s.
ACAT1	-0.0346155712592791	0.940179409409756	FALSE	0.23362	not a TF	0.23567	1.66634810399803	1.48763527059332	3.15398337459134	n.s.
ACAT2	2.81248211243862	-2.13489154108036	FALSE	0.03745	not a TF	0.05653	2.81007788032763	2.28189391836133	5.09197179868896	not a TF
ACBD3	2.18071684025557	2.98012024802522	FALSE	0.19922	not a TF	0.23251	1.6609467361235	1.74054521040214	3.40149194652564	n.s.
ACBD5	0.641251980531056	5.07273355123411	FALSE	0.01796	not a TF	0.18003	2.19671681721017	2.24444669647349	4.44116351368365	not a TF
ACBD6	-1.29789767111907	-0.212562758264218	FALSE	0.23227	not a TF	0.2796	1.45462871558615	1.68957241549187	3.14420113107802	n.s.
ACCS	-2.46537823806179	-6.68410185627493	FALSE	0.02175	not a TF	0.04154	2.67725183149415	2.37688466299521	5.05413649448936	not a TF
ACD	0.873810939880736	-0.185793098334498	FALSE	0.15146	not a TF	0.32227	1.64068887092168	1.49396597908231	3.13465485000399	n.s.
ACER3	-0.434993433742366	3.35696832314603	FALSE	0.12384	not a TF	0.20523	1.70390265892264	1.75581765325466	3.4597203121773	n.s.
ACIN1	0.117399629152402	7.69500003244801	FALSE	0.00042	not a TF	0.00826	3.47755182755899	4.08477947049991	7.5623312980589	not a TF
ACLY	-2.26510059752539	7.38678863059171	FALSE	0.01795	not a TF	0.04338	2.40531346703894	2.34197304020948	4.74728650724842	not a TF
ACO1	-2.96596068948806	2.25067018628185	FALSE	0.04356	not a TF	0.14047	2.41151588537554	1.90950261116351	4.32101849653904	not a TF
ACO2	-3.18331822703747	4.66238327877213	FALSE	0.04976	not a TF	0.07386	2.33752311513157	2.24373425711692	4.58125737224849	not a TF
ACOT12	-1.37803789763514	-4.02853949506705	FALSE	0.14371	not a TF	0.23884	1.71668240460144	1.69450183212806	3.4111842367295	n.s.
ACOT13	-5.58764324245201	-0.610402026121299	FALSE	0.04638	not a TF	0.08675	2.03302288591245	2.14454540682589	4.17756829273834	not a TF
ACOT7	-2.95566011353323	-0.487616781002981	FALSE	0.01598	not a TF	0.07942	2.90964746636505	2.28589853952509	5.19554600589014	not a TF
ACOT8	-0.519795522940457	5.5649120626452	FALSE	0.10679	not a TF	0.14286	2.08208140819674	2.07524944849874	4.15733085669548	n.s.
ACOT9	2.50466964074001	3.90553237725292	FALSE	0.0532	not a TF	0.21973	1.99326755597024	2.04318987613351	4.03645743210374	n.s.
ACOX1	5.02810107638806	1.93988195269916	FALSE	0.00584	not a TF	0.04063	3.21228268726683	2.50105555079959	5.71333823806642	not a TF
ACP2	-3.87282270158052	2.94173362489584	FALSE	0.20432	not a TF	0.22907	1.73683136373523	1.58811479488783	3.32494615862306	n.s.
ACP5	4.18184463539906	-0.311804902464908	FALSE	0.06255	not a TF	0.10193	2.50186440175776	2.05042606320424	4.55229046496201	n.s.
ACSF3	5.24234343010576	-2.13656456310745	FALSE	0.07897	not a TF	0.13415	1.80035471423618	1.88491987303896	3.68527458727515	n.s.
ACSL1	-2.5506024460789	-1.84237813202476	FALSE	0.03383	not a TF	0.07256	2.3678477643987	2.01542921195638	4.38327697635508	not a TF
ACSL3	0.585485939184573	0.899460289891582	FALSE	0.00379	not a TF	0.14631	3.08704296241357	1.90747799019076	4.99452095260434	not a TF
ACSL4	-3.07672794009684	-1.0973675957278	FALSE	0.29264	not a TF	0.41865	1.37415574195147	1.39121602195365	2.76537176390512	n.s.
ACSM3	-4.31424918644733	2.21950298408448	FALSE	0.16435	not a TF	0.22125	1.62547575077751	1.60771679571869	3.2331925464962	n.s.
ACSS2	-0.0190725225520534	6.87993542076574	FALSE	0.00394	not a TF	0.14972	2.55278406013772	2.75305744148852	5.30584150162624	not a TF
ACTB	-0.511001893669036	1.02209567687484	FALSE	0.1878	not a TF	0.21932	1.74994570457509	1.58125755339871	3.3312032579738	n.s.
ACTL6A	-0.18349272079902	-6.12104474235742	FALSE	0.03243	not a TF	0.0683	2.72313656918411	2.25008974032141	4.97322630950551	not a TF
ACTN1	0.0048253519486544	3.60799250623697	FALSE	0.05046	not a TF	0.13997	1.90747067251061	2.04885348110854	3.95632415361915	n.s.
ACTN4	2.62498856588945	4.28446383879674	FALSE	0.0474	not a TF	0.09506	2.17922041162006	2.11784866968269	4.29706908130275	not a TF
ACTR10	-3.24693418998448	6.97635544988102	FALSE	0.00077	not a TF	0.00088	5.25712042300391	5.45822175831494	10.7153421813188	not a TF
ACTR1A	2.4323569299879	-4.0729226603269	FALSE	0.06255	not a TF	0.10986	2.32112956909658	2.00182597487305	4.32295554396963	n.s.
ACTR1B	2.45892055188956	-0.246195924084285	FALSE	0.04588	not a TF	0.07427	2.13253900916953	2.78243479472253	4.91497380389206	not a TF
ACTR2	1.83407432842093	5.57831921741504	FALSE	0.01333	not a TF	0.049	2.97606935237184	3.17323461794534	6.14930397031717	not a TF
ACTR3	1.17605455779614	-0.856464054653949	FALSE	0.37279	not a TF	0.42403	1.34818094108082	1.47456957342089	2.82275051450171	n.s.
ACTR3B	-2.6565483771116	4.50750535103523	FALSE	0.08633	not a TF	0.2558	1.66227339249741	1.84141848631531	3.50369187881271	n.s.
ACTR3C	-0.936862387469329	-6.78808535530038	FALSE	0.0262	not a TF	0.14035	2.21690992174441	2.14155971934656	4.35846964109097	not a TF
ACTR5	0.908484542705182	4.32627885651415	FALSE	0.09276	not a TF	0.19811	1.90324698612842	1.70113303090006	3.60438001702848	n.s.
ACTR6	-1.69091019108205	3.32923856085582	FALSE	0.06161	not a TF	0.07179	2.54184166468624	2.03415005352972	4.57599171821596	n.s.
ACTR8	0.369734762547786	-7.5065771133986	FALSE	7e-04	not a TF	0.00992	3.3979557944892	3.62204054579561	7.01999634028481	not a TF
ACVR1B	-3.74182314166221	-3.8151346372167	FALSE	0.13623	not a TF	0.16097	1.72007773032095	1.94537356030197	3.66545129062293	n.s.
ACVR2B	-2.57522774645038	7.037040758395	FALSE	0.01712	not a TF	0.04626	2.62873013012927	2.53444829738747	5.16317842751674	not a TF
ACY1	-0.623692402397601	-7.37212830701106	FALSE	0.01927	not a TF	0.07086	2.61612966044461	2.60594988352557	5.22207954397018	not a TF
ACYP1	-2.2869439354033	-2.42370824558304	FALSE	0.09945	not a TF	0.18194	1.73109898549556	2.00320161535004	3.7343006008456	n.s.
ACYP2	4.88763794346286	2.07776142402924	FALSE	0.11492	not a TF	0.13756	2.06595413972592	1.78143668891174	3.84739082863766	n.s.
ADA	0.747366571575823	5.09089240742923	FALSE	0.07044	not a TF	0.25605	1.73719168850172	1.792995351089	3.53018703959073	n.s.
ADAL	-5.49874922864296	-0.97626996995922	FALSE	0.07077	not a TF	0.18483	1.84962257882841	2.12362546779486	3.97324804662327	n.s.
ADAM10	-1.24778394718745	8.4028534745251	FALSE	1e-05	not a TF	0.00272	4.65854310801147	5.39587084108147	10.0544139490929	not a TF
ADAM15	-2.80083025681387	4.86126314881816	FALSE	0.12396	not a TF	0.17357	1.87884818977668	1.84192891209988	3.72077710187656	n.s.
ADAM17	0.509206628882051	0.646064965335296	FALSE	0.16024	not a TF	0.17642	1.5597692641482	1.75866728923602	3.31843655338423	n.s.
ADAM9	2.89432880042814	-0.25374447260946	FALSE	0.1456	not a TF	0.25249	1.65286600984841	1.68533344878763	3.33819945863605	n.s.
ADAMTS14	-2.55307165480622	5.41775106186485	FALSE	0.05612	not a TF	0.08119	2.46351986149621	2.26275282871577	4.72627269021198	n.s.
ADAMTS3	-1.29878404508445	-6.16724312958223	FALSE	0.13459	not a TF	0.15589	1.56967026293896	1.85962276127105	3.42929302421001	n.s.
ADAMTSL4	-3.60227901530843	-5.88595420653084	FALSE	0.01025	not a TF	0.07278	2.80707169447645	2.94600843088925	5.7530801253657	not a TF
ADAR	-1.36273140568848	-4.82032661706744	FALSE	0.088	not a TF	0.24949	1.82354173662997	1.86382351132361	3.68736524795358	n.s.
ADARB1	-4.74040742389057	-2.38211783570816	FALSE	0.00987	not a TF	0.12868	2.25698406717362	2.60049184500985	4.85747591218348	not a TF
ADAT1	-4.33096181715365	0.784488544094577	FALSE	0.03746	not a TF	0.06747	2.39985009925682	2.80909923149284	5.20894933074965	not a TF
ADAT2	4.21774751053277	-1.58263747756075	FALSE	0.12496	not a TF	0.16125	1.80026954177223	1.78014878820882	3.58041832998104	n.s.
ADAT3	-0.241210244307486	-3.97343506771987	FALSE	0.00623	not a TF	0.11651	2.85250078905182	2.12778023080193	4.98028101985375	not a TF
ADCK2	4.37183945514117	-3.23585794512602	FALSE	0.10261	not a TF	0.13803	1.82224237803535	1.85000056403832	3.67224294207367	n.s.
ADCK5	-2.71056191828003	0.787107982026371	FALSE	0.27891	not a TF	0.37065	1.35389489595355	1.43924653082888	2.79314142678243	n.s.
ADCY3	-3.08162546259899	-2.19182030086041	FALSE	0.1227	not a TF	0.21112	1.69987037478558	1.90455450591214	3.60442488069773	n.s.
ADCY7	2.26389933998743	-4.40053935098199	FALSE	0.08189	not a TF	0.16462	1.78955901695741	1.69990978482332	3.48946880178073	n.s.
ADD1	2.08901134227308	1.55286717335469	FALSE	0.00124	not a TF	0.02224	3.84883692105054	2.8331767623703	6.68201368342084	not a TF
ADD2	-0.765337736283773	-1.69478957810017	FALSE	0.33123	not a TF	0.33389	1.44508775192745	1.47911684127579	2.92420459320324	n.s.
ADD3	3.90386758847925	0.121224046011578	FALSE	0.10142	not a TF	0.1652	1.69310600796128	1.85158898267966	3.54469499064094	n.s.
ADH5	-3.74825519401802	4.29656605847196	FALSE	0.10735	not a TF	0.14402	1.96284469549254	2.00826889363168	3.97111358912422	n.s.
ADI1	-2.17514251290941	-3.05870907277601	FALSE	0.07849	not a TF	0.19194	1.91477154048464	1.69395364675853	3.60872518724317	n.s.
ADIPOR1	-3.66451036714842	3.47003038888195	FALSE	0.19252	not a TF	0.22083	1.71835029472142	1.72113072241104	3.43948101713245	n.s.
ADIPOR2	0.815049553621266	-5.96501019496686	FALSE	0.00409	not a TF	0.04136	2.82165232049307	3.19796162411691	6.01961394460998	not a TF
ADK	0.434652943896657	-0.144200061802031	FALSE	0.23648	not a TF	0.34081	1.47785038997834	1.53634917028621	3.01419956026455	n.s.
ADNP	1.31027728851249	7.80005170375806	FALSE	6e-05	other TF	0.00047	5.50849059952899	4.46817454051742	9.97666514004641	other TF
ADNP2	2.0426964568615	7.00837163373438	FALSE	0.04727	other TF	0.15386	1.89900380420946	1.9813067879312	3.88031059214065	other TF
ADO	0.303196044299344	8.60815479822699	FALSE	0.01196	not a TF	0.04614	2.76866679823062	3.03993803912431	5.80860483735493	not a TF
ADORA2B	6.36753279858213	0.202680811090152	FALSE	0.08754	not a TF	0.21252	1.8924657407278	1.78667351132661	3.67913925205441	n.s.
ADPGK	-0.952809509780187	8.57022546246744	FALSE	0.02144	not a TF	0.12066	2.22424866739138	2.31659031630847	4.54083898369985	not a TF
ADPRHL2	3.80188948193562	-1.02892562079155	FALSE	0.05453	not a TF	0.10483	2.11649579805359	2.0523141644876	4.16880996254119	n.s.
ADRM1	-1.08643325901107	3.6126607859107	FALSE	0.00065	not a TF	0.01086	4.20306377234787	2.89549691117761	7.09856068352549	not a TF
ADSL	-2.57100323922473	-0.905028266739933	FALSE	0.06083	not a TF	0.10682	2.5169360703761	1.99622091763005	4.51315698800615	n.s.
ADSS	-2.22786019531436	4.91259411799337	FALSE	0.07768	not a TF	0.12014	1.90065241969708	1.79044210608971	3.69109452578679	n.s.
ADTRP	-1.95923880649236	-5.88948599270984	FALSE	0.13969	not a TF	0.20841	1.7025349345264	1.66323815968546	3.36577309421186	n.s.
AEBP1	-1.91710087010293	2.00892843703389	FALSE	0.00274	other TF	0.14093	3.37158219255046	2.15716389127623	5.52874608382669	other TF
AEBP2	0.968974836947254	4.58755188884994	FALSE	0.1874	ZFP	0.2347	1.5514298635	1.73067295028248	3.28210281378248	n.s.
AEN	5.11932589062584	-1.26990870088654	FALSE	0.00637	not a TF	0.08194	3.25444690484286	2.58532365064996	5.83977055549283	not a TF
AFF1	-0.672909549726452	-4.2150238668263	FALSE	0.09638	not a TF	0.15452	1.89795877978546	1.70143942733384	3.59939820711931	n.s.
AFF4	1.06319510444502	-4.31597105653589	FALSE	0.02294	not a TF	0.34352	1.67976213366479	2.28281354934766	3.96257568301245	not a TF
AFMID	-0.0216672756107091	-6.90293544269877	FALSE	0.13885	not a TF	0.18318	1.62498958942519	1.64236296244066	3.26735255186585	n.s.
AFTPH	-3.78117931291537	-4.45927583686078	FALSE	0.09696	not a TF	0.16368	1.72316101476729	1.81604391273667	3.53920492750396	n.s.
AGAP1	5.74931528631967	2.44919567089252	FALSE	0.14222	not a TF	0.21795	1.64422535098005	1.76075533359828	3.40498068457833	n.s.
AGAP3	0.7214410818965	8.30174107423404	FALSE	0.07142	not a TF	0.13371	1.98980344673173	2.2219375974551	4.21174104418684	n.s.
AGBL5	1.49766328279575	6.64778098213874	FALSE	0.01695	not a TF	0.05159	2.94535997350149	3.10963917604765	6.05499914954914	not a TF
AGFG1	-3.22904392771703	-1.51054768668735	FALSE	0.15682	not a TF	0.26874	1.55609797236152	1.68300679807687	3.23910477043839	n.s.
AGFG2	-4.83595019819621	-0.0883218827332572	FALSE	0.02715	not a TF	0.18339	2.04616820876409	2.21274595079825	4.25891415956234	not a TF
AGGF1	-4.25605977898984	-2.52264260656587	FALSE	0.01943	not a TF	0.02106	2.80397075086194	2.95031544564603	5.75428619650798	not a TF
AGK	-3.26130387451428	0.156371160341779	FALSE	0.25482	not a TF	0.32336	1.40229687396338	1.48472638257352	2.88702325653689	n.s.
AGL	3.6487492857938	2.80659277937492	FALSE	0.19395	not a TF	0.19761	1.62695267274638	1.8840339574871	3.51098663023348	n.s.
AGO1	-3.50326131070941	4.42428074094543	FALSE	0.01424	not a TF	0.03947	3.37925777481654	2.96450199173974	6.34375976655628	not a TF
AGO3	1.99342950980095	1.00843818421306	FALSE	0.09393	not a TF	0.2471	1.58809888447864	1.80988576154844	3.39798464602708	n.s.
AGPAT1	1.59008134141555	2.12467476285759	FALSE	0.18082	not a TF	0.20753	1.77974213712085	1.85271526524222	3.63245740236307	n.s.
AGPAT2	-3.32570297157566	0.48285303633707	FALSE	0.2611	not a TF	0.29188	1.422843463116	1.49934650263176	2.92218996574776	n.s.
AGPAT3	-2.7017424441435	1.59452677875047	FALSE	0.07242	not a TF	0.18209	2.05100455889149	1.75202609809797	3.80303065698946	n.s.
AGPAT4	-0.279146935253872	-6.81819111704754	FALSE	0.0161	not a TF	0.06275	2.56232637805239	2.30196586430607	4.86429224235846	not a TF
AGPAT5	3.2401967372003	0.0797676868774964	FALSE	0.03703	not a TF	0.26872	1.69420558561806	2.05425171834437	3.74845730396243	not a TF
AGPS	0.120965140841371	8.786700352962	FALSE	0.00645	not a TF	0.00824	2.86865479687894	3.29645060760311	6.16510540448205	not a TF
AGRN	-5.30157631249686	-0.0766608531418419	FALSE	0.03291	not a TF	0.06771	2.4002493279226	2.2024784704596	4.6027277983822	not a TF
AHCTF1	-4.0431620703154	-1.72958703518122	FALSE	0.00488	other TF	0.00867	3.21924916840398	2.97835184060278	6.19760100900676	other TF
AHCY	0.0108853488829393	2.37668610049328	FALSE	0.01772	not a TF	0.01993	3.84455158149446	2.78587135971251	6.63042294120697	not a TF
AHCYL1	-1.90857318308049	2.96829050526282	FALSE	0.01674	not a TF	0.16652	2.62265869439705	2.08532338564329	4.70798208004034	not a TF
AHDC1	3.04169983763664	-4.84317775936161	FALSE	0.06828	other TF	0.2552	1.89208772129421	1.81528451675059	3.7073722380448	n.s.
AHI1	4.44642231614386	0.622966809449128	FALSE	0.16132	not a TF	0.21734	1.72577566845502	1.58249897468951	3.30827464314453	n.s.
AHNAK	-0.0951394627582454	-1.75989524141808	FALSE	0.11954	not a TF	0.18419	1.70070333751778	2.04576740200117	3.74647073951895	n.s.
AHR	1.6803211938475	1.93553314770978	FALSE	0.17245	other TF	0.17466	1.53853138299815	1.69867920669209	3.23721058969024	n.s.
AHRR	-4.28587184014484	0.623526806895322	FALSE	0.14386	other TF	0.16167	1.69602894007432	1.98305743756365	3.67908637763797	n.s.
AHSA1	1.36013556444183	-6.65246096397351	FALSE	0.2011	not a TF	0.23827	1.44593097558397	1.50346885441966	2.94939983000363	n.s.
AHSA2	1.84018817444631	-3.86300174435289	FALSE	0.26726	not a TF	0.34922	1.43641658430469	1.51626648753096	2.95268307183565	n.s.
AHSP	1.8726311009192	7.59472113116032	FALSE	0.00412	not a TF	0.01421	2.93572623366117	3.02725079351694	5.96297702717812	not a TF
AIDA	-2.65599505364867	5.00097358476896	FALSE	0.06527	not a TF	0.07532	2.59562430552055	2.36066074346503	4.95628504898558	n.s.
AIF1	-4.1362894824513	-1.43302219360831	FALSE	0.06506	not a TF	0.21453	1.83726033345795	1.94204514806847	3.77930548152642	n.s.
AIFM1	-2.4290239791469	7.02894959310702	FALSE	0.019	not a TF	0.12149	2.29585682958381	2.25996539824165	4.55582222782546	not a TF
AIFM2	-0.307996361539664	-0.0709835172028481	FALSE	0.06572	not a TF	0.31334	1.93076037630549	1.56557648248004	3.49633685878553	n.s.
AIG1	2.2447426022897	5.28634187496463	FALSE	0.0226	not a TF	0.18376	2.19693185767117	2.1431345517501	4.34006640942126	not a TF
AIMP1	1.44207457777079	-1.32576005556576	FALSE	0.03967	not a TF	0.12303	2.33852007798576	1.79444231803288	4.13296239601865	not a TF
AIMP2	-1.32268265985418	1.81216944333922	FALSE	0.17907	not a TF	0.28602	1.58749776519189	1.62761766313542	3.21511542832731	n.s.
AIRE	-2.52298732039876	3.51043087005221	FALSE	0.22761	other TF	0.2299	1.61182905160047	1.67062058026284	3.28244963186331	n.s.
AK1	1.77257037907696	-2.12794078401108	FALSE	0.18122	not a TF	0.24889	1.67953368800865	1.51468177370407	3.19421546171272	n.s.
AK2	-3.59476183772763	-3.64539411569303	FALSE	0.02959	not a TF	0.05081	2.54019483433581	3.03819280665964	5.57838764099545	not a TF
AK3	-5.76500831957202	-2.66258095952346	FALSE	0.03683	not a TF	0.18748	1.88966401933241	2.14914117442494	4.03880519375736	not a TF
AK4	-1.99384953980879	4.8925990770193	FALSE	0.04877	not a TF	0.15673	2.14104313084576	2.06409768023116	4.20514081107692	not a TF
AKAP1	-2.7253325305805	6.75066034379109	FALSE	0.03845	not a TF	0.04824	2.71566019628148	2.60554588099798	5.32120607727947	not a TF
AKAP11	-5.66854601161546	1.10916997856627	FALSE	0.05957	not a TF	0.14901	2.06194546714455	2.03645487856652	4.09840034571107	n.s.
AKAP13	-0.941411379124349	5.36651140353892	FALSE	0.00036	not a TF	0.02454	3.51289560165995	4.13517063966042	7.64806624132038	not a TF
AKAP17A	-3.57653695695628	-5.02607399849414	FALSE	0.11084	not a TF	0.12198	2.06396107537686	1.8744995795021	3.93846065487896	n.s.
AKAP8	1.95161933172601	3.23571865985335	FALSE	0.20836	ZFP	0.253	1.55343029753942	1.64384468868353	3.19727498622295	n.s.
AKAP8L	-3.96175278919337	-4.78860392026958	FALSE	0.10633	ZFP	0.16108	1.77653188031032	1.79846866144686	3.57500054175718	n.s.
AKAP9	0.467881059167815	3.22028450816682	FALSE	0.2419	not a TF	0.24222	1.52477042822709	1.57405918304077	3.09882961126786	n.s.
AKIP1	3.38417461402174	1.66930586966405	FALSE	0.00354	not a TF	0.11354	3.36573975437007	2.26845399704598	5.63419375141606	not a TF
AKIRIN1	-3.0859196426481	6.35621387595167	FALSE	0.00433	not a TF	0.01275	3.74716988499725	3.16051530513896	6.90768519013621	not a TF
AKIRIN2	-2.69698940859217	-1.53618434193844	FALSE	0.003	not a TF	0.10052	3.631449408961	2.38288137895545	6.01433078791645	not a TF
AKNA	-4.04107076990615	-1.16301744687295	FALSE	0.04746	other TF	0.16289	2.06006238244114	2.1167514003595	4.17681378280064	other TF
AKR1A1	-0.877663310620108	6.72083774827724	FALSE	0.0718	not a TF	0.23916	1.71715749793446	1.82238233860239	3.53953983653685	n.s.
AKR1C1	-2.58125768250612	-4.89495870936392	FALSE	0.03048	not a TF	0.07295	2.1019942847518	2.49930577678176	4.60130006153356	not a TF
AKR1C2	-5.63854686793079	-3.38421944733502	FALSE	0.00838	not a TF	0.03264	2.57176719087606	2.78277314398934	5.3545403348654	not a TF
AKR1E2	0.731554546641425	3.3103575089936	FALSE	0.14263	not a TF	0.23935	1.67275619840683	1.61150273390627	3.2842589323131	n.s.
AKR7A2	-4.37535161453371	-4.58358588670469	FALSE	0.0148	not a TF	0.02203	2.61379261504999	2.76648818598682	5.38028080103681	not a TF
AKT1	2.05203961342499	-2.93853828834978	FALSE	0.32186	not a TF	0.32454	1.46495981054614	1.52972274062297	2.9946825511691	n.s.
AKT1S1	-1.30546762630727	-0.286996620552261	FALSE	0.047	not a TF	0.12772	2.1935049866973	1.80163481351332	3.99513980021062	not a TF
AKT2	-2.7496769112065	4.92526327407725	FALSE	0.01946	not a TF	0.0302	2.75268922243782	2.41480736279448	5.1674965852323	not a TF
ALAD	-4.3250368642785	-0.5220367366412	FALSE	0.14136	not a TF	0.17784	1.59906260045308	1.73957987995018	3.33864248040326	n.s.
ALAS1	-1.25552986019917	-4.85142225523039	FALSE	0.25924	not a TF	0.30515	1.4681194559714	1.46551763388945	2.93363708986085	n.s.
ALDH16A1	-6.30752479557539	-2.06404376397412	FALSE	0.02645	not a TF	0.13479	2.17089983544758	2.47794609581989	4.64884593126747	not a TF
ALDH18A1	4.43298895529273	0.305477299225712	FALSE	0.0229	not a TF	0.06298	2.7254829599073	2.53555432387972	5.26103728378702	not a TF
ALDH1A1	-3.44452336135172	-1.43206040135462	FALSE	0.10135	not a TF	0.16238	1.85794770512765	1.65735687390131	3.51530457902896	n.s.
ALDH1A2	-3.05785864456391	-6.73699094904337	FALSE	0.00691	not a TF	0.09517	2.66415034451341	2.61308379924023	5.27723414375364	not a TF
ALDH1B1	0.726507934932993	5.92330121107867	FALSE	0.00655	not a TF	0.00718	3.18546638483334	2.84820703901235	6.03367342384569	not a TF
ALDH2	4.69175555820716	2.58395715086301	FALSE	0.10367	not a TF	0.22183	1.80826537935728	1.94976678921559	3.75803216857287	n.s.
ALDH4A1	1.19750640491919	5.5878050119568	FALSE	0.02076	not a TF	0.11172	1.99650664228897	2.53869851344995	4.53520515573892	not a TF
ALDH5A1	1.04234898700666	-4.41299669952371	FALSE	0.04009	not a TF	0.10103	2.06049142348404	2.28764857533892	4.34813999882296	not a TF
ALDH9A1	0.609669575732865	-5.42666184756834	FALSE	0.01476	not a TF	0.12309	2.3618048705352	2.54553560624951	4.90734047678471	not a TF
ALDOA	0.227080893572152	4.00806626400194	FALSE	0.002	not a TF	0.008	4.40336746874128	3.08197590295861	7.48534337169988	not a TF
ALDOC	1.33219045340543	-7.26484329553698	FALSE	0.06743	not a TF	0.1266	1.90912267255026	1.95835436297419	3.86747703552445	n.s.
ALG1	4.81751706887678	2.94277737665117	FALSE	0.1063	not a TF	0.18239	1.77571791754386	1.85744002008111	3.63315793762496	n.s.
ALG11	4.84666797851863	2.86421435340104	FALSE	0.01167	not a TF	0.01233	3.19591572300146	2.75668400800562	5.95259973100708	not a TF
ALG12	-3.0092044019863	6.4052159781206	FALSE	0.03453	not a TF	0.09097	2.18690421431505	2.3484415285206	4.53534574283564	not a TF
ALG13	-3.54326987093541	2.07753706491203	FALSE	0.07383	not a TF	0.20184	1.90388141635829	1.94658828875396	3.85046970511225	n.s.
ALG14	1.5909006350737	2.743161658806	FALSE	0.1201	not a TF	0.16817	1.86662992707368	1.77298312873917	3.63961305581285	n.s.
ALG1L	-0.217524524840995	0.794747090910717	FALSE	0.29679	not a TF	0.42258	1.40255146957392	1.52247358774495	2.92502505731887	n.s.
ALG2	0.0323540848006869	5.99518500992053	FALSE	0.00021	not a TF	0.00313	4.33350898958223	4.12111528774745	8.45462427732967	not a TF
ALG3	1.52565288212995	7.22458897133329	FALSE	0.05173	not a TF	0.08756	2.22337282420145	2.3998293618601	4.62320218606155	n.s.
ALG5	3.48329806343995	2.83164992025864	FALSE	0.15882	not a TF	0.18322	1.71131354444	1.73222463873709	3.4435381831771	n.s.
ALG6	-3.04490388926849	6.48460582277332	FALSE	0.00535	not a TF	0.09517	2.97904729037226	2.82443906361503	5.80348635398729	not a TF
ALG8	-0.0881848980513296	1.46517718766802	FALSE	0.27772	not a TF	0.33793	1.44538671564591	1.41550734435807	2.86089406000398	n.s.
ALG9	-3.81531252594643	-3.63836150622014	FALSE	0.15689	not a TF	0.1983	1.6583715168186	1.88460275570686	3.54297427252546	n.s.
ALKBH2	-0.219554362075687	2.50867302177354	FALSE	0.22943	not a TF	0.36852	1.43984482840619	1.53294428448989	2.97278911289608	n.s.
ALKBH3	2.88075602093369	1.89000243748243	FALSE	0.12888	not a TF	0.19127	1.79816107952676	1.66857235738592	3.46673343691268	n.s.
ALKBH4	-4.19962797617065	1.05723029468754	FALSE	0.00324	not a TF	0.14503	2.16934245405308	3.17364943556691	5.34299188961999	not a TF
ALKBH5	-0.0431815329970665	-0.757675531330975	FALSE	0.31871	not a TF	0.36642	1.48720774098819	1.38810608529369	2.87531382628188	n.s.
ALKBH6	0.052827379497392	2.10239936212389	FALSE	0.21181	not a TF	0.22977	1.57116560517937	1.54202689482929	3.11319250000866	n.s.
ALKBH7	-0.0490613877985326	-6.98465491327537	FALSE	0.00263	not a TF	0.01862	3.20807204074419	3.17177597174375	6.37984801248794	not a TF
ALKBH8	1.89246407965157	4.8656158470598	FALSE	0.0612	not a TF	0.17854	1.98027855970524	2.03479247927958	4.01507103898482	n.s.
ALMS1	6.22767222702356	1.02366722012228	FALSE	0.04815	not a TF	0.15127	1.97450782907038	1.96041513757149	3.93492296664187	not a TF
ALS2	1.94912349067463	7.39821877140576	FALSE	0.16402	not a TF	0.31691	1.39807462536465	1.6402907940032	3.03836541936785	n.s.
ALX1	4.1004594062634	-5.0995187491754	FALSE	0.08823	other TF	0.13777	1.9157487062471	1.92722893461513	3.84297764086222	n.s.
ALX3	-1.78599482788644	-6.8996150480456	FALSE	0.08811	other TF	0.17226	1.79441449215707	1.75685616125123	3.55127065340829	n.s.
ALX4	6.01913373346653	1.41710042621063	FALSE	0.0685	other TF	0.14627	2.2252005416619	2.0647501333282	4.2899506749901	n.s.
ALYREF	0.278631503259265	-5.68000477608783	FALSE	0.07437	not a TF	0.14339	1.97456754127075	2.17344561838102	4.14801315965177	n.s.
AMBRA1	-1.78467387041896	-6.1832383315979	FALSE	1e-05	not a TF	0.00125	5.46363577135099	4.7123814513958	10.1760172227468	not a TF
AMDHD2	2.40303778425223	2.18551806797079	FALSE	0.11501	not a TF	0.15724	1.65300337119846	1.82147533296499	3.47447870416345	n.s.
AMFR	-0.762640693306679	2.62520251921155	FALSE	0.20992	not a TF	0.23201	1.59704021403375	1.60207917075809	3.19911938479184	n.s.
AMH	4.53372208428113	-3.60761100446862	FALSE	0.10899	not a TF	0.14658	1.76664152511326	2.11245843559149	3.87909996070476	n.s.
AMHR2	2.91017239493597	1.81752431227635	FALSE	0.07439	not a TF	0.15743	1.74427891093994	1.97502263649006	3.71930154743	n.s.
AMMECR1	1.34076323643856	-3.93758678959777	FALSE	0.0488	not a TF	0.28232	1.6577074722379	2.04250315632543	3.70021062856333	not a TF
AMN1	-4.95612122265492	-2.75925783159325	FALSE	0.02424	not a TF	0.04114	2.41345840453012	2.24146540522872	4.65492380975884	not a TF
AMOTL1	3.97569043084397	-3.53674670161072	FALSE	0.27817	not a TF	0.29751	1.42087894859403	1.42798975091108	2.84886869950512	n.s.
AMPD2	1.56558223213196	-0.838903925575253	FALSE	0.06492	not a TF	0.08795	2.04381925253516	2.61412972147886	4.65794897401401	n.s.
AMPD3	2.87324964095838	-5.39173195394584	FALSE	0.0873	not a TF	0.29584	1.70369471499816	1.66402571627396	3.36772043127212	n.s.
AMZ2	4.64184239546139	2.81394035535863	FALSE	0.06744	not a TF	0.0697	2.1031702233223	1.96979803713135	4.07296826045365	n.s.
ANAPC1	0.710050694268287	-4.22224655182892	FALSE	0.05306	not a TF	0.23935	1.96420136648059	1.7783234093179	3.74252477579848	n.s.
ANAPC11	-2.59506952434366	-4.26066072888953	FALSE	0.07218	not a TF	0.0904	1.8948456979374	2.17737467726596	4.07222037520335	n.s.
ANAPC13	-1.34574176053753	-6.92408721356613	FALSE	0.03472	not a TF	0.08485	2.1282762298259	2.25392166993889	4.38219789976479	not a TF
ANAPC15	0.972466714052586	-0.98112822243009	FALSE	0.11259	not a TF	0.26009	1.60851789417386	1.82745649440753	3.43597438858139	n.s.
ANAPC16	3.84242968912557	-5.1607757858157	FALSE	0.12527	not a TF	0.17725	1.7753985674237	1.95418539282924	3.72958396025294	n.s.
ANAPC2	-3.88152872328948	4.33853808147008	FALSE	0.08694	not a TF	0.13972	1.94434958421569	2.0084936557258	3.95284323994149	n.s.
ANAPC7	-3.88349720028345	-3.06318537755318	FALSE	0.00345	not a TF	0.00636	3.87939212242375	3.40284337927443	7.28223550169818	not a TF
ANGEL2	-2.78297964088234	-3.69833672453484	FALSE	0.1165	not a TF	0.24712	1.6775351883543	1.7810703231557	3.45860551151	n.s.
ANGPT1	-0.658601855272851	-7.30309966603067	FALSE	0.02384	not a TF	0.05004	2.47187573035834	2.75163360151901	5.22350933187735	not a TF
ANHX	-1.30087409720622	5.06769690389773	FALSE	0.0242	other TF	0.04312	2.38407105563139	2.45870129519984	4.84277235083123	other TF
ANK1	-2.78659800042444	-3.80591863537238	FALSE	0.11865	not a TF	0.23709	1.54264336088692	1.81192821961853	3.35457158050545	n.s.
ANKFY1	1.1284494100498	-6.26996571197353	FALSE	0.11	not a TF	0.16663	1.74730024132628	1.77818223314663	3.52548247447292	n.s.
ANKHD1	0.666179977397358	1.22480621603314	FALSE	0.25314	not a TF	0.26333	1.43867138494837	1.56665198805622	3.00532337300459	n.s.
ANKIB1	-1.8781385194166	3.88721669270631	FALSE	0.14015	not a TF	0.26402	1.65417325540787	1.55612873556395	3.21030199097182	n.s.
ANKLE1	-6.32649770258674	-0.855881910653285	FALSE	0.02238	not a TF	0.06361	2.11934719783967	2.48415089595972	4.60349809379939	not a TF
ANKLE2	-3.11054610535997	6.32341438712611	FALSE	0.00499	not a TF	0.02531	3.02950841186565	3.1654360557753	6.19494446764095	not a TF
ANKMY1	4.44077807786847	-4.47605197497257	FALSE	0.181	not a TF	0.20919	1.56466703404343	1.73505318284118	3.29972021688462	n.s.
ANKMY2	2.53136346411197	5.53821339970115	FALSE	0.0043	not a TF	0.04218	3.03473995480534	2.93666835332457	5.97140830812991	not a TF
ANKRA2	1.18949307639805	6.91087063050346	FALSE	0.10095	not a TF	0.12823	1.93983290820796	2.2354439119877	4.17527682019567	n.s.
ANKRD10	2.02784861193076	-5.92056390338601	FALSE	0.13557	not a TF	0.29355	1.61150002478491	1.70442272683333	3.31592275161824	n.s.
ANKRD11	0.357221366370895	-5.20617649211739	FALSE	0.00061	not a TF	0.02735	2.79960476275352	3.93416971876071	6.73377448151424	not a TF
ANKRD12	-2.57987014977353	-6.15533987365716	FALSE	0.03903	not a TF	0.1641	2.00972451143006	1.98653427739766	3.99625878882772	not a TF
ANKRD13A	3.33312926352833	-6.02032310159469	FALSE	0.2404	not a TF	0.29517	1.41745005628149	1.53682361744338	2.95427367372486	n.s.
ANKRD13B	3.17975767792738	-3.52461215464043	FALSE	0.04037	not a TF	0.16227	2.08679039104658	2.20743760632476	4.29422799737134	not a TF
ANKRD13C	-0.840718807163672	8.61090888113095	FALSE	0.00063	not a TF	0.00211	3.9301764638102	3.75126943006034	7.68144589387055	not a TF
ANKRD13D	0.605550362793582	4.88023459766688	FALSE	0.04237	not a TF	0.14357	1.98099976536566	2.10385055733778	4.08485032270345	not a TF
ANKRD16	-3.49086130252255	-5.95355216800985	FALSE	3e-05	not a TF	0.00784	5.90273767312107	4.03881224300685	9.94154991612792	not a TF
ANKRD17	-4.79114350616889	-1.74526382549841	FALSE	0.07078	not a TF	0.07284	2.20465182390736	1.88991711168486	4.09456893559221	n.s.
ANKRD26	-3.00322333172161	5.34649472534517	FALSE	0.03405	not a TF	0.09237	2.40258392236402	2.30874207759498	4.711325999959	not a TF
ANKRD27	0.0105420715399757	1.46850472826987	FALSE	0.13273	not a TF	0.22039	1.87827302496096	1.65575011383078	3.53402313879174	n.s.
ANKRD28	3.92210850614323	2.69012883409913	FALSE	0.06544	not a TF	0.10523	2.24114020918279	1.87485361797152	4.11599382715431	n.s.
ANKRD33B	1.08516762146858	-6.39756788416465	FALSE	0.1015	not a TF	0.14638	1.82375965803215	1.89370646089941	3.71746611893156	n.s.
ANKRD36	1.12398548588836	5.98204891921044	FALSE	0.11597	not a TF	0.12706	1.97022336612263	2.09744217942207	4.0676655455447	n.s.
ANKRD36C	6.62682724501151	0.639452955973616	FALSE	0.10932	not a TF	0.18108	1.97308665846596	1.88260676399578	3.85569342246174	n.s.
ANKRD39	1.53051184554138	7.28210140927944	FALSE	0.01982	not a TF	0.20098	1.98335621031887	2.16831157737957	4.15166778769845	not a TF
ANKRD40	-0.427662689669002	-1.02020433915963	FALSE	0.33099	not a TF	0.38057	1.38838987386411	1.56047236691779	2.9488622407819	n.s.
ANKRD46	-2.11353847582722	4.83349981567465	FALSE	0.03859	not a TF	0.07325	2.27407841898509	2.50147150709149	4.77554992607658	not a TF
ANKRD49	0.451112799171494	5.01343764600226	FALSE	0.04319	not a TF	0.1242	1.98361188034366	2.0869155843865	4.07052746473016	not a TF
ANKRD54	3.40842338401102	-5.09046759965815	FALSE	0.25992	not a TF	0.31952	1.3837893628668	1.4428681247373	2.82665748760411	n.s.
ANKRD9	-4.35206417771595	1.5394413384224	FALSE	0.08226	not a TF	0.13703	1.8819698244581	2.20632978235374	4.08829960681184	n.s.
ANKS1A	-5.98894997978188	-0.877329164279704	FALSE	0.01102	not a TF	0.0484	2.80128663553088	2.97330398553161	5.77459062106249	not a TF
ANKS3	1.2825832045797	-1.23437062726246	FALSE	0.40243	not a TF	0.42856	1.35644351666362	1.4307039154489	2.78714743211252	n.s.
ANKS6	0.275298980013227	-2.26229926597602	FALSE	0.13233	not a TF	0.24366	1.74944841016371	1.58844349733819	3.3378919075019	n.s.
ANKZF1	2.44339368669401	2.45889771441924	FALSE	0.06742	ZFP	0.1344	2.15343025046325	2.22772892553509	4.38115917599833	n.s.
ANLN	2.14897017145102	5.3265502119016	FALSE	0.15429	not a TF	0.17363	1.67854167174288	1.86250733850784	3.54104901025072	n.s.
ANO10	-2.07857616902185	-1.99034533894968	FALSE	0.22326	not a TF	0.26447	1.58313719400147	1.66466710319005	3.24780429719153	n.s.
ANO6	4.57418537387702	-0.622387348388716	FALSE	0.00195	not a TF	0.18755	2.25596193887319	3.13829317404752	5.3942551129207	not a TF
ANP32A	1.52670831457616	-4.3998677159894	FALSE	0.14214	not a TF	0.18686	1.70993529765287	1.54846668085882	3.25840197851169	n.s.
ANP32B	-5.5277243498468	-3.11075061467883	FALSE	0.01238	not a TF	0.07093	2.24772598788832	2.65669394631835	4.90441993420666	not a TF
ANP32E	-0.182670492422579	4.45099803106304	FALSE	0.12294	not a TF	0.16674	1.76000910779416	1.78708504659185	3.54709415438601	n.s.
ANTKMT	-4.03929272685038	-1.85953481908321	FALSE	0.12798	not a TF	0.18289	1.69467653896384	1.92406498822727	3.61874152719111	n.s.
ANTXR2	-4.67692130943514	-0.527972456975623	FALSE	0.10511	not a TF	0.1849	1.65290959892702	1.77936066705979	3.43227026598681	n.s.
ANXA1	5.00479173463722	0.316807202657192	FALSE	0.04642	not a TF	0.09707	2.05590176026515	1.98325339771246	4.03915515797762	not a TF
ANXA11	-4.70724625306847	-0.184457710041704	FALSE	0.09499	not a TF	0.24212	1.73331083463175	1.72931218152365	3.46262301615541	n.s.
ANXA2	-5.80235196775918	-2.97512772747373	FALSE	0.01877	not a TF	0.09257	2.15438551107926	2.44476397268315	4.59914948376242	not a TF
ANXA2R	-1.67260612410642	-4.2472958320364	FALSE	0.14666	not a TF	0.29708	1.73671920467538	1.58034395349603	3.31706315817141	n.s.
ANXA3	-1.0176973989746	5.64328975832674	FALSE	0.03661	not a TF	0.06388	2.68928436232963	2.5205922245906	5.20987658692023	not a TF
ANXA4	-3.39635063598555	-6.12754037192544	FALSE	0.11262	not a TF	0.1578	1.72720019264214	1.75972519474966	3.4869253873918	n.s.
ANXA5	0.677568689191216	0.943382078092917	FALSE	0.07917	not a TF	0.15041	1.88169183763093	1.86084019091128	3.7425320285422	n.s.
ANXA6	-2.37584872280856	-3.7532743325241	FALSE	0.01329	not a TF	0.09021	2.92988079913463	2.21529465619505	5.14517545532969	not a TF
ANXA7	0.0857421079175717	-5.11404565964895	FALSE	0.09471	not a TF	0.1789	1.78092655697519	1.85422544113329	3.63515199810848	n.s.
AOPEP	1.52117958458059	1.78372166754043	FALSE	0.33176	not a TF	0.36231	1.37115481280162	1.48359803394187	2.85475284674349	n.s.
AP1AR	1.10505938577281	-1.30423542111789	FALSE	0.28607	not a TF	0.39235	1.37005420181142	1.5663439482173	2.93639815002872	n.s.
AP1B1	2.85067707752294	4.28287689670394	FALSE	0.02316	not a TF	0.0409	2.42186811306011	2.47364255934715	4.89551067240727	not a TF
AP1G1	-1.92967506050706	4.88724117282012	FALSE	0.02247	not a TF	0.09135	2.86166488599056	2.36341086844709	5.22507575443765	not a TF
AP1G2	-4.13475414138956	-1.07176595701078	FALSE	0.02691	not a TF	0.03156	3.35244732703821	2.55636281812244	5.90881014516065	not a TF
AP1M1	4.02678802925695	-0.431321606292587	FALSE	0.04627	not a TF	0.07965	2.44274947394455	2.24234536171798	4.68509483566253	not a TF
AP1S1	-4.09349254076184	-4.18167025189251	FALSE	0.08013	not a TF	0.1875	1.7120056531207	1.82211725710355	3.53412291022424	n.s.
AP1S2	-0.802964340226096	-6.36950057265487	FALSE	0.01637	not a TF	0.10978	2.35284812529497	2.21040878469453	4.56325690998949	not a TF
AP2A1	0.864379732557938	-6.25505255785435	FALSE	0.07589	not a TF	0.25344	1.73754524196375	1.75621383535714	3.49375907732088	n.s.
AP2A2	-3.19122567680797	-6.59400797416678	FALSE	0.01082	not a TF	0.03957	2.67702741351069	2.93070834022538	5.60773575373607	not a TF
AP2B1	-2.69471376197725	-2.99084090883465	FALSE	0.08852	not a TF	0.19077	1.88845489813745	2.06669770672608	3.95515260486353	n.s.
AP2M1	-0.922469487525832	1.7578139593854	FALSE	0.14283	not a TF	0.18528	1.88297222432115	1.72090591802557	3.60387814234673	n.s.
AP2S1	5.0284029969287	-4.40446691092444	FALSE	0.00011	not a TF	0.00021	5.58304056698893	4.81793147776399	10.4009720447529	not a TF
AP3B1	-0.769291775402381	2.55911761534729	FALSE	0.01082	not a TF	0.06852	2.90721116016733	2.07132467862795	4.97853583879528	not a TF
AP3D1	-0.531184092070127	-4.21725251842391	FALSE	0.18997	not a TF	0.26996	1.56300574445045	1.5066442448096	3.06964998926005	n.s.
AP3M1	0.44306772866764	-7.47932525977166	FALSE	0.18115	not a TF	0.188	1.53479621935609	1.59990404462482	3.13470026398091	n.s.
AP3M2	1.42274207866302	0.804914732808962	FALSE	0.01921	not a TF	0.1252	2.53886384429806	1.84627847636366	4.38514232066171	not a TF
AP3S1	1.5286051570483	1.19380780568039	FALSE	0.05324	not a TF	0.08118	2.20298422818906	2.18062556568142	4.38360979387048	n.s.
AP3S2	4.2992011315654	-3.88208465664823	FALSE	0.04551	not a TF	0.08839	2.2468177764672	2.03735452893868	4.28417230540587	not a TF
AP4B1	3.82250786890769	1.80061331382749	FALSE	0.0315	not a TF	0.13998	2.32996518007952	2.40310024867566	4.73306542875518	not a TF
AP4M1	-3.36344707080398	0.23831164618903	FALSE	0.10701	not a TF	0.18937	1.72999114027714	1.75946399274569	3.48945513302283	n.s.
AP4S1	1.96395982455894	6.66559196348314	FALSE	0.00861	not a TF	0.1213	2.53325024613911	2.53324859700898	5.06649884314808	not a TF
AP5B1	1.46855228128733	7.31152447144697	FALSE	0.05036	not a TF	0.10066	2.042569541924	2.26065660084303	4.30322614276703	n.s.
AP5M1	1.26681932806496	2.48946835319331	FALSE	0.26945	not a TF	0.37353	1.42536998296612	1.50359878493869	2.92896876790482	n.s.
AP5S1	2.43655181044822	-3.77175695741119	FALSE	0.34881	not a TF	0.36054	1.33560355031185	1.44311211340158	2.77871566371343	n.s.
AP5Z1	-2.17934548517742	5.83476384612736	FALSE	0.03132	not a TF	0.10623	2.16812263651905	2.13038959371856	4.29851223023761	not a TF
APAF1	-2.96172121242237	0.0542077352050199	FALSE	0.06528	not a TF	0.11744	2.28077308344764	1.90100892921643	4.18178201266408	n.s.
APBA2	1.85759596953908	-0.222473891195382	FALSE	0.21357	not a TF	0.25907	1.6589802163711	1.50041020952849	3.15939042589959	n.s.
APBA3	-1.41945535195137	-1.81746469534018	FALSE	0.07436	not a TF	0.11969	2.02458043221854	1.87291968061214	3.89750011283068	n.s.
APBB3	3.91741957093297	1.13323965386119	FALSE	0.18057	not a TF	0.25494	1.68731065592583	1.56825581584066	3.2555664717665	n.s.
APC	-1.3777852602272	-2.33270288682622	FALSE	0.19032	not a TF	0.21671	1.64493505548842	1.91857633878242	3.56351139427083	n.s.
APEH	-5.76876541417947	0.237205752471797	FALSE	0.01932	not a TF	0.14963	2.22495200059941	2.28499922919357	4.50995122979298	not a TF
APEX1	-1.25205703008554	-0.525473914796526	FALSE	0.11593	not a TF	0.33563	1.4907412033295	1.79138385182971	3.28212505515922	n.s.
APEX2	-5.91842173494237	-0.0313264063572116	FALSE	0.06753	not a TF	0.1332	1.7135281832936	1.92305720086341	3.63658538415701	n.s.
APH1A	-6.32995221021941	-1.70859698332259	FALSE	0.00544	not a TF	0.09381	2.61286295111383	3.18246548063197	5.7953284317458	not a TF
APH1B	2.16034442941998	4.2974048555137	FALSE	0.02813	not a TF	0.1501	2.21116312944698	2.0947235578027	4.30588668724968	not a TF
API5	-4.9846637506474	-3.58875586429269	FALSE	0.01072	not a TF	0.02743	2.5866178360667	2.93425590011238	5.52087373617908	not a TF
APIP	-2.97607260569729	-2.46113636568557	FALSE	0.13092	not a TF	0.23191	1.7451403621893	1.8549787752743	3.60011913746361	n.s.
APLP1	-1.24571199371465	-0.720523492259531	FALSE	0.21278	not a TF	0.3015	1.45484232778819	1.68425440488406	3.13909673267224	n.s.
APLP2	3.10699303333444	-0.983833747265106	FALSE	0.28676	not a TF	0.33931	1.41556908926798	1.55012405213451	2.96569314140248	n.s.
APMAP	1.97377025711609	-3.62023871634369	FALSE	0.17763	not a TF	0.23429	1.7260815821203	1.76160543819816	3.48768702031846	n.s.
APOBEC3B	1.50557463685497	-6.5236481568762	FALSE	0.06028	not a TF	0.06355	2.09133505136137	2.30272172529177	4.39405677665314	n.s.
APOBEC3C	-2.20401430329464	6.80076365516496	FALSE	0.00559	not a TF	0.04354	2.97078374343055	3.09459760968376	6.06538135311431	not a TF
APOBEC3G	-1.20277046366685	-6.22629141298318	FALSE	0.04085	not a TF	0.04969	2.38616074537057	2.22488667684197	4.61104742221253	not a TF
APOBR	-4.27013311319593	-3.74905862101799	FALSE	0.00596	not a TF	0.02083	3.33621898181802	2.61743914804804	5.95365812986606	not a TF
APOC1	2.8201273062768	-1.55625506708747	FALSE	0.03257	not a TF	0.16521	2.31568420182497	1.8399183115761	4.15560251340107	not a TF
APOE	0.321557887028598	4.33546397493744	FALSE	0.06817	not a TF	0.09148	1.9846228643642	1.85452901713687	3.83915188150108	n.s.
APOL2	-1.52566275181961	3.22427542286306	FALSE	0.20363	not a TF	0.32196	1.57179251404085	1.55223124858736	3.12402376262821	n.s.
APOM	4.56554597048743	-0.636572338233337	FALSE	0.00388	not a TF	0.06791	2.70759953704084	2.9889762739537	5.69657581099455	not a TF
APOO	-1.73299705469841	-6.40095229894979	FALSE	0.03245	not a TF	0.03455	2.39896777407204	2.88347259317486	5.2824403672469	not a TF
APOOL	-2.06074029863182	0.427821865231276	FALSE	0.20628	not a TF	0.41717	1.46388100298424	1.44918545945952	2.91306646244376	n.s.
APPBP2	-0.986189273544559	5.72648571865146	FALSE	0.02353	not a TF	0.02855	2.28620758261585	2.51353838927233	4.79974597188818	not a TF
APPL1	-2.79273532736607	5.9591598029326	FALSE	0.08654	not a TF	0.12466	1.91647607196629	1.93909062881447	3.85556670078076	n.s.
APRT	4.01894469687617	-5.10402783046412	FALSE	0.02792	not a TF	0.11725	1.92286113581898	2.3440970481267	4.26695818394568	not a TF
APTX	-0.742451656947285	-3.52177529212335	FALSE	0.10416	not a TF	0.1339	2.07279921679401	1.90704016609697	3.97983938289098	n.s.
AQP10	-1.72198993244295	-6.47353292859635	FALSE	0.00292	not a TF	0.16974	2.95450726065074	2.41538094561394	5.36988820626468	not a TF
AQP3	0.335872861271607	-5.96156222279282	FALSE	0.02636	not a TF	0.06105	2.51980381676029	2.49453112168786	5.01433493844815	not a TF
AQP7	1.30312652892943	0.884039758788712	FALSE	0.07557	not a TF	0.09963	1.79881245235873	2.12906801163406	3.92788046399279	n.s.
AR	-6.31885182944498	-1.9412133347967	FALSE	0.0016	other TF	0.0099	3.20163862247679	3.38889385748215	6.59053247995895	other TF
ARAF	2.43340060513948	2.28524378373646	FALSE	0.0454	not a TF	0.04594	2.0605956426721	2.3283111686528	4.3889068113249	not a TF
ARAP1	2.07575344994291	-6.74922913353124	FALSE	0.04083	not a TF	0.05849	2.5461129466572	2.55434022167944	5.10045316833664	not a TF
ARCN1	3.8218320305576	-4.90565326861532	FALSE	0.02979	not a TF	0.06017	2.72434912701953	2.57806337936691	5.30241250638644	not a TF
AREG	-3.96187978956645	2.79831992348029	FALSE	0.18737	not a TF	0.2529	1.48484023337128	1.64877892905713	3.13361916242841	n.s.
AREL1	1.30118643752839	-1.21645114571307	FALSE	0.21738	not a TF	0.38561	1.53184960263789	1.41994956609946	2.95179916873734	n.s.
ARF1	1.42227513634701	-6.4798799973728	FALSE	0.13007	not a TF	0.15622	1.68645379060254	1.70827838409676	3.3947321746993	n.s.
ARF3	2.92066798604243	-2.53862808105581	FALSE	0.08248	not a TF	0.1052	2.12431851558216	1.8250631686581	3.94938168424026	n.s.
ARF4	0.548106827877424	-1.48614431859822	FALSE	0.30296	not a TF	0.37882	1.45684565811466	1.39104983533648	2.84789549345114	n.s.
ARF5	-3.96648211049326	-2.35116046368909	FALSE	0.01987	not a TF	0.05472	2.97808493060009	3.09761202298737	6.07569695358746	not a TF
ARF6	2.60353047771944	1.87387834710735	FALSE	0.03464	not a TF	0.08856	2.40461390231292	2.44684255841988	4.8514564607328	not a TF
ARFGAP1	4.13445612818677	-3.59300138737263	FALSE	0.13325	not a TF	0.18022	1.75666078240311	1.70699430670775	3.46365508911086	n.s.
ARFGAP2	1.71053173880142	2.22104386306581	FALSE	0.17521	not a TF	0.19694	1.78977604842738	1.74987022582194	3.53964627424933	n.s.
ARFGAP3	3.9790555502279	2.66970824286406	FALSE	0.03925	not a TF	0.07695	2.61123997568766	2.05958863981317	4.67082861550083	not a TF
ARFGEF1	1.91074099587114	5.49455627748936	FALSE	0.00789	not a TF	0.01443	3.6332072975605	2.9572158368446	6.5904231344051	not a TF
ARFIP1	4.06929264059155	-3.34966565336396	FALSE	0.1413	not a TF	0.15	1.82808100278762	1.69424789571097	3.52232889849859	n.s.
ARFIP2	1.38096041046501	2.62297876676987	FALSE	0.31802	not a TF	0.33364	1.39009265204467	1.44944342484375	2.83953607688842	n.s.
ARFRP1	-0.174516332903043	-4.01539390311402	FALSE	0.08305	not a TF	0.10995	1.92764980662701	2.08692476727395	4.01457457390095	n.s.
ARG2	-2.18971231746041	-1.90747396689389	FALSE	0.06405	not a TF	0.21805	2.03244098886497	1.79690278192017	3.82934377078514	n.s.
ARGFX	1.34133427183945	6.67500101224453	FALSE	0.04799	other TF	0.08878	2.4467173935381	2.54831642203969	4.99503381557779	other TF
ARGLU1	-0.839028840042698	-0.334829959916466	FALSE	0.28166	not a TF	0.31193	1.52967103366591	1.57445312805144	3.10412416171735	n.s.
ARHGAP1	3.65077305028159	0.887645042983162	FALSE	0.24961	not a TF	0.28551	1.48870314076526	1.59197006639646	3.08067320716172	n.s.
ARHGAP11A	3.60490367765591	0.845746167513806	FALSE	0.29033	not a TF	0.30931	1.48293788525204	1.49830968970254	2.98124757495459	n.s.
ARHGAP11B	-1.92629381583866	0.475460489613907	FALSE	0.12687	not a TF	0.18468	1.8735846176465	1.68299384163888	3.55657845928538	n.s.
ARHGAP12	2.19125673043682	5.27578248008525	FALSE	0.07951	not a TF	0.24312	1.73727644179436	1.84577367449247	3.58305011628683	n.s.
ARHGAP17	-3.30105578337691	-6.41289759849623	FALSE	0.09193	not a TF	0.13784	1.92278841108423	1.93712620499551	3.85991461607975	n.s.
ARHGAP18	4.70054329327988	0.90033630744253	FALSE	0.04868	not a TF	0.08994	2.59398371162877	2.15689220416592	4.75087591579469	not a TF
ARHGAP19	3.22022909522034	-5.33094967872147	FALSE	0.01151	not a TF	0.05878	2.61541701609937	2.39095338329615	5.00637039939552	not a TF
ARHGAP21	3.63427167055431	-1.9148742176784	FALSE	0.08274	not a TF	0.19288	1.75736171138864	1.86877275976196	3.62613447115061	n.s.
ARHGAP22	-1.29352138888367	6.00626200971569	FALSE	0.00188	not a TF	0.01781	3.89727399760486	3.4785444679516	7.37581846555645	not a TF
ARHGAP24	-3.06813417258046	2.30613233940363	FALSE	0.15873	not a TF	0.26878	1.51611041105664	1.7170217931208	3.23313220417744	n.s.
ARHGAP25	-2.05740671933951	3.14758262155128	FALSE	0.03823	not a TF	0.18991	2.33442792975497	1.94410822875156	4.27853615850653	not a TF
ARHGAP35	3.93750377484619	1.07035727652446	FALSE	0.12405	other TF	0.15627	1.80638956563976	1.84165985993714	3.6480494255769	n.s.
ARHGAP4	2.97790419281858	-1.12791189728262	FALSE	0.09851	not a TF	0.24591	1.9863115027093	1.69735584677547	3.68366734948476	n.s.
ARHGAP45	3.64843853598396	0.666558703124541	FALSE	0.02997	not a TF	0.13862	1.83671147153754	2.2870920860365	4.12380355757404	not a TF
ARHGAP5	-2.22996027658302	-6.74978374137208	FALSE	0.00957	not a TF	0.01028	3.55768891726144	3.14396470375487	6.70165362101631	not a TF
ARHGAP6	-2.56376614785658	-6.48871556612347	FALSE	0.01684	not a TF	0.04232	2.99380786988566	2.70476270846672	5.69857057835238	not a TF
ARHGDIA	4.31907904696827	-0.323941982736802	FALSE	0.00196	not a TF	0.05252	2.49577703589743	3.42522184976086	5.92099888565829	not a TF
ARHGDIB	-4.05523154221559	1.39923181450966	FALSE	0.05882	not a TF	0.11619	2.06438384161291	2.00583184661263	4.07021568822554	n.s.
ARHGEF1	2.08279742420006	-0.368578545910138	FALSE	0.10518	not a TF	0.27273	1.65645586044792	1.83577420141488	3.4922300618628	n.s.
ARHGEF10	-0.53193278613172	-4.33981742309036	FALSE	0.08783	not a TF	0.1445	1.87184500374254	2.09926554226775	3.97111054601029	n.s.
ARHGEF11	0.950182605304213	2.9707306306966	FALSE	0.22744	not a TF	0.30668	1.47643446157808	1.57922711281218	3.05566157439026	n.s.
ARHGEF12	-5.42712200213038	-2.87918296668533	FALSE	0.00461	not a TF	0.10552	2.37413329319895	2.97583936154529	5.34997265474424	not a TF
ARHGEF18	1.24945111922618	6.93039326197199	FALSE	0.02221	not a TF	0.03042	3.08655371905743	3.21066541733987	6.2972191363973	not a TF
ARHGEF2	3.35936741544372	-3.74882159764258	FALSE	0.21928	not a TF	0.28156	1.58942667330517	1.59730737050934	3.18673404381451	n.s.
ARHGEF25	3.51571827841074	-5.88887539607453	FALSE	0.04951	not a TF	0.04981	2.29817813047902	2.26530104912854	4.56347917960757	not a TF
ARHGEF39	3.21380174459333	-0.0303199004821555	FALSE	0.01661	not a TF	0.19089	2.00636661282962	2.34751049417953	4.35387710700916	not a TF
ARHGEF6	1.25196681796713	1.02332600989776	FALSE	0.27642	not a TF	0.3417	1.34927552702873	1.45686736772352	2.80614289475224	n.s.
ARHGEF7	-3.23559003130426	0.332707350004605	FALSE	0.06721	not a TF	0.12921	2.08494481371658	1.8051879239496	3.89013273766617	n.s.
ARHGEF9	-6.47096262847305	-0.794511325926379	FALSE	0.01406	not a TF	0.03269	2.35974035848409	2.76575536603495	5.12549572451904	not a TF
ARID1A	2.28406840377471	-6.10053180504677	FALSE	0.00359	not a TF	0.02431	3.75769185382233	3.53132960146267	7.289021455285	not a TF
ARID1B	1.02015991987486	-2.75213488894097	FALSE	0.09084	not a TF	0.10698	2.05185321498163	1.73164749877144	3.78350071375307	n.s.
ARID2	2.92016927230882	-1.56561646342637	FALSE	0.08135	other TF	0.22967	1.96134261374318	1.67260903399467	3.63395164773785	n.s.
ARID3A	-0.540768803268892	-5.77597161988474	FALSE	0.28022	other TF	0.31222	1.27375414336001	1.43974295489651	2.71349709825651	n.s.
ARID3B	-4.11256387508827	-0.888229115437413	FALSE	0.08481	other TF	0.17186	1.92413548686164	1.9073405388265	3.83147602568815	n.s.
ARID3C	4.94910887337188	-1.71245396315091	FALSE	0.04002	other TF	0.11547	1.99365975437904	2.42576218862003	4.41942194299908	other TF
ARID4A	1.99068496932675	5.0346769769874	FALSE	0.06546	not a TF	0.08667	1.91073793738306	2.26512014531609	4.17585808269915	n.s.
ARID4B	-0.904547597759751	-7.41290240055287	FALSE	0.07727	not a TF	0.27579	1.65877426330576	1.73813374410002	3.39690800740578	n.s.
ARID5A	3.94625965606263	-1.45526251895667	FALSE	0.15885	other TF	0.17652	1.81084313475056	1.73401527814563	3.5448584128962	n.s.
ARID5B	0.353359790833163	-0.0135614187236937	FALSE	0.00798	other TF	0.21698	2.73488019860252	1.90142896089293	4.63630915949544	other TF
ARIH1	3.25334095266334	-1.22582251455215	FALSE	0.00199	not a TF	0.05529	3.64030296339683	2.22619875147083	5.86650171486766	not a TF
ARIH2	0.042538181567033	8.54712826859422	FALSE	0.00013	not a TF	0.03577	3.3750941403509	4.21883759569232	7.59393173604322	not a TF
ARL1	-4.12954187860767	0.931540093108665	FALSE	0.07332	not a TF	0.07377	1.95982282602195	2.09821677608474	4.05803960210669	n.s.
ARL11	1.66664391969322	7.33593815013245	FALSE	0.06279	not a TF	0.07381	2.34642423400199	2.55213355366936	4.89855778767134	n.s.
ARL13B	-0.784120949126624	-2.61490601273935	FALSE	0.25392	not a TF	0.25901	1.50986985451115	1.51661133902622	3.02648119353737	n.s.
ARL14EP	4.73557983425031	-4.43921518313793	FALSE	0.02306	not a TF	0.08669	2.3844053908472	2.17235849472661	4.5567638855738	not a TF
ARL15	4.36302267582518	-1.52396175579205	FALSE	0.02676	not a TF	0.10633	2.21379746578566	2.34567549923216	4.55947296501782	not a TF
ARL16	-0.60931055326401	5.11249221847401	FALSE	0.04746	not a TF	0.15423	1.93988507136381	2.05673748111769	3.9966225524815	not a TF
ARL17A	-2.11256953282399	6.59480140676432	FALSE	0.03332	not a TF	0.07664	2.56170514107555	2.73625058193412	5.29795572300967	not a TF
ARL2BP	-1.31690908508471	-4.70318879346522	FALSE	0.11191	not a TF	0.17668	1.83452361223758	1.77897322443236	3.61349683666994	n.s.
ARL3	-4.36406367372602	-2.35200731044771	FALSE	0.02485	not a TF	0.03761	2.70931021855468	2.79778205283504	5.50709227138972	not a TF
ARL4A	4.66681153694322	2.11803385135636	FALSE	0.12953	not a TF	0.19523	1.74028857616176	2.07149298940747	3.81178156556923	n.s.
ARL4D	-1.75038204975532	-0.000439095879069762	FALSE	0.19098	not a TF	0.31685	1.60222560558725	1.51447508886881	3.11670069445606	n.s.
ARL5A	-0.934480594387852	6.95713060796178	FALSE	0.03314	not a TF	0.1613	1.96660262176416	2.04735348952081	4.01395611128497	not a TF
ARL5B	-0.108969700815315	-5.3007897764007	FALSE	0.02058	not a TF	0.13678	1.92986759271284	2.4028242556014	4.33269184831425	not a TF
ARL6IP1	2.16815637555035	2.13963514611332	FALSE	0.18847	not a TF	0.24028	1.65094709046411	1.66858633287416	3.31953342333827	n.s.
ARL6IP4	-1.07881338573886	-7.457915235048	FALSE	0.04242	not a TF	0.09542	1.99359288514411	2.13002732243395	4.12362020757806	not a TF
ARL6IP5	1.62865417596147	-0.622053570898358	FALSE	0.18879	not a TF	0.35253	1.62647452494523	1.4504970578001	3.07697158274534	n.s.
ARL6IP6	1.73121592655301	0.660184968298754	FALSE	0.12285	not a TF	0.13047	2.06722256122385	1.74158605005398	3.80880861127783	n.s.
ARL8A	0.126532233426465	5.84201984324508	FALSE	0.00159	not a TF	0.00657	3.54672228063036	3.25138922298513	6.79811150361549	not a TF
ARL8B	-4.12812865413303	-3.19898063996614	FALSE	0.08301	not a TF	0.14183	1.99738589499497	2.26002677247356	4.25741266746853	n.s.
ARMC1	-3.20746777804054	-6.83169583825893	FALSE	0.00437	not a TF	0.02723	3.05013709447326	3.0931076152781	6.14324470975136	not a TF
ARMC10	-1.84146928425695	5.2502126992579	FALSE	0.01323	not a TF	0.08746	2.51379386481926	2.41909474934319	4.93288861416245	not a TF
ARMC5	-0.0665796209622579	3.94856533602568	FALSE	0.06954	not a TF	0.07794	2.18115253706464	1.95722172741935	4.13837426448399	n.s.
ARMC6	-0.169413038897906	3.23646611381103	FALSE	0.11974	not a TF	0.17187	1.74704053443554	1.61623483334189	3.36327536777743	n.s.
ARMC7	2.44178532055812	-0.965907158774988	FALSE	0.14833	not a TF	0.16382	2.16189807877769	1.83316049236965	3.99505857114735	n.s.
ARMC8	-0.182180085125183	6.16746045584204	FALSE	0.00812	not a TF	0.07095	2.54045709133085	2.56961350492471	5.11007059625556	not a TF
ARMCX3	0.434810849697142	3.43398500325515	FALSE	0.07335	not a TF	0.08952	2.08091440281147	1.87172414654654	3.95263854935802	n.s.
ARMCX5	2.32251866379502	7.26472113786984	FALSE	0.07851	not a TF	0.08939	2.0697648551554	2.22324895671627	4.29301381187168	n.s.
ARMCX6	2.54128399488468	-3.45725236418782	FALSE	0.15704	not a TF	0.23447	1.74624627789189	1.57880284582054	3.32504912371243	n.s.
ARNT	2.41303088240292	4.99574166942359	FALSE	0.0542	other TF	0.19599	1.90229970715588	1.85062271881426	3.75292242597014	n.s.
ARNT2	2.27544285292287	-1.5303684630416	FALSE	0.2065	other TF	0.26694	1.60428452730972	1.49779513748992	3.10207966479963	n.s.
ARNTL	2.18923647355854	4.12650105056906	FALSE	0.11282	other TF	0.2166	1.80035355178493	1.82663587466239	3.62698942644732	n.s.
ARNTL2	-3.90911971406173	-2.34928014996316	FALSE	0.00182	other TF	0.01791	3.70622882927166	2.84371019508714	6.5499390243588	other TF
ARPC1A	0.993292652254417	-3.34451984832674	FALSE	0.09456	not a TF	0.10371	2.0213429939341	1.72602002363359	3.7473630175677	n.s.
ARPC1B	0.221663371318966	-7.56566341249529	FALSE	0.00091	not a TF	0.06323	3.15852749039382	3.3474739093376	6.50600139973142	not a TF
ARPC2	2.01884182342154	0.814166801693042	FALSE	0.09584	not a TF	0.17871	1.9654114005057	1.77633386760881	3.74174526811451	n.s.
ARPC3	-2.66930763706648	0.63924952671507	FALSE	0.14213	not a TF	0.1538	1.76373511071288	1.89955990848262	3.6632950191955	n.s.
ARPC4	-2.88794848171075	-0.069505897488762	FALSE	0.15405	not a TF	0.2842	1.59366490451639	1.7224877074849	3.31615261200129	n.s.
ARPC4-TTLL3	-1.23074065079234	4.29350467488975	FALSE	0.06677	not a TF	0.06756	2.55645779905486	2.30904293951548	4.86550073857034	n.s.
ARPC5	-0.862861224072928	-6.87022728497281	FALSE	0.03102	not a TF	0.13523	2.21408336813254	2.16949647610525	4.38357984423779	not a TF
ARPC5L	-0.360911005962545	7.40363910633722	FALSE	0.00944	not a TF	0.01055	2.86456114024908	2.97605797990904	5.84061912015811	not a TF
ARPP19	-3.85100431097517	-1.81521035481715	FALSE	0.12008	not a TF	0.16296	1.78435682789079	2.02844322040542	3.81280004829621	n.s.
ARRB1	0.00950865738648769	8.87018969075498	FALSE	0.03741	not a TF	0.04672	2.42593687188314	2.56605774262983	4.99199461451297	not a TF
ARRB2	1.05124498590129	-2.33706146134178	FALSE	0.05564	not a TF	0.17258	2.09182443474514	1.75984724546918	3.85167168021432	n.s.
ARRDC1	-0.558088271832983	-0.576216694491551	FALSE	0.18524	not a TF	0.22834	1.76501083817694	1.54088547747246	3.3058963156494	n.s.
ARRDC2	2.94112771498609	-3.94801178318013	FALSE	0.25049	not a TF	0.25924	1.60223091267053	1.68506172599488	3.28729263866541	n.s.
ARRDC3	-1.00549466133821	0.175586408649226	FALSE	0.26081	not a TF	0.37987	1.52522491449183	1.40231669095342	2.92754160544524	n.s.
ARRDC4	0.225771401417155	-3.22879879345823	FALSE	0.17876	not a TF	0.25206	1.63009978899391	1.54723270207163	3.17733249106553	n.s.
ARSK	4.74173990627272	0.462445708698117	FALSE	0.03977	not a TF	0.05443	2.18434357008968	2.24338162764814	4.42772519773782	not a TF
ARV1	1.63083083537523	0.178315099433945	FALSE	0.05384	not a TF	0.2733	1.70669902440384	1.97292997640771	3.67962900081155	n.s.
ARVCF	0.364564059622883	-3.37702135940925	FALSE	0.0642	not a TF	0.13071	2.14714096570565	1.90030306149596	4.0474440272016	n.s.
ARX	-1.09980557525432	-5.32413469464161	FALSE	0.01709	other TF	0.07917	2.72986710702062	2.5089574097869	5.23882451680752	other TF
ASAH1	-3.99361382435603	-0.8835076114965	FALSE	0.05714	not a TF	0.05717	2.39174866367789	2.0267134426014	4.41846210627929	n.s.
ASAH2B	-0.936042627553766	7.80398926668637	FALSE	0.00521	not a TF	0.03714	2.67097103595623	2.99518850333079	5.66615953928702	not a TF
ASAP1	0.502984908947685	1.51542111727291	FALSE	0.02241	not a TF	0.22978	2.36651828550237	1.79585191197231	4.16237019747468	not a TF
ASAP3	2.31200045890043	2.02969364151491	FALSE	0.05281	not a TF	0.1525	2.27734332357172	1.972193643196	4.24953696676773	n.s.
ASB1	-3.74014490413838	0.768776430789055	FALSE	0.00486	not a TF	0.13768	2.86731609335134	2.25146474220907	5.11878083556041	not a TF
ASB13	-1.54285978115514	1.93171610930881	FALSE	0.11785	not a TF	0.17119	1.81690520056666	1.83760523755092	3.65451043811758	n.s.
ASB3	-0.00345298414650885	7.31658944655804	FALSE	0.01675	not a TF	0.03222	2.45971914699578	2.68450729190149	5.14422643889726	not a TF
ASB6	1.39074343238484	6.83247830681195	FALSE	0.07371	not a TF	0.19065	1.89254605770185	1.9985378275855	3.89108388528734	n.s.
ASCC1	-1.56388567703699	-6.37318801400362	FALSE	0.00822	not a TF	0.10457	2.62528495562409	2.33544375747944	4.96072871310353	not a TF
ASCC2	-4.14399346736334	0.986878541690989	FALSE	0.00131	not a TF	0.03289	3.52304157198595	2.80087757782042	6.32391914980637	not a TF
ASCC3	2.27686792895769	4.45167177194297	FALSE	0.02729	not a TF	0.11057	2.46298539099291	2.20081721890215	4.66380260989506	not a TF
ASCL1	0.742250078604507	-3.22189748590183	FALSE	0.26437	other TF	0.26963	1.51466312373264	1.48969378182299	3.00435690555563	n.s.
ASCL2	2.50015934066767	-1.90490379565479	FALSE	0.03284	other TF	0.06954	2.57103083023056	1.98988052043249	4.56091135066305	other TF
ASCL4	5.87430074584114	-0.266625402282826	FALSE	0.16342	other TF	0.22552	1.60385511573236	1.57108680702549	3.17494192275785	n.s.
ASCL5	4.45441787914443	-4.74503043425014	FALSE	0.13367	other TF	0.14551	1.68583255888731	1.64470659790181	3.33053915678912	n.s.
ASF1A	0.998569422156948	-3.3886293541022	FALSE	0.0156	not a TF	0.01615	3.06014730191645	2.39835504546901	5.45850234738546	not a TF
ASF1B	-0.717111731026786	-3.28720809866041	FALSE	0.00246	not a TF	0.01912	3.95683284413851	3.07718119397864	7.03401403811715	not a TF
ASH1L	-2.2834187777268	-0.264759408175273	FALSE	0.04208	other TF	0.15112	2.25708773033046	1.83166093416086	4.08874866449132	other TF
ASH2L	-4.25282328485819	-1.65794897627464	FALSE	0.22518	not a TF	0.31972	1.37797502499667	1.48837008386655	2.86634510886322	n.s.
ASIC4	-1.48669670560813	-4.70541580616903	FALSE	0.1248	not a TF	0.16059	1.99950144485419	1.86310140851923	3.86260285337343	n.s.
ASL	-2.93392985939844	-6.15059659057834	FALSE	0.09062	not a TF	0.11624	2.31676796090983	2.08794307207956	4.40471103298939	n.s.
ASMTL	-1.12449655296927	6.24424954258067	FALSE	0.00628	not a TF	0.09166	2.60205320040452	2.48568064579298	5.08773384619751	not a TF
ASNS	-3.21115493078007	-0.379307993266993	FALSE	0.26802	not a TF	0.27363	1.4658360562042	1.54263483609461	3.00847089229881	n.s.
ASNSD1	-1.00499757018489	0.443918518492453	FALSE	0.09196	not a TF	0.26112	1.88653557459111	1.66522812896256	3.55176370355367	n.s.
ASPH	2.56219494995738	4.16275697735687	FALSE	0.11503	not a TF	0.19386	1.78386721967027	1.89159264129679	3.67545986096705	n.s.
ASPM	-0.520273385610732	-4.83767857295099	FALSE	0.06319	not a TF	0.07209	1.92609946213908	2.18600102982156	4.11210049196065	n.s.
ASPSCR1	-3.21735642261272	5.97378907403576	FALSE	0.06593	not a TF	0.11575	2.09909899951899	2.10145235041601	4.200551349935	n.s.
ASRGL1	-3.12377455279854	4.58410178831032	FALSE	0.0553	not a TF	0.07282	2.33190400331535	2.51107846606198	4.84298246937733	n.s.
ASXL1	-1.37967156986221	-5.4382911350646	FALSE	0.01399	not a TF	0.01832	3.30288278547164	2.67424755983729	5.97713034530892	not a TF
ASXL2	1.12685026934537	3.13722528116665	FALSE	0.19543	not a TF	0.24939	1.52553350590023	1.649051159903	3.17458466580323	n.s.
ATAD1	-0.777267654730313	-0.83376809308906	FALSE	0.37379	not a TF	0.37484	1.39012724697262	1.44073819416875	2.83086544114137	n.s.
ATAD2	1.53462083163828	8.08745056751918	FALSE	0.0107	not a TF	0.06445	2.13837892845295	2.71492940995953	4.85330833841248	not a TF
ATAD2B	1.69202441080552	-6.2020280099402	FALSE	0.07084	not a TF	0.1723	1.87191573403523	1.81595152209486	3.68786725613009	n.s.
ATAD3A	-2.2219773373942	-5.52204552447828	FALSE	0.01377	not a TF	0.03571	3.42962724207681	2.56269708347758	5.99232432555439	not a TF
ATAD3B	-5.54623627881515	1.38360572553489	FALSE	0.01916	not a TF	0.03167	2.7323104745744	2.47354926945644	5.20585974403084	not a TF
ATAD5	-0.816309894390125	-6.79474569628101	FALSE	2e-04	not a TF	0.00506	4.47958712395952	4.17804709244161	8.65763421640113	not a TF
ATE1	-3.13278999046039	2.02698734256427	FALSE	0.21491	not a TF	0.21696	1.52394176135871	1.67148718279421	3.19542894415292	n.s.
ATF1	0.362986014131061	5.34064234605784	FALSE	0.02595	other TF	0.07608	2.1478638243048	2.28435533648894	4.43221916079374	other TF
ATF2	2.73251935976948	7.07157087519191	FALSE	0.02044	other TF	0.07289	2.43004940137103	2.31794985148978	4.7479992528608	other TF
ATF3	1.41326195232574	-5.81078973165828	FALSE	0.018	other TF	0.03372	2.56728410607459	3.4341481614167	6.00143226749129	other TF
ATF4	2.29068284143833	4.01783281131521	FALSE	0.06144	other TF	0.12661	2.12511256424581	1.88460577067908	4.0097183349249	n.s.
ATF5	-5.54851361594244	0.807434959077139	FALSE	0.05803	other TF	0.0851	2.4670177165984	2.08040693457965	4.54742465117805	n.s.
ATF6	2.92832387957382	-2.78017511618428	FALSE	0.11517	other TF	0.14252	1.88736311214131	1.6247014084598	3.51206452060111	n.s.
ATF6B	3.69816110465694	0.368866273490853	FALSE	0.10596	other TF	0.13125	2.17457768446617	1.94347475650255	4.11805244096871	n.s.
ATF7IP	4.77879239515797	-4.17295780557967	FALSE	0.02046	not a TF	0.15677	2.3008005490367	2.05806737058148	4.35886791961818	not a TF
ATF7IP2	-1.87197049234466	4.4448743398194	FALSE	0.08069	not a TF	0.12029	2.02135100309853	2.04707100762225	4.06842201072078	n.s.
ATG10	2.83928630658386	-5.32973001398077	FALSE	0.15558	not a TF	0.26611	1.57265202461587	1.61972136795182	3.19237339256769	n.s.
ATG13	1.87187894388765	-0.456213721515051	FALSE	0.21362	not a TF	0.32406	1.57828555235174	1.4343250553758	3.01261060772754	n.s.
ATG16L1	4.59991438322109	1.09805646125915	FALSE	0.01437	not a TF	0.01636	2.7778387030046	2.78394303794671	5.56178174095132	not a TF
ATG2A	-1.68293135297261	-6.52470824329155	FALSE	0.03578	not a TF	0.24046	2.06316337709002	1.92205527787533	3.98521865496535	not a TF
ATG2B	4.30704644952393	-0.272974005936237	FALSE	0.01536	not a TF	0.13012	1.88712742123913	2.4156295038692	4.30275692510833	not a TF
ATG3	-5.16463774657823	0.687325662839383	FALSE	0.0243	not a TF	0.0715	2.31269324577073	2.52762557052281	4.84031881629354	not a TF
ATG4A	-1.08386508445409	3.22675091890968	FALSE	0.24635	not a TF	0.26713	1.53735948545303	1.49319089949194	3.03055038494497	n.s.
ATG4B	2.29840031966329	-3.82618724446361	FALSE	0.26003	not a TF	0.37091	1.47130918554213	1.4741984392689	2.94550762481103	n.s.
ATG4C	1.94671043033887	4.66053851502719	FALSE	0.0694	not a TF	0.2988	1.74200668061306	1.77889530076416	3.52090198137722	n.s.
ATG4D	-3.41474799744617	-1.01143581158096	FALSE	0.18461	not a TF	0.32703	1.4878130817849	1.54159902775209	3.02941210953699	n.s.
ATG5	-1.20480903301668	6.28059910228639	FALSE	0.04844	not a TF	0.06829	2.08285632569307	2.12639421593303	4.2092505416261	not a TF
ATG7	2.67042789701472	-2.94568758989229	FALSE	0.03919	not a TF	0.13732	2.30951341210507	2.04340912780161	4.35292253990668	not a TF
ATG9A	3.78060693533772	-4.57889813577247	FALSE	0.22812	not a TF	0.25385	1.52154420364472	1.59420567716604	3.11574988081076	n.s.
ATIC	2.63423121511749	-5.98612890851639	FALSE	0.0017	not a TF	0.00225	4.18543511761878	3.28566943704365	7.47110455466244	not a TF
ATL2	0.846529458581663	-4.10613476152552	FALSE	0.06656	not a TF	0.20404	1.94386741155156	1.80192909788046	3.74579650943201	n.s.
ATL3	2.68364767280874	7.03423400668749	FALSE	0.01332	not a TF	0.01456	2.73919936187279	2.58836597155914	5.32756533343194	not a TF
ATM	2.17298399135182	-4.22465276043898	FALSE	0.20475	not a TF	0.24014	1.62619640064775	1.69984097509311	3.32603737574086	n.s.
ATMIN	-3.27369073895687	-3.28857798218477	FALSE	0.07511	ZFP	0.20437	1.93069132882865	2.08436243953307	4.01505376836173	n.s.
ATN1	2.86549549099106	-3.88822975380524	FALSE	0.31878	not a TF	0.32255	1.43772146426105	1.55015390380856	2.98787536806961	n.s.
ATOH1	-2.90205842914198	-5.61723434629827	FALSE	0.02862	other TF	0.07148	2.57050795080743	2.25061247194874	4.82112042275618	other TF
ATOH7	-1.32695769061168	6.59400404040413	FALSE	0.01245	other TF	0.12134	2.4514253860602	2.3362993819226	4.7877247679828	other TF
ATOH8	2.04506570825682	-3.06798545019459	FALSE	0.02637	other TF	0.29798	1.70059893587645	2.26527227399385	3.9658712098703	other TF
ATOX1	-2.70732463004539	-6.47538346527757	FALSE	0.05383	not a TF	0.0985	2.05965105501142	2.28845489218235	4.34810594719377	n.s.
ATP11A	-0.6736220565139	-0.727021413330174	FALSE	0.14925	not a TF	0.19387	1.82805197601337	1.5945805820484	3.42263255806176	n.s.
ATP11B	1.89125908778989	-1.08011724516714	FALSE	0.01101	not a TF	0.16612	2.7130897308795	1.94176435563838	4.65485408651788	not a TF
ATP13A1	0.165470946763369	-4.81773040721517	FALSE	0.0402	not a TF	0.04939	2.3304158959847	2.0154778535901	4.34589374957479	not a TF
ATP13A2	1.15075178879259	-0.455234127951278	FALSE	0.37929	not a TF	0.38936	1.40788544589884	1.45690443689566	2.8647898827945	n.s.
ATP13A3	0.191576241533574	7.54520878948145	FALSE	0.03092	not a TF	0.07717	2.25201553130062	2.39079452756949	4.64281005887011	not a TF
ATP1A1	-2.5395430347024	0.428859625792715	FALSE	0.01954	not a TF	0.02559	3.48339731890991	2.31510535060814	5.79850266951806	not a TF
ATP1B3	-3.53466876121727	1.94818067325356	FALSE	0.17115	not a TF	0.18473	1.76282867796065	1.63608358820271	3.39891226616336	n.s.
ATP23	-1.27089231351343	4.35406803207028	FALSE	0.12015	not a TF	0.20906	1.78634664562318	1.78200829009228	3.56835493571546	n.s.
ATP2A2	1.54273567756926	3.65829714622245	FALSE	0.01942	not a TF	0.05381	2.48007175734778	2.27481034060679	4.75488209795457	not a TF
ATP2A3	-1.84379072580446	4.88589689752646	FALSE	0.09919	not a TF	0.15774	1.83015280711652	1.82437713062857	3.65452993774509	n.s.
ATP2B1	-5.29307373011603	-1.17629806054265	FALSE	0.02191	not a TF	0.18626	2.05628042119682	2.18687291323899	4.24315333443582	not a TF
ATP2B4	6.5183517014364	1.80762270410434	FALSE	0.01885	not a TF	0.02937	3.37617847216005	2.79247068863988	6.16864916079994	not a TF
ATP2C1	1.45837887215608	7.83885242667955	FALSE	0.00998	not a TF	0.09066	2.57154019001986	2.74682018795979	5.31836037797965	not a TF
ATP5F1A	-1.05710431483082	8.56616041195445	FALSE	1e-05	not a TF	7e-05	5.56383775798818	5.42082699787088	10.9846647558591	not a TF
ATP5F1B	0.799255832808915	7.52298068778435	FALSE	0.01041	not a TF	0.23138	2.12958869431035	2.39746786356881	4.52705655787916	not a TF
ATP5F1C	5.30584504438995	1.83106491354872	FALSE	0.01435	not a TF	0.07591	2.50410492269836	2.10153527754871	4.60564020024708	not a TF
ATP5F1D	0.281281878989535	8.68325090450525	FALSE	0.00139	not a TF	0.01043	3.97654914394671	4.05803997863305	8.03458912257976	not a TF
ATP5IF1	-1.52614113864402	6.71871696051829	FALSE	0.10024	not a TF	0.20575	1.67326215993131	1.82320263342344	3.49646479335475	n.s.
ATP5MC1	-1.61965427696658	4.93220317893055	FALSE	0.04226	not a TF	0.10288	2.48947957978884	2.32258163012293	4.81206120991177	not a TF
ATP5MC2	-2.18283167256495	6.25427753754701	FALSE	0.09936	not a TF	0.15318	1.76251732202078	1.81922833297916	3.58174565499995	n.s.
ATP5MC3	-5.33662641940482	-0.0507319795540475	FALSE	0.02653	not a TF	0.14378	2.20113571394539	2.21134833886708	4.41248405281247	not a TF
ATP5MD	5.12550952544468	-4.0145404799365	FALSE	0.10685	not a TF	0.31358	1.61914830997368	1.67342335562659	3.29257166560028	n.s.
ATP5ME	3.98645338428292	2.70467973771253	FALSE	0.01525	not a TF	0.02058	3.40858147498461	2.90062192395235	6.30920339893696	not a TF
ATP5MF	1.66633019829276	3.72469648435931	FALSE	0.00466	not a TF	0.01323	3.19623316391294	2.86921024566206	6.065443409575	not a TF
ATP5MG	-2.51291662153045	7.33415952394217	FALSE	0.00349	not a TF	0.02466	3.11002217891212	3.22403471910782	6.33405689801995	not a TF
ATP5PD	-2.07720983225248	6.22563518363417	FALSE	0.02443	not a TF	0.08688	2.49961332282121	2.36261506966345	4.86222839248466	not a TF
ATP5PF	1.12433246110933	5.66215140776837	FALSE	0.10943	not a TF	0.20288	1.63252711064764	1.88810751040577	3.52063462105342	n.s.
ATP5PO	-0.506997556363893	5.63008751362785	FALSE	0.00016	not a TF	0.00117	5.14860777383362	3.81324374385293	8.96185151768655	not a TF
ATP6AP1	3.26060496567458	-4.47918572862861	FALSE	0.00039	not a TF	0.01001	4.50762368036954	3.93488145540097	8.44250513577051	not a TF
ATP6AP2	0.0471898098649306	-0.964068254241524	FALSE	0.13425	not a TF	0.17067	2.00931931992985	1.66450458955162	3.67382390948147	n.s.
ATP6V0A1	-4.3250212218127	-2.496822428925	FALSE	0.05423	not a TF	0.07676	2.11391561118533	2.32947734523627	4.4433929564216	n.s.
ATP6V0A2	5.89781201960111	0.516855202370704	FALSE	0.11352	not a TF	0.14534	2.01604100082677	1.78696707049892	3.80300807132569	n.s.
ATP6V0B	1.84271164209351	-4.89137111600749	FALSE	0.00436	not a TF	0.02576	3.05847119910983	2.8076615461685	5.86613274527833	not a TF
ATP6V0D1	5.17181127388636	2.30721177994714	FALSE	0.01469	not a TF	0.04828	2.79570864026096	2.30638011391777	5.10208875417873	not a TF
ATP6V0E1	2.27650501248357	-1.66945423247416	FALSE	0.22917	not a TF	0.31481	1.57908184143347	1.55695826674181	3.13604010817528	n.s.
ATP6V0E2	1.17030575672114	-0.773202854596269	FALSE	0.36549	not a TF	0.38331	1.39316198268745	1.34488246864303	2.73804445133048	n.s.
ATP6V1B2	-2.11955481087927	4.41444706468486	FALSE	0.0045	not a TF	0.01456	3.61614634760606	2.71908086152188	6.33522720912795	not a TF
ATP6V1C1	4.44957908617724	-3.42118378905952	FALSE	0.22258	not a TF	0.28806	1.49711051621917	1.4863375357688	2.98344805198797	n.s.
ATP6V1D	0.935616789996313	-2.37313294689243	FALSE	0.09873	not a TF	0.21483	1.64063607511717	1.95509545391861	3.59573152903578	n.s.
ATP6V1E1	-3.33324485699089	-5.33036025898096	FALSE	0.00439	not a TF	0.0129	4.36760545280778	3.53431891346986	7.90192436627764	not a TF
ATP6V1E2	-0.777783945863358	-2.35680359253179	FALSE	0.00268	not a TF	0.16413	3.22027130555224	2.02975255341982	5.25002385897206	not a TF
ATP6V1F	0.963893105868418	-4.4483299315866	FALSE	0.08295	not a TF	0.08442	1.99506275312193	1.86089543449092	3.85595818761284	n.s.
ATP6V1G1	6.04719352510482	1.53164038995549	FALSE	0.03568	not a TF	0.08511	2.49434906999502	2.14461540337476	4.63896447336978	not a TF
ATP6V1H	1.43144179528988	-3.86636757904364	FALSE	0.04586	not a TF	0.05927	2.28760517368427	1.97323404622988	4.26083921991415	not a TF
ATP7A	0.370305065667825	-7.51197045789104	FALSE	0.06426	not a TF	0.16943	1.91707832070109	1.98255610740958	3.89963442811067	n.s.
ATP7B	-3.63550940104992	-2.3318297946247	FALSE	0.22152	not a TF	0.32043	1.38948749355607	1.57842980608281	2.96791729963888	n.s.
ATP8B2	1.87623370524825	2.45430472847981	FALSE	0.18477	not a TF	0.18503	1.57540231344474	1.72657173518387	3.30197404862861	n.s.
ATP9B	-3.29451731517052	-3.08254952548668	FALSE	0.04592	not a TF	0.19936	2.04575138104735	2.27291729839266	4.31866867944001	not a TF
ATPAF1	0.777233581233253	5.95767344010562	FALSE	0.11308	not a TF	0.15168	1.73319956682687	1.97958398286366	3.71278354969053	n.s.
ATPAF2	3.44158365009168	-0.915620450017781	FALSE	0.1688	not a TF	0.18071	1.90117027114303	1.6754352066429	3.57660547778593	n.s.
ATPSCKMT	1.22716813800716	6.92250960164675	FALSE	0.12985	not a TF	0.15404	1.72656454191531	1.79723484912517	3.52379939104048	n.s.
ATR	0.547093210703142	8.90322411006934	FALSE	0.00044	not a TF	0.00169	5.33250750579342	6.03911149858923	11.3716190043826	not a TF
ATRAID	-0.515833932332172	0.836524367381375	FALSE	0.35897	not a TF	0.36623	1.42977195703564	1.37620937532302	2.80598133235866	n.s.
ATRIP	0.657160314095486	8.90504543549538	FALSE	1e-05	not a TF	0.00026	7.52566918036698	7.12399336102292	14.6496625413899	not a TF
ATRX	4.18138112934614	-3.91641463061472	FALSE	0.05983	not a TF	0.11752	2.07469822657413	2.0138961016233	4.08859432819742	n.s.
ATXN10	-3.55269960876507	4.02126481255603	FALSE	0.09214	not a TF	0.10104	2.22470882299241	1.91013932525698	4.13484814824939	n.s.
ATXN1L	-6.37770452091858	-0.865079147245222	FALSE	0.00051	not a TF	0.09094	2.82051481562873	3.60195420565425	6.42246902128297	not a TF
ATXN2	-0.807275052406204	-7.27714272166009	FALSE	0.01082	not a TF	0.0141	2.95824591280264	2.66797350605879	5.62621941886142	not a TF
ATXN2L	-1.69257327707069	5.90124805228846	FALSE	0.03227	not a TF	0.04175	2.90261073280204	2.52177480720358	5.42438554000562	not a TF
ATXN3	-0.442976055579134	3.09829554968714	FALSE	0.11768	not a TF	0.1435	1.80517402251757	1.7522429929219	3.55741701543948	n.s.
ATXN7	1.69573975054037	-0.260133549815783	FALSE	0.07607	not a TF	0.1482	1.90114112887883	1.90229411470806	3.80343524358689	n.s.
ATXN7L1	2.43728577889216	-3.02194230768237	FALSE	0.07712	not a TF	0.15008	2.01580417944575	1.85816525563035	3.8739694350761	n.s.
ATXN7L3	-2.59096947776574	-5.33903693802236	FALSE	0.00327	not a TF	0.04306	3.21806814357498	2.9091296749843	6.12719781855928	not a TF
ATXN7L3B	-2.00850878409653	2.94212067566217	FALSE	0.02263	not a TF	0.23428	2.35698295712782	1.78510532668201	4.14208828380983	not a TF
AUH	1.06636742112213	3.03366920818632	FALSE	0.20507	not a TF	0.28111	1.42917514819276	1.65042722111984	3.0796023693126	n.s.
AUNIP	-4.02925526221835	-2.45279283241272	FALSE	0.02164	not a TF	0.02723	2.65156134155499	2.81157196016732	5.46313330172231	not a TF
AUP1	-3.05427973154917	6.48462149668469	FALSE	0.00423	not a TF	0.02301	2.91246427740646	3.03402309649902	5.94648737390548	not a TF
AURKAIP1	2.26779814368663	2.83097869934683	FALSE	0.06754	not a TF	0.14348	2.31088809756669	1.99211812619095	4.30300622375764	n.s.
AVEN	3.02313545178978	-5.8900063163245	FALSE	0.1964	not a TF	0.21232	1.62979106313655	1.78646618290165	3.4162572460382	n.s.
AVL9	-3.64503917618009	-1.86821536073061	FALSE	0.00393	not a TF	0.04638	3.21024138305511	2.39194348276468	5.60218486581979	not a TF
AVPI1	1.66487766282994	0.952601000583694	FALSE	0.18296	not a TF	0.32452	1.67591885602909	1.54907996081671	3.22499881684581	n.s.
AXIN1	1.08313872692776	-4.37086834304532	FALSE	0.0115	not a TF	0.03435	3.24278378375223	2.63211400348944	5.87489778724167	not a TF
AXL	-2.64956661604452	-3.42331872613221	FALSE	0.01074	not a TF	0.07151	2.36494898150288	2.60984019971158	4.97478918121445	not a TF
AZI2	2.04458010046375	-6.09452669906676	FALSE	0.00748	not a TF	0.0716	2.61257649959712	2.5515433537596	5.16411985335672	not a TF
B2M	-4.21111244968058	1.15970905042458	FALSE	0.04219	not a TF	0.06034	2.51177465233861	2.70284722500905	5.21462187734766	not a TF
B3GALNT2	0.399617867410699	-4.33299784132598	FALSE	0.06175	not a TF	0.10913	1.90620206435111	2.12802191850256	4.03422398285367	n.s.
B3GALT6	-1.890970768545	-1.77620418429287	FALSE	0.10637	not a TF	0.14927	1.73086828635726	1.9657384329224	3.69660671927966	n.s.
B3GAT3	-0.744287447317536	-2.81523857929429	FALSE	0.23299	not a TF	0.23705	1.62557174696922	1.59742147029607	3.2229932172653	n.s.
B3GNT2	-3.15189230015925	2.60972823495845	FALSE	0.05997	not a TF	0.08397	2.30233170955347	1.98837274529844	4.2907044548519	n.s.
B3GNT5	-6.00505191458473	-0.695445122367733	FALSE	0.15633	not a TF	0.15986	1.53647531354099	1.7520923790406	3.28856769258158	n.s.
B3GNTL1	-4.86386190220808	1.08158047900485	FALSE	0.07858	not a TF	0.12097	1.90924273699826	2.04550793925133	3.9547506762496	n.s.
B4GALNT4	0.0960650125575847	0.647706161487428	FALSE	0.06324	not a TF	0.09132	2.71808029407786	2.12232578059382	4.84040607467167	n.s.
B4GALT1	-2.30224090641891	7.02290444124279	FALSE	0.01287	not a TF	0.02471	2.77790954773118	2.7696546899542	5.54756423768538	not a TF
B4GALT2	-1.4600272825573	-1.77751292268518	FALSE	0.09054	not a TF	0.10319	1.95522167487418	1.86613626339015	3.82135793826433	n.s.
B4GALT3	-1.68472107301924	3.50377500847074	FALSE	0.09555	not a TF	0.23165	1.85899902224313	1.74068827769142	3.59968729993455	n.s.
B4GALT4	-1.93422000350142	3.02483769527095	FALSE	0.05548	not a TF	0.11891	1.90831198170582	2.09416250301869	4.00247448472451	n.s.
B4GALT5	3.96196224300173	0.731500274044576	FALSE	0.17456	not a TF	0.24167	1.65522903680042	1.55241284054472	3.20764187734514	n.s.
B4GALT7	0.89149476947726	-6.31612540727865	FALSE	0.05644	not a TF	0.09473	1.86581045252616	2.19704800308645	4.06285845561261	n.s.
B9D1	2.06440697379176	-5.83686219542417	FALSE	0.00035	not a TF	0.00057	4.75149525885357	3.87237907856027	8.62387433741383	not a TF
B9D2	-2.64844248317221	-4.26725876065153	FALSE	0.02169	not a TF	0.22744	2.51928763314375	1.90893746593389	4.42822509907763	not a TF
BABAM1	5.54008674874998	1.32988041723878	FALSE	0.01139	not a TF	0.0963	2.56134326098228	2.46680752437628	5.02815078535856	not a TF
BABAM2	1.81243772717064	5.47326168570391	FALSE	0.0317	not a TF	0.0496	2.57821462925184	2.19581489626147	4.77402952551331	not a TF
BACH1	-3.95497814401049	-4.34805028763577	FALSE	0.09312	other TF	0.19194	1.78728274135681	1.82928448134685	3.61656722270366	n.s.
BACH2	-2.12664459328601	-3.63240390664112	FALSE	0.14964	other TF	0.2369	1.74884925484615	1.69180902762819	3.44065828247435	n.s.
BAD	-3.37878668996355	-0.951861927418972	FALSE	0.01145	not a TF	0.06854	2.3930574853891	3.15989345456673	5.55295093995582	not a TF
BAG1	-0.470600264721908	-2.51047460683155	FALSE	0.28631	not a TF	0.31588	1.51304034474334	1.48649330871667	2.99953365346	n.s.
BAG2	-4.74580141948667	-0.595063652237985	FALSE	0.21103	not a TF	0.27779	1.39737838336036	1.58431014061157	2.98168852397193	n.s.
BAG3	-2.93797757065884	-0.0362266209314028	FALSE	0.15573	not a TF	0.24065	1.60706777431075	1.68143461197196	3.2885023862827	n.s.
BAG4	-1.58212428472407	3.73344283623815	FALSE	0.11898	not a TF	0.17688	1.75304382067441	1.68496575795331	3.43800957862772	n.s.
BAG5	-2.42360577736211	6.35652138849794	FALSE	0.03137	not a TF	0.19594	2.03314731009703	1.98966472883906	4.02281203893609	not a TF
BAG6	-5.6022237858758	-3.37469617832617	FALSE	0.012	not a TF	0.04879	2.32701950237283	2.5995435157519	4.92656301812473	not a TF
BAHCC1	-0.549431425004707	-1.13129712551506	FALSE	0.20375	not a TF	0.28457	1.46387673162631	1.74325988799456	3.20713661962087	n.s.
BAHD1	0.950255089993962	-2.26591200258919	FALSE	0.17869	not a TF	0.21312	1.6777946932178	1.63464248111343	3.31243717433124	n.s.
BAIAP2	-0.950255443298026	-5.2955632515735	FALSE	0.11265	not a TF	0.11797	1.85784172389359	1.80048086375064	3.65832258764423	n.s.
BAIAP2L1	4.70910990127402	2.03440991024702	FALSE	0.02231	not a TF	0.05747	2.62531640708474	2.44276515050199	5.06808155758673	not a TF
BAK1	-2.99798875003893	4.57194268526902	FALSE	0.19003	not a TF	0.2267	1.58943499567887	1.61122576868354	3.20066076436241	n.s.
BAMBI	-1.56950449626947	2.58703059823816	FALSE	0.10877	not a TF	0.14129	1.66795101261623	1.92315645787257	3.5911074704888	n.s.
BANF1	-3.22611210433336	4.4656003534966	FALSE	0.03678	not a TF	0.05057	2.6873926518378	2.51377249634117	5.20116514817897	not a TF
BANP	-5.50083066339909	-3.42673438566674	FALSE	0.01178	not a TF	0.09568	2.5801086633498	2.65730834763291	5.23741701098271	not a TF
BAP1	-2.09900298161784	-1.81322776557435	FALSE	0.05178	not a TF	0.05775	2.09307719246561	2.35904916296198	4.4521263554276	n.s.
BARD1	1.72681190910819	1.24791368450551	FALSE	0.03556	not a TF	0.0684	1.97748565718789	2.3698480382496	4.34733369543749	not a TF
BARHL1	3.37802723254078	0.705713387841894	FALSE	0.21764	other TF	0.30419	1.51470387300215	1.5586468944158	3.07335076741795	n.s.
BARHL2	0.148716157910301	0.786113306403014	FALSE	0.39388	other TF	0.41601	1.32449257986571	1.44651373473703	2.77100631460274	n.s.
BARX1	4.70531058827264	-0.874384302124494	FALSE	0.00348	other TF	0.00356	3.53496434686176	4.97449976922025	8.50946411608202	other TF
BARX2	-3.43904435812609	-4.86317708764037	FALSE	0.11377	other TF	0.15695	1.70107634615648	1.79309389515795	3.49417024131443	n.s.
BATF	-2.54543235178245	4.25509693832202	FALSE	0.01592	other TF	0.07567	3.00584805493667	2.48152023224677	5.48736828718344	other TF
BATF2	-1.59315873325165	5.26089403411665	FALSE	0.02112	other TF	0.10686	2.18186213808444	2.2655731317267	4.44743526981114	other TF
BATF3	-0.131514746412079	-4.05410225279981	FALSE	0.06801	other TF	0.10585	2.05307699595538	1.79662129041693	3.84969828637231	n.s.
BAX	-5.47822242633034	-1.0287546998324	FALSE	0.00982	not a TF	0.01491	2.76014039749101	3.0411073782938	5.80124777578481	not a TF
BAZ1A	0.778505070529991	-4.42510397646801	FALSE	0.00051	not a TF	0.09476	3.88772174136795	2.64781831918263	6.53554006055058	not a TF
BAZ1B	-1.54136443063677	2.09161045010117	FALSE	0.11291	not a TF	0.22805	1.89101160706901	1.66538602348718	3.55639763055619	n.s.
BAZ2A	5.88316468840003	-0.22832364054398	FALSE	0.01181	other TF	0.01301	3.3453138315276	2.82807640435481	6.17339023588241	other TF
BAZ2B	2.55835129369097	-2.26481150501303	FALSE	0.06056	other TF	0.13324	2.37417927583433	2.04351185145938	4.41769112729371	n.s.
BBC3	0.541583488899942	6.10734278838571	FALSE	0.05426	not a TF	0.24484	1.81655350072678	1.92611948751685	3.74267298824362	n.s.
BBIP1	0.553608041577361	-1.92131022083813	FALSE	0.05618	not a TF	0.07547	2.16013432697534	2.73531215793378	4.89544648490913	n.s.
BBS1	-0.99705754768036	-4.25938228276063	FALSE	0.01213	not a TF	0.02251	3.03890386412544	2.33015477409149	5.36905863821693	not a TF
BBS2	-0.869653067500477	-0.236646622780405	FALSE	0.19986	not a TF	0.4126	1.5636134786024	1.48451243961401	3.04812591821641	n.s.
BBS4	-5.09654119584718	-1.1930985895316	FALSE	0.03525	not a TF	0.08506	1.98984803485331	2.26613050304185	4.25597853789516	not a TF
BBS7	-1.21132161215522	4.29006332336304	FALSE	0.02168	not a TF	0.06729	2.24871143357031	2.4926703469483	4.74138178051861	not a TF
BBX	-1.62884984355121	-0.604109226594871	FALSE	0.09662	other TF	0.2597	1.85571381654562	1.56302771814076	3.41874153468638	n.s.
BCAP29	-4.61675253308234	-3.03004819735714	FALSE	0.10344	not a TF	0.15536	1.77227854762127	1.78395845432597	3.55623700194724	n.s.
BCAP31	-3.18618813306509	-3.01396531007266	FALSE	0.06702	not a TF	0.12478	2.12134897103872	2.20671582689937	4.32806479793809	n.s.
BCAR1	2.58487509143338	3.48559841533092	FALSE	0.03038	not a TF	0.05895	2.53630134636293	2.71877530236611	5.25507664872904	not a TF
BCAS2	-3.64712407860223	3.78951222270416	FALSE	0.0014	not a TF	0.0325	3.67494556167547	2.57870286164292	6.25364842331839	not a TF
BCAT1	-0.979953146069813	8.0094904049502	FALSE	0.0048	not a TF	0.00873	3.06160893109276	3.02865449842664	6.0902634295194	not a TF
BCAT2	0.747700249534118	-2.89436451361262	FALSE	0.03359	not a TF	0.0951	2.35586132181874	1.78841390031638	4.14427522213513	not a TF
BCCIP	0.730286994959538	7.5906219346366	FALSE	0.00937	not a TF	0.16825	2.19113410827034	2.38867638733219	4.57981049560253	not a TF
BCKDHA	3.42528415098168	2.12955270944502	FALSE	0.03942	not a TF	0.09306	2.53723745029101	2.59557240113403	5.13280985142504	not a TF
BCKDHB	-6.30732078489214	-1.93222386176677	FALSE	0.0073	not a TF	0.1466	2.32213567404074	2.80737205768102	5.12950773172176	not a TF
BCKDK	4.85684367697972	-1.74083820204779	FALSE	0.00153	not a TF	0.0145	3.38351523706921	4.74451421215201	8.12802944922121	not a TF
BCL10	2.20870337375247	4.55534430149056	FALSE	0.03943	not a TF	0.07604	2.44864448046592	2.2528872412677	4.70153172173362	not a TF
BCL11A	0.87062417863028	-5.40707568911274	FALSE	0.04787	ZFP	0.27247	1.76299341416155	1.99086188513379	3.75385529929534	ZFP
BCL11B	-0.605712187052932	4.98503065341048	FALSE	0.00226	ZFP	0.02391	3.58921515811952	2.56984417150338	6.1590593296229	ZFP
BCL2L1	0.748192988833787	-3.46153338726122	FALSE	0.03308	not a TF	0.24865	1.69136272393892	2.23478615765467	3.92614888159358	not a TF
BCL2L11	-2.77170591077095	-6.40865674080289	FALSE	0.03108	not a TF	0.06965	2.47567423657537	2.7359112787806	5.21158551535598	not a TF
BCL2L12	2.83507535186889	2.02593718276713	FALSE	0.17669	not a TF	0.28686	1.59397002891359	1.51865172461767	3.11262175353126	n.s.
BCL2L13	-0.638500404750035	-2.35128860780205	FALSE	0.27387	not a TF	0.33351	1.40175556619179	1.54441095771082	2.94616652390262	n.s.
BCL2L2	3.19138002660894	-1.85374793728913	FALSE	0.05761	not a TF	0.19878	2.12487304221651	1.73715279651914	3.86202583873565	n.s.
BCL6	4.32963308091412	0.138730086840474	FALSE	0.19518	ZFP	0.28623	1.6086077227524	1.51739391768011	3.12600164043251	n.s.
BCL6B	4.83968997186242	-2.45769040156308	FALSE	0.01839	ZFP	0.0441	2.81333899469224	2.87009408374963	5.68343307844187	ZFP
BCL7A	-4.5372418034188	-2.79283700473735	FALSE	0.01378	not a TF	0.01763	3.1338664773434	3.52431265552399	6.65817913286739	not a TF
BCL7C	4.9971374520571	-4.30092702630605	FALSE	0.07628	not a TF	0.16488	2.05057808718499	2.087254531052	4.13783261823699	n.s.
BCLAF1	1.24426176913647	4.24596811923626	FALSE	0.18183	not a TF	0.32661	1.48088540668864	1.56190027466037	3.04278568134901	n.s.
BCOR	-1.49284527599074	4.4246856357691	FALSE	0.07141	not a TF	0.12657	1.96559521657376	2.00236978579665	3.96796500237042	n.s.
BCORL1	-4.16281239549093	0.596970321319481	FALSE	0.03669	not a TF	0.07576	2.28177682355978	2.23016594042014	4.51194276397992	not a TF
BCR	1.05389444881872	3.59551877251438	FALSE	0.0195	not a TF	0.06125	2.83219334628381	2.4113368028518	5.24353014913561	not a TF
BCS1L	-1.88527525012996	3.67358435838144	FALSE	0.0234	not a TF	0.04373	2.83848429870745	2.3913619274685	5.22984622617594	not a TF
BDH2	-1.7052233806409	0.359274478680135	FALSE	0.25332	not a TF	0.3848	1.36101232183066	1.54459270194859	2.90560502377925	n.s.
BDP1	1.40867667344685	7.67656339510799	FALSE	0.00284	not a TF	0.06513	2.97375178797924	3.28841774255817	6.26216953053741	not a TF
BECN1	-1.9291248987213	-5.4341248579491	FALSE	0.00199	not a TF	0.01135	2.91200734273773	3.52830480936428	6.44031215210202	not a TF
BEND6	-2.81173754727552	1.61771309432065	FALSE	0.25171	not a TF	0.26687	1.54679464204506	1.65710816990711	3.20390281195218	n.s.
BEST1	-0.560433742676831	1.07834863157771	FALSE	0.20155	not a TF	0.38092	1.50086189440276	1.62529955128173	3.12616144568449	n.s.
BET1	-1.1859923171263	7.84159586236439	FALSE	0.00991	not a TF	0.08615	2.25645772450902	2.5055302184986	4.76198794300762	not a TF
BET1L	4.54240601527488	-0.903830196783465	FALSE	0.00036	not a TF	0.01926	3.77201402223105	4.1139458559566	7.88595987818765	not a TF
BEX2	-3.26428433721208	-1.05628448232316	FALSE	0.13159	not a TF	0.18889	1.93868739043778	1.74151282502689	3.68020021546466	n.s.
BEX4	-2.21481565025854	-5.49341370122926	FALSE	0.02695	not a TF	0.05352	2.32889760048946	2.34135937845589	4.67025697894535	not a TF
BFAR	-0.00723095909237256	6.54516564238481	FALSE	0.01009	not a TF	0.11246	2.42065145205864	2.57957559432646	5.0002270463851	not a TF
BGLAP	-0.288125944848424	8.7193179074068	FALSE	1e-05	not a TF	0.02937	4.48426911058049	5.09760608118245	9.58187519176293	not a TF
BHLHA15	-2.20398358443029	-5.46800861478108	FALSE	0.01538	other TF	0.02048	2.59671269935038	2.71337028733126	5.31008298668165	other TF
BHLHA9	-0.136900540275939	2.66583922669545	FALSE	0.21246	other TF	0.22826	1.60780600873591	1.66053667321373	3.26834268194964	n.s.
BHLHE22	-1.76871674194965	0.710267682202647	FALSE	0.19821	other TF	0.2621	1.43697291481495	1.68797953775193	3.12495245256687	n.s.
BHLHE23	-1.60840166813126	-3.02758819704827	FALSE	0.07126	other TF	0.23362	1.78682690566741	1.96684363627974	3.75367054194715	n.s.
BHLHE40	-1.83516958495439	6.84440734392618	FALSE	0.00015	other TF	0.00071	4.94185653461464	4.35452622372477	9.2963827583394	other TF
BHLHE41	-3.20847286263384	5.66569399817495	FALSE	0.06186	other TF	0.21429	1.75946621739624	1.89005975304373	3.64952597043997	n.s.
BICD1	-2.78665005414059	3.74227655015506	FALSE	0.04939	not a TF	0.23516	1.91549101127856	2.02877974436307	3.94427075564163	not a TF
BICD2	-0.899539551826272	-4.75555257130145	FALSE	0.14446	not a TF	0.22586	1.64283457032847	1.76341333514252	3.406247905471	n.s.
BID	0.971242403879545	2.19703834758505	FALSE	0.21786	not a TF	0.22209	1.6173771716612	1.53717372467401	3.15455089633521	n.s.
BIN3	2.9511882380502	-0.189501450263261	FALSE	0.21717	not a TF	0.26769	1.48733372727927	1.6044111343146	3.09174486159387	n.s.
BIRC2	-4.86624829169557	-1.73881957341567	FALSE	0.01891	not a TF	0.28746	1.98373042076306	2.2609184542817	4.24464887504476	not a TF
BIRC6	1.63942403693476	1.69599838217053	FALSE	0.17549	not a TF	0.18754	1.77688932237292	1.73968915412888	3.5165784765018	n.s.
BIVM	1.1673155472251	-2.91201745067349	FALSE	0.10532	not a TF	0.18892	1.87342660427362	1.69251364318249	3.56594024745611	n.s.
BLCAP	-2.20881626511058	-5.3137652138815	FALSE	0.00302	not a TF	0.00615	3.23168704340996	3.69334061808895	6.92502766149891	not a TF
BLM	-5.90830719380408	0.681302730211209	FALSE	0.0022	not a TF	0.05241	3.51188818412247	3.47374079741602	6.98562898153848	not a TF
BLMH	1.68513375515726	3.22484087519886	FALSE	0.09487	not a TF	0.30114	1.76474714590025	1.76266282901625	3.52740997491649	n.s.
BLOC1S1	-0.598691336302116	6.38433683576493	FALSE	0.01138	not a TF	0.03756	2.5363451767553	2.58765228814289	5.12399746489819	not a TF
BLOC1S2	-4.80637436524223	-2.16503406490993	FALSE	0.13937	not a TF	0.34729	1.53239546360631	1.55381444642478	3.08620991003109	n.s.
BLOC1S3	5.71959369781306	0.127487688506175	FALSE	0.04892	not a TF	0.15836	2.2088313814928	1.94864639286476	4.15747777435757	not a TF
BLOC1S4	-2.3496729834016	-2.84270917557227	FALSE	0.20608	not a TF	0.24359	1.60089354975824	1.64373111462416	3.2446246643824	n.s.
BLOC1S5	1.7286046357598	-5.74522847364433	FALSE	0.08842	not a TF	0.11111	2.06203329062748	2.07419596273978	4.13622925336726	n.s.
BLOC1S6	-1.97120250604728	-1.65403499210542	FALSE	0.19518	not a TF	0.31542	1.61111658815789	1.45211521224904	3.06323180040693	n.s.
BLVRA	4.47713278513626	-3.59316796861245	FALSE	0.0814	not a TF	0.20415	1.86400688956635	1.86163263402723	3.72563952359358	n.s.
BLVRB	3.78318594730924	-4.5161491032198	FALSE	0.00937	not a TF	0.05124	2.69504894798725	2.5663939082834	5.26144285627065	not a TF
BLZF1	0.0783024195721666	7.88580244543317	FALSE	1e-05	not a TF	0.02562	3.92103379998973	5.20596509733335	9.12699889732308	not a TF
BMI1	-1.91096177995024	0.0249864715544715	FALSE	0.05529	not a TF	0.17372	2.31894473042162	1.82616110981903	4.14510584024066	n.s.
BMP1	1.20157889134409	5.58879227142908	FALSE	0.02208	not a TF	0.08411	2.42001876982578	2.13449770015618	4.55451646998196	not a TF
BMP2K	-0.0886413687968553	-7.50675780139792	FALSE	0.00428	not a TF	0.12739	2.7379419406917	2.75800084371015	5.49594278440184	not a TF
BMPR2	-1.8335979978392	5.36676020300847	FALSE	0.04339	not a TF	0.10306	2.26535332621923	2.17935626603969	4.44470959225892	not a TF
BNC1	1.76817130999507	6.13475217460327	FALSE	0.10603	ZFP	0.22884	1.77696448900913	1.92310508184235	3.70006957085148	n.s.
BNC2	-0.375408805581366	-4.95722737053365	FALSE	0.19443	ZFP	0.19672	1.78706659889537	1.71872813151666	3.50579473041203	n.s.
BNIP1	-0.596465006996237	8.46460260311826	FALSE	1e-05	not a TF	0.00724	5.33352278989883	5.10600337149176	10.4395261613906	not a TF
BNIP2	-1.33292947907985	3.18556253027113	FALSE	0.07126	not a TF	0.09615	2.19325666662059	1.9562845925946	4.14954125921519	n.s.
BNIP3	-3.98127316307963	-2.63982518256365	FALSE	0.13255	not a TF	0.15435	1.9055358911666	1.99531183915545	3.90084773032205	n.s.
BNIP3L	-1.00118452120509	1.0857903274118	FALSE	0.17872	not a TF	0.26277	1.66406676559929	1.63447317701212	3.29853994261141	n.s.
BOD1	1.82237124005219	-2.80711871894941	FALSE	0.27716	not a TF	0.43896	1.31551233664421	1.47929184113856	2.79480417778278	n.s.
BOD1L1	2.16934828049681	2.62292009112961	FALSE	0.01832	not a TF	0.0342	3.02023520237924	2.55036766027337	5.57060286265261	not a TF
BOLA1	-0.172560019659152	6.18826273574954	FALSE	0.02007	not a TF	0.04554	2.35170033900535	2.47049274173463	4.82219308073997	not a TF
BOLA2	-5.36049039656226	-1.43661862025829	FALSE	0.00064	not a TF	0.02334	3.31850416558646	3.75183919680547	7.07034336239193	not a TF
BOLA3	3.43337344410036	-0.638397772851919	FALSE	0.22797	not a TF	0.38166	1.51791595867761	1.49207715794775	3.00999311662536	n.s.
BOP1	-1.54750948008058	-4.29632531116848	FALSE	0.15298	not a TF	0.1573	1.91395880555991	1.84779266387495	3.76175146943487	n.s.
BORA	-3.90543910666342	-4.16134935510293	FALSE	0.25756	not a TF	0.37641	1.33672407155984	1.40056990108266	2.73729397264249	n.s.
BPGM	5.38512780536657	-3.34821855097945	FALSE	0.00028	not a TF	0.12658	3.91054761640181	2.7714492737291	6.68199689013091	not a TF
BPNT1	-0.806877876080002	5.90674653735342	FALSE	0.10106	not a TF	0.11307	1.87223983953311	1.90415293498097	3.77639277451408	n.s.
BPTF	0.436577263906489	-0.507813080642321	FALSE	0.11924	other TF	0.39667	1.67924038562961	1.45121186203254	3.13045224766215	n.s.
BRAF	3.53976757485632	0.740458559356228	FALSE	0.31636	not a TF	0.36455	1.37594397506974	1.48857075112973	2.86451472619947	n.s.
BRAP	-2.62719944076809	-6.45152361293647	FALSE	0.00159	not a TF	0.11283	3.51789531711205	2.64420636725049	6.16210168436254	not a TF
BRAT1	0.773909687807121	-3.4548038563567	FALSE	0.15993	not a TF	0.23203	1.62052001777107	1.75646942295799	3.37698944072906	n.s.
BRCA1	2.15589826446772	-5.34963662887108	FALSE	0.00678	not a TF	0.14166	2.50458400745964	2.54245117960484	5.04703518706448	not a TF
BRCA2	-2.35456213403108	4.59193557227849	FALSE	0.00826	not a TF	0.08162	2.85194801007672	2.84051956188975	5.69246757196647	not a TF
BRCC3	-0.27391050553044	3.1283581919976	FALSE	0.05633	not a TF	0.0804	2.12587270884913	1.95321989817236	4.07909260702148	n.s.
BRD1	-0.698045671506075	-7.33167607645356	FALSE	0.01492	not a TF	0.0282	2.29070468829797	2.75566830057287	5.04637298887084	not a TF
BRD2	2.4738594084795	4.00795380771295	FALSE	0.09231	not a TF	0.26236	1.7610842621323	1.81176388654486	3.57284814867715	n.s.
BRD3	3.27236164397759	-0.712695633435241	FALSE	0.01247	not a TF	0.02886	2.87067763386675	2.39957479021142	5.27025242407818	not a TF
BRD4	-1.47406975948574	3.34495096376356	FALSE	0.14583	not a TF	0.23095	1.77807638527869	1.72373885008817	3.50181523536687	n.s.
BRD7	-1.00652959392913	6.54255592818208	FALSE	0.10116	not a TF	0.20306	1.64689415803023	1.72974427572174	3.37663843375196	n.s.
BRD8	6.02219210755648	2.05153127314925	FALSE	0.062	not a TF	0.08518	1.9413695980467	2.11741716604703	4.05878676409373	n.s.
BRD9	2.17288593856394	-6.56954870795552	FALSE	0.13894	not a TF	0.26831	1.60063171838913	1.61638972035596	3.2170214387451	n.s.
BRF1	0.860922190933675	-0.639505042829669	FALSE	0.32872	not a TF	0.34959	1.51078469990088	1.42107251914384	2.93185721904472	n.s.
BRF2	1.33294612815392	0.857306344282645	FALSE	0.03138	other TF	0.11626	2.38656265209501	1.84521130038782	4.23177395248283	other TF
BRI3	1.616316119131	0.36590438341972	FALSE	0.07791	not a TF	0.08632	1.98381036847014	1.88060162161005	3.86441199008019	n.s.
BRI3BP	-1.34508627974723	-0.141756163588419	FALSE	0.15791	not a TF	0.16595	1.63767153869552	1.74987430341751	3.38754584211303	n.s.
BRIP1	-1.31979115243424	-3.74930478317021	FALSE	0.17601	not a TF	0.31133	1.54761603491722	1.60306136662379	3.15067740154101	n.s.
BRIX1	-0.126103539455963	8.3584820224484	FALSE	0.00413	not a TF	0.06344	2.50326002141764	2.93264494084739	5.43590496226504	not a TF
BRK1	-0.155521750868784	1.79379026193725	FALSE	0.23194	not a TF	0.27207	1.55044139709587	1.65047226228087	3.20091365937675	n.s.
BRMS1	-2.86361229507422	-5.50929839489592	FALSE	0.26463	not a TF	0.27877	1.43177516381523	1.61325816394776	3.04503332776299	n.s.
BRMS1L	5.02417711296317	-3.51372204268945	FALSE	0.0322	not a TF	0.05173	2.26605382839846	2.98330293939892	5.24935676779737	not a TF
BROX	0.734971525736366	-5.44784857861084	FALSE	0.04098	not a TF	0.12205	2.30739719911072	1.88690205537423	4.19429925448495	not a TF
BRPF1	-0.0244144342220533	6.25994850662111	FALSE	0.00195	not a TF	0.0576	2.88537552184297	3.0765033466606	5.96187886850357	not a TF
BRPF3	-2.80805749714362	-6.83532875710727	FALSE	0.02342	not a TF	0.12067	2.26250260860019	2.28085883726256	4.54336144586276	not a TF
BRWD1	-1.15610261352727	-5.45030637676851	FALSE	0.0905	not a TF	0.17654	1.92713654403757	1.81202640315004	3.73916294718761	n.s.
BRWD3	-3.71831157130291	-3.67116380119052	FALSE	0.16156	not a TF	0.19097	1.61513562774444	1.81426681016783	3.42940243791227	n.s.
BSCL2	-3.08433541327726	2.50963728409173	FALSE	0.06276	not a TF	0.10469	1.91203061262741	2.02118651915571	3.93321713178312	n.s.
BSDC1	4.03388820850808	-3.48507239161425	FALSE	0.15849	not a TF	0.26455	1.61616385821616	1.51519323538699	3.13135709360315	n.s.
BSG	4.03687414748727	-3.24408077796599	FALSE	0.14508	not a TF	0.23486	1.58154289935687	1.73714874508539	3.31869164444226	n.s.
BST2	-4.08929424819168	-3.43823372912173	FALSE	0.02989	not a TF	0.07404	2.66960041033158	2.44832872534667	5.11792913567825	not a TF
BSX	0.576454435063322	1.40037248582068	FALSE	0.31235	other TF	0.32656	1.42919006745799	1.49956056218688	2.92875062964486	n.s.
BTAF1	6.18223945500013	2.02198419619319	FALSE	0.04296	not a TF	0.06146	2.16621924391323	2.31068865234357	4.4769078962568	not a TF
BTBD1	-3.18906312811651	1.72991656282818	FALSE	0.05773	not a TF	0.17955	1.96007799932176	1.77820065422383	3.73827865354559	n.s.
BTBD10	0.00731502313020817	-0.673858543581117	FALSE	0.05447	not a TF	0.33592	1.99411993840845	1.6148400620349	3.60896000044335	n.s.
BTBD2	1.4898421434852	2.59742091518098	FALSE	0.15267	not a TF	0.168	1.77137715618131	1.62523179560971	3.39660895179102	n.s.
BTBD3	4.46161390539247	2.94366061701098	FALSE	0.11037	not a TF	0.13319	1.83764143614815	1.75066526050929	3.58830669665744	n.s.
BTBD7	0.259927847080416	6.34398819484094	FALSE	0.00232	not a TF	0.0623	2.9532334692551	3.00597556289684	5.95920903215194	not a TF
BTF3	1.06431702435444	-5.49571319910413	FALSE	0.04819	not a TF	0.10188	2.25722402043993	1.86546240688718	4.12268642732711	not a TF
BTF3L4	-1.06825983734474	1.23723478670272	FALSE	0.18861	not a TF	0.25058	1.53732813925152	1.73213064116211	3.26945878041363	n.s.
BTG1	2.99896851614182	0.491799933331647	FALSE	0.1455	not a TF	0.15814	1.97405899375942	1.75055812092614	3.72461711468556	n.s.
BTG2	-3.5280884405555	-6.48639841160696	FALSE	0.00424	not a TF	0.0107	3.0802047395046	2.92970059502643	6.00990533453103	not a TF
BTG3	4.75248633528028	-0.327087569806703	FALSE	0.04829	not a TF	0.06941	2.22977022955425	2.09982705630217	4.32959728585643	not a TF
BTK	1.4801273359803	5.11561312726239	FALSE	0.17512	not a TF	0.18081	1.69931466104486	1.78303315353896	3.48234781458382	n.s.
BTN2A1	4.73787362787905	-3.07355982268961	FALSE	0.18205	not a TF	0.21417	1.47027225078009	1.79583312950742	3.26610538028751	n.s.
BTN2A2	-0.399632408511785	8.40354333440705	FALSE	0.0275	not a TF	0.19746	1.91158300685884	2.13434772897819	4.04593073583703	not a TF
BTN3A2	-1.02612511348707	5.85862495511174	FALSE	0.01174	not a TF	0.0177	2.67446627045959	2.76062465497371	5.4350909254333	not a TF
BTNL9	-3.31865975292814	-0.894761735112622	FALSE	0.15278	not a TF	0.23301	1.60094254556206	1.83994147593387	3.44088402149593	n.s.
BUB1	-2.03908840727165	-1.81955923580464	FALSE	0.02023	not a TF	0.04234	2.96489778728704	2.76097512688609	5.72587291417313	not a TF
BUB1B	-0.139025570705871	6.58174985421836	FALSE	0.00087	not a TF	0.07745	2.97816723616838	3.36799841553348	6.34616565170186	not a TF
BUB3	-0.0784973195424928	1.88721075726405	FALSE	0.00018	not a TF	0.01866	5.22761247104367	3.37327836233597	8.60089083337964	not a TF
BUD13	-2.67500785774563	5.66706471126686	FALSE	0.05221	not a TF	0.08026	2.20662967025885	2.1601703350051	4.36680000526395	n.s.
BUD23	1.96794953479532	4.29723578123953	FALSE	0.18271	not a TF	0.396	1.4382799039834	1.44831709396423	2.88659699794763	n.s.
BUD31	3.53726474263249	0.725675030744638	FALSE	0.30338	not a TF	0.33237	1.44671585935782	1.36583516027461	2.81255101963242	n.s.
BYSL	3.44140258475152	2.87856573377611	FALSE	0.08157	not a TF	0.0939	2.21413816178044	1.89567840896432	4.10981657074476	n.s.
BZW1	4.69208967022013	-0.890618412479294	FALSE	0.00302	not a TF	0.10174	2.36303525767634	3.2335378981771	5.59657315585345	not a TF
BZW2	4.09186898351591	-1.68510686828898	FALSE	0.06337	not a TF	0.14854	1.93257853651948	1.99966064979518	3.93223918631466	n.s.
C10orf88	0.804490113941005	4.99609728638107	FALSE	0.2594	not a TF	0.32733	1.33339618872866	1.43568400754781	2.76908019627647	n.s.
C11orf1	-1.08986168708641	-2.65807068681457	FALSE	0.33391	not a TF	0.36534	1.45129628004212	1.45263752250058	2.9039338025427	n.s.
C11orf24	-0.00137115643346591	6.89770621811171	FALSE	0.00786	not a TF	0.02904	3.07574331858861	3.13271364242707	6.20845696101568	not a TF
C11orf49	0.741147959869542	0.897024581318098	FALSE	0.07876	not a TF	0.21841	1.91842183510399	1.81121265332945	3.72963448843344	n.s.
C11orf54	-1.37565274937411	-4.70711567985855	FALSE	0.10308	not a TF	0.11272	2.07703760595986	1.85824387032246	3.93528147628231	n.s.
C11orf58	-4.4832639890915	-0.144342471308523	FALSE	0.06434	not a TF	0.25661	1.81617896431064	1.88344318833796	3.6996221526486	n.s.
C11orf68	-1.89215674483143	-2.20200368621478	FALSE	0.09292	not a TF	0.19952	1.88819977612376	1.68504901413967	3.57324879026342	n.s.
C11orf71	-4.0159877631532	-3.67040072086342	FALSE	0.03258	not a TF	0.0416	2.50392982190744	2.75424888369868	5.25817870560612	not a TF
C11orf80	0.560044543468597	-0.490534944835217	FALSE	0.01447	not a TF	0.21	2.59907422040334	1.7842247638808	4.38329898428414	not a TF
C11orf95	0.839102843551881	2.81919316554376	FALSE	0.03928	other TF	0.06959	2.35241890601189	1.90432717468235	4.25674608069424	other TF
C11orf96	2.9550839539707	-5.36980731381386	FALSE	0.09266	not a TF	0.1384	1.88234414975074	1.90302044600427	3.78536459575501	n.s.
C12orf29	-1.05650384698087	3.38154196895257	FALSE	0.06051	not a TF	0.30609	1.80486571195624	1.91843639608081	3.72330210803705	n.s.
C12orf4	-0.0778319406961922	-1.88175814637632	FALSE	0.10251	not a TF	0.32545	1.80627202396446	1.5442699139994	3.35054193796386	n.s.
C12orf43	-1.91109638187032	5.93292679641379	FALSE	0.02905	not a TF	0.08096	2.26780984068121	2.28997225345265	4.55778209413386	not a TF
C12orf45	4.91082959498754	2.07563725524995	FALSE	0.1142	not a TF	0.14988	1.95852018778327	1.74188588525912	3.7004060730424	n.s.
C12orf49	0.747196859737373	-4.19617376086109	FALSE	0.14645	not a TF	0.27927	1.44231763219968	1.64813181136378	3.09044944356346	n.s.
C12orf57	0.84682183679264	-6.04560446289648	FALSE	0.15226	not a TF	0.22981	1.63484855272452	1.80285937063355	3.43770792335806	n.s.
C12orf65	3.55588180836375	-0.358813789485418	FALSE	0.28729	not a TF	0.36807	1.43173376227994	1.41061830960612	2.84235207188606	n.s.
C12orf73	3.72442131330452	-4.87726978604245	FALSE	0.06673	not a TF	0.16022	1.84346501219084	1.80285919491041	3.64632420710126	n.s.
C12orf76	-1.96157682147757	-0.610782695344456	FALSE	0.05211	not a TF	0.23291	2.13837640008653	1.67027451354501	3.80865091363155	n.s.
C14orf119	2.20959428122762	-3.79712252077301	FALSE	0.03195	not a TF	0.04507	2.48492042018644	2.08234564934856	4.56726606953499	not a TF
C14orf178	-4.81186222455693	1.11184284103571	FALSE	0.19079	not a TF	0.29639	1.49844168998203	1.55720803272501	3.05564972270704	n.s.
C14orf93	-1.49249934633511	1.66526553414139	FALSE	0.21271	not a TF	0.2486	1.73087471230798	1.65931872229137	3.39019343459935	n.s.
C15orf39	-0.702074410438295	-7.16716106158395	FALSE	0.05265	not a TF	0.13401	2.0373719751358	2.0126618643476	4.05003383948341	n.s.
C15orf40	1.71667923857106	-5.76723723000627	FALSE	0.10041	not a TF	0.12456	2.16265364066257	2.13854486386337	4.30119850452595	n.s.
C15orf41	3.36937276930165	2.4273568601503	FALSE	0.08617	not a TF	0.08764	2.01288516957758	2.18749293762587	4.20037810720345	n.s.
C15orf61	-2.60027267104263	-4.75527726512787	FALSE	0.12829	not a TF	0.15269	2.13732872131868	1.94304814611791	4.08037686743659	n.s.
C16orf58	6.2928049228393	0.532974421514097	FALSE	0.14952	not a TF	0.26597	1.50880517859397	1.48728955864976	2.99609473724373	n.s.
C16orf70	-1.43571528469169	4.56232129813614	FALSE	0.0185	not a TF	0.15295	2.34880234169414	2.27222731255734	4.62102965425148	not a TF
C16orf72	-1.04867613491908	6.61507588395772	FALSE	0.01137	not a TF	0.04401	2.46782677790819	2.61030552201778	5.07813229992597	not a TF
C16orf86	1.00857488178062	2.03751034329193	FALSE	0.06074	not a TF	0.09429	2.2118354343162	1.92145765732778	4.13329309164398	n.s.
C16orf87	-5.77854818164984	-0.699593875763294	FALSE	0.00098	not a TF	0.05112	3.5629185756969	3.31735233292496	6.88027090862187	not a TF
C16orf91	1.31163696160034	6.13582761255094	FALSE	0.00758	not a TF	0.04819	2.72284376386235	2.87283507303633	5.59567883689868	not a TF
C16orf95	-0.757602353987335	7.31041991705201	FALSE	0.01781	not a TF	0.11999	2.09610226624729	2.28644562297927	4.38254788922657	not a TF
C17orf49	0.665191951387295	5.04733914404024	FALSE	0.04383	not a TF	0.26304	1.88533713531223	1.93811112983898	3.82344826515121	not a TF
C17orf53	2.79408877091639	3.27749693466441	FALSE	0.19737	not a TF	0.29663	1.55223314461797	1.6047318332284	3.15696497784637	n.s.
C17orf58	6.3816708134775	1.91782430410036	FALSE	0.04485	not a TF	0.08257	2.15143070261249	2.21007645393626	4.36150715654875	not a TF
C17orf75	-2.11905248862876	1.70955551126513	FALSE	0.09399	not a TF	0.21608	1.71807378376024	1.96356296970455	3.68163675346479	n.s.
C17orf80	-2.31447711532406	6.71486678900134	FALSE	0.00909	not a TF	0.11295	2.534727528277	2.33377765675141	4.8685051850284	not a TF
C17orf99	2.24131162397482	-6.12116991045099	FALSE	0.13328	not a TF	0.13457	1.77678765372082	1.90944031374278	3.6862279674636	n.s.
C18orf21	1.95023298083125	-3.45629160709389	FALSE	0.08049	not a TF	0.20564	1.87037351359498	1.69558281079892	3.5659563243939	n.s.
C18orf25	-4.63156357687813	-1.47219761488979	FALSE	0.01707	not a TF	0.13354	2.22071713620953	2.30309412812201	4.52381126433154	not a TF
C19orf12	6.18158097384972	1.40050481987462	FALSE	0.02726	not a TF	0.10133	2.5591229612574	2.206914264058	4.7660372253154	not a TF
C19orf25	2.67725175119543	3.84372273442096	FALSE	0.10383	not a TF	0.15573	1.94190201599182	2.07338624432037	4.01528826031219	n.s.
C19orf47	-1.94440792800786	3.03472519525994	FALSE	0.11959	not a TF	0.16315	1.88777915841211	1.92559482837606	3.81337398678817	n.s.
C19orf48	2.00064478764925	0.004083316455331	FALSE	0.32313	not a TF	0.36065	1.47162943450444	1.40691752674239	2.87854696124683	n.s.
C19orf53	-1.15529285687197	-5.60256231853798	FALSE	0.04668	not a TF	0.16082	2.17721877921677	2.02669302572469	4.20391180494146	not a TF
C19orf54	-1.69359367785797	0.927626282442924	FALSE	0.09063	not a TF	0.21716	2.03086974731573	1.68060441328258	3.71147416059831	n.s.
C19orf73	4.39408940523591	-4.95172636827603	FALSE	0.12777	not a TF	0.18638	1.69120685341532	1.72187566122667	3.41308251464199	n.s.
C19orf81	-0.923594717495472	-2.60440556934994	FALSE	0.11669	not a TF	0.29783	1.58289180040191	1.77725020941259	3.3601420098145	n.s.
C1D	-2.27722100265161	-3.82380182745622	FALSE	0.01439	not a TF	0.06394	3.17192751200867	2.48529118530684	5.65721869731551	not a TF
C1GALT1	-1.53924959623142	6.57513961920354	FALSE	0.07444	not a TF	0.12779	1.892968246544	1.89819068209695	3.79115892864095	n.s.
C1GALT1C1	-3.98746975739721	-4.41670586072919	FALSE	0.08224	not a TF	0.09069	1.88624751835918	2.12428888121324	4.01053639957243	n.s.
C1orf109	2.53053136604854	-2.67802044901651	FALSE	0.1489	not a TF	0.20549	1.70675024220346	1.68780634639122	3.39455658859467	n.s.
C1orf112	3.03762464987108	-1.07655084743789	FALSE	0.0486	not a TF	0.22427	2.26134223624706	1.80347033001554	4.06481256626259	not a TF
C1orf122	0.28428640984047	-7.57212293591406	FALSE	0.14691	not a TF	0.16297	1.56964797350977	1.62128673033375	3.19093470384352	n.s.
C1orf131	2.18798695100293	5.28937432625337	FALSE	0.01654	not a TF	0.03497	3.59683026117128	2.90934263896415	6.50617290013543	not a TF
C1orf159	-1.27654779397186	-4.02473146423054	FALSE	0.25906	not a TF	0.29192	1.52035836890686	1.50765986274675	3.02801823165361	n.s.
C1orf174	6.03793523023443	0.855202673172861	FALSE	0.02188	not a TF	0.14723	2.47746995537587	2.15483745516955	4.63230741054542	not a TF
C1orf198	-3.25141678608921	2.27958080437235	FALSE	0.10551	not a TF	0.1416	1.75729702443015	1.90546512558231	3.66276215001246	n.s.
C1orf216	-3.36799878290394	-6.23867263323535	FALSE	0.03893	not a TF	0.09285	2.11320110274853	2.15775408778437	4.2709551905329	not a TF
C1orf35	5.70176780784474	2.44843398607197	FALSE	0.07104	not a TF	0.12615	2.01606644653644	2.16971203458678	4.18577848112322	n.s.
C1orf43	0.534896395130829	3.59543759185064	FALSE	0.25748	not a TF	0.25859	1.45035405121758	1.51380859880631	2.9641626500239	n.s.
C1orf50	-1.68334418410835	3.65989690262096	FALSE	0.07244	not a TF	0.14624	1.76638022252166	2.0012278776457	3.76760810016736	n.s.
C1orf52	-0.811839626070472	1.07072437352519	FALSE	0.27376	not a TF	0.31122	1.46010171100103	1.59797579868574	3.05807750968677	n.s.
C1orf53	-0.621257289888556	-4.37746239065071	FALSE	0.17484	not a TF	0.19322	1.61067002103717	1.77728297994369	3.38795300098086	n.s.
C1orf56	-4.47456180195767	-3.73279422522711	FALSE	0.06517	not a TF	0.07719	2.40883973383304	2.71800628852089	5.12684602235394	n.s.
C1orf61	2.9504976922754	-2.40392054013558	FALSE	0.18436	not a TF	0.20088	1.75525415255321	1.63600099406249	3.3912551466157	n.s.
C1QBP	-1.76322942203422	4.24949143897821	FALSE	0.00892	not a TF	0.08341	2.64230435246297	2.59446173286851	5.23676608533147	not a TF
C1QTNF4	1.66950838002129	0.187045257094727	FALSE	0.01099	not a TF	0.1223	2.82127838349365	2.13648177814246	4.95776016163611	not a TF
C1RL	-1.49064477172361	-4.8208435136831	FALSE	0.14171	not a TF	0.2629	1.60714428844431	1.69436114081034	3.30150542925466	n.s.
C20orf203	2.61113719595625	3.78207501836946	FALSE	0.04771	not a TF	0.10336	2.15983663588854	1.96113257531598	4.12096921120451	not a TF
C20orf27	4.57944820732313	0.351473221778201	FALSE	0.03403	not a TF	0.09144	2.06147480000922	2.21381279946446	4.27528759947368	not a TF
C20orf96	-1.26727273885606	-1.76040435567956	FALSE	0.22455	not a TF	0.35453	1.4112443579602	1.55657740987632	2.96782176783652	n.s.
C21orf58	0.308867579334384	-0.00593151142280683	FALSE	0.11796	not a TF	0.24141	1.78970139891868	1.63346739765602	3.4231687965747	n.s.
C21orf91	2.21563333545482	0.378078629591451	FALSE	0.23482	not a TF	0.29792	1.61881737780327	1.50457049030988	3.12338786811315	n.s.
C22orf39	0.683348362297716	1.8273182372901	FALSE	0.06712	not a TF	0.11914	1.86814328132742	2.02530824696346	3.89345152829088	n.s.
C22orf46	-0.849549523252223	-7.34113442269779	FALSE	0.11025	not a TF	0.14996	1.91245730304837	2.00390120411123	3.9163585071596	n.s.
C2CD2	-6.07069965192836	-0.254895987455256	FALSE	0.06495	not a TF	0.12104	1.78589692720495	1.94448090714132	3.73037783434628	n.s.
C2CD2L	-0.519804385622389	-0.251857255176423	FALSE	0.20146	not a TF	0.24894	1.49764323451705	1.69303244841721	3.19067568293426	n.s.
C2orf42	-5.3475131397456	-3.08310987510983	FALSE	0.00455	not a TF	0.05962	2.64780677980937	3.24962245321033	5.8974292330197	not a TF
C2orf49	0.393279602039064	-1.86080014720726	FALSE	0.10269	not a TF	0.31874	1.5454755601106	1.78514886115652	3.33062442126711	n.s.
C2orf69	-0.738503662399162	-3.51446007845524	FALSE	0.11488	not a TF	0.14403	1.65894656288581	1.91576260909654	3.57470917198234	n.s.
C2orf76	6.65745371157278	0.868455997802031	FALSE	0.01115	not a TF	0.05586	2.75721658576619	2.5296944013907	5.28691098715689	not a TF
C2orf88	-4.75632715117128	-1.069632182368	FALSE	0.02396	not a TF	0.04172	2.49651833599671	2.32049700497387	4.81701534097059	not a TF
C3orf33	2.7339138646028	0.939856547834266	FALSE	0.36808	not a TF	0.41245	1.27115324331343	1.32559243608742	2.59674567940085	n.s.
C3orf38	4.66578622336438	-0.139080107604963	FALSE	0.03821	not a TF	0.07888	2.25329876306485	2.10486724835586	4.35816601142071	not a TF
C4orf3	1.62036822160175	-2.59966093438429	FALSE	0.27492	not a TF	0.32816	1.45284544106909	1.44009800782156	2.89294344889065	n.s.
C4orf33	2.6622627935975	-3.07600119931299	FALSE	0.13373	not a TF	0.30687	1.50891512725845	1.79928554279166	3.30820067005012	n.s.
C4orf36	-1.40956484492588	-6.34881009202369	FALSE	0.01393	not a TF	0.21868	2.40452515271951	2.18074974601397	4.58527489873348	not a TF
C4orf46	2.06382071770127	-5.98120937063969	FALSE	0.11657	not a TF	0.22586	1.76261624117739	1.85760516344248	3.62022140461987	n.s.
C4orf48	-5.0035895858451	-3.25628241942608	FALSE	0.02249	not a TF	0.15158	2.06520628115679	2.27019668313278	4.33540296428956	not a TF
C5orf15	3.97426046176504	-0.316354275418115	FALSE	0.0549	not a TF	0.14628	1.88960305306066	2.01691437325658	3.90651742631724	n.s.
C5orf22	-1.34011733398918	-0.435923834924695	FALSE	0.19556	not a TF	0.38429	1.53450479113607	1.52351216406292	3.05801695519899	n.s.
C5orf24	2.10195797885647	2.49204929780211	FALSE	0.2104	not a TF	0.22638	1.64917786437323	1.62457736191306	3.27375522628629	n.s.
C5orf30	4.16401148577742	-0.992487357101432	FALSE	0.18939	not a TF	0.32751	1.54216108351792	1.55786286768291	3.10002395120082	n.s.
C5orf34	-2.85648571925663	-3.54924592223756	FALSE	0.08731	not a TF	0.27845	1.56130751725669	1.82706050310818	3.38836802036487	n.s.
C5orf51	0.727876062644065	-6.80829435892784	FALSE	0.05674	not a TF	0.07362	2.49563695483691	2.40899427279424	4.90463122763116	n.s.
C6orf120	2.63479617623441	-0.220513259864054	FALSE	0.23555	not a TF	0.31765	1.43986334200739	1.56727741810855	3.00714076011594	n.s.
C6orf136	-3.5283284154615	0.455436003663494	FALSE	0.02416	not a TF	0.08831	2.38029710103547	2.00811240978533	4.3884095108208	not a TF
C6orf15	0.982547312033264	-1.19080208113947	FALSE	0.19591	not a TF	0.28469	1.67189547751628	1.48186385435156	3.15375933186784	n.s.
C6orf47	3.96589499905374	-5.15070962752857	FALSE	0.03577	not a TF	0.05126	2.71263454776968	2.72615438261436	5.43878893038405	not a TF
C6orf52	-0.0183722429577876	-3.20814865673206	FALSE	0.28524	not a TF	0.39401	1.45981147506776	1.47377676233004	2.9335882373978	n.s.
C6orf62	-1.09692702900817	3.61789206089784	FALSE	0.0498	not a TF	0.26013	1.88049328191405	1.96113100939066	3.84162429130472	not a TF
C6orf89	2.8784572123399	-5.12268224746069	FALSE	0.01627	not a TF	0.05408	2.71165650983942	2.47027113448401	5.18192764432342	not a TF
C7orf26	2.64841085829973	-6.67730293184063	FALSE	0.02725	not a TF	0.05017	2.62851536887021	2.6212011430977	5.24971651196791	not a TF
C7orf50	2.08002818459299	-1.07194926393797	FALSE	0.22255	not a TF	0.31976	1.60535480406632	1.46696245532245	3.07231725938877	n.s.
C8orf33	4.11384042397839	-0.357526967389239	FALSE	0.05358	not a TF	0.08313	2.37444959152255	2.20739419599072	4.58184378751327	n.s.
C8orf44	3.47686485916685	-3.39440808721519	FALSE	0.1087	not a TF	0.12043	1.96330407603006	1.82021288752023	3.78351696355029	n.s.
C8orf76	1.12285493462946	-6.35724448499214	FALSE	0.11084	not a TF	0.25437	1.62741330517877	1.64414318753625	3.27155649271502	n.s.
C8orf82	-0.901111637132024	-0.184409754875729	FALSE	0.04327	not a TF	0.10158	2.61985870347404	2.01272524666124	4.63258395013529	not a TF
C9orf16	-2.04375472286485	3.14332809006795	FALSE	0.00886	not a TF	0.05151	2.7541289482541	2.78929656685948	5.54342551511357	not a TF
C9orf40	0.468569627476588	-0.228568860895653	FALSE	0.04879	not a TF	0.2882	2.01769255175752	1.62725617738623	3.64494872914376	not a TF
C9orf64	-0.19331027346957	1.03943842571549	FALSE	0.26077	not a TF	0.31942	1.54381458306428	1.44841487994624	2.99222946301052	n.s.
C9orf78	-2.51015108136405	-0.434272118247518	FALSE	0.05983	not a TF	0.2181	1.76640308279655	2.19218666324632	3.95858974604288	n.s.
C9orf85	-1.46111425530928	-4.69741520585061	FALSE	0.02122	not a TF	0.03804	3.11995732691277	2.51963144081406	5.63958876772683	not a TF
CA11	-2.10253761837566	1.56957357948435	FALSE	0.06661	not a TF	0.12774	2.3485439840369	1.94346575248308	4.29200973651998	n.s.
CA5A	0.801158102305284	3.73211133158585	FALSE	0.0261	not a TF	0.18071	2.16809701030864	2.18672503012014	4.35482204042878	not a TF
CA8	4.4079975308543	-4.69527419739878	FALSE	0.05314	not a TF	0.07712	2.11081930136177	2.00701581694723	4.11783511830901	n.s.
CAB39	-0.0785290720601908	-5.26396514841038	FALSE	0.00224	not a TF	0.03774	2.93102194134736	3.30053929093153	6.23156123227889	not a TF
CAB39L	-1.45044764986074	-3.04186440168893	FALSE	0.17179	not a TF	0.19276	1.64635744108466	1.76018731263045	3.40654475371511	n.s.
CABIN1	-4.31617607883731	1.96753419630732	FALSE	0.01215	not a TF	0.05521	2.84791466195357	2.49626412775349	5.34417878970706	not a TF
CACNB3	1.07581530391102	-3.0792290082303	FALSE	0.19427	not a TF	0.22181	1.64095497537575	1.63771101430382	3.27866598967957	n.s.
CACUL1	-2.85885599314126	2.93682818186061	FALSE	0.05242	not a TF	0.19047	1.88387911502639	2.05794302560387	3.94182214063026	n.s.
CACYBP	4.28071474761128	-4.88278020238754	FALSE	0.04641	not a TF	0.05101	2.23339066849977	2.14521690293828	4.37860757143805	not a TF
CAD	-0.467115952690315	-7.61477738434323	FALSE	0.0162	not a TF	0.03013	2.5244841431759	2.56780904033663	5.09229318351253	not a TF
CADM4	-0.122576843361297	-0.745467659252086	FALSE	0.05432	not a TF	0.18195	2.10579443515851	1.82498774419113	3.93078217934964	n.s.
CALB1	4.5525490160433	-0.11984254975248	FALSE	0.15533	not a TF	0.28593	1.70895062456593	1.58035781284497	3.2893084374109	n.s.
CALCOCO1	0.441362570791923	-5.85146301842397	FALSE	0.3803	not a TF	0.3896	1.23043862743684	1.34321450600298	2.57365313343981	n.s.
CALCOCO2	2.12311233626167	-3.87068509831542	FALSE	0.20539	not a TF	0.23234	1.6088446637163	1.65279731440147	3.26164197811776	n.s.
CALM1	-2.40167660645186	4.88310915848054	FALSE	0.02986	not a TF	0.15945	2.19165313572825	2.13251533636347	4.32416847209172	not a TF
CALM2	4.59151014273412	-0.686522750657856	FALSE	0.00132	not a TF	0.06618	2.51458322977735	3.35666344627654	5.87124667605389	not a TF
CALM3	0.545690725353586	3.60984123974835	FALSE	0.0872	not a TF	0.10135	2.07296224903561	1.81605430381959	3.8890165528552	n.s.
CALML4	1.77126983660784	-5.83457205068573	FALSE	0.11499	not a TF	0.13388	1.97198859247573	1.93467170742451	3.90666029990024	n.s.
CALR	-4.85853524091753	-3.41724443679283	FALSE	0.00742	not a TF	0.06859	2.65522849767988	2.92064668864747	5.57587518632735	not a TF
CALU	5.09423444243873	-1.39380814518238	FALSE	0.16624	not a TF	0.16976	1.62711457430132	1.89186591423801	3.51898048853933	n.s.
CAMK1	-3.57799380040237	-5.21462389022149	FALSE	0.02933	not a TF	0.04691	2.33186879389543	2.3454800120697	4.67734880596512	not a TF
CAMK2G	4.49263666957679	-1.76481693398186	FALSE	0.0562	not a TF	0.08186	2.68520003957706	2.32118074062841	5.00638078020546	n.s.
CAMKMT	2.02513623546975	1.53019140402692	FALSE	0.00673	not a TF	0.03277	3.13002391726211	2.54886079343416	5.67888471069627	not a TF
CAMLG	-1.86120605712064	6.35533619256914	FALSE	0.00039	not a TF	0.00052	5.43548109447424	4.19555134563313	9.63103244010737	not a TF
CAMSAP1	-4.27399443348873	0.977479598566174	FALSE	0.02244	not a TF	0.07586	2.43540702500918	2.3849383820022	4.82034540701139	not a TF
CAMTA1	-2.10217983278723	-2.89898789151148	FALSE	0.06163	other TF	0.21056	2.04323367204261	1.68803453459113	3.73126820663374	n.s.
CAMTA2	3.88829248982058	3.08124807672513	FALSE	0.07169	other TF	0.10355	2.11507850164958	1.97755263274508	4.09263113439466	n.s.
CAND1	4.7434612084767	-1.42358592944227	FALSE	0.04084	not a TF	0.06822	2.57529658388805	1.99699434081173	4.57229092469978	not a TF
CANT1	-2.59994885995688	-2.53663723870367	FALSE	0.34171	not a TF	0.35549	1.28517840636077	1.41992479870197	2.70510320506274	n.s.
CANX	-3.01908050151139	-3.51008147496805	FALSE	0.00373	not a TF	0.0888	2.58635332138667	3.30112622062544	5.88747954201211	not a TF
CAP1	-2.88962032112717	7.17455165750067	FALSE	0.03619	not a TF	0.17464	2.07936939759945	2.13213658743078	4.21150598503023	not a TF
CAPG	0.394295640910006	-5.23494306168759	FALSE	0.04615	not a TF	0.09505	1.96192605605432	2.15546933766213	4.11739539371645	not a TF
CAPN10	-0.881007199906514	-5.52500178344823	FALSE	0.01037	not a TF	0.01117	3.81805917037368	3.27874824552802	7.09680741590171	not a TF
CAPN15	1.99406672419898	5.61311868384698	FALSE	0.12844	not a TF	0.27165	1.47325054241747	1.77028799320823	3.2435385356257	n.s.
CAPN2	-2.87571490856318	-2.98964310390466	FALSE	0.14059	not a TF	0.18682	1.75591602876146	1.79977436447885	3.55569039324031	n.s.
CAPN7	-5.75149152816909	-2.44352449943407	FALSE	0.00443	not a TF	0.12938	2.38226895227109	2.82884513589904	5.21111408817013	not a TF
CAPNS1	-1.33833173026385	5.4882069845313	FALSE	0.02102	not a TF	0.09606	2.20278289535697	2.42329127365588	4.62607416901284	not a TF
CAPZA1	2.94472143885406	-1.3974600107329	FALSE	0.02516	not a TF	0.10994	2.50764016469475	2.00548458211908	4.51312474681382	not a TF
CAPZA2	-1.46145903199941	-5.99947677873096	FALSE	0.18426	not a TF	0.2821	1.57402862140039	1.52628609410065	3.10031471550103	n.s.
CAPZB	-6.36074749705882	-1.82539137892622	FALSE	0.00343	not a TF	0.14562	2.24021315596069	3.16024328383334	5.40045643979403	not a TF
CARD11	4.98570899641243	-0.665798240826858	FALSE	0.04057	not a TF	0.05648	2.59815071337944	2.1759049893204	4.77405570269983	not a TF
CARD8	2.12420734848462	0.493740016058958	FALSE	0.14294	not a TF	0.15817	1.66819863001961	2.01485034105254	3.68304897107215	n.s.
CARD9	0.455446228861406	-3.67340975361133	FALSE	0.13894	not a TF	0.37741	1.42531677240359	1.6870622342571	3.11237900666068	n.s.
CARF	-3.20919877560964	1.75343455476617	FALSE	0.00673	other TF	0.05898	3.0432187476534	2.18448384731035	5.22770259496375	other TF
CARHSP1	5.10931026290452	-3.61024816026074	FALSE	0.03168	not a TF	0.06292	2.3735455256888	2.32374724170382	4.69729276739262	not a TF
CARM1	-4.2450521870412	1.41646361261115	FALSE	0.00063	not a TF	0.00308	3.51310410907298	3.95152100949066	7.46462511856364	not a TF
CARS2	1.84959577939231	2.81252338305294	FALSE	0.0174	not a TF	0.05933	2.68399021260734	2.0671747944302	4.75116500703753	not a TF
CASC3	-1.93771508254817	4.75937292232443	FALSE	0.10911	not a TF	0.12366	1.93353783818153	2.08002452289676	4.0135623610783	n.s.
CASC4	0.76832563109658	-2.05303117432602	FALSE	0.16645	not a TF	0.29418	1.55058089295859	1.43759674229128	2.98817763524986	n.s.
CASP10	-1.12733670657363	6.03389882974084	FALSE	0.08496	not a TF	0.16312	1.72882430120195	1.82163913227268	3.55046343347463	n.s.
CASP2	-0.976686613481525	-5.98030227925199	FALSE	0.00782	not a TF	0.06935	2.96961023502155	2.67895166004387	5.64856189506542	not a TF
CASP3	-3.83235887291983	4.14141197620186	FALSE	0.079	not a TF	0.09435	2.19991623017458	2.20004734877383	4.39996357894841	n.s.
CASP6	-1.9667963163712	-3.95944840898598	FALSE	0.07634	not a TF	0.15301	2.29296682140771	1.97216133118192	4.26512815258963	n.s.
CASP7	2.43534525160718	-1.44425919280703	FALSE	0.13972	not a TF	0.17886	2.04700100427438	1.79552848399609	3.84252948827047	n.s.
CASP8	1.58620431156225	-1.3984018911746	FALSE	0.00246	not a TF	0.07905	3.38494037444186	2.09949394121529	5.48443431565714	not a TF
CASP8AP2	-0.591677317220281	-7.61992412457751	FALSE	1e-05	not a TF	1e-05	6.86453723191308	5.47251744282885	12.3370546747419	not a TF
CASP9	1.68028915845549	6.44239760723507	FALSE	0.09531	not a TF	0.21571	1.74677518095964	1.711044815634	3.45781999659364	n.s.
CASS4	-3.18173296795821	-6.36455763477749	FALSE	0.07106	not a TF	0.09249	1.97416507135637	2.27454838608201	4.24871345743839	n.s.
CAST	-3.22289244336216	5.66736225090407	FALSE	0.03431	not a TF	0.0608	2.22014601536089	2.24210531975116	4.46225133511206	not a TF
CASZ1	-0.761569850144616	-2.82119756481498	FALSE	0.04163	ZFP	0.14099	2.20222781662879	1.71963853357092	3.92186635019971	ZFP
CAT	-0.321408325764017	-0.963777189434574	FALSE	0.43832	not a TF	0.48005	1.34153563169981	1.40422453524027	2.74576016694008	n.s.
CAV2	0.390780610592237	-0.22748919670262	FALSE	0.29861	not a TF	0.33061	1.38199818478564	1.56546972640901	2.94746791119465	n.s.
CAVIN1	-1.55370523148174	-3.34788873756131	FALSE	0.19913	not a TF	0.25918	1.62911539099568	1.64901987426979	3.27813526526547	n.s.
CBFA2T2	-4.85009979302641	-2.29290863527403	FALSE	0.04458	not a TF	0.16103	2.10054922377542	2.01232498858588	4.11287421236131	not a TF
CBFA2T3	-0.656954386107321	-6.29729283156407	FALSE	0.003	not a TF	0.037	3.73514497221977	3.13781281971883	6.8729577919386	not a TF
CBFB	4.7548375514314	0.698475869724882	FALSE	0.11426	not a TF	0.13437	1.73720702064447	1.7954330093996	3.53264003004407	n.s.
CBL	-2.54122660325064	3.03125481975439	FALSE	0.09324	not a TF	0.20768	1.71104949521033	1.80467786409156	3.51572735930188	n.s.
CBLL1	4.1013403523834	-3.51248859151614	FALSE	0.0827	not a TF	0.1132	2.20268378246312	1.96940853609814	4.17209231856126	n.s.
CBLN1	1.01581192718275	-3.29319432913836	FALSE	0.09416	not a TF	0.30965	1.55762965390949	1.8556900262437	3.41331968015319	n.s.
CBR1	3.73885406617155	0.854830397168694	FALSE	0.13859	not a TF	0.14963	2.0804184092126	1.90662170365649	3.98704011286909	n.s.
CBR4	-0.958910077550518	1.66816132666494	FALSE	0.29737	not a TF	0.37144	1.48497882787524	1.46288325590148	2.94786208377671	n.s.
CBS	-3.81791356885388	1.06846965812742	FALSE	0.03284	not a TF	0.07618	2.07462082154307	2.39228002847516	4.46690085001823	not a TF
CBWD1	1.9261867340091	-0.7737714751345	FALSE	0.35274	not a TF	0.43566	1.35207828007001	1.44224313722814	2.79432141729815	n.s.
CBX1	-2.6761127148645	-5.76178830149066	FALSE	0.08485	not a TF	0.15245	2.09617912345704	2.1256775073305	4.22185663078754	n.s.
CBX2	4.75821070525108	-4.28625656165292	FALSE	0.10611	other TF	0.14318	1.75417492733927	2.06112451779353	3.8152994451328	n.s.
CBX4	3.53233449501786	-3.546662999758	FALSE	0.08098	not a TF	0.22663	1.94442742727566	1.99812707549078	3.94255450276644	n.s.
CBX5	-2.06306377429746	-6.05038250054742	FALSE	0.10624	not a TF	0.24359	1.66542650755707	1.73484566467233	3.4002721722294	n.s.
CBX6	-4.16597700522388	0.958166967303833	FALSE	0.00089	not a TF	0.14969	3.5448456717319	2.31105280062338	5.85589847235528	not a TF
CBX8	-2.5143361211131	2.70765848492222	FALSE	0.15203	not a TF	0.27619	1.5133343386392	1.6673161087007	3.1806504473399	n.s.
CBY1	5.27506976262279	0.758461672070099	FALSE	0.00558	not a TF	0.15406	2.76513384686375	2.28881611181679	5.05394995868054	not a TF
CC2D1A	-0.985082705558856	0.0262133183888483	FALSE	0.18651	other TF	0.36056	1.65331168188129	1.46213229459395	3.11544397647523	n.s.
CC2D1B	0.451937963283887	-3.95288016764768	FALSE	0.1154	not a TF	0.27161	1.54006606951968	1.79857117034915	3.33863723986883	n.s.
CCAR1	1.36103131741696	7.34299951358201	FALSE	0.00772	not a TF	0.01553	3.13302871017157	3.18446310189183	6.3174918120634	not a TF
CCAR2	2.92644425307448	-4.3694046512803	FALSE	0.20904	not a TF	0.21225	1.73145312262057	1.77183954593134	3.50329266855191	n.s.
CCDC106	-2.46292055852221	-4.49194039636434	FALSE	0.06259	not a TF	0.12404	1.91221931621926	2.04484654423617	3.95706586045542	n.s.
CCDC107	-0.636337167830016	5.8422427004778	FALSE	0.02336	not a TF	0.03981	2.71890520968807	2.78092280991788	5.49982801960595	not a TF
CCDC112	3.28518381647701	-3.90475162481812	FALSE	0.1284	not a TF	0.13207	1.88895922140148	1.69921140179798	3.58817062319946	n.s.
CCDC115	2.4376719749738	-4.82255181209923	FALSE	0.08703	not a TF	0.14546	2.05136272504325	1.95889432250215	4.01025704754541	n.s.
CCDC116	1.68886133502796	7.89486016074241	FALSE	0.03415	not a TF	0.03864	2.80396960792265	3.14444718906223	5.94841679698488	not a TF
CCDC117	0.717808390019089	-5.42552799843388	FALSE	0.0101	not a TF	0.05766	2.61504808391551	2.71337965582787	5.32842773974338	not a TF
CCDC12	-3.95531128155371	3.7612382897195	FALSE	0.02051	not a TF	0.13771	2.21226937309519	2.28387141633598	4.49614078943117	not a TF
CCDC124	-0.795007985316457	-0.0744156870953642	FALSE	0.06579	not a TF	0.25328	1.62760681543565	2.02692605271548	3.65453286815112	n.s.
CCDC125	-3.68704199022314	2.97451441680005	FALSE	0.03057	not a TF	0.10288	2.43962475742738	2.12662110307462	4.56624586050199	not a TF
CCDC127	-2.91229408579304	5.78332193294034	FALSE	0.0823	not a TF	0.0858	2.4272868836043	2.26007480656548	4.68736169016977	n.s.
CCDC130	-1.56367060629623	2.66985031732198	FALSE	0.051	not a TF	0.05485	2.12923664525352	2.3321180474969	4.46135469275042	n.s.
CCDC136	-4.71478853316418	-2.03654644069176	FALSE	0.02986	not a TF	0.22475	1.9137240616007	2.18370883939262	4.09743290099332	not a TF
CCDC137	-3.36663105470289	3.32485594439887	FALSE	0.13906	not a TF	0.15019	1.87328936913857	1.88710168121968	3.76039105035826	n.s.
CCDC138	-1.42109992269369	-4.68002797038736	FALSE	0.10546	not a TF	0.21301	2.02419136903181	1.85164503862379	3.8758364076556	n.s.
CCDC14	-3.74051153892304	4.28363460574847	FALSE	0.08254	not a TF	0.14428	2.00787776166095	2.09763020673838	4.10550796839933	n.s.
CCDC142	2.08368614314962	-5.09420299275371	FALSE	0.00805	not a TF	0.1081	2.55496077256326	2.49091381000278	5.04587458256604	not a TF
CCDC144A	4.57315913639689	0.379096904066823	FALSE	0.03861	not a TF	0.12966	2.38741478141469	2.00897338134124	4.39638816275593	not a TF
CCDC144NL	2.58150558726635	7.32886582975138	FALSE	0.04436	not a TF	0.07406	2.17516846855668	2.56858539154355	4.74375386010023	not a TF
CCDC150	-3.2091109307619	-6.33795215252748	FALSE	0.04154	not a TF	0.05254	2.6284803235363	2.44866982051871	5.07715014405501	not a TF
CCDC167	-4.19439259435815	0.997940594923246	FALSE	0.00129	not a TF	0.02461	3.51650094608586	2.81383608507419	6.33033703116005	not a TF
CCDC169	-0.0522578886034226	3.92375237763698	FALSE	0.02098	not a TF	0.05446	2.65591022670809	2.18846955295285	4.84437977966094	not a TF
CCDC169-SOHLH2	-2.73668559006023	-1.1434581636326	FALSE	0.24779	other TF	0.41618	1.41708432136313	1.50126790097259	2.91835222233572	n.s.
CCDC174	2.68701662743364	-6.68240797841183	FALSE	0.03146	not a TF	0.18387	1.75098923775374	2.32326472511166	4.07425396286541	not a TF
CCDC18	1.5368064200453	5.62567174752561	FALSE	0.0401	not a TF	0.04881	2.21482693207302	2.33695263465613	4.55177956672915	not a TF
CCDC22	2.26721290588435	1.77584459345311	FALSE	0.09213	not a TF	0.09255	1.7309016671343	1.98008858529809	3.71099025243239	n.s.
CCDC25	-3.3273324407724	5.33067066281781	FALSE	0.04454	not a TF	0.1143	1.95623159691554	2.03601175881443	3.99224335572998	not a TF
CCDC28A	2.36262089658113	-4.19654164074262	FALSE	0.20625	not a TF	0.25848	1.60309311532456	1.62530994382004	3.2284030591446	n.s.
CCDC28B	-1.08717296772179	1.51708075601253	FALSE	0.27692	not a TF	0.30976	1.53759296714257	1.51259053789125	3.05018350503382	n.s.
CCDC32	-0.524096579171878	-5.61211330247804	FALSE	0.00701	not a TF	0.03883	2.33475150094739	2.85605301497859	5.19080451592598	not a TF
CCDC34	0.125675408749648	5.85383105281753	FALSE	0.09432	not a TF	0.21598	1.69897194580805	1.77105014810097	3.47002209390903	n.s.
CCDC43	-3.06572758089815	0.29542027600082	FALSE	0.12319	not a TF	0.35539	1.60122402007676	1.49736817529113	3.09859219536789	n.s.
CCDC47	-3.95429719594702	-4.82436150874255	FALSE	0.12025	not a TF	0.16428	1.76229193372508	1.84279717592181	3.60508910964689	n.s.
CCDC50	-0.860454356251802	6.76406199802018	FALSE	0.01995	not a TF	0.05047	2.36680341753345	2.45765793918397	4.82446135671742	not a TF
CCDC51	1.50980905160267	-3.85397500277455	FALSE	0.15347	not a TF	0.17466	1.72239718568986	1.65076979378343	3.37316697947329	n.s.
CCDC57	1.02603127352083	2.90210491720652	FALSE	0.085	not a TF	0.23632	1.84209997003521	1.73117584648216	3.57327581651737	n.s.
CCDC58	5.11908804501043	-1.37360250414471	FALSE	0.04049	not a TF	0.05776	2.84839327653627	2.19336904959036	5.04176232612663	not a TF
CCDC59	2.4844399216706	-3.01382940505879	FALSE	0.20934	not a TF	0.24699	1.57138147545727	1.58592115715364	3.1573026326109	n.s.
CCDC6	-3.14015445095156	1.71378500365676	FALSE	0.00059	not a TF	0.02311	4.13628062811199	2.73422638638877	6.87050701450076	not a TF
CCDC61	-0.486211738785586	-0.138868257134409	FALSE	0.34883	not a TF	0.40946	1.42057995414586	1.42398090985952	2.84456086400539	n.s.
CCDC66	-1.56722975414694	-4.0633526586141	FALSE	0.103	not a TF	0.11914	2.17353145692778	1.81951349140799	3.99304494833577	n.s.
CCDC71	-3.42303877189758	-4.87681162826587	FALSE	0.08106	not a TF	0.14254	1.82971092342514	1.88899563664879	3.71870656007393	n.s.
CCDC71L	0.0747624686361903	5.84318486302246	FALSE	0.01399	not a TF	0.08215	2.46621745132574	2.45764699238589	4.92386444371163	not a TF
CCDC74A	-6.07238624178692	-2.71122048886746	FALSE	0.00264	not a TF	0.02805	2.89581953755067	3.59905811991076	6.49487765746144	not a TF
CCDC77	-2.11558155033921	0.782590709170579	FALSE	0.14492	not a TF	0.14666	2.09245792565465	1.78470802305978	3.87716594871444	n.s.
CCDC78	1.68074419983013	-3.93864639512906	FALSE	0.01433	not a TF	0.05749	2.59733880873706	2.37428532036523	4.97162412910229	not a TF
CCDC8	1.83925054497449	3.05867775423629	FALSE	0.17234	not a TF	0.26667	1.52623091806987	1.71213840873543	3.2383693268053	n.s.
CCDC82	-0.175299557451272	-3.05269699376505	FALSE	0.05305	not a TF	0.20074	1.87586788494318	2.01954358023903	3.89541146518221	n.s.
CCDC85B	3.91826929380598	-4.96354327946866	FALSE	0.05921	not a TF	0.21759	1.64345348087206	2.00240717072411	3.64586065159617	n.s.
CCDC85C	-4.02039974134439	-1.1341583621148	FALSE	0.16222	not a TF	0.22215	1.55656793951692	1.77203423191888	3.3286021714358	n.s.
CCDC86	0.650916069390475	-4.16909461816956	FALSE	0.01221	not a TF	0.09254	2.59238717311346	1.99915400774708	4.59154118086053	not a TF
CCDC88A	3.41806877397407	-4.87610321675431	FALSE	0.11595	not a TF	0.22808	1.67434753164391	1.69046627734961	3.36481380899353	n.s.
CCDC88B	3.62498440923539	3.26228274716897	FALSE	0.20283	not a TF	0.22416	1.6625549956838	1.79292844681785	3.45548344250165	n.s.
CCDC88C	-1.15930028284837	-5.7276335875639	FALSE	0.08213	not a TF	0.08846	2.21848203731016	2.01158437457311	4.23006641188327	n.s.
CCDC9	2.50452444328246	3.66930841252615	FALSE	0.14551	not a TF	0.28396	1.6292142411675	1.67932922130904	3.30854346247654	n.s.
CCDC91	-4.65269618429968	0.512613766605117	FALSE	0.06655	not a TF	0.17911	1.85530639809822	2.04375566152173	3.89906205961995	n.s.
CCDC92	1.16138319829552	4.32084396194856	FALSE	0.00754	not a TF	0.08076	2.81419433701572	2.6261210065051	5.44031534352081	not a TF
CCDC93	3.3923978891109	-5.50399504390068	FALSE	0.19496	not a TF	0.20801	1.69383452623876	1.88015152098376	3.57398604722252	n.s.
CCDC97	6.72443960872456	0.909485042182874	FALSE	0.02304	not a TF	0.09546	2.02725715802835	2.39547981698031	4.42273697500866	not a TF
CCHCR1	-1.0112923767977	5.38738745799731	FALSE	0.02792	not a TF	0.03953	2.14345850709537	2.46012760583864	4.60358611293401	not a TF
CCM2	-0.59758642846345	5.53725086179643	FALSE	0.01907	not a TF	0.03876	2.4742508662401	2.57892139498343	5.05317226122353	not a TF
CCNA2	2.60544504064103	-6.73793240065594	FALSE	0.00017	not a TF	0.01046	3.64430861379194	4.04114911165687	7.6854577254488	not a TF
CCNB1	-0.0161549349623548	0.0866968125765384	FALSE	0.01773	not a TF	0.19184	2.47438286374827	1.82637974330742	4.30076260705569	not a TF
CCNB1IP1	-2.4429108619696	6.38474556787117	FALSE	0.00557	not a TF	0.01012	3.32534422641403	2.94683845067637	6.2721826770904	not a TF
CCNB2	3.86127567213849	-0.118827816107107	FALSE	0.02497	not a TF	0.23229	2.48664417874753	1.83251588644188	4.31916006518941	not a TF
CCNC	-0.181704521201009	1.87868242028085	FALSE	0.01254	not a TF	0.1014	2.74454692606543	2.07334147182802	4.81788839789345	not a TF
CCND1	-2.776121958217	-4.19631210049955	FALSE	0.02986	not a TF	0.05346	3.02273817947889	2.71876929663235	5.74150747611125	not a TF
CCND2	1.8323412274407	-2.6924768688713	FALSE	0.16808	not a TF	0.23198	1.66766415541494	1.56316921035511	3.23083336577005	n.s.
CCND3	0.441071026083967	8.44979495861057	FALSE	1e-05	not a TF	0.00704	6.19472287673845	5.08405819624792	11.2787810729864	not a TF
CCNDBP1	-2.78595763825653	3.8943267762569	FALSE	0.08995	not a TF	0.11584	2.06850508617496	1.73689482788959	3.80539991406455	n.s.
CCNE1	-2.75185391531142	4.98305262114636	FALSE	0.04289	not a TF	0.10032	2.62844402245673	2.28155473139509	4.90999875385182	not a TF
CCNE2	-6.05553505933917	-2.55892564416891	FALSE	0.04074	not a TF	0.0553	2.23069442652448	2.1680133752078	4.39870780173228	not a TF
CCNF	-5.79885683650578	-1.09874993627318	FALSE	1e-05	not a TF	0.00133	5.40859181427457	5.44428482238776	10.8528766366623	not a TF
CCNG1	-0.557675682468834	-4.24597945870245	FALSE	0.13448	not a TF	0.26071	1.69085391133479	1.57690671043095	3.26776062176574	n.s.
CCNH	1.7531757174973	5.57235305430561	FALSE	0.11081	not a TF	0.13639	1.88789140627123	1.80401678237037	3.6919081886416	n.s.
CCNI	4.5630021139039	1.97436367436561	FALSE	0.16713	not a TF	0.24568	1.52423372760032	1.77349634407926	3.29773007167959	n.s.
CCNK	-0.748728669854126	-6.79135420360583	FALSE	1e-05	not a TF	5e-05	6.93271289350912	5.76045308107319	12.6931659745823	not a TF
CCNL1	-0.860986480929057	-1.93363045622853	FALSE	0.0321	not a TF	0.03745	2.55179771068327	3.16312061220226	5.71491832288553	not a TF
CCNL2	0.583213415183221	3.23811662969108	FALSE	0.06187	not a TF	0.08359	2.36023859815385	2.00568030727706	4.36591890543091	n.s.
CCNO	1.27441409838345	-4.12771149290947	FALSE	0.08062	not a TF	0.11914	2.01685024064644	1.90964386077398	3.92649410142041	n.s.
CCNQ	-1.14672839307479	-0.0765072263085931	FALSE	0.14144	not a TF	0.26621	1.71339119444409	1.52696324269744	3.24035443714153	n.s.
CCNT1	-2.9932119848199	-3.72916719769532	FALSE	0.11444	not a TF	0.17336	1.83505463533031	1.95484816967716	3.78990280500747	n.s.
CCNT2	-2.84359852148787	-4.14532458784802	FALSE	0.02474	not a TF	0.03567	2.76393674332509	3.28584238385124	6.04977912717633	not a TF
CCNY	0.210614836002861	-2.29499700306158	FALSE	0.18549	not a TF	0.19841	1.68877452312773	1.6447530373211	3.33352756044883	n.s.
CCP110	0.916047440275544	-4.47549355880407	FALSE	0.08005	not a TF	0.10097	1.88925377235641	1.75732892642804	3.64658269878445	n.s.
CCPG1	0.581897250063647	-0.134665686416882	FALSE	0.24018	not a TF	0.25654	1.56801765765706	1.53981740534959	3.10783506300665	n.s.
CCR10	-0.197879026254487	-3.28474799722289	FALSE	0.10838	not a TF	0.11505	2.19408525208805	1.81949419474504	4.01357944683309	n.s.
CCS	2.29473688615987	-5.17437658759245	FALSE	0.07893	not a TF	0.31047	1.72797901612686	1.70979278554318	3.43777180167004	n.s.
CCSAP	1.78732632761534	-4.57027170580096	FALSE	0.19986	not a TF	0.28319	1.46697358588888	1.64082585121432	3.10779943710319	n.s.
CCSER2	-3.65538821714522	-3.69980134997609	FALSE	0.03748	not a TF	0.09894	2.1636592498813	2.49973898339173	4.66339823327303	not a TF
CCT2	-2.30883775785709	6.46911026571787	FALSE	0.05174	not a TF	0.16694	2.09168811562689	1.99589202496317	4.08758014059005	n.s.
CCT3	1.50686819162014	7.89323728696779	FALSE	0.03798	not a TF	0.0964	2.42088572790147	2.59917698325065	5.02006271115212	not a TF
CCT4	-1.29321857105073	7.72088779809076	FALSE	0.00699	not a TF	0.07161	2.44840135953059	2.65730634237821	5.1057077019088	not a TF
CCT5	-5.78854439823953	1.01684286768333	FALSE	0.16952	not a TF	0.17884	1.4720610412483	1.63020095141034	3.10226199265864	n.s.
CCT6A	-4.16623961923312	0.146707966793712	FALSE	0.17901	not a TF	0.17965	1.88205376085975	1.63607309491379	3.51812685577354	n.s.
CCT8	-5.99807761372476	-0.112512780060636	FALSE	0.03205	not a TF	0.13461	2.21390606653448	2.19660641809439	4.41051248462887	not a TF
CCZ1	-2.93683685766647	-4.64237027264198	FALSE	0.09175	not a TF	0.10892	1.87508372967143	1.9009873475551	3.77607107722654	n.s.
CCZ1B	-2.18658803439186	-6.24547244381967	FALSE	0.06505	not a TF	0.16445	1.97627905190359	1.88324124240714	3.85952029431073	n.s.
CD151	4.7081508647629	3.03299065001647	FALSE	0.1403	not a TF	0.18965	1.75666844122752	1.90679918463056	3.66346762585808	n.s.
CD164	-2.73988908356183	5.75634996923803	FALSE	0.00056	not a TF	0.01611	3.84999160891476	3.84733716444191	7.69732877335667	not a TF
CD226	3.23247972353533	-5.32322602589876	FALSE	0.04091	not a TF	0.22896	1.95039613066246	1.88061130219232	3.83100743285478	not a TF
CD24	1.99524168232211	0.838249444426462	FALSE	0.05041	not a TF	0.19366	1.72195570165188	2.03905082251233	3.76100652416421	n.s.
CD276	2.64832690991627	-4.71130246374029	FALSE	0.08311	not a TF	0.24015	1.76799980835835	2.02152865150621	3.78952845986456	n.s.
CD2AP	1.35765549679548	-6.54252549636627	FALSE	0.09172	not a TF	0.11547	1.88399429507636	1.96617177131047	3.85016606638684	n.s.
CD2BP2	-2.75632311952121	-0.884752704084772	FALSE	0.15922	not a TF	0.16838	1.68350386410428	2.00196262967682	3.6854664937811	n.s.
CD320	-1.98603561362254	7.3789008334214	FALSE	0.00287	not a TF	0.03495	3.02877104493314	2.69599291432409	5.72476395925723	not a TF
CD33	-3.57491529270294	2.94564163089139	FALSE	0.11645	not a TF	0.14058	2.03438411497104	2.10252719997818	4.13691131494922	n.s.
CD3D	-4.10861050697549	-2.29497872197755	FALSE	0.01506	not a TF	0.03151	2.76044273983419	2.31822346273959	5.07866620257378	not a TF
CD3EAP	0.655157031604316	-2.90954919535205	FALSE	0.25993	not a TF	0.2844	1.50034085698464	1.40591906113606	2.90625991812069	n.s.
CD46	0.596589743154186	8.17415201336067	FALSE	0.01986	not a TF	0.14419	2.10461228900594	2.33239703327258	4.43700932227852	not a TF
CD47	2.15804838006097	5.31636714547232	FALSE	0.03998	not a TF	0.23396	1.87902704080828	2.00915719248508	3.88818423329336	not a TF
CD52	-0.534990588769834	7.54278758403294	FALSE	0.02597	not a TF	0.12458	2.18167896129154	2.23369707074118	4.41537603203272	not a TF
CD53	0.55475091501812	-4.17372451381423	FALSE	0.04967	not a TF	0.21016	1.96706463840301	1.70950093409195	3.67656557249495	not a TF
CD55	3.64748484618579	-2.29439550180883	FALSE	0.07519	not a TF	0.17065	1.96635229386566	1.95800377115869	3.92435606502436	n.s.
CD58	-2.89865657700598	2.95115171444648	FALSE	0.09321	not a TF	0.13243	2.04886435355685	1.96702044428891	4.01588479784576	n.s.
CD59	2.80917239556767	-0.251303712019083	FALSE	0.10329	not a TF	0.10775	2.10267069421484	1.91820750221687	4.02087819643171	n.s.
CD63	1.58191360893275	1.18746286515756	FALSE	0.1884	not a TF	0.24186	1.56946423263264	1.68052666163138	3.24999089426403	n.s.
CD68	-2.05034301618108	3.22320760159125	FALSE	0.08316	not a TF	0.17147	1.70255599972781	1.96957461473944	3.67213061446725	n.s.
CD69	0.890858258152984	6.93497625853194	FALSE	0.0798	not a TF	0.09383	2.15594365368709	2.28862160139553	4.44456525508261	n.s.
CD7	-1.72028995793019	-6.35380244219755	FALSE	0.00602	not a TF	0.09261	2.87545902794883	2.3957098314096	5.27116885935842	not a TF
CD81	-2.61724620814068	4.54514780443106	FALSE	0.03632	not a TF	0.07619	2.3602261047475	2.32485526267635	4.68508136742385	not a TF
CD8B	2.37480615569991	-1.12513612668218	FALSE	0.1867	not a TF	0.23181	1.79143807653778	1.61870406725234	3.41014214379012	n.s.
CD9	0.415487072508161	-5.30720768277971	FALSE	0.05097	not a TF	0.14076	1.84033925486592	2.04583788363364	3.88617713849955	n.s.
CD99	-2.54076351950828	6.69986253842142	FALSE	0.00916	not a TF	0.02911	3.08221448983458	2.83856954816138	5.92078403799597	not a TF
CDADC1	-3.47332208690658	0.540405220208802	FALSE	0.15715	not a TF	0.16147	1.67638690354617	1.66311722375677	3.33950412730294	n.s.
CDAN1	3.02095652223536	-5.29404013248572	FALSE	0.0873	not a TF	0.18384	1.62249092249903	1.98814797768666	3.61063890018569	n.s.
CDC123	2.51014139807244	-1.36996871792886	FALSE	0.08483	not a TF	0.15213	2.3769351481031	2.03435120663007	4.41128635473317	n.s.
CDC14A	-2.09223904320841	6.89540889584384	FALSE	0.01001	not a TF	0.06691	2.50427833562311	2.58386308635858	5.08814142198169	not a TF
CDC14B	-1.95633825439927	-4.77073139856208	FALSE	0.0918	not a TF	0.15351	2.25774928461288	2.05545299018528	4.31320227479816	n.s.
CDC16	1.06349616785681	-4.7752137193989	FALSE	0.0111	not a TF	0.02447	3.28656717274406	2.9171311965052	6.20369836924927	not a TF
CDC20	-0.562670833593989	-5.9500482966856	FALSE	0.11317	not a TF	0.21828	1.6540191178595	1.70785239786666	3.36187151572616	n.s.
CDC25A	-0.38472286352098	-5.91672257219814	FALSE	0.00756	not a TF	0.01201	2.97573075172611	2.93346421411478	5.90919496584089	not a TF
CDC25B	6.06656501629673	1.51912091833674	FALSE	0.03315	not a TF	0.07593	2.62011488081061	2.161076884039	4.78119176484961	not a TF
CDC25C	3.45193709733868	-0.860012104420702	FALSE	0.0244	not a TF	0.10593	2.66189729314236	1.97868761483559	4.64058490797795	not a TF
CDC27	2.56016747002339	-2.48055607355222	FALSE	0.25197	not a TF	0.29416	1.47196257203964	1.59435193352605	3.06631450556569	n.s.
CDC34	-1.48053818913839	6.71408555024432	FALSE	0.00836	not a TF	0.07577	2.48807542775073	2.70227937389326	5.19035480164398	not a TF
CDC37	-1.22123468361325	-5.40716619363797	FALSE	0.05351	not a TF	0.17743	1.89104862318626	2.04304768188738	3.93409630507364	n.s.
CDC40	-1.53830011520956	5.99679145761625	FALSE	0.16174	not a TF	0.36378	1.39970322133479	1.55704079676683	2.95674401810162	n.s.
CDC42	-3.84385534773059	3.40959560440195	FALSE	0.13805	not a TF	0.21165	1.89205616214478	1.78472504096006	3.67678120310484	n.s.
CDC42BPA	3.16886188703533	-3.33207146240192	FALSE	0.12871	not a TF	0.29267	1.66403010717343	1.71651535261384	3.38054545978727	n.s.
CDC42BPB	-1.51967611195672	-2.31264218055865	FALSE	0.36831	not a TF	0.40036	1.31816509272689	1.41102625190604	2.72919134463293	n.s.
CDC42EP1	0.941505123764508	-2.81688046344389	FALSE	0.01762	not a TF	0.05536	2.71287289300253	2.02311817843927	4.7359910714418	not a TF
CDC42EP4	-0.924704910905373	5.64132017945418	FALSE	0.00888	not a TF	0.01227	2.59984364478709	2.99398036143566	5.59382400622274	not a TF
CDC42SE1	-4.17760500506416	1.1542128958531	FALSE	0.10232	not a TF	0.1972	1.7194832113509	2.03810419515011	3.75758740650101	n.s.
CDC42SE2	-6.388897005513	-1.46637050470754	FALSE	0.00508	not a TF	0.0418	2.43917931491695	3.30187053786068	5.74104985277763	not a TF
CDC45	-3.16391441559397	6.93193250695758	FALSE	0.00202	not a TF	0.00709	4.05163696892357	3.78394278316488	7.83557975208845	not a TF
CDC6	-6.2587970828033	-0.485320701705492	FALSE	0.02225	not a TF	0.04931	2.33282067283759	2.55358810007969	4.88640877291727	not a TF
CDC7	-3.4921081324669	-6.53956940412372	FALSE	0.00031	not a TF	0.00232	4.2381594579029	3.82384532470194	8.06200478260484	not a TF
CDC73	-1.24207004099305	6.53152276955118	FALSE	0.12049	not a TF	0.17754	1.63441290714591	1.69647346622455	3.33088637337046	n.s.
CDCA2	-2.8329446249414	6.62800815837635	FALSE	0.06081	not a TF	0.09005	2.39497275168606	2.47656078735447	4.87153353904053	n.s.
CDCA3	0.815489594503646	2.81760710467857	FALSE	0.3215	not a TF	0.40956	1.29579989540465	1.42117020637756	2.71697010178221	n.s.
CDCA4	0.770530369513779	-5.48805253219227	FALSE	0.12126	not a TF	0.21336	1.53538153854919	1.77763802796909	3.31301956651828	n.s.
CDCA5	-0.896006590254761	6.62784578947311	FALSE	0.02928	not a TF	0.1096	2.17554947312011	2.1907519831588	4.36630145627892	not a TF
CDCA7	3.46443002777742	-5.89133659550762	FALSE	0.01092	not a TF	0.10004	2.27869283359943	3.14086683705419	5.41955967065362	not a TF
CDCA7L	-2.92582872279152	-6.37740843397705	FALSE	0.06429	not a TF	0.09536	2.40705628497472	2.22264497526389	4.62970126023862	n.s.
CDCA8	5.10905064105556	2.23773804032177	FALSE	0.11955	not a TF	0.19439	1.74240364001625	1.61536793609634	3.35777157611258	n.s.
CDIPT	0.647331739349845	6.70810395711169	FALSE	7e-05	not a TF	0.04759	3.49949593750915	4.61946210307169	8.11895804058085	not a TF
CDK1	-0.710411162078778	-0.338124605610067	FALSE	0.09839	not a TF	0.2531	1.5279280963094	1.89881348574618	3.42674158205557	n.s.
CDK10	4.03997949780242	0.920462921183925	FALSE	0.18018	not a TF	0.20732	1.57155636411409	1.62339209777558	3.19494846188967	n.s.
CDK11A	3.012899480893	3.06246605018369	FALSE	0.02337	not a TF	0.10658	2.47673575775925	2.31469578274155	4.7914315405008	not a TF
CDK11B	0.721591370376302	-7.20491097654718	FALSE	0.02604	not a TF	0.07664	2.46355069488027	2.68557052318695	5.14912121806721	not a TF
CDK12	0.874645907718304	-4.91190648352095	FALSE	0.01934	not a TF	0.10033	2.07641990903801	2.45178522051131	4.52820512954932	not a TF
CDK13	1.48599529599112	1.75181939055078	FALSE	0.19917	not a TF	0.24886	1.5746322200039	1.65504141086426	3.22967363086816	n.s.
CDK16	1.19621191778212	-6.14971680559001	FALSE	0.11154	not a TF	0.17676	1.58632122060746	1.87729832021056	3.46361954081802	n.s.
CDK17	4.53157369430539	-0.516462860097536	FALSE	0.01413	not a TF	0.22086	1.90381839886355	2.39773743511854	4.30155583398209	not a TF
CDK19	5.05814134541498	-2.11412796670995	FALSE	0.06579	not a TF	0.072	1.9922279270098	2.03366138088797	4.02588930789777	n.s.
CDK2	3.81643122829977	1.82253492927822	FALSE	0.00046	not a TF	0.03948	3.94646233456389	4.56207086014664	8.50853319471054	not a TF
CDK2AP1	0.00793354174348448	0.1380502241135	FALSE	0.25252	not a TF	0.25837	1.5559115755671	1.61056591549551	3.16647749106261	n.s.
CDK2AP2	1.5451285638715	7.91584634496198	FALSE	0.00389	not a TF	0.02925	3.12025032174978	3.42994085182677	6.55019117357656	not a TF
CDK4	1.52473690758028	1.23847504829032	FALSE	0.11453	not a TF	0.2187	1.75993191995564	1.5374231582966	3.29735507825224	n.s.
CDK5	-0.0647107633793615	3.93675583998102	FALSE	0.0685	not a TF	0.07829	2.18559132729938	1.95987679555795	4.14546812285732	n.s.
CDK5RAP1	-1.76527827376273	-4.20640795057222	FALSE	0.20611	not a TF	0.21955	1.70184556136263	1.6828413648694	3.38468692623203	n.s.
CDK5RAP2	0.89269495594407	-4.40856553042214	FALSE	0.05624	not a TF	0.22874	1.63241295709097	1.97131347920532	3.60372643629629	n.s.
CDK5RAP3	2.21111223641527	1.75578691493768	FALSE	0.02763	not a TF	0.02783	2.2962263475086	2.51635383359823	4.81258018110683	not a TF
CDK6	2.0942706538026	5.86524533933775	FALSE	0.00018	not a TF	0.07123	3.27552103359381	4.00206121431156	7.27758224790537	not a TF
CDK8	-1.17656473436798	-4.30370963368977	FALSE	0.17174	not a TF	0.17363	1.87606778720827	1.74911757827789	3.62518536548616	n.s.
CDK9	0.775929438343731	3.57766858122506	FALSE	0.17532	not a TF	0.20153	1.59659925845519	1.67397068745829	3.27056994591348	n.s.
CDKAL1	-6.08870712049537	-0.263961990308708	FALSE	0.00013	not a TF	0.00241	4.56328765268976	4.78985163567095	9.3531392883607	not a TF
CDKL1	4.72350047403006	0.226417579155371	FALSE	0.05849	not a TF	0.12276	1.8043288291074	2.05115439669994	3.85548322580734	n.s.
CDKN1B	-1.98588266638928	-3.76414523439248	FALSE	0.18849	not a TF	0.27668	1.51087128520372	1.69436837435845	3.20523965956217	n.s.
CDKN1C	-3.7676202163943	-5.56202763839648	FALSE	0.02233	not a TF	0.05344	2.48449293410881	2.30792454204952	4.79241747615833	not a TF
CDKN2AIP	4.38951455141254	-4.08364162735443	FALSE	0.04563	not a TF	0.10089	2.16134996911222	2.01781416276808	4.17916413188029	not a TF
CDKN2AIPNL	-3.51025731425649	-0.323425279964176	FALSE	0.06709	not a TF	0.11305	2.06862143657815	1.81796342688077	3.88658486345892	n.s.
CDKN2C	-3.36661769221346	-4.0741799521406	FALSE	0.07887	not a TF	0.10632	2.08566881202721	2.34799905377269	4.43366786579989	n.s.
CDKN2D	3.52437113099556	0.853142692641173	FALSE	0.21075	not a TF	0.22049	1.59407609644887	1.54976484787135	3.14384094432022	n.s.
CDKN3	-4.1052011433371	-0.927517507809184	FALSE	0.07857	not a TF	0.17899	1.94825127043327	1.6420121661932	3.59026343662646	n.s.
CDPF1	1.01270820099508	-1.22315967195754	FALSE	0.2891	not a TF	0.33217	1.41487376851256	1.62268251802325	3.03755628653581	n.s.
CDR2	4.33347197176789	-4.89581260221235	FALSE	0.10483	not a TF	0.18515	1.82293300957904	1.90130627172239	3.72423928130142	n.s.
CDS2	-0.861558708633969	6.71158525769694	FALSE	0.00736	not a TF	0.01204	3.17188427441014	2.74642274593225	5.91830702034239	not a TF
CDV3	-1.24709443762639	-7.36437037762691	FALSE	0.14592	not a TF	0.15318	1.55381293452685	1.76293448022438	3.31674741475123	n.s.
CDX1	-0.592738607090319	5.02756001924974	FALSE	0.05851	other TF	0.06935	2.32671054625658	2.14386928340895	4.47057982966553	n.s.
CDX2	-0.710235740558068	0.215316631356841	FALSE	0.06568	other TF	0.1752	2.28078981340571	1.83512022839976	4.11591004180547	n.s.
CDX4	0.595373185791646	-2.67945158795613	FALSE	0.08916	other TF	0.23827	1.58373764229306	2.01260508194773	3.59634272424079	n.s.
CDYL	-1.9606852255147	-6.96478980927351	FALSE	0.0906	not a TF	0.17517	1.73003951673457	1.86788252019279	3.59792203692737	n.s.
CEBPA	-2.05118994640379	2.94360197374494	FALSE	0.24988	other TF	0.28448	1.54523045992237	1.53657965828153	3.0818101182039	n.s.
CEBPB	5.00604617358717	-1.4745374416036	FALSE	0.07072	other TF	0.10495	1.86701587260419	2.4130313111535	4.28004718375769	n.s.
CEBPD	-3.62271183806003	-2.81500017744127	FALSE	0.10217	other TF	0.11179	1.92531144773033	2.24542353810591	4.17073498583624	n.s.
CEBPE	-1.03274413139397	5.12558993534403	FALSE	0.03103	other TF	0.06197	2.14451103048204	2.37302176369116	4.5175327941732	other TF
CEBPG	5.15531488583228	-4.17731797960989	FALSE	0.04645	other TF	0.13058	1.98872094210625	1.79076045913915	3.77948140124539	other TF
CEBPZ	2.32363190463678	-4.53614411490625	FALSE	0.0354	other TF	0.07923	2.1937651766774	2.0542912158235	4.2480563925009	other TF
CELF1	5.02949344812991	-4.39299856484664	FALSE	0.00522	not a TF	0.0174	3.07682905088094	2.59174685183432	5.66857590271526	not a TF
CELF2	3.7054199026287	0.764791776601538	FALSE	0.2216	not a TF	0.34196	1.47548546713567	1.54557253977957	3.02105800691524	n.s.
CEMIP2	-3.14103308175078	-2.41271034478351	FALSE	0.09953	not a TF	0.16542	1.9066321021922	1.82305158186387	3.72968368405607	n.s.
CENPA	-2.50477849838257	-6.65432595724779	FALSE	0.19511	other TF	0.22503	1.66574422168383	1.65752434135315	3.32326856303698	n.s.
CENPB	-1.414097987639	-0.810921908813661	FALSE	0.20031	other TF	0.29074	1.60981464155715	1.53722911018275	3.1470437517399	n.s.
CENPBD1	2.30658511537526	-6.22732315296966	FALSE	0.23443	other TF	0.24627	1.52578502268573	1.60077566213359	3.12656068481932	n.s.
CENPC	-2.8477707097281	7.18624866560832	FALSE	0.0089	not a TF	0.01241	3.34480471517705	3.18024707120828	6.52505178638534	not a TF
CENPE	-2.88561867708822	-6.47276641479417	FALSE	0.00667	not a TF	0.00923	3.37767559547381	3.40562138089616	6.78329697636997	not a TF
CENPF	4.25017488427683	-0.897358996079713	FALSE	0.17003	not a TF	0.17653	1.87749067109188	1.65495909310538	3.53244976419726	n.s.
CENPH	-3.63046568538513	-3.31008765507621	FALSE	0.01254	not a TF	0.10709	2.54356594525159	2.86900866688179	5.41257461213337	not a TF
CENPJ	0.676588894816797	-4.65370009657843	FALSE	0.02793	not a TF	0.1004	2.43820377369251	2.28031081145236	4.71851458514487	not a TF
CENPK	-2.92849459215977	7.17839233441168	FALSE	0.01902	not a TF	0.07608	2.58975435996155	2.49313049446271	5.08288485442426	not a TF
CENPL	-0.187709230897069	-4.87522063516079	FALSE	0.07029	not a TF	0.16352	2.24196275151597	1.96215318568144	4.2041159371974	n.s.
CENPM	5.37530808313944	-1.92431691804961	FALSE	0.15971	not a TF	0.17355	1.54119098580194	1.76164027117998	3.30283125698191	n.s.
CENPN	-3.14705806474588	-0.996265617177535	FALSE	0.1894	not a TF	0.30988	1.54649609917225	1.59046248367403	3.13695858284627	n.s.
CENPO	-2.62255338406363	3.94436070538763	FALSE	0.03284	not a TF	0.09574	2.59607114318899	2.24850519207406	4.84457633526305	not a TF
CENPP	5.0764045515835	2.32700369934643	FALSE	0.03444	not a TF	0.05301	2.79804928646848	2.28204349580571	5.08009278227418	not a TF
CENPQ	-1.30827658229358	2.74748679561886	FALSE	0.07181	not a TF	0.13442	2.14423291144188	1.77241171505135	3.91664462649323	n.s.
CENPS	-0.579588766144919	3.21591063346996	FALSE	0.19345	other TF	0.2544	1.53356523465348	1.49460288704628	3.02816812169976	n.s.
CENPT	-3.18449619079779	7.03347395014363	FALSE	0.00794	other TF	0.01381	4.01635911522239	3.47537216134877	7.49173127657116	other TF
CENPV	-5.57092433428275	-0.77753244305487	FALSE	0.01238	not a TF	0.02284	3.32962910714857	3.10423117444175	6.43386028159032	not a TF
CENPW	-3.56495574756157	4.17376807464546	FALSE	0.22523	not a TF	0.25962	1.54011511830395	1.6098707082568	3.14998582656076	n.s.
CEP104	-3.09963079142707	-5.73897410352969	FALSE	0.02132	not a TF	0.05922	2.824970219449	2.50718997667652	5.33216019612552	not a TF
CEP120	3.23118664403333	-5.91129026707875	FALSE	0.09074	not a TF	0.11768	2.09893765273671	2.10467853693189	4.2036161896686	n.s.
CEP135	-3.05854835392103	-6.7378868349786	FALSE	0.07364	not a TF	0.09615	2.20773064966995	2.06590933859749	4.27363998826744	n.s.
CEP152	-5.86260593671615	-2.86468288992196	FALSE	0.00443	not a TF	0.05848	2.82342301287488	3.10004943595986	5.92347244883474	not a TF
CEP164	5.22134563458307	-1.05110344144689	FALSE	0.03022	not a TF	0.09971	2.17551300477507	2.05944449481028	4.23495749958535	not a TF
CEP170	5.06054851609144	-1.34417517336625	FALSE	0.05004	not a TF	0.17727	2.27085624412339	1.96345661462122	4.23431285874462	n.s.
CEP19	0.823327040682452	-0.552768769177323	FALSE	0.13064	not a TF	0.22493	1.7088283285364	1.5686156036588	3.27744393219521	n.s.
CEP192	-4.24237631853498	0.550885838373605	FALSE	0.0547	not a TF	0.09883	2.07012294950405	1.85154126844039	3.92166421794445	n.s.
CEP250	2.38551134776687	3.16037703122969	FALSE	0.10384	not a TF	0.15389	1.88782878450943	1.74517941290405	3.63300819741348	n.s.
CEP290	0.67631455850113	-1.43895250095578	FALSE	0.43909	not a TF	0.46376	1.33591031675212	1.36405662337258	2.69996694012469	n.s.
CEP350	5.47840628733766	1.75426254346082	FALSE	0.06984	not a TF	0.10381	2.44165219947366	2.11370709207707	4.55535929155072	n.s.
CEP44	-6.10120984194214	-0.323730846582526	FALSE	0.00056	not a TF	0.01689	3.30197515331351	3.83727462951375	7.13924978282727	not a TF
CEP55	6.78574679085141	0.961499530841288	FALSE	0.00334	not a TF	0.08145	3.22724002609816	2.41689018688189	5.64413021298005	not a TF
CEP57	5.8481189336814	1.86822543901113	FALSE	0.0255	not a TF	0.17152	2.15567895701473	2.04134154092687	4.1970204979416	not a TF
CEP57L1	-4.74068988518593	0.422150552497069	FALSE	0.05482	not a TF	0.18424	1.89127727926063	2.04140590051828	3.93268317977891	n.s.
CEP63	-0.132431647828331	8.58369491002748	FALSE	0.07468	not a TF	0.10562	1.74848154098939	2.04975726920607	3.79823881019546	n.s.
CEP68	5.24585141579729	-1.15139394880502	FALSE	0.05814	not a TF	0.2096	2.00039428804351	1.77194909119418	3.77234337923769	n.s.
CEP70	-1.88154839440476	-2.22876805574805	FALSE	0.13088	not a TF	0.2258	1.72204047441994	1.94729216663618	3.66933264105612	n.s.
CEP72	5.33188283091929	-3.66106728825296	FALSE	0.04194	not a TF	0.16095	1.99703790872089	2.03454544640325	4.03158335512413	not a TF
CEP76	-0.561775388659416	1.86420304623465	FALSE	0.14844	not a TF	0.30232	1.52778292612612	1.72923564389651	3.25701857002263	n.s.
CEP78	-6.36744920355339	-1.80258950279904	FALSE	0.02805	not a TF	0.03819	2.70311370016803	2.86634859583054	5.56946229599857	not a TF
CEP85	3.18597258755038	-1.22966293166257	FALSE	0.12603	not a TF	0.23077	1.93869897868797	1.68838376027892	3.62708273896689	n.s.
CEP85L	2.20510286390036	5.3509604377111	FALSE	0.01457	not a TF	0.16289	2.17321591170909	2.35878230211782	4.5319982138269	not a TF
CEP89	-2.51673243903541	-0.388472641570261	FALSE	0.26468	not a TF	0.28294	1.48328216634995	1.61408587483972	3.09736804118966	n.s.
CEP95	-6.20886954443464	-2.39599717177766	FALSE	0.05507	not a TF	0.06966	2.19182569413967	2.60460352425718	4.79642921839685	n.s.
CEP97	1.01094889497739	4.23817258766244	FALSE	0.04043	not a TF	0.24638	1.93629017280009	2.00074961994054	3.93703979274063	not a TF
CEPT1	4.43356015311442	-3.36657264812076	FALSE	0.08518	not a TF	0.09609	2.35925069760885	2.05641034147732	4.41566103908617	n.s.
CERCAM	-1.14933474452408	3.03541100235833	FALSE	0.10663	not a TF	0.20692	1.78682532519749	1.80857922794648	3.59540455314397	n.s.
CERK	2.80087535968877	3.59382244097763	FALSE	0.00203	not a TF	0.00436	4.08005078938737	3.12515084508134	7.20520163446871	not a TF
CERS2	-1.4072493493991	-5.24000594632932	FALSE	0.1946	not a TF	0.23266	1.7398522529323	1.63696939338409	3.37682164631639	n.s.
CERS4	0.0839180719759295	3.78322045060631	FALSE	0.0747	not a TF	0.12179	2.06160563926924	2.1361667553407	4.19777239460995	n.s.
CERS6	-2.13866389807202	6.17670985832371	FALSE	0.00503	not a TF	0.0199	3.29270583198601	3.26559052049011	6.55829635247612	not a TF
CERT1	4.2972877820897	-3.24986786765832	FALSE	0.21885	not a TF	0.2933	1.56359471806867	1.53704178443564	3.1006365025043	n.s.
CES2	4.70760455169008	3.01853922446914	FALSE	0.009	not a TF	0.02092	3.26755388884919	2.82150785825595	6.08906174710514	not a TF
CETN2	-2.89774148651665	2.91589053261402	FALSE	0.10802	not a TF	0.17303	1.87643953467911	1.85488704882971	3.73132658350882	n.s.
CETN3	0.775850218330643	-6.86050866498585	FALSE	0.02829	not a TF	0.05228	2.18221544264708	2.57450979823771	4.75672524088479	not a TF
CFAP298	0.67642069754916	-0.595884808032906	FALSE	0.0962	not a TF	0.20915	2.03958980898873	1.6517986235292	3.69138843251793	n.s.
CFAP410	-2.87852877731238	2.79411523250168	FALSE	0.05959	not a TF	0.10046	1.97854463872999	2.02996150376135	4.00850614249134	n.s.
CFD	-2.94312251280421	1.54540629133485	FALSE	0.07182	not a TF	0.23754	1.94665198919875	1.67887475177859	3.62552674097733	n.s.
CFDP1	1.53598888794671	0.882189214881713	FALSE	0.0458	not a TF	0.13216	1.76467935139082	2.2779007344884	4.04258008587922	not a TF
CFL2	-1.49213127596017	7.08727648035081	FALSE	0.06794	not a TF	0.11321	1.85203806738515	1.93887352720577	3.79091159459092	n.s.
CFLAR	4.60925856303951	1.87906403946521	FALSE	0.04079	not a TF	0.06681	2.41893718910199	2.16040242612037	4.57933961522236	not a TF
CGGBP1	0.791249072931028	-0.815370271427277	FALSE	0.16117	other TF	0.39058	1.66289865336894	1.4645371699332	3.12743582330213	n.s.
CHAC1	3.38052088133077	3.32523679265523	FALSE	0.11268	not a TF	0.18166	1.81856080944623	1.84640660644987	3.6649674158961	n.s.
CHAC2	0.108069092300243	-6.88873691019087	FALSE	0.05378	not a TF	0.08167	2.16755500620212	2.09145341825079	4.25900842445291	n.s.
CHAF1B	-3.05199703171182	-6.96843342728577	FALSE	0.00025	not a TF	0.00026	5.61470072596272	4.8042174817906	10.4189182077533	not a TF
CHAMP1	-0.0690031217134162	4.26127313692704	FALSE	0.10951	ZFP	0.16776	1.98880803643683	1.94380850584619	3.93261654228302	n.s.
CHCHD1	1.72149621495242	0.858574083016606	FALSE	0.12135	not a TF	0.12365	2.04635711348396	1.7319144605873	3.77827157407125	n.s.
CHCHD10	0.0543639374942086	-1.19927060159006	FALSE	0.19105	not a TF	0.35303	1.59843903880828	1.48489711495223	3.0833361537605	n.s.
CHCHD2	-3.17097262892762	1.61675902144474	FALSE	0.04258	not a TF	0.1912	1.67556296851656	2.15521713262492	3.83078010114148	not a TF
CHCHD3	-0.725199397699171	5.95323004113033	FALSE	0.01646	other TF	0.03704	2.22179338866373	2.63706385535491	4.85885724401864	other TF
CHCHD4	-0.716558446102901	8.11409894287255	FALSE	0.00057	not a TF	0.03163	2.94892287759022	3.62300882122037	6.57193169881059	not a TF
CHCHD5	-2.57214832569775	-3.10918839873626	FALSE	0.05287	not a TF	0.16656	2.09280221315233	2.2601005916145	4.35290280476684	n.s.
CHCHD6	-3.6206541702382	-5.4765299987561	FALSE	0.0454	not a TF	0.11174	1.99482429471053	2.08612071076729	4.08094500547782	not a TF
CHCHD7	0.57911947778616	-2.88503711455526	FALSE	0.34868	not a TF	0.35029	1.44311028108627	1.41830902458034	2.8614193056666	n.s.
CHD1	1.90426340489477	5.53920852931414	FALSE	0.05057	not a TF	0.05433	2.47832541708303	2.12465945045463	4.60298486753766	n.s.
CHD1L	-5.42987874150271	-1.1439152341704	FALSE	0.04928	not a TF	0.06416	2.03393819915481	2.27093059032533	4.30486878948014	not a TF
CHD2	3.19954565478732	-3.99329963227659	FALSE	0.07498	not a TF	0.11826	1.86920846659863	2.03710246439005	3.90631093098868	n.s.
CHD3	-1.18331063224777	-7.3472699328844	FALSE	0.02715	not a TF	0.02745	2.54215398716272	2.41894330277806	4.96109728994078	not a TF
CHD4	-0.156711230005508	-7.52016111779847	FALSE	0.01434	not a TF	0.01537	2.6635982061049	2.52722603680361	5.19082424290851	not a TF
CHD6	2.64129926079492	1.85370835179348	FALSE	0.10163	not a TF	0.20955	2.12343845693154	1.8544726061913	3.97791106312284	n.s.
CHD7	3.81661721013345	-0.579864840028861	FALSE	0.00329	not a TF	0.0733	2.72689394034278	3.0825567445718	5.80945068491458	not a TF
CHD8	3.55261917589322	0.448510635763542	FALSE	0.10433	not a TF	0.18269	1.76518787661202	1.84164153787176	3.60682941448378	n.s.
CHD9	-0.323107928882844	5.54045249384128	FALSE	0.08426	not a TF	0.13612	1.8493896447606	1.91570798450453	3.76509762926513	n.s.
CHDH	-5.44089431462453	-1.22663111473966	FALSE	0.0057	not a TF	0.01322	3.3083597643967	2.73405469349333	6.04241445789003	not a TF
CHEK1	-0.579255862567443	-4.28999843104964	FALSE	0.21323	not a TF	0.23092	1.64166435535651	1.7362252606078	3.37788961596431	n.s.
CHEK2	-1.92304187500033	5.94364011879285	FALSE	0.02187	not a TF	0.03327	3.2579220960131	2.66404197653888	5.92196407255199	not a TF
CHERP	2.44913706871397	5.56118601421763	FALSE	0.03438	not a TF	0.14497	1.98984306169466	2.01796152835838	4.00780459005303	not a TF
CHFR	-3.29103278007141	-5.44115837171851	FALSE	0.02305	not a TF	0.09102	2.35784073192036	2.37882168105415	4.73666241297451	not a TF
CHI3L2	-0.708895439448622	0.22217176735429	FALSE	0.36077	not a TF	0.38659	1.38847475668063	1.46393670179368	2.85241145847431	n.s.
CHIC2	0.885524071813286	7.05671673264101	FALSE	0.00508	not a TF	0.05259	3.20849480276777	2.65412245940901	5.86261726217679	not a TF
CHID1	-4.24266586908703	-2.48905515761294	FALSE	0.0485	not a TF	0.07182	2.21665376057824	2.42402881372045	4.64068257429869	not a TF
CHKA	-0.0434012524670699	1.01398837190169	FALSE	0.25938	not a TF	0.36953	1.50632020324119	1.45039676169501	2.95671696493619	n.s.
CHKB	5.48174313089199	1.9949695115807	FALSE	0.08559	not a TF	0.21434	1.77059699982681	1.82726467293736	3.59786167276418	n.s.
CHM	2.24811603934722	4.98738584109303	FALSE	0.02087	not a TF	0.16689	2.1373084553782	2.20448237719866	4.34179083257686	not a TF
CHMP1A	4.06539775873349	-1.20321021485037	FALSE	0.10392	not a TF	0.12957	2.17352846220703	1.8381577567186	4.01168621892563	n.s.
CHMP1B	-1.82649362532121	4.03566023871929	FALSE	0.07867	not a TF	0.07903	2.17386471996526	1.87827432546535	4.05213904543061	n.s.
CHMP2A	-3.20170339607276	2.49402691271479	FALSE	0.17296	not a TF	0.22003	1.76868197049848	1.55197158614435	3.32065355664284	n.s.
CHMP2B	4.48343817379617	-1.4518619004827	FALSE	0.14666	not a TF	0.25326	1.6224004462059	1.6441848555248	3.2665853017307	n.s.
CHMP3	-1.06277931099048	8.53426320699344	FALSE	0.00043	not a TF	0.02059	3.15731998283866	3.73702013404647	6.89434011688512	not a TF
CHMP4A	1.33235921792809	-6.56553526969238	FALSE	0.02286	not a TF	0.0767	2.24568494489722	2.24804629555923	4.49373124045645	not a TF
CHMP4B	2.500023897269	2.43848135771729	FALSE	0.0707	not a TF	0.07188	2.03655664707331	2.17363050273404	4.21018714980734	n.s.
CHMP5	0.401033999343265	5.0533608518277	FALSE	0.0126	not a TF	0.07496	2.54767897933945	2.40863847835272	4.95631745769217	not a TF
CHMP6	0.00278930821680756	8.98997104368361	FALSE	1e-05	not a TF	2e-05	12.6036092566823	5.06754056821059	17.6711498248928	not a TF
CHMP7	-3.69229175270113	-4.46976425002462	FALSE	0.02308	not a TF	0.03459	2.379555199749	2.45692623940394	4.83648143915294	not a TF
CHORDC1	-1.85983552436415	6.43500291244338	FALSE	0.00012	not a TF	0.0024	4.49963683819406	4.80873346887938	9.30837030707343	not a TF
CHP1	-3.82864465933112	-1.34749625913447	FALSE	0.143	not a TF	0.19465	1.67518296544394	1.62306332355652	3.29824628900046	n.s.
CHPF	-1.36665772222383	-1.51343209101732	FALSE	0.06307	not a TF	0.16923	2.08539139055503	2.23809249699435	4.32348388754939	n.s.
CHPF2	-2.81812903936328	-2.44250142115295	FALSE	0.10598	not a TF	0.20189	1.87320004522445	1.90968340473169	3.78288344995613	n.s.
CHPT1	4.83005599492758	0.450632961119837	FALSE	0.02477	not a TF	0.02607	2.42471001504982	2.49543615089553	4.92014616594535	not a TF
CHRAC1	1.04668992777408	3.57727961859795	FALSE	0.2547	not a TF	0.40689	1.39646784955601	1.45972778034067	2.85619562989668	n.s.
CHRNA5	2.1914449429947	4.18798292897768	FALSE	0.13495	not a TF	0.17999	1.73177520027605	1.86476564583112	3.59654084610717	n.s.
CHRNB1	-2.08774245153834	5.80115471784342	FALSE	0.08705	not a TF	0.22976	1.67942646078658	1.75360882683587	3.43303528762245	n.s.
CHST10	1.81721651722992	-3.95272340979101	FALSE	0.27274	not a TF	0.29463	1.41502674383069	1.57227151871503	2.98729826254572	n.s.
CHST11	-0.977595765331094	-2.05313978639276	FALSE	0.37187	not a TF	0.39569	1.39691418765601	1.44714736532945	2.84406155298546	n.s.
CHST12	-1.187369630104	-4.07199174053081	FALSE	0.17027	not a TF	0.25624	1.71756461352308	1.60579655619466	3.32336116971774	n.s.
CHST2	5.19050371887436	0.485655380847596	FALSE	0.01765	not a TF	0.14313	2.45511223949584	2.09621341370649	4.55132565320233	not a TF
CHSY1	-0.546968531408084	7.75353071492815	FALSE	0.00379	not a TF	0.04619	2.59866182785978	3.00752513972931	5.60618696758909	not a TF
CHTF18	-2.07673498891905	-4.14232743433955	FALSE	0.14741	not a TF	0.25891	1.59221658987366	1.65446481504853	3.24668140492219	n.s.
CHTF8	-2.78855645850345	7.08416923446234	FALSE	0.08551	not a TF	0.18802	1.75505598903679	1.8854162859551	3.64047227499189	n.s.
CHTOP	3.22309161869163	1.14855998852773	FALSE	0.02651	not a TF	0.21408	2.0206368870739	2.28170461073113	4.30234149780504	not a TF
CHUK	3.05139652952258	-5.80420997850538	FALSE	0.17178	not a TF	0.20509	1.77352579305032	1.85103712959741	3.62456292264772	n.s.
CHURC1	-0.760607649621873	1.51767509895819	FALSE	0.1189	not a TF	0.15883	1.95441077435178	1.72755866032258	3.68196943467436	n.s.
CIAO1	-2.61896484195113	-5.54043687663148	FALSE	0.00382	not a TF	0.06345	3.22347294195637	2.71137575421967	5.93484869617604	not a TF
CIAO2A	1.5732447155939	7.2508134308322	FALSE	0.02247	not a TF	0.14556	2.09539068209699	2.29504324778034	4.39043392987733	not a TF
CIAO2B	4.75900491502266	2.96869744853039	FALSE	0.02098	not a TF	0.03103	2.61310554220739	2.40731166788194	5.02041721008933	not a TF
CIAO3	4.19472591116324	-3.54667006071305	FALSE	0.26125	not a TF	0.26472	1.44055350169958	1.67193847126397	3.11249197296355	n.s.
CIAPIN1	0.674011273853228	-7.33697225237047	FALSE	1e-05	not a TF	1e-05	10.1154688444535	5.19841061223852	15.313879456692	not a TF
CIB1	-4.03706323547413	-3.42295629023251	FALSE	0.05044	not a TF	0.10312	2.07150641132543	2.41733031429622	4.48883672562165	n.s.
CIB2	2.61132114731568	-2.87259484631996	FALSE	0.36717	not a TF	0.40118	1.32156267774988	1.41100142849836	2.73256410624824	n.s.
CIC	-0.637243597282295	1.10582839152975	FALSE	0.07286	other TF	0.17366	2.19013971822921	1.72466393135132	3.91480364958053	n.s.
CINP	1.43994699490675	5.85701604366688	FALSE	0.00694	not a TF	0.0081	3.44705097643266	2.87005202026322	6.31710299669588	not a TF
CIP2A	5.33770095799301	-3.68278982471679	FALSE	0.02846	not a TF	0.23356	2.06811163613147	1.81251188467346	3.88062352080494	not a TF
CIR1	1.57194115800576	1.40976935660116	FALSE	0.06862	not a TF	0.19075	1.98337936177142	1.6537090795798	3.63708844135122	n.s.
CIRBP	2.9640732868536	-3.64321864088659	FALSE	0.27534	not a TF	0.32021	1.41861912888173	1.62066421752673	3.03928334640846	n.s.
CISD1	-1.396562941025	-0.671898398809474	FALSE	0.30344	not a TF	0.35426	1.4343065026692	1.47778255362636	2.91208905629556	n.s.
CISD2	0.302515399999417	-0.664018103275676	FALSE	0.13291	not a TF	0.27714	1.56615363874782	1.72848815964837	3.29464179839619	n.s.
CISD3	-2.3279005945556	-0.214143762674831	FALSE	0.27883	not a TF	0.33748	1.43932067008831	1.51944907698278	2.95876974707109	n.s.
CISH	-1.13694445096015	5.01703675845042	FALSE	0.02281	not a TF	0.03025	2.35881863994763	2.57124041138032	4.93005905132795	not a TF
CITED1	0.50886531012913	-7.4992337270912	FALSE	0.00912	not a TF	0.03641	2.64987634534883	2.78170614540931	5.43158249075814	not a TF
CITED2	-3.10850739503724	4.34622001817594	FALSE	0.04277	not a TF	0.04784	2.48475601160981	2.45868660456161	4.94344261617142	not a TF
CIZ1	0.533238137400203	5.51782017369064	FALSE	0.05385	not a TF	0.11208	1.94848896636731	2.08809050622796	4.03657947259526	n.s.
CKAP2	1.6535773677278	-3.82022788922455	FALSE	0.08167	not a TF	0.10053	2.01076627597624	1.87384369590406	3.8846099718803	n.s.
CKAP2L	4.70292402138025	1.13902664763039	FALSE	0.05795	not a TF	0.12121	2.04759210081522	1.97558095510347	4.02317305591869	n.s.
CKAP5	2.18685834508594	6.35783227561537	FALSE	0.01469	not a TF	0.05667	2.7126562491756	2.90653562583519	5.61919187501078	not a TF
CKB	-1.45124359717704	6.77421629502576	FALSE	0.0013	not a TF	0.09538	3.23796921869326	2.81597304535735	6.05394226405061	not a TF
CKLF	4.69577447153952	-1.14918595418675	FALSE	0.08788	not a TF	0.21614	2.04576036735964	1.79696597125683	3.84272633861647	n.s.
CKS2	0.410570908751642	-5.37995863556058	FALSE	0.01031	not a TF	0.09245	2.47323311800201	2.68328981297691	5.15652293097892	not a TF
CLASP1	-0.313178559221695	8.54481359928994	FALSE	0.0077	not a TF	0.13647	2.31927745983	2.62830415582656	4.94758161565656	not a TF
CLASP2	3.73548138867705	0.71703029704438	FALSE	0.11876	not a TF	0.27882	1.70747739533019	1.69910089677567	3.40657829210586	n.s.
CLASRP	-2.3694367933235	-0.262699287765846	FALSE	0.19965	not a TF	0.31402	1.54391500473108	1.56737450768168	3.11128951241276	n.s.
CLCA1	-4.27773018910104	1.93403174385121	FALSE	0.19651	not a TF	0.24271	1.64193801505323	1.74567906326701	3.38761707832024	n.s.
CLCC1	5.12417801849197	1.31905922075513	FALSE	0.01483	not a TF	0.04195	2.64949449240145	2.71167863849537	5.36117313089682	not a TF
CLCN2	3.04274742275732	-6.2094945903959	FALSE	0.02999	not a TF	0.05706	2.46617505206999	2.40632186828431	4.87249692035431	not a TF
CLCN3	-3.36634536803468	3.46636841203056	FALSE	0.15259	not a TF	0.1758	1.92716400561185	1.90251806861243	3.82968207422428	n.s.
CLCN6	4.60988088450705	-0.157898595989312	FALSE	0.05127	not a TF	0.08429	1.97241505419658	2.10349051667097	4.07590557086755	n.s.
CLCN7	1.79997608381412	-0.842175817143038	FALSE	0.1136	not a TF	0.1652	1.76150731089467	1.73844742870201	3.49995473959668	n.s.
CLDN15	-1.61758094623363	-2.26583227087401	FALSE	0.22015	not a TF	0.26259	1.60404557792037	1.57189616533313	3.1759417432535	n.s.
CLDN6	3.1775987299532	-4.65725165084926	FALSE	0.32459	not a TF	0.35679	1.38306401080645	1.45721849368331	2.84028250448975	n.s.
CLDN7	4.68211361713927	-3.13721998862307	FALSE	0.108	not a TF	0.15307	1.80526086724539	1.91181712288004	3.71707799012544	n.s.
CLDND1	2.30643272974885	7.15932635039879	FALSE	0.03778	not a TF	0.03906	2.55310244109434	2.68312449784963	5.23622693894397	not a TF
CLEC11A	-2.42209797799484	-5.3725020109023	FALSE	0.01168	not a TF	0.07901	2.75239684477403	2.53806865823984	5.29046550301387	not a TF
CLEC16A	-1.94276822341251	-5.9359866268401	FALSE	0.06372	not a TF	0.26016	1.81323324167791	1.86051947566031	3.67375271733823	n.s.
CLEC2B	6.76455403104211	0.911542029184425	FALSE	0.08036	not a TF	0.17551	1.56984924738909	1.85081252932532	3.42066177671441	n.s.
CLEC2D	-0.616514516460722	-6.64496921976276	FALSE	0.05562	not a TF	0.11712	2.08933185623503	1.90064938047	3.98998123670504	n.s.
CLIC1	-2.42751715715239	2.81288076414427	FALSE	0.25082	not a TF	0.25904	1.59379675913974	1.57614334838201	3.16994010752175	n.s.
CLIC2	-1.58209934784371	5.48838862022186	FALSE	0.11935	not a TF	0.13348	1.77736968984351	1.8012546398416	3.57862432968512	n.s.
CLIC4	-2.88091709080321	-1.20830181955029	FALSE	0.2171	not a TF	0.38741	1.44289823691443	1.53326617670753	2.97616441362196	n.s.
CLINT1	-0.269944555694166	1.73049044457442	FALSE	0.17076	not a TF	0.27386	1.56152602181719	1.72798831848733	3.28951434030452	n.s.
CLIP1	-2.14039542871902	-3.238818878065	FALSE	0.12876	not a TF	0.31824	1.71086766103598	1.54402493026277	3.25489259129875	n.s.
CLK1	-2.71590663998609	-0.696474670672676	FALSE	0.14721	not a TF	0.18296	1.87166212792829	1.62670738647262	3.49836951440091	n.s.
CLK2	1.67059794672683	1.1397923010077	FALSE	0.10181	not a TF	0.10261	1.93729738783653	1.85444090740107	3.79173829523759	n.s.
CLK3	-2.73067982519545	4.38708301759783	FALSE	0.00621	not a TF	0.08014	3.15031334740929	3.05985339029929	6.21016673770858	not a TF
CLK4	1.65896604820665	2.75360061847219	FALSE	0.11235	not a TF	0.17071	1.98604346078706	1.94140589540591	3.92744935619296	n.s.
CLN3	-4.06031331195715	-4.79744037129956	FALSE	0.07736	not a TF	0.08695	1.95176081981452	2.1896507684096	4.14141158822412	n.s.
CLN5	-2.95208053079642	-2.01518656553908	FALSE	0.1383	not a TF	0.29236	1.63600222945419	1.67754216744246	3.31354439689664	n.s.
CLN6	-1.84630212343911	6.90175129254507	FALSE	0.02068	not a TF	0.08068	2.37386731412698	2.53831363180366	4.91218094593064	not a TF
CLN8	-1.84413384946316	6.40118828404327	FALSE	0.00226	not a TF	0.07847	3.01614333968018	2.71670698894859	5.73285032862876	not a TF
CLNS1A	0.0854173777131796	8.50898256389417	FALSE	0.00131	not a TF	0.09769	2.6270233454043	3.19525225974964	5.82227560515394	not a TF
CLOCK	0.20120475593645	-3.07532682452907	FALSE	0.22579	other TF	0.26869	1.61428597611705	1.48944383106829	3.10372980718534	n.s.
CLP1	-3.11853490924746	7.12026972793709	FALSE	0.00465	not a TF	0.05719	3.46513816795426	3.18163613625176	6.64677430420601	not a TF
CLPB	-1.08460247262018	4.59708988335326	FALSE	0.01228	not a TF	0.07468	2.99071633279104	2.39279436414342	5.38351069693447	not a TF
CLPP	1.37930844337092	7.9438571172272	FALSE	0.03595	not a TF	0.07426	1.98219686408897	2.41403270999196	4.39622957408093	not a TF
CLPTM1	4.32772466104006	-4.01216277605903	FALSE	0.09432	not a TF	0.11875	2.01618009942383	1.96518247255823	3.98136257198206	n.s.
CLPTM1L	-1.11657712229858	-2.12782814014459	FALSE	0.06093	not a TF	0.27691	1.99594758148604	1.68378940134943	3.67973698283547	n.s.
CLPX	-0.109267472877333	-2.82275273633487	FALSE	0.1121	not a TF	0.30408	1.57105443964578	1.71815872714591	3.2892131667917	n.s.
CLSPN	-3.58331424508209	-5.51622818426188	FALSE	0.05623	not a TF	0.05902	2.74617400725922	2.38477052528421	5.13094453254343	n.s.
CLSTN1	-0.865621824778607	-2.11515950871811	FALSE	0.25658	not a TF	0.32522	1.46797540654232	1.51818442946205	2.98615983600438	n.s.
CLSTN3	1.94014799959305	-0.368375509341561	FALSE	0.30477	not a TF	0.3397	1.5175225152149	1.49767199624097	3.01519451145587	n.s.
CLTA	4.7248134732429	-3.8548042932205	FALSE	0.08989	not a TF	0.12449	1.98576357469944	2.25027727110355	4.23604084580299	n.s.
CLTB	2.21706698972288	2.36834494849256	FALSE	0.09216	not a TF	0.12222	2.15891437039051	2.13204432215043	4.29095869254094	n.s.
CLTC	-0.453053673022865	8.41888954672828	FALSE	0.00011	not a TF	0.02879	3.21825252973366	4.33304971700417	7.55130224673782	not a TF
CLU	3.22469377146409	3.03998344546472	FALSE	0.0133	not a TF	0.04375	2.86495217450724	2.61154439643209	5.47649657093933	not a TF
CLUAP1	-3.6043950501668	-6.329111161609	FALSE	0.07839	not a TF	0.10817	1.82278875948941	1.89858858934458	3.72137734883399	n.s.
CLUH	-3.22843879030928	-2.29840629980612	FALSE	0.09883	not a TF	0.2266	1.80845482133832	1.7658355769084	3.57429039824672	n.s.
CMAS	1.70594697835256	-4.02848185677493	FALSE	0.25609	not a TF	0.32791	1.41044429490186	1.4525502642851	2.86299455918695	n.s.
CMBL	3.32732778013672	-5.4507386312925	FALSE	0.18255	not a TF	0.18797	1.69581960350257	1.93955321881424	3.63537282231682	n.s.
CMC1	-1.98241506146967	3.11235238401529	FALSE	0.10692	not a TF	0.14434	2.09863679802236	1.98053142806056	4.07916822608292	n.s.
CMC2	-3.69941222417487	-1.64445356655429	FALSE	0.15223	not a TF	0.27676	1.60099750308797	1.69645108910984	3.29744859219781	n.s.
CMC4	2.40244870311424	7.12224917265553	FALSE	0.01004	not a TF	0.01499	3.16173561886024	2.9313337705665	6.09306938942674	not a TF
CMIP	-2.20299887261134	0.876705318139203	FALSE	0.10009	not a TF	0.11807	2.20498259471046	1.71763058770381	3.92261318241427	n.s.
CMPK1	-0.190584939038558	-2.48995592919788	FALSE	0.09748	not a TF	0.15848	1.94003710993775	1.91890719735729	3.85894430729505	n.s.
CMPK2	-1.35536403698281	7.42805569029277	FALSE	0.0061	not a TF	0.00704	2.9919184786881	3.01619104903778	6.00810952772588	not a TF
CMSS1	3.78855879722744	3.07778111084453	FALSE	0.11498	not a TF	0.12113	1.93046172498005	1.93155476427287	3.86201648925291	n.s.
CMTM3	1.54238347108497	-0.508538986110231	FALSE	0.18813	not a TF	0.33185	1.63217386370258	1.4741768567347	3.10635072043729	n.s.
CMTM4	2.2983848346416	7.33082317100867	FALSE	0.0097	not a TF	0.01944	3.06302032454117	2.97392509373986	6.03694541828104	not a TF
CMTM6	3.72891439705021	0.713104075076037	FALSE	0.16123	not a TF	0.20572	1.80175915093725	1.72183814040687	3.52359729134412	n.s.
CMTM7	-1.58419500511509	4.78340965828711	FALSE	0.12593	not a TF	0.164	1.9901828023586	1.85273281287248	3.84291561523108	n.s.
CMTR1	-0.042705969306189	2.23898891425739	FALSE	0.00991	not a TF	0.03117	3.29613782916311	2.51230817566351	5.80844600482661	not a TF
CMTR2	1.62255045840354	0.155397431025993	FALSE	0.16959	not a TF	0.24181	1.63894149626905	1.55065688390348	3.18959838017253	n.s.
CNBD2	4.32657406441339	-1.05026115378258	FALSE	0.25647	not a TF	0.39155	1.42574592785674	1.44203319060276	2.86777911845949	n.s.
CNBP	4.40878469054281	-4.7600004395711	FALSE	0.0863	not a TF	0.1732	1.85023765015053	1.89566746146805	3.74590511161858	n.s.
CNDP2	0.385586524178764	-2.36505189108343	FALSE	0.07508	not a TF	0.17773	1.70947610748236	2.02470286104284	3.73417896852519	n.s.
CNEP1R1	-0.973009498270279	-4.28086227981228	FALSE	0.02676	not a TF	0.02822	2.75178702860538	2.23964556534926	4.99143259395465	not a TF
CNIH1	-1.1738369285972	-6.13446189203702	FALSE	0.22279	not a TF	0.32895	1.36531739616658	1.52795698244347	2.89327437861005	n.s.
CNIH4	-1.01962648439939	5.99530264342696	FALSE	0.06374	not a TF	0.08234	2.55429398464174	2.34747286518419	4.90176684982593	n.s.
CNN1	-1.49018110324655	-1.05823266826257	FALSE	0.06113	not a TF	0.11444	1.93064920103301	2.20338890726299	4.134038108296	n.s.
CNN2	0.719879729318578	-2.18632692171143	FALSE	0.00718	not a TF	0.15095	2.14508687593402	2.71446216244199	4.85954903837601	not a TF
CNNM3	-4.02979776686802	-5.09967083926691	FALSE	7e-04	not a TF	0.0026	4.18573588930392	3.74889318182157	7.93462907112549	not a TF
CNOT1	-0.714624103470094	1.69673126184506	FALSE	0.20062	not a TF	0.2098	1.69306482599759	1.51222802208446	3.20529284808206	n.s.
CNOT10	5.13167335020141	2.24795822172254	FALSE	0.01919	not a TF	0.08011	2.52409895497629	2.12022646198699	4.64432541696328	not a TF
CNOT11	-0.124147308584673	-4.92267027467217	FALSE	0.12456	not a TF	0.16261	1.9035464094279	1.86161979274466	3.76516620217256	n.s.
CNOT2	-3.63728235068259	3.49131663046618	FALSE	0.03602	not a TF	0.09883	2.26644832476676	1.94709834994715	4.21354667471391	not a TF
CNOT3	0.489814398822504	6.96786617381153	FALSE	0.00025	not a TF	0.04349	3.24720507122934	3.88914533039495	7.1363504016243	not a TF
CNOT4	3.9252809519862	-3.40158498601828	FALSE	0.27487	not a TF	0.34839	1.37018970159881	1.45489809234989	2.82508779394871	n.s.
CNOT6	-3.39819682588638	2.08023737655118	FALSE	0.12738	not a TF	0.19523	1.64768742437678	1.84984188299854	3.49752930737531	n.s.
CNOT6L	-2.86669174143853	-2.35246463570222	FALSE	0.10766	not a TF	0.19542	1.79150375932174	1.59729018574054	3.38879394506229	n.s.
CNOT7	0.85889139582921	1.46458715813837	FALSE	0.20411	not a TF	0.2625	1.58555220357848	1.5141743414199	3.09972654499838	n.s.
CNOT8	0.104516617016035	-5.32186961968096	FALSE	0.01279	not a TF	0.01906	3.0328484125544	2.79700779287064	5.82985620542505	not a TF
CNOT9	-0.706853408197601	4.68634487082083	FALSE	0.08537	not a TF	0.0857	2.28569787185202	2.11731237806862	4.40301024992065	n.s.
CNP	6.054211401373	0.706616121957315	FALSE	0.051	not a TF	0.17852	2.11621691929771	1.87694527654243	3.99316219584014	n.s.
CNPPD1	3.34497828394384	-3.67705352173108	FALSE	0.08587	not a TF	0.10329	2.26405520460161	2.1276035269462	4.39165873154781	n.s.
CNPY2	-1.392594427719	3.44107243258576	FALSE	0.14564	not a TF	0.21625	1.79016415962547	1.65617695581918	3.44634111544465	n.s.
CNPY3	1.87624324632052	2.1787689699834	FALSE	0.15056	not a TF	0.29439	1.65231585834893	1.61187039102941	3.26418624937835	n.s.
CNST	-3.3288028774136	-3.91768177721112	FALSE	0.07679	not a TF	0.09777	2.26480365111434	2.1931132873706	4.45791693848494	n.s.
CNTRL	2.99535406282808	-5.2599135459519	FALSE	0.02048	not a TF	0.20378	2.18340757794277	2.21211036107267	4.39551793901544	not a TF
CNTROB	1.52578191818486	2.59745689891495	FALSE	0.12642	not a TF	0.12869	2.02646091430713	2.04242252194672	4.06888343625385	n.s.
COA1	-3.42502488993221	-6.56095679828301	FALSE	0.06128	not a TF	0.169	1.7806455788835	1.83901095295748	3.61965653184099	n.s.
COA3	-0.961576325233601	-7.4722500083787	FALSE	0.04224	not a TF	0.06642	2.11327194817807	2.10469508959842	4.21796703777649	not a TF
COA4	-1.52538094974063	3.16573034471586	FALSE	0.25649	not a TF	0.32184	1.49267647781455	1.51393098209498	3.00660745990953	n.s.
COA5	-1.35825471657527	3.43703071529636	FALSE	0.04822	not a TF	0.16503	2.09781450366277	2.0625742560788	4.16038875974157	not a TF
COA6	-3.01578735906495	-0.89124741418536	FALSE	0.33381	not a TF	0.33462	1.37954482119949	1.35099777234633	2.73054259354581	n.s.
COA8	2.07515430181276	2.87161253898271	FALSE	0.06263	not a TF	0.14447	2.25092719471375	2.21849040649171	4.46941760120546	n.s.
COASY	-1.92426727645153	3.05164162671776	FALSE	0.03119	not a TF	0.09411	2.29629323953203	2.29972266073292	4.59601590026494	not a TF
COBL	2.31650682393939	-1.83587612651159	FALSE	0.02809	not a TF	0.20356	1.90816471104289	2.32359645641042	4.23176116745331	not a TF
COCH	-0.403684259912664	1.62653944497693	FALSE	0.14716	not a TF	0.17144	1.55873203398092	1.84572611836625	3.40445815234717	n.s.
COG1	-5.63410415544415	1.09075613829487	FALSE	0.0472	not a TF	0.05133	2.20013721000902	2.0856745993897	4.28581180939872	not a TF
COG2	0.3111084448159	6.94759142113512	FALSE	0.00032	not a TF	0.05813	3.14099363642863	3.81725219948858	6.95824583591722	not a TF
COG4	4.23753008317276	3.33553767630219	FALSE	0.01759	not a TF	0.04198	2.61892316088852	2.44252936344001	5.06145252432854	not a TF
COG5	1.38833337588527	7.82094323053059	FALSE	0.07122	not a TF	0.07597	2.16240361252791	2.49036556155401	4.65276917408192	n.s.
COG6	5.49476620952543	1.66337162014278	FALSE	0.05146	not a TF	0.14451	2.0602530385441	1.92639451900837	3.98664755755247	n.s.
COG7	6.78615788699333	0.936754373536583	FALSE	0.02505	not a TF	0.07516	2.23703256758467	2.17818910643341	4.41522167401808	not a TF
COG8	-0.338879124329655	8.22150408398239	FALSE	0.00381	not a TF	0.02996	2.71711039052305	3.0189717827583	5.73608217328136	not a TF
COIL	0.46147719279961	-4.27496271024325	FALSE	0.02521	not a TF	0.21579	2.24213012541539	1.92268645025029	4.16481657566568	not a TF
COL18A1	-1.63009366402318	-5.98453352409706	FALSE	0.08353	not a TF	0.20317	1.88965538721236	1.84366072615508	3.73331611336744	n.s.
COL2A1	0.517089343927598	3.12341809785852	FALSE	0.00827	not a TF	0.06149	2.88211396468965	2.02309612443397	4.90521008912362	not a TF
COLEC11	-1.4171577637549	4.40845639455889	FALSE	0.08291	not a TF	0.08847	2.17286826150292	2.325904770536	4.49877303203892	n.s.
COLGALT1	-4.24979131756524	0.121835114012613	FALSE	0.14763	not a TF	0.29979	1.57469327880103	1.64543554119051	3.22012881999154	n.s.
COLGALT2	1.9666832059424	3.96837531780213	FALSE	0.14119	not a TF	0.17391	1.69400345679215	1.8414027928734	3.53540624966555	n.s.
COMMD1	2.96840024489048	1.16213870610764	FALSE	0.06977	not a TF	0.08749	2.11849159692037	2.0223195833109	4.14081118023127	n.s.
COMMD10	-2.45630442018411	-3.86086429746855	FALSE	0.18947	not a TF	0.19991	1.54521396497518	1.69591244583212	3.2411264108073	n.s.
COMMD2	3.34088712840783	-3.82252137739039	FALSE	0.186	not a TF	0.26583	1.49942810980101	1.68354529476372	3.18297340456473	n.s.
COMMD3	-3.77173656525551	-0.887899014926893	FALSE	0.01449	not a TF	0.03173	3.06682842045592	2.38918343901587	5.45601185947179	not a TF
COMMD4	-4.54262625071834	-3.18019835443687	FALSE	0.07645	not a TF	0.09181	2.25767233056244	2.58444350487787	4.8421158354403	n.s.
COMMD5	-0.77845459961719	-3.07678326973294	FALSE	0.04148	not a TF	0.12498	1.91655785950355	2.28107793771922	4.19763579722277	not a TF
COMMD6	2.91171479421191	1.43654299475271	FALSE	0.00138	not a TF	0.00844	3.62465369038889	3.73339437685462	7.35804806724351	not a TF
COMMD7	3.93352667637491	-0.419380237413847	FALSE	0.0362	not a TF	0.17957	1.8885675414859	2.12810144007908	4.01666898156497	not a TF
COMMD8	4.50618503919397	-5.05791819671135	FALSE	0.03754	not a TF	0.08846	2.26654019129708	2.21930176496168	4.48584195625877	not a TF
COMMD9	4.78535599332726	-3.1233725848846	FALSE	0.0416	not a TF	0.05275	2.35279616040399	2.38525965365527	4.73805581405926	not a TF
COMT	1.47846825058909	7.21553996684073	FALSE	0.08965	not a TF	0.19709	1.67728826374325	1.77337400760601	3.45066227134927	n.s.
COMTD1	2.49772944403266	3.64134785288446	FALSE	0.04361	not a TF	0.09322	2.24423799452241	2.10666411846583	4.35090211298825	not a TF
COP1	-6.37254189029807	-1.80076671377439	FALSE	0.01911	not a TF	0.17086	2.04625558124324	2.69146704334646	4.7377226245897	not a TF
COPA	-2.11636369563118	6.63177331703552	FALSE	0.01046	not a TF	0.23532	2.38384674822096	2.29512043391766	4.67896718213861	not a TF
COPB1	-3.30916338742844	-3.07042673848202	FALSE	0.0776	not a TF	0.17703	1.89434676708775	1.71341835856004	3.60776512564779	n.s.
COPB2	5.95547310824361	0.82325445204615	FALSE	0.01202	not a TF	0.10132	2.79770801516137	2.20573976453591	5.00344777969728	not a TF
COPE	-2.49097298259368	6.69337510137196	FALSE	0.00312	not a TF	0.00992	4.2278058852406	3.85880836090492	8.08661424614552	not a TF
COPG1	-0.583214225417763	-0.194509913202226	FALSE	0.00706	not a TF	0.21938	2.8342916866412	1.94544170576459	4.77973339240579	not a TF
COPG2	0.0558017162882847	-7.00597584090143	FALSE	0.02126	not a TF	0.03749	2.44349186736301	2.37541248552273	4.81890435288573	not a TF
COPRS	-1.41094839427176	-6.83551451342969	FALSE	0.03118	not a TF	0.17152	2.20609035803142	2.18790522569567	4.39399558372709	not a TF
COPS2	1.54481785642632	-1.30441043672032	FALSE	0.0201	not a TF	0.22529	2.39849892884917	1.73049239761439	4.12899132646356	not a TF
COPS3	-3.46796356488468	-6.5772458432257	FALSE	0.01828	not a TF	0.03626	2.50001692400216	2.40716001187883	4.90717693588099	not a TF
COPS4	-0.567502416480248	-4.44429765579969	FALSE	0.05203	not a TF	0.05236	2.33016693970496	2.07537737403481	4.40554431373977	n.s.
COPS5	-4.58273842997947	-3.98401890358237	FALSE	0.00443	not a TF	0.00645	3.27403728848122	3.41806273180643	6.69210002028765	not a TF
COPS6	-4.80686686805131	-0.734871689135017	FALSE	0.00102	not a TF	0.00496	4.86579557371819	3.3422369049639	8.20803247868208	not a TF
COPS7A	-3.07860179870513	-3.94556262948084	FALSE	0.00802	not a TF	0.06644	3.27625674128611	2.58881228795528	5.86506902924139	not a TF
COPS7B	-1.7719103219903	-6.2900369691016	FALSE	0.00369	not a TF	0.07961	3.05779908152592	2.55994277271644	5.61774185424236	not a TF
COPS8	-1.44181988748351	-1.2277822448754	FALSE	0.01969	not a TF	0.21976	2.41757180331244	1.83714183173455	4.254713635047	not a TF
COPS9	-0.918916255632805	6.02113472615776	FALSE	0.02486	not a TF	0.02524	2.86402417872517	2.85537950813618	5.71940368686135	not a TF
COPZ1	2.99333221776642	0.353369591768808	FALSE	0.00543	not a TF	0.06292	2.51605809808652	2.85606347242079	5.37212157050731	not a TF
COQ10A	-0.947412438090264	5.79233256091172	FALSE	0.02566	not a TF	0.04825	2.34237417416182	2.46891029175655	4.81128446591836	not a TF
COQ10B	-0.283349187835522	-1.6119092234109	FALSE	0.17706	not a TF	0.41732	1.57596410063516	1.44342869860278	3.01939279923794	n.s.
COQ2	0.112804612286272	-7.38553533264769	FALSE	0.00043	not a TF	0.01319	3.7133077390246	3.82061000146268	7.53391774048728	not a TF
COQ4	0.375417120499462	5.75281120786801	FALSE	0.00205	not a TF	0.16079	2.7083139652295	3.05874243749262	5.76705640272212	not a TF
COQ5	-1.41901198821232	6.92924456061393	FALSE	0.00143	not a TF	0.00952	3.46152244088782	3.19159719692768	6.65311963781549	not a TF
COQ6	-2.31355133979394	5.48258792754509	FALSE	0.03792	not a TF	0.12917	2.10909952698483	2.12703483448688	4.23613436147171	not a TF
COQ7	-4.78292066996727	-1.24754122839501	FALSE	0.06247	not a TF	0.28305	1.70669847206282	1.8638504507135	3.57054892277633	n.s.
COQ8A	1.06088292971973	3.16013809944756	FALSE	0.06	not a TF	0.07689	2.09650803741511	2.18029095854559	4.2767989959607	n.s.
COQ8B	-2.87705259547677	-3.0049963999326	FALSE	0.07047	not a TF	0.13287	1.87366008639651	2.20727594366774	4.08093603006425	n.s.
COQ9	3.08120098339053	0.291881106515792	FALSE	0.18399	not a TF	0.26513	1.58438106156908	1.57968809154258	3.16406915311166	n.s.
CORO1A	4.65662189393153	-0.104623281759807	FALSE	0.09803	not a TF	0.15329	2.11232909370583	1.85826665765869	3.97059575136452	n.s.
CORO1B	-2.36622299730935	-3.70365385424557	FALSE	0.08548	not a TF	0.13117	1.80222667676609	1.91035128417148	3.71257796093757	n.s.
CORO1C	-3.04645660035797	-3.55541826803206	FALSE	0.0262	not a TF	0.05581	2.41110824289697	2.41649218914486	4.82760043204183	not a TF
CORO2A	-1.54368399485451	-0.906089724346756	FALSE	0.13772	not a TF	0.26603	1.70843377484136	1.5542938345544	3.26272760939576	n.s.
CORO7	-3.80806530467561	-3.39823994872346	FALSE	0.01295	not a TF	0.02646	3.10199651385853	3.59845714373198	6.70045365759051	not a TF
COTL1	-4.58010905941024	-3.0581132443814	FALSE	0.05315	not a TF	0.09663	2.21077254736652	2.49272031427832	4.70349286164484	n.s.
COX10	2.52438202247564	3.6678594658759	FALSE	0.16629	not a TF	0.2021	1.66474568153123	1.79608915530738	3.4608348368386	n.s.
COX11	4.02520682299892	3.16928393153111	FALSE	0.01234	not a TF	0.03412	3.20341813808323	2.71754876768155	5.92096690576478	not a TF
COX14	-2.46640626349012	6.93393642927965	FALSE	0.0423	not a TF	0.04421	2.42240538142277	2.35865901812804	4.78106439955081	not a TF
COX15	-2.4158904107087	7.55852351545122	FALSE	1e-05	not a TF	1e-05	7.56026391094274	6.16035678788174	13.7206206988245	not a TF
COX16	1.17292749976654	6.95846798202893	FALSE	0.20415	not a TF	0.2353	1.49944324954659	1.76650614359601	3.2659493931426	n.s.
COX17	2.58757833124157	-0.255944986684112	FALSE	0.05044	not a TF	0.15569	2.25512359556849	1.87773255955609	4.13285615512459	n.s.
COX18	4.66258561452696	1.12733115605525	FALSE	0.07781	not a TF	0.19854	1.92593429565941	1.74879171743294	3.67472601309236	n.s.
COX20	-1.90416048109022	0.663000141706721	FALSE	0.09125	not a TF	0.10571	2.35051350713991	1.87455314926919	4.2250666564091	n.s.
COX4I1	1.71214388723388	7.07860568178646	FALSE	0.03795	not a TF	0.18787	1.96904607612377	2.14841311333881	4.11745918946257	not a TF
COX5A	4.69996169509974	-1.70275202384362	FALSE	0.07448	not a TF	0.08083	2.51141027997024	2.07889357329867	4.59030385326891	n.s.
COX5B	3.92311229266984	3.0373025692524	FALSE	0.07524	not a TF	0.10516	2.07844668594623	2.0973892139231	4.17583589986933	n.s.
COX6A1	3.36329911835651	2.83611633250487	FALSE	0.15738	not a TF	0.20165	1.77711673864258	1.71891842729309	3.49603516593567	n.s.
COX6B1	-3.12784778172145	3.07006108397189	FALSE	0.03481	not a TF	0.05348	2.16955490626982	2.32748328139512	4.49703818766493	not a TF
COX6C	2.40748272133566	1.59845904705224	FALSE	0.28319	not a TF	0.28668	1.52026225221761	1.52595448320294	3.04621673542055	n.s.
COX7A2	2.52928142933398	1.58226324369449	FALSE	0.31357	not a TF	0.35335	1.40544493878353	1.48575505190166	2.89119999068519	n.s.
COX7A2L	2.20168962053674	6.42436730387482	FALSE	0.00357	not a TF	0.05233	2.84524080355311	2.97991163220525	5.82515243575835	not a TF
COX7B	1.61134834379158	-3.1493477631747	FALSE	0.03894	not a TF	0.08017	2.36246804388954	2.02109004168006	4.38355808556961	not a TF
COX7C	2.6683074713931	-5.7200107555159	FALSE	0.00547	not a TF	0.04526	3.01369667140426	2.84979494337696	5.86349161478122	not a TF
COX8A	-1.87337512283671	3.70385295994302	FALSE	0.05239	not a TF	0.11635	1.95046489079528	2.064418724725	4.01488361552028	n.s.
CPAMD8	-3.75753847046233	-0.986571602698448	FALSE	0.0618	not a TF	0.25055	1.83298078623386	2.10443302673613	3.93741381296999	n.s.
CPD	6.09036413323066	0.936533418570201	FALSE	0.03699	not a TF	0.12101	2.43019091554576	2.05228030382165	4.48247121936742	not a TF
CPEB1	1.5407783347327	-3.63893731275775	FALSE	0.12249	other TF	0.16101	1.80723826947909	1.68639916207684	3.49363743155593	n.s.
CPEB4	0.0682489486047064	-0.0422368916506796	FALSE	0.23507	not a TF	0.25372	1.43379380560685	1.62332664065999	3.05712044626684	n.s.
CPED1	2.67776063146601	-3.63439054268814	FALSE	0.21769	not a TF	0.36419	1.4871553014536	1.43284794040163	2.92000324185523	n.s.
CPNE1	5.92520043734694	0.65289459524978	FALSE	0.03252	not a TF	0.17814	2.23150529467016	1.88405138081426	4.11555667548441	not a TF
CPNE2	3.48452499194882	-3.34220498037488	FALSE	0.04377	not a TF	0.21732	1.80430418951944	2.07968782325809	3.88399201277753	not a TF
CPNE3	-1.00032729477253	-5.19096709831442	FALSE	0.12765	not a TF	0.17439	1.77852255736019	1.6979615156803	3.47648407304049	n.s.
CPNE7	-1.8611303236179	-4.15807703507516	FALSE	0.13219	not a TF	0.18157	1.76825676293457	1.83894011725825	3.60719688019282	n.s.
CPNE8	0.539502767631943	1.67524223563246	FALSE	0.31692	not a TF	0.32997	1.45385720952765	1.49154164435482	2.94539885388247	n.s.
CPOX	-5.5780741176203	-0.745287282475726	FALSE	0.03287	not a TF	0.0612	2.30130649731345	2.38475119627253	4.68605769358597	not a TF
CPPED1	0.966917821509851	-6.43874525578235	FALSE	0.0382	not a TF	0.09525	2.42339628179097	2.493525998403	4.91692228019397	not a TF
CPQ	-1.19912684320869	1.7244952627146	FALSE	0.06745	not a TF	0.16578	1.6606673545352	2.05025931400711	3.71092666854231	n.s.
CPSF3	-1.3562878867952	-6.50861174674011	FALSE	2e-05	not a TF	0.01651	5.1214121831357	5.47914999111685	10.6005621742525	not a TF
CPSF4	4.19977430242496	-3.04333987308196	FALSE	0.1203	not a TF	0.20229	1.81239385105544	1.64380718612422	3.45620103717965	n.s.
CPSF6	0.409181732304112	7.04353710174899	FALSE	3e-05	not a TF	0.0027	5.8307101974427	4.93656659343758	10.7672767908803	not a TF
CPSF7	-0.691167097635603	-0.800451859916746	FALSE	0.35662	not a TF	0.38098	1.45314297844052	1.40170795186601	2.85485093030653	n.s.
CPT1A	2.50106666298578	6.18884779250925	FALSE	0.05856	not a TF	0.0628	2.04552174069963	2.44650432637325	4.49202606707287	n.s.
CPT1C	-2.87819693692836	0.382913407424452	FALSE	0.20034	not a TF	0.23939	1.59229573718066	1.70989478767798	3.30219052485864	n.s.
CPT2	-5.59073830388918	-3.332089947111	FALSE	0.03238	not a TF	0.09823	2.50201894958744	2.30172955577809	4.80374850536553	not a TF
CPVL	-5.79710858504574	-0.730771321143059	FALSE	0.02602	not a TF	0.07853	2.39819763038327	2.4655384966291	4.86373612701237	not a TF
CPXCR1	3.43867351985289	2.02553208783951	FALSE	0.02711	ZFP	0.03213	2.9785169118236	2.76513984148389	5.74365675330749	ZFP
CPXM1	-2.52903761136298	-3.93420674402446	FALSE	0.15447	not a TF	0.20649	1.80060428664358	1.60850238870985	3.40910667535344	n.s.
CR1L	-0.513804954404613	-5.58534688826756	FALSE	0.01507	not a TF	0.06436	2.32979689793602	2.54964877456908	4.8794456725051	not a TF
CRADD	-4.13356262539744	0.792324665041998	FALSE	0.07857	not a TF	0.2806	1.64211731945883	1.99597569134712	3.63809301080595	n.s.
CRAT	-4.33807028981242	-2.38199303973818	FALSE	0.01081	not a TF	0.0299	3.44699423509023	2.96143277964724	6.40842701473747	not a TF
CRBN	-2.67604927305986	6.06723271951611	FALSE	0.01758	not a TF	0.02786	3.0366120997426	2.82555442689148	5.86216652663408	not a TF
CRCP	-4.76662174663088	-1.99669340844051	FALSE	0.02494	not a TF	0.19098	1.93138289951137	2.25363365925176	4.18501655876314	not a TF
CREB1	0.952919654539215	2.00675542294056	FALSE	0.03173	other TF	0.08813	2.40927342183081	1.87162801181991	4.28090143365072	other TF
CREB3	-1.7016983432187	6.87830218732803	FALSE	0.03617	other TF	0.18288	1.94239082552486	2.06705926697038	4.00945009249524	other TF
CREB3L1	-0.405350929103996	2.54768165944162	FALSE	0.30953	other TF	0.31623	1.43065998505629	1.46735682496203	2.89801681001832	n.s.
CREB3L2	1.64336853875379	-3.99870466827116	FALSE	0.01474	other TF	0.03919	2.63328119222912	2.3751552766632	5.00843646889231	other TF
CREB3L4	-3.0253699245853	0.327308190542091	FALSE	0.0172	other TF	0.0645	2.11821823034839	2.79076174166811	4.9089799720165	other TF
CREB5	-1.78569761366804	3.94043019871476	FALSE	0.08389	other TF	0.14426	1.88171475997843	2.02529224905586	3.90700700903429	n.s.
CREBBP	0.0424960501016031	2.12306260721314	FALSE	0.04697	not a TF	0.12934	2.15809494872501	1.81201721482338	3.97011216354839	not a TF
CREBL2	2.40523978092076	1.8508204897513	FALSE	0.01224	other TF	0.06296	2.75902007545208	2.88746957812296	5.64648965357505	other TF
CREBZF	1.82400868353475	2.7678509297088	FALSE	0.18503	other TF	0.1925	1.62827357116798	1.75860996919576	3.38688354036373	n.s.
CREG1	0.658381592169837	3.5816125486694	FALSE	0.04142	not a TF	0.0498	2.36521323213248	2.06990355783049	4.43511678996296	not a TF
CRELD1	0.670848001401249	4.46755745972559	FALSE	0.09087	not a TF	0.17836	1.7473545223702	1.79888625184554	3.54624077421574	n.s.
CRELD2	-4.92454224004762	-1.17930522248804	FALSE	0.04371	not a TF	0.0542	2.27602698533907	2.08949577780053	4.3655227631396	not a TF
CREM	-5.63799063160494	1.14442985944265	FALSE	0.0518	other TF	0.14029	2.08658170650329	2.0892067001687	4.17578840667199	n.s.
CRIPT	2.57762886509596	-5.96702928184536	FALSE	0.0757	not a TF	0.17621	2.0687220196361	2.01994115644568	4.08866317608178	n.s.
CRK	1.99453712172869	-4.43339128956597	FALSE	0.06456	not a TF	0.08154	2.30870602144698	2.04281118120943	4.3515172026564	n.s.
CRKL	2.17468750004402	4.56331583327977	FALSE	0.10922	not a TF	0.16905	1.91008534169972	2.05132018083112	3.96140552253084	n.s.
CRLF3	-1.9998863511938	7.78780212307223	FALSE	0.01079	not a TF	0.09653	2.4470620056241	2.31502375625763	4.76208576188174	not a TF
CRLS1	-1.2612876616868	-5.32687634366151	FALSE	0.01622	not a TF	0.04534	2.8952304040194	2.24618585202179	5.14141625604119	not a TF
CRNKL1	2.57905722217206	-2.32290570851956	FALSE	0.23177	not a TF	0.26081	1.44526865576697	1.71933897428602	3.164607630053	n.s.
CRTAP	-5.17140987220431	-1.95248592615567	FALSE	0.05154	not a TF	0.2442	1.77617056618171	1.86614227771293	3.64231284389464	n.s.
CRTC2	-0.368595849440241	6.23050556449172	FALSE	0.01367	not a TF	0.0943	2.35294715418688	2.45883390224184	4.81178105642872	not a TF
CRTC3	-3.18062604266726	-3.56811772692247	FALSE	0.00254	not a TF	0.08604	2.66430909669711	3.23343750133471	5.89774659803182	not a TF
CRX	3.56074797654403	-3.21012548980959	FALSE	0.14046	other TF	0.26154	1.68170274271418	1.72928669978289	3.41098944249707	n.s.
CRY1	-2.83246346911532	-4.3147487165932	FALSE	0.02237	not a TF	0.02888	2.66379620918206	3.01736662988104	5.6811628390631	not a TF
CRY2	3.40988485527271	1.37546723611435	FALSE	0.00877	not a TF	0.14089	2.27458391210931	2.73871995620033	5.01330386830965	not a TF
CRYAB	0.791447627363776	6.0036394854906	FALSE	0.01745	not a TF	0.079	2.50307100057686	2.6786147540495	5.18168575462636	not a TF
CRYBG1	0.407655429677546	-0.274084943619775	FALSE	0.30856	not a TF	0.37739	1.39400304268033	1.47449256063055	2.86849560331088	n.s.
CRYM	6.1756046136992	2.03317379987759	FALSE	0.08829	not a TF	0.19405	1.58217876378568	1.91592525254567	3.49810401633135	n.s.
CRYZ	2.35297211806218	-3.88940843101801	FALSE	0.32022	not a TF	0.32122	1.38257957742197	1.46913463408984	2.8517142115118	n.s.
CRYZL1	-0.248175401656314	-3.95776607308891	FALSE	0.00867	not a TF	0.09518	2.79031325818511	2.05616281068851	4.84647606887362	not a TF
CS	2.34876066088012	-2.7682554149783	FALSE	0.06941	not a TF	0.25886	1.64136035670115	2.00724962462586	3.64860998132701	n.s.
CSAD	-2.27184162547331	6.42891848633461	FALSE	0.12381	not a TF	0.12747	1.87223258798553	2.01501445806795	3.88724704605348	n.s.
CSAG1	-3.16106813788746	-3.52839086480112	FALSE	0.02417	not a TF	0.03084	2.62590526077201	2.3910806311347	5.0169858919067	not a TF
CSDE1	2.00836420667912	5.49887922073962	FALSE	0.16497	not a TF	0.24474	1.62295496064363	1.7540184786173	3.37697343926093	n.s.
CSE1L	-3.23619100001192	6.96395633509503	FALSE	0.00281	not a TF	0.01742	4.38351118782951	3.68957507527786	8.07308626310736	not a TF
CSH2	-0.205339799767603	-0.943575680871806	FALSE	0.27423	not a TF	0.29999	1.54418228177836	1.54157229375897	3.08575457553733	n.s.
CSK	1.50098858209892	-7.06920084058328	FALSE	0.04532	not a TF	0.1589	2.14441360033264	2.20172213571662	4.34613573604925	not a TF
CSKMT	-1.46048533411825	-1.19082390953649	FALSE	0.29055	not a TF	0.30125	1.51266212098552	1.57598591186165	3.08864803284717	n.s.
CSMD1	-1.1849877644143	-3.61406435006831	FALSE	0.265	not a TF	0.39853	1.42253554529262	1.48463966180634	2.90717520709896	n.s.
CSNK1A1	-3.18633071855181	3.33510194707339	FALSE	0.11298	not a TF	0.1294	2.05075344413069	1.9443887317601	3.99514217589079	n.s.
CSNK1D	5.82173530696855	-0.205756468709558	FALSE	0.06394	not a TF	0.232	1.91441722029393	1.80748357765346	3.72190079794739	n.s.
CSNK1E	-2.33833847225983	-6.07896904421409	FALSE	0.03259	not a TF	0.0722	2.59597871750717	2.31891988969891	4.91489860720609	not a TF
CSNK1G1	-2.16134615540042	-0.721674400156301	FALSE	0.19237	not a TF	0.30899	1.5591203734859	1.54738027056293	3.10650064404884	n.s.
CSNK1G2	3.66282598151277	-1.16415350702053	FALSE	0.03569	not a TF	0.27073	1.7631367489499	2.14176347005719	3.90490021900709	not a TF
CSNK1G3	-4.30317144206107	-2.4231251624082	FALSE	0.01465	not a TF	0.02593	3.35734002616426	3.25656043021911	6.61390045638337	not a TF
CSNK2A1	5.21332452216032	-0.582862026996836	FALSE	0.05192	not a TF	0.24294	2.09633714272907	1.82124306105572	3.91758020378479	n.s.
CSNK2A2	-2.10384933760879	3.58275851372561	FALSE	0.08363	not a TF	0.14794	2.12982222118488	1.95925053800803	4.0890727591929	n.s.
CSNK2B	2.0064888879037	5.45642902598509	FALSE	0.00288	not a TF	0.06758	2.79938354585823	2.92830769965525	5.72769124551348	not a TF
CSPP1	-2.60011275999095	1.86491539639007	FALSE	0.2575	not a TF	0.29747	1.53409303092824	1.53429547313677	3.06838850406501	n.s.
CSRNP1	-2.22214776461851	5.87152083853171	FALSE	0.0083	other TF	0.20782	2.52624046957447	2.34378189335229	4.87002236292676	other TF
CSRNP2	-1.77647507810747	3.53332987134656	FALSE	0.19112	other TF	0.21865	1.56577992879289	1.63421970124268	3.19999963003557	n.s.
CSRNP3	-4.7761033212424	-2.37170927356233	FALSE	0.01457	other TF	0.02074	2.85478073057872	2.37773411168471	5.23251484226343	other TF
CSRP1	0.929085617725356	-4.50977024612071	FALSE	0.05283	not a TF	0.12151	2.17015955164275	2.05407457996285	4.2242341316056	n.s.
CST3	-5.69141939538699	-1.28205458698731	FALSE	0.00333	not a TF	0.09411	2.52210456188394	2.91438195726456	5.43648651914849	not a TF
CSTB	0.0506246545964539	-3.41297852963447	FALSE	0.01492	not a TF	0.01577	3.47629548572975	2.6188848104808	6.09518029621055	not a TF
CSTF1	-5.11325430301137	-2.97248086102821	FALSE	0.0388	not a TF	0.20675	1.7998054250972	2.07405222061545	3.87385764571266	not a TF
CSTF2	-1.9616003839712	-2.88483769876863	FALSE	0.15166	not a TF	0.28284	1.62718954213737	1.72090714844572	3.34809669058309	n.s.
CSTF2T	-3.49205675288146	-5.90039358921425	FALSE	0.00577	not a TF	0.12935	2.73104246677801	2.55059107216624	5.28163353894424	not a TF
CSTF3	-0.969623723260858	6.61626574422775	FALSE	0.07932	not a TF	0.18266	1.74140086700741	1.79266554338748	3.53406641039489	n.s.
CT45A5	-3.76364636432822	-3.13670226547754	FALSE	0.00399	not a TF	0.00478	3.39290382634854	3.90451548937153	7.29741931572007	not a TF
CTAG2	3.60581779842768	-5.44073243849392	FALSE	0.02099	not a TF	0.03924	2.56201397588082	2.45569452157747	5.01770849745829	not a TF
CTBP1	-3.28147928344767	-5.26122539900976	FALSE	0.06255	not a TF	0.08154	2.06536052288476	2.03246905586207	4.09782957874683	n.s.
CTBP2	3.45603306030647	-1.92140781568763	FALSE	0.02483	not a TF	0.14953	2.60337712712483	2.02943958228826	4.6328167094131	not a TF
CTBS	0.362426187284913	6.27438742271409	FALSE	0.01426	not a TF	0.27157	2.15092694875738	2.28096863919111	4.43189558794849	not a TF
CTCF	-3.92203256123818	0.988714244276671	FALSE	0.02037	ZFP	0.17399	2.29983823044598	1.84877322220936	4.14861145265534	ZFP
CTCFL	1.89270753855106	0.0992273347943027	FALSE	0.2226	ZFP	0.28875	1.68781929241816	1.54774480054238	3.23556409296054	n.s.
CTDNEP1	1.87078230639378	-4.83772256112856	FALSE	0.054	not a TF	0.11827	2.05483195714041	1.83440990817804	3.88924186531845	n.s.
CTDP1	1.77336423195324	6.84775327019041	FALSE	0.08688	not a TF	0.1842	1.94971504999264	2.06429959174237	4.01401464173501	n.s.
CTDSP1	4.65294060974273	3.01967703902591	FALSE	0.22293	not a TF	0.25059	1.54822886235871	1.75129252994814	3.29952139230684	n.s.
CTDSP2	4.38466387389754	0.764011140234886	FALSE	0.20146	not a TF	0.26888	1.53662273456731	1.48103909462316	3.01766182919047	n.s.
CTDSPL	-0.481479842083518	1.15070356792511	FALSE	0.30229	not a TF	0.41512	1.45882975227371	1.44639899890672	2.90522875118043	n.s.
CTDSPL2	-3.89215384615432	-4.35298268448144	FALSE	0.09134	not a TF	0.1402	1.75853690318976	1.84734352360035	3.60588042679011	n.s.
CTH	-6.07205959311928	-0.278382699658177	FALSE	0.07709	not a TF	0.12944	1.76818427176294	1.86316317145485	3.63134744321779	n.s.
CTNNAL1	4.86076966362035	-1.03216771198963	FALSE	0.01406	not a TF	0.09345	2.16488365988219	2.74056719791836	4.90545085780055	not a TF
CTNNBIP1	-0.377899029263607	-2.17764179072216	FALSE	0.209	not a TF	0.31348	1.53120517673362	1.58351584452493	3.11472102125855	n.s.
CTNNBL1	1.88471509094814	5.54328162459499	FALSE	0.06608	not a TF	0.06739	2.30531805350561	2.0169307142222	4.3222487677278	n.s.
CTNND1	2.40510458625459	7.17807390038612	FALSE	0.15174	not a TF	0.17062	1.69536452455663	1.86328558954145	3.55865011409808	n.s.
CTPS2	-2.40159154744457	6.87176516340564	FALSE	0.00683	not a TF	0.00711	2.77006119849069	3.24831719646144	6.01837839495213	not a TF
CTR9	0.324243570518699	8.6766168685137	FALSE	0.02034	not a TF	0.04807	2.6137963177686	2.80083155704709	5.41462787481569	not a TF
CTSA	3.06493907311126	1.47878783007342	FALSE	0.00726	not a TF	0.09788	2.31553093105203	2.80114261537257	5.11667354642461	not a TF
CTSB	-2.08746545038384	5.81889786201843	FALSE	0.02249	not a TF	0.06003	2.63265692696853	2.50788866866306	5.14054559563159	not a TF
CTSC	-1.78622358150716	1.56045657860004	FALSE	0.18793	not a TF	0.19202	1.67539002826012	1.79702406697799	3.47241409523811	n.s.
CTSD	-0.662239727725192	5.58113147717395	FALSE	0.00751	not a TF	0.02273	3.58344574398712	2.98777136147361	6.57121710546074	not a TF
CTSF	6.20770823585687	0.847677925386968	FALSE	0.03248	not a TF	0.17622	2.07377431563412	1.96208971522631	4.03586403086043	not a TF
CTSH	-0.289246585181047	5.91555280239104	FALSE	0.08401	not a TF	0.13308	1.8334721811971	1.94314846383551	3.77662064503261	n.s.
CTSL	1.04281877438687	-6.49091661203489	FALSE	0.01578	not a TF	0.0182	2.80169079915121	3.73514362763014	6.53683442678135	not a TF
CTSS	-1.35669888236547	7.50286640997176	FALSE	0.03188	not a TF	0.25415	1.92676398504865	2.00167444768556	3.92843843273421	not a TF
CTSV	3.92663490048264	2.06381321371463	FALSE	0.03838	not a TF	0.07434	2.20831061258568	2.55342399963619	4.76173461222187	not a TF
CTSZ	2.06324649142979	-6.79608804237356	FALSE	0.06451	not a TF	0.22627	1.79091962610626	1.80437752883485	3.59529715494111	n.s.
CTTN	-0.221453671245514	-6.4294179055247	FALSE	0.03794	not a TF	0.06312	2.65316340965023	2.35537353011628	5.00853693976651	not a TF
CTU1	4.69904458822435	-0.222177554433063	FALSE	0.06955	not a TF	0.19263	1.79564501282268	2.21387148679237	4.00951649961505	n.s.
CTU2	-2.63539264765718	-4.25166147058291	FALSE	0.07103	not a TF	0.07203	2.50241944560315	2.3732640644419	4.87568351004505	n.s.
CTXN1	3.14817459854069	1.12946089868814	FALSE	0.05031	not a TF	0.16956	1.68823176053593	1.99267102544724	3.68090278598317	n.s.
CUEDC2	5.90062191121925	2.14415478794447	FALSE	0.07935	not a TF	0.13948	1.8205535820137	1.95428805419632	3.77484163621002	n.s.
CUL1	-2.65534762252754	6.79382923203006	FALSE	0.00021	not a TF	0.00105	5.60861243910845	5.38630478166245	10.9949172207709	not a TF
CUL2	-1.2545332294426	-0.448578856291396	FALSE	0.32229	not a TF	0.38538	1.30112437555759	1.42825963982869	2.72938401538628	n.s.
CUL3	3.0192150914226	-5.97612394670135	FALSE	0.02883	not a TF	0.12588	2.24244500813088	2.35454091574935	4.59698592388023	not a TF
CUL4A	3.22383564770017	-6.17131686875849	FALSE	0.1303	not a TF	0.18188	1.87544515916598	1.98011356256851	3.85555872173449	n.s.
CUL4B	-3.44361047384363	-0.272915690866503	FALSE	0.1467	not a TF	0.23253	1.58303714482129	1.86744536492507	3.45048250974635	n.s.
CUL5	-1.63702813318927	-1.0782607501493	FALSE	0.25397	not a TF	0.3057	1.52373164533676	1.57747080971987	3.10120245505663	n.s.
CUL7	0.798578523108083	-1.9887236561533	FALSE	0.25232	not a TF	0.34962	1.31924063977384	1.39309556003448	2.71233619980832	n.s.
CUTA	1.05485082423875	-1.92154927507716	FALSE	0.04194	not a TF	0.30316	1.7581677856054	2.02382642220478	3.78199420781018	not a TF
CUTC	0.0548924752980541	-7.0354198734444	FALSE	0.07769	not a TF	0.24228	1.71779076180758	1.75180105181793	3.46959181362552	n.s.
CUX1	0.154503821485825	4.2414551198588	FALSE	0.05458	other TF	0.16552	2.05763234381619	2.06188152939963	4.11951387321582	n.s.
CUX2	3.26236493454222	2.84655199319761	FALSE	0.0751	other TF	0.12721	2.216177442997	1.99115201872452	4.20732946172152	n.s.
CWC15	-3.24822973841954	6.98428547041719	FALSE	0.01892	not a TF	0.02735	2.52909825427409	2.8783305705283	5.40742882480239	not a TF
CWC25	-3.21974849358308	0.222122001965523	FALSE	0.02601	not a TF	0.1981	2.26673452080879	2.02899488736812	4.29572940817691	not a TF
CWC27	-6.0609807470275	-0.20535773442378	FALSE	0.00905	not a TF	0.03118	2.64025111294501	2.73167868638444	5.37192979932945	not a TF
CWF19L1	-2.84763428278872	-4.20060311502445	FALSE	0.06625	not a TF	0.08416	2.27101149078869	2.27101110474418	4.54202259553287	n.s.
CWF19L2	-1.79373915404556	5.99465788877327	FALSE	0.03541	not a TF	0.20672	1.96811680610633	1.99855711085279	3.96667391695912	not a TF
CXCL2	-1.59002535395651	-1.24080692054913	FALSE	0.27023	not a TF	0.27971	1.51613245470857	1.59260713484678	3.10873958955535	n.s.
CXCL3	-2.0712497085009	-3.1557386258556	FALSE	0.21113	not a TF	0.26474	1.52201926933429	1.68103263339837	3.20305190273266	n.s.
CXorf38	4.64362784965258	1.01751244320243	FALSE	0.02534	not a TF	0.04481	2.20113401099923	2.39859712106241	4.59973113206165	not a TF
CXorf40A	0.240788069958839	5.35797570708425	FALSE	0.15007	not a TF	0.26874	1.52829733633336	1.57666343370258	3.10496077003595	n.s.
CXorf40B	-3.20789459982455	-1.57437858087716	FALSE	0.12185	not a TF	0.29888	1.6179654362874	1.73332894733808	3.35129438362549	n.s.
CXorf56	0.511129240005846	-1.80114044898136	FALSE	0.10898	not a TF	0.18566	1.65280193956989	2.01029413970074	3.66309607927064	n.s.
CXXC1	-2.32188780780731	7.30991290495213	FALSE	2e-05	other TF	0.00891	5.67343709822874	5.57661916453544	11.2500562627642	other TF
CXXC4	3.15105787066117	-3.37585406099642	FALSE	0.15542	other TF	0.19902	1.82167277799129	1.6745519603667	3.49622473835799	n.s.
CXXC5	3.26042707848466	-4.03340633983936	FALSE	0.09759	other TF	0.14004	1.77693249088028	2.08988285076326	3.86681534164354	n.s.
CYB561	1.49507071656902	-2.27324872044185	FALSE	0.34389	not a TF	0.46108	1.38590628584125	1.38607930515474	2.771985590996	n.s.
CYB561A3	1.8874626205511	-3.97816654416938	FALSE	0.09415	not a TF	0.27468	1.7790349251792	1.6719056065403	3.4509405317195	n.s.
CYB561D2	-2.99906136437641	-6.55134998932737	FALSE	0.00966	not a TF	0.17719	2.46830263182132	2.3199323009359	4.78823493275722	not a TF
CYB5A	-3.06029525658413	-6.69806734375597	FALSE	0.00399	not a TF	0.06391	2.9378406955212	2.88141589528239	5.8192565908036	not a TF
CYB5B	-4.4150345598071	1.89272167287014	FALSE	0.02009	not a TF	0.1349	2.34835187855849	1.93795585142908	4.28630772998757	not a TF
CYB5D2	-1.38356218841207	-0.768476252617323	FALSE	0.25166	not a TF	0.32009	1.44035899543896	1.58433667519661	3.02469567063558	n.s.
CYB5R1	5.95230976791591	0.318340729689024	FALSE	0.07031	not a TF	0.07727	2.52497606878345	2.17707564019211	4.70205170897556	n.s.
CYB5R2	6.64988843738894	0.962428209937644	FALSE	0.05049	not a TF	0.07049	1.98132666002287	2.11522049184493	4.0965471518678	n.s.
CYB5R3	3.46765202705501	-3.63440382921963	FALSE	0.12423	not a TF	0.26388	1.76829449093169	1.81268926295723	3.58098375388892	n.s.
CYB5R4	-0.259945476316624	-5.56115983940542	FALSE	0.0628	not a TF	0.07285	1.98342246387713	2.08314017784369	4.06656264172082	n.s.
CYB5RL	0.845173608659923	7.06751779039067	FALSE	0.05065	not a TF	0.07368	2.39229993807582	2.79939444890075	5.19169438697657	n.s.
CYBA	4.7132349885213	2.03986491637986	FALSE	0.00779	not a TF	0.049	3.08815683198175	2.60662956382308	5.69478639580482	not a TF
CYBC1	-3.28263681191629	-4.92650189624122	FALSE	0.08189	not a TF	0.0904	2.17049701260718	2.04399814770217	4.21449516030936	n.s.
CYBRD1	-6.34541481988372	-1.71945036629443	FALSE	0.0021	not a TF	0.1159	2.61211230187159	3.62317840234604	6.23529070421763	not a TF
CYC1	-2.61477126960447	2.77598789212221	FALSE	0.10399	not a TF	0.15791	1.76402395827883	1.84525657134623	3.60928052962506	n.s.
CYCS	5.01316131034818	-3.77434597553506	FALSE	0.00118	not a TF	0.01862	3.80469828556643	2.89038036544905	6.69507865101548	not a TF
CYFIP1	-0.329945420759288	5.96424026729582	FALSE	0.03457	not a TF	0.07205	2.21620654032768	2.28703254428029	4.50323908460797	not a TF
CYHR1	-2.53792047951208	-5.92970497913231	FALSE	0.01856	not a TF	0.0383	3.11113129976698	2.72360315282675	5.83473445259373	not a TF
CYP20A1	2.07298765420803	3.98543986038637	FALSE	0.08137	not a TF	0.26297	1.74678584027109	1.74162436401877	3.48841020428986	n.s.
CYP2A13	4.68659592850824	3.05772601645744	FALSE	0.07416	not a TF	0.0864	2.02429130181096	2.08545022622615	4.1097415280371	n.s.
CYP2R1	2.66358706520256	-0.280303408166382	FALSE	0.15376	not a TF	0.26446	1.63596527237193	1.64759162680454	3.28355689917647	n.s.
CYP3A5	-1.10088635397309	6.50661030026986	FALSE	0.01449	not a TF	0.07232	2.59334401467888	2.51653150771776	5.10987552239664	not a TF
CYP4F11	1.73534305697536	-4.46318199078173	FALSE	0.11632	not a TF	0.14663	1.93042056076179	1.74254291689884	3.67296347766063	n.s.
CYP51A1	-1.33251540140686	2.76529560035126	FALSE	0.12763	not a TF	0.1585	1.93463411482535	1.67484489267158	3.60947900749692	n.s.
CYREN	-1.49289362182334	4.48933687222201	FALSE	0.10092	not a TF	0.1773	1.82272525528848	1.87321008603579	3.69593534132427	n.s.
CYS1	-2.43464326049826	0.627035459513602	FALSE	0.10771	not a TF	0.18887	1.89683455535361	1.78874145865461	3.68557601400821	n.s.
CYSTM1	3.08078317930876	-6.22193724389883	FALSE	0.03636	not a TF	0.04029	2.56688501142458	2.49340164164387	5.06028665306844	not a TF
CYTH1	-3.63000095572559	4.43948927999526	FALSE	0.04193	not a TF	0.09238	2.18230309392492	2.37999093001471	4.56229402393962	not a TF
CYTH2	4.43336073265557	-3.41656019758799	FALSE	0.0579	not a TF	0.08248	2.5258697520815	2.27392615599262	4.79979590807412	n.s.
CYTH3	-0.748273172879876	-1.7755880142246	FALSE	0.02125	not a TF	0.26423	2.369386163828	1.70981678752539	4.07920295135339	not a TF
CZIB	0.827569862004885	-1.99038485037072	FALSE	0.07029	not a TF	0.31275	1.60573537912215	1.90986770764736	3.51560308676951	n.s.
D2HGDH	-0.195682505038795	-2.7306605002806	FALSE	0.17521	not a TF	0.22823	1.57814646719735	1.92228897850911	3.50043544570647	n.s.
DAAM1	3.70209463118292	3.24852289739493	FALSE	0.13606	not a TF	0.15762	1.93048277435962	2.05694805898898	3.98743083334861	n.s.
DAB2	-0.567497354343752	4.71171840283291	FALSE	0.10574	not a TF	0.12507	1.90809805041721	1.73315689333247	3.64125494374967	n.s.
DACH1	5.12097008067567	-1.32898861671389	FALSE	0.1923	other TF	0.19704	1.52885159390637	1.84304111381837	3.37189270772474	n.s.
DAD1	-0.788835166142955	8.3954394957014	FALSE	1e-05	not a TF	0.00536	5.83278373768008	5.32803299673928	11.1608167344194	not a TF
DAG1	1.46752722558446	7.87943757981671	FALSE	0.03204	not a TF	0.05586	2.53626107999805	2.88747988065525	5.4237409606533	not a TF
DALRD3	-4.53517853622949	-2.63494509038799	FALSE	0.02428	not a TF	0.11109	2.18062267899852	2.49538006775363	4.67600274675215	not a TF
DAP	2.47928719477666	-1.83815960716216	FALSE	0.05346	not a TF	0.06288	2.57621523650369	2.18949473786722	4.76570997437091	n.s.
DAP3	3.13253722459275	1.01879832985786	FALSE	0.02711	not a TF	0.09883	2.6055399772121	2.13453224754757	4.74007222475968	not a TF
DAPK1	3.12235187215568	0.117544939436408	FALSE	0.00243	not a TF	0.05568	2.63430276647124	3.15322587607673	5.78752864254797	not a TF
DAPK3	3.01781282594161	6.56953522753585	FALSE	0.07289	not a TF	0.08296	1.95465686773817	1.90484393556386	3.85950080330203	n.s.
DARS	-0.0976125366688469	8.93781653805916	FALSE	4e-05	not a TF	0.00544	3.82621903149857	4.79951819691693	8.6257372284155	not a TF
DARS2	-3.26541102559642	2.99575994397747	FALSE	0.19172	not a TF	0.25747	1.56094965725421	1.46737553545696	3.02832519271117	n.s.
DAXX	1.40038894178512	-0.644268715936422	FALSE	0.42087	not a TF	0.42251	1.41239979294193	1.41486610770862	2.82726590065055	n.s.
DAZAP1	-0.612039439378919	5.20899567514761	FALSE	0.00932	not a TF	0.03598	3.33171775402784	2.8367129688322	6.16843072286004	not a TF
DAZAP2	-2.78955756213188	3.60963732002348	FALSE	0.15229	not a TF	0.24792	1.53135915230098	1.71602323748112	3.2473823897821	n.s.
DBF4	-6.41005803046543	-1.49310864133482	FALSE	0.00213	not a TF	0.01203	3.63359974998178	4.24508496920189	7.87868471918367	not a TF
DBF4B	-6.03504115983987	-2.64896490041429	FALSE	0.0101	not a TF	0.0379	2.691030784681	2.72542430282616	5.41645508750716	not a TF
DBI	2.13717199108046	-3.75838809787272	FALSE	0.06413	not a TF	0.10503	2.09412821989234	1.84265440052892	3.93678262042126	n.s.
DBN1	0.27835920538594	-4.71036569115023	FALSE	0.00399	not a TF	0.01356	3.31416234484944	2.60368815356786	5.9178504984173	not a TF
DBNDD2	-0.216765195217804	2.50234615332262	FALSE	0.14277	not a TF	0.16576	1.9632302002432	1.83771192629151	3.80094212653471	n.s.
DBNL	-3.97749749551907	-4.74983620391005	FALSE	0.12625	not a TF	0.16742	1.69551936875262	1.78144668135426	3.47696605010688	n.s.
DBP	-0.20082959030952	-5.41188099778025	FALSE	0.13629	other TF	0.14886	1.69262392209385	2.11199419430511	3.80461811639896	n.s.
DBR1	-0.166432252828982	8.90051710237576	FALSE	1e-05	not a TF	0.00014	6.12412123117352	5.28200996718977	11.4061311983633	not a TF
DBT	0.864890166474745	3.60901868349447	FALSE	0.18155	not a TF	0.32122	1.52202327182489	1.54411367738227	3.06613694920717	n.s.
DBX1	-1.00185741346626	1.74997129243755	FALSE	0.16994	other TF	0.2607	1.69107421404087	1.5059721656752	3.19704637971607	n.s.
DBX2	2.23377392772317	4.34125347233822	FALSE	0.13812	other TF	0.21627	1.75856092419353	1.88317307900105	3.64173400319458	n.s.
DCAF1	1.16839349970901	-5.41297139198091	FALSE	0.12444	not a TF	0.17008	1.74843037088221	1.79996702051674	3.54839739139895	n.s.
DCAF10	-2.52655284861352	7.49085708895073	FALSE	0.00684	not a TF	0.06037	2.75305482236686	2.49527040908448	5.24832523145134	not a TF
DCAF11	-2.6657173918435	2.80482426266116	FALSE	0.02382	not a TF	0.09234	2.6831594362424	2.18246702287491	4.86562645911731	not a TF
DCAF12	-3.50932849702748	-0.500825175844287	FALSE	0.05808	not a TF	0.08759	2.17183681993327	2.01570135962801	4.18753817956128	n.s.
DCAF13	0.092976483613609	8.73826981550678	FALSE	0.09914	not a TF	0.10307	1.80299789970948	1.98457386420196	3.78757176391144	n.s.
DCAF15	-1.00017921639395	-5.65903592963283	FALSE	0.03225	not a TF	0.16425	2.34771651176751	2.15989486450384	4.50761137627136	not a TF
DCAF16	0.404120167815577	-7.03056740542573	FALSE	9e-04	not a TF	0.01491	3.67171534982519	3.49269493361637	7.16441028344156	not a TF
DCAF17	3.47147985240158	-2.01275922334273	FALSE	0.09828	not a TF	0.13154	1.77505918137582	2.22650843316502	4.00156761454083	n.s.
DCAF4	0.981345589158743	1.51048102318235	FALSE	0.07985	not a TF	0.12508	2.31427951356267	1.9245649600036	4.23884447356626	n.s.
DCAF4L2	1.07986070607926	-5.84753352801002	FALSE	0.12769	not a TF	0.13439	2.15939285889642	2.02572588151416	4.18511874041057	n.s.
DCAF5	4.73060501370413	-0.162545840509925	FALSE	0.00538	not a TF	0.02083	3.81617265961986	3.08028312418174	6.8964557838016	not a TF
DCAF6	2.97676432069524	-1.84162417352307	FALSE	0.14005	not a TF	0.28676	1.62638741395388	1.6714089352494	3.29779634920328	n.s.
DCAF7	2.32231261714871	-0.144228275185861	FALSE	0.04129	not a TF	0.1214	1.85644338670692	2.42127242192702	4.27771580863394	not a TF
DCAF8	3.62081699522129	-3.36888041783119	FALSE	0.12012	not a TF	0.30203	1.6372394939681	1.728889116198	3.36612861016609	n.s.
DCAKD	1.55153894127524	1.55221842969848	FALSE	0.0718	not a TF	0.10705	2.17505837770029	2.01068337151948	4.18574174921978	n.s.
DCBLD2	-4.46661663602414	-4.44034713753146	FALSE	0.07342	not a TF	0.11592	1.84080077482323	1.89583220264595	3.73663297746918	n.s.
DCK	-1.47603271157468	-1.87199096047655	FALSE	0.14277	not a TF	0.23564	1.71130379799075	1.62472111185227	3.33602490984302	n.s.
DCLRE1A	2.03262981057861	1.16575038086489	FALSE	0.04181	not a TF	0.1535	1.96286553248619	2.12064258902909	4.08350812151529	not a TF
DCLRE1B	-3.26888561134711	-1.50711539291452	FALSE	0.09052	not a TF	0.21797	1.80135057597469	1.84665707177897	3.64800764775366	n.s.
DCLRE1C	6.17871949415484	1.35179020657964	FALSE	0.15212	not a TF	0.24703	1.46346023922172	1.67686846592278	3.1403287051445	n.s.
DCP1A	2.4874897379497	-6.65154217672735	FALSE	0.00768	not a TF	0.03273	2.92134447308062	2.9069698427101	5.82831431579072	not a TF
DCP2	1.05948187866971	-3.12431706599809	FALSE	0.19114	not a TF	0.39551	1.56191070602849	1.49353129103629	3.05544199706477	n.s.
DCPS	-2.66127583175316	6.35136352216656	FALSE	0.00335	not a TF	0.03275	3.26572772154998	2.89166608688288	6.15739380843286	not a TF
DCTD	4.01637005667989	-1.0713104032003	FALSE	0.0334	not a TF	0.12445	2.63889114532901	2.07778075698871	4.71667190231772	not a TF
DCTN1	1.429553257814	5.2103990027701	FALSE	0.07683	not a TF	0.08368	2.11041367822663	2.24556428709811	4.35597796532474	n.s.
DCTN2	-6.32644299470638	-1.72061507285635	FALSE	0.00333	not a TF	0.03498	2.77794467706819	3.48269376348543	6.26063844055362	not a TF
DCTN3	-4.3240546442646	1.59469977774564	FALSE	0.00076	not a TF	0.04997	2.52719635878941	3.77092656940729	6.2981229281967	not a TF
DCTN4	0.652730336848791	8.88382334925169	FALSE	6e-05	not a TF	0.01849	2.86524210860141	4.74144206185257	7.60668417045398	not a TF
DCTN5	-3.48926914698538	5.34268206464669	FALSE	0.021	not a TF	0.07789	3.00161468499077	2.87712316241234	5.87873784740311	not a TF
DCTN6	2.6106992759568	3.7441890637099	FALSE	0.23383	not a TF	0.28826	1.44374734838592	1.52607648571228	2.9698238340982	n.s.
DCTPP1	-0.122029763143476	-3.25661585821482	FALSE	0.18166	not a TF	0.31032	1.64251689296859	1.59596579176689	3.23848268473548	n.s.
DCUN1D1	-4.79673085080946	-2.56871614194943	FALSE	0.03768	not a TF	0.16079	1.88949531743994	2.08437709368074	3.97387241112068	not a TF
DCUN1D2	-6.35276554296441	-0.881117428067967	FALSE	0.00884	not a TF	0.20298	2.11952540528606	2.48344220069677	4.60296760598284	not a TF
DCUN1D4	-3.12413959516309	2.48343221704619	FALSE	0.14032	not a TF	0.16429	1.65566349641963	1.75500845101996	3.41067194743959	n.s.
DCUN1D5	-2.73746923204276	-2.12312839660362	FALSE	0.203	not a TF	0.21618	1.60568578135983	1.5862708056909	3.19195658705073	n.s.
DDA1	1.90559350502829	-5.88902938026683	FALSE	0.03504	not a TF	0.07195	2.32873613479142	2.39147678824944	4.72021292304086	not a TF
DDAH2	3.51864079519867	0.130144724472761	FALSE	0.07536	not a TF	0.15049	1.80817835831715	1.81895073797716	3.62712909629431	n.s.
DDB1	1.10433862991324	-6.18345821293043	FALSE	0.00874	not a TF	0.10926	2.47368914945857	2.55368080778602	5.02736995724458	not a TF
DDB2	2.65945788470226	6.87761392435165	FALSE	0.07265	not a TF	0.09917	1.84947072943986	1.84968035268165	3.69915108212151	n.s.
DDHD1	1.29839623421779	0.0984727793219605	FALSE	0.12095	not a TF	0.32345	1.72543078245327	1.50388731145034	3.22931809390361	n.s.
DDHD2	4.15239679739597	-3.00987180984284	FALSE	0.11249	not a TF	0.14301	1.89543431505194	1.72295540582067	3.6183897208726	n.s.
DDI2	4.09171213475717	0.775686261031239	FALSE	0.03979	not a TF	0.16271	1.96949063298221	2.07897583956285	4.04846647254505	not a TF
DDIT3	0.21181897716483	-1.71138500859639	FALSE	0.09289	other TF	0.31917	1.61864134852591	1.80907091789004	3.42771226641595	n.s.
DDIT4	-2.99549837345461	-0.93178792597933	FALSE	0.20169	not a TF	0.20298	1.71531100233452	1.57685607723991	3.29216707957442	n.s.
DDN	-0.656128208481431	-1.90712445285301	FALSE	0.25159	not a TF	0.26982	1.52580284354546	1.73146578128354	3.25726862482899	n.s.
DDOST	-0.76506652952632	8.03242174174058	FALSE	0.00027	not a TF	0.01842	3.28535835980057	3.91856224984588	7.20392060964646	not a TF
DDR1	1.56023944302351	-5.58475674265713	FALSE	0.07129	not a TF	0.0826	2.60511819009612	2.41963670115223	5.02475489124834	n.s.
DDRGK1	6.42447330143216	1.81708359909018	FALSE	0.0782	not a TF	0.08943	2.11382636134708	2.18821212905515	4.30203849040223	n.s.
DDT	-1.04739103090072	-1.55634047250886	FALSE	0.09272	not a TF	0.275	1.85944481205968	1.57536730008319	3.43481211214287	n.s.
DDX1	-3.86663245947955	-5.01408056643068	FALSE	0.03356	not a TF	0.06246	2.21834720292579	2.40620790018001	4.6245551031058	not a TF
DDX10	-2.99793515724542	4.44257815419368	FALSE	0.07205	not a TF	0.19654	2.11888821096109	2.01671977409758	4.13560798505867	n.s.
DDX11	5.83161744798114	-0.154078243373501	FALSE	0.1181	not a TF	0.26086	1.71185315005067	1.68242844605181	3.39428159610247	n.s.
DDX17	2.97312056183263	3.39856640944799	FALSE	0.01036	not a TF	0.01436	3.26794993461239	2.64575351723313	5.91370345184551	not a TF
DDX18	6.3782034097092	1.78650181058088	FALSE	0.05471	not a TF	0.07101	2.68900511765763	2.29060155235664	4.97960667001427	n.s.
DDX19A	1.56969600348794	4.54535919296678	FALSE	0.03622	not a TF	0.23347	1.99545759354133	1.97834719006885	3.97380478361018	not a TF
DDX19B	-0.0131962023136886	-2.0256190154609	FALSE	0.10185	not a TF	0.27491	1.72032501315006	1.8243779077319	3.54470292088196	n.s.
DDX20	-0.0182376488316929	8.94708428756011	FALSE	1e-05	not a TF	0.00406	4.87156872028882	5.58398463566316	10.455553355952	not a TF
DDX21	2.77115335897155	6.9433452262629	FALSE	0.00664	not a TF	0.00916	3.0996355934087	2.84362066167232	5.94325625508102	not a TF
DDX23	-0.980331108500143	5.66353815316117	FALSE	0.05623	not a TF	0.06335	1.89419401856641	2.15767431446929	4.0518683330357	n.s.
DDX24	-1.4955592211129	0.122679868700473	FALSE	0.08141	not a TF	0.19828	2.04491877852251	1.67930059644611	3.72421937496862	n.s.
DDX28	-3.03067630934	3.17166989915237	FALSE	0.04407	not a TF	0.04813	2.20878646177641	2.29789596030564	4.50668242208205	not a TF
DDX31	3.94740516429803	-3.99475185137781	FALSE	0.12923	not a TF	0.25005	1.68095734221612	1.6050978539947	3.28605519621083	n.s.
DDX39A	4.97792845951144	-3.45153242800753	FALSE	0.06072	not a TF	0.06857	2.54486862369062	2.49520400493318	5.0400726286238	n.s.
DDX39B	1.79315199972496	7.85452772961666	FALSE	0.00052	not a TF	0.00273	3.94468099019093	3.81976017347174	7.76444116366267	not a TF
DDX3X	-4.79711139037507	-1.48665858048921	FALSE	0.10376	not a TF	0.30851	1.56371925041685	1.67613308119564	3.23985233161248	n.s.
DDX41	-6.401811387885	-1.47218477535909	FALSE	0.01067	not a TF	0.01515	2.97861191704563	3.0628945376668	6.04150645471243	not a TF
DDX42	-6.39895955489103	-1.43765581029231	FALSE	0.06148	not a TF	0.11213	2.04844266657778	2.42083210471726	4.46927477129504	n.s.
DDX46	-1.55373943758401	6.021196532751	FALSE	0.00502	not a TF	0.06557	2.85639073262924	2.59417617462522	5.45056690725447	not a TF
DDX47	4.16707757085867	3.28613159447669	FALSE	0.03703	not a TF	0.09261	2.34609645209296	2.13996905653107	4.48606550862404	not a TF
DDX49	-2.74963246702063	-6.84520356840551	FALSE	0.0484	not a TF	0.08752	1.89625830126864	2.3506676054019	4.24692590667055	not a TF
DDX5	2.38922775003654	1.94159668847279	FALSE	0.01617	not a TF	0.03325	2.65186474942298	3.30976984369626	5.96163459311924	not a TF
DDX50	-4.43977289854977	-0.961158153479459	FALSE	0.08358	not a TF	0.13568	1.88952736607598	2.20189412984005	4.09142149591603	n.s.
DDX51	1.92021746639567	-3.78439203083594	FALSE	0.0188	not a TF	0.06239	2.48411434138684	2.28253714142181	4.76665148280865	not a TF
DDX52	0.0077811453282831	4.36015877925242	FALSE	0.06985	not a TF	0.08574	2.10540726924636	1.91950457434897	4.02491184359533	n.s.
DDX54	2.25560876508608	2.93539022935421	FALSE	0.21854	not a TF	0.32982	1.49458547327549	1.56919736302457	3.06378283630006	n.s.
DDX55	5.13025968481298	2.17950580136965	FALSE	0.0192	not a TF	0.08334	2.67954595445665	2.18647209398897	4.86601804844562	not a TF
DDX56	-2.22644332411513	6.87577693067118	FALSE	0.02552	not a TF	0.09233	2.20436394317651	2.25460643438283	4.45897037755934	not a TF
DDX59	3.14932688092267	2.90144106601002	FALSE	0.05327	not a TF	0.07055	2.42265203166093	2.0644967531553	4.48714878481623	n.s.
DDX6	0.55781105924021	7.41585027452374	FALSE	0.00359	not a TF	0.03206	2.79642181308781	2.93470469397024	5.73112650705804	not a TF
DEAF1	-2.30212248923635	6.86953465161006	FALSE	0.02597	other TF	0.0984	2.2107377119686	2.13505431200516	4.34579202397376	other TF
DECR1	-1.13203826214094	5.99767007572922	FALSE	0.00595	not a TF	0.02338	3.61571530060773	3.25751110633129	6.87322640693902	not a TF
DECR2	-2.59129227716281	7.25461776655578	FALSE	0.00786	not a TF	0.03051	3.06295590440243	3.04759743583498	6.11055334023742	not a TF
DEDD	-1.70099110839791	-2.2229949407669	FALSE	0.18852	not a TF	0.23531	1.60991149608137	1.83119502274655	3.44110651882793	n.s.
DEDD2	-0.374212680194909	-4.8579902036554	FALSE	0.08825	not a TF	0.17483	1.67642328558038	1.96083517925515	3.63725846483554	n.s.
DEF6	3.30064644389471	-0.295035432595448	FALSE	0.02043	not a TF	0.17055	1.96303117110073	2.54739973817096	4.51043090927169	not a TF
DEF8	-2.72737915672149	-6.49186288098904	FALSE	0.08604	not a TF	0.14707	1.94034664925098	2.14049316769911	4.08083981695009	n.s.
DEGS1	-2.90304330118775	-6.22239859810902	FALSE	0.14989	not a TF	0.21548	1.69786643978395	1.89483795717558	3.59270439695953	n.s.
DEK	1.46380127217598	0.778938614955673	FALSE	0.31386	not a TF	0.33639	1.34950026966314	1.48465639416216	2.8341566638253	n.s.
DELE1	-3.378429329456	-5.97414615810644	FALSE	0.00218	not a TF	0.13812	3.06625104462935	2.62618646666961	5.69243751129897	not a TF
DENND10	-2.59848022240628	0.535814690702908	FALSE	0.01413	not a TF	0.10045	1.96502514596053	2.69048168172544	4.65550682768597	not a TF
DENND1A	5.75503515451998	0.454199791825189	FALSE	0.13575	not a TF	0.31309	1.57207285817488	1.52604364421881	3.09811650239368	n.s.
DENND1B	1.35155876705693	5.49116783752636	FALSE	0.1083	not a TF	0.13653	1.72379469299735	1.87391508044765	3.59770977344501	n.s.
DENND2D	-3.16386734511308	4.63638396629011	FALSE	0.0086	not a TF	0.07762	2.93961304023157	2.93203562154271	5.87164866177427	not a TF
DENND4A	-2.33125777442927	7.2070649516459	FALSE	0.02069	not a TF	0.14319	2.17677858884993	2.1052110130597	4.28198960190963	not a TF
DENND4B	-3.30085831885654	-4.87984398094378	FALSE	0.00479	not a TF	0.01608	3.8064457842396	3.19110371540084	6.99754949964043	not a TF
DENND4C	4.89472450874021	-1.04424818146328	FALSE	0.0047	not a TF	0.01436	3.10127101013029	3.1500095926353	6.25128060276559	not a TF
DENND5A	-4.25573287193637	0.540795688864977	FALSE	0.046	not a TF	0.09632	2.16103434973853	1.87519776906057	4.03623211879911	not a TF
DENR	-0.389648506942046	8.41931086304829	FALSE	1e-05	not a TF	0.00197	5.70102072163629	5.37144825000492	11.0724689716412	not a TF
DEPDC1	-5.40522871226019	1.45801736722728	FALSE	0.04237	not a TF	0.08916	2.35859753956361	2.39683402187984	4.75543156144344	not a TF
DEPDC1B	-3.85692701212016	-3.42389659390833	FALSE	0.05938	not a TF	0.09951	2.2386114031305	2.07493492561706	4.31354632874756	n.s.
DEPDC5	0.0547331918066987	-7.27480657818105	FALSE	0.01312	not a TF	0.12797	2.42006418686311	2.41890221631677	4.83896640317988	not a TF
DEPDC7	-3.18815228313161	5.84091313419708	FALSE	0.01373	not a TF	0.01891	2.98499933861773	2.96405976055834	5.94905909917606	not a TF
DERL1	4.95399216225689	-1.17197002649603	FALSE	0.01224	not a TF	0.01506	2.75278164318485	2.74586853248966	5.49865017567451	not a TF
DERL2	1.45822943243815	7.88721523681254	FALSE	0.06235	not a TF	0.09679	2.14557611084028	2.40003327313213	4.54560938397241	n.s.
DERL3	5.31189028239397	-3.7341087520126	FALSE	0.02225	not a TF	0.18036	2.20579096976729	2.09034086935744	4.29613183912473	not a TF
DES	-2.28129887145261	0.826555743546121	FALSE	0.11698	not a TF	0.14371	1.72879927603992	1.95810805279094	3.68690732883086	n.s.
DESI1	-2.14997895072127	-5.27309147432265	FALSE	0.0034	not a TF	0.02175	3.59734822625632	3.22182986615775	6.81917809241408	not a TF
DESI2	3.30571344488351	-0.813334514722587	FALSE	0.19707	not a TF	0.26278	1.49619592039663	1.62555391877967	3.1217498391763	n.s.
DEXI	3.22605583627161	0.792240317885699	FALSE	0.16729	not a TF	0.33478	1.49206256605529	1.62326447563919	3.11532704169448	n.s.
DFFA	0.773781417516235	7.61742199173147	FALSE	0.01534	not a TF	0.23164	2.04511809692737	2.26042744743256	4.30554554435993	not a TF
DFFB	-1.02521652049617	5.24479784785325	FALSE	0.00276	not a TF	0.01371	2.78769242883269	3.4121159834065	6.19980841223919	not a TF
DGCR6L	1.25475549771587	3.88870126783617	FALSE	0.08023	not a TF	0.23765	1.8262834992704	1.73742508063746	3.56370857990787	n.s.
DGCR8	-0.89963291676269	6.44109869582899	FALSE	0.00482	not a TF	0.01118	3.28996858304983	2.93875209179622	6.22872067484605	not a TF
DGKD	-1.84353237437311	7.51356693367808	FALSE	0.00072	not a TF	0.02434	3.29578492899917	3.70664199194793	7.00242692094711	not a TF
DGKE	0.741404125272393	-5.40478302168443	FALSE	0.00604	not a TF	0.00906	3.53611048787597	3.0199496708979	6.55606015877387	not a TF
DGKH	0.963843030916733	-1.14362283305236	FALSE	0.22877	not a TF	0.39369	1.57668751864681	1.45830201351555	3.03498953216236	n.s.
DGKQ	3.76914332348432	-3.33548794920337	FALSE	0.02078	not a TF	0.08465	2.86256656917249	2.83653625169264	5.69910282086512	not a TF
DGKZ	-3.85611283099815	-2.3711268041313	FALSE	0.14451	not a TF	0.18126	1.76614830063619	1.9153400467345	3.68148834737069	n.s.
DGLUCY	-1.97493093653383	-5.7923323271054	FALSE	0.0039	not a TF	0.01129	3.01209767889108	3.05978924988652	6.07188692877761	not a TF
DGUOK	3.72670045969296	1.84867200911279	FALSE	0.03799	not a TF	0.0958	2.4275686250587	2.43438760947396	4.86195623453266	not a TF
DHCR24	-1.36511479903119	-4.59766365144616	FALSE	0.2099	not a TF	0.23535	1.4492211834345	1.68525955920545	3.13448074263994	n.s.
DHCR7	-6.13948186959248	-0.601404279572648	FALSE	0.04187	not a TF	0.04558	2.17871602703098	2.45101769226643	4.62973371929741	not a TF
DHDDS	-0.076525951584057	8.98886451590457	FALSE	1e-05	not a TF	8e-04	7.66024691955922	5.11856668958971	12.7788136091489	not a TF
DHFR	-1.07944819209035	3.67229242963253	FALSE	0.09608	not a TF	0.17316	1.91491035255359	1.88695154673815	3.80186189929175	n.s.
DHODH	-1.06780383471344	-7.31766156462335	FALSE	1e-05	not a TF	0.00208	5.426708707188	5.55364606963618	10.9803547768242	not a TF
DHPS	-3.32489257396979	-0.288553517850208	FALSE	0.0361	not a TF	0.08073	2.80436020189209	2.0956165136947	4.89997671558679	not a TF
DHRS1	-2.32418584319103	-1.93602217007398	FALSE	0.33299	not a TF	0.35708	1.35977054802586	1.56238769164316	2.92215823966902	n.s.
DHRS11	-1.70219733964706	-3.11769532811053	FALSE	0.0301	not a TF	0.22766	2.31802946091398	1.79433493684177	4.11236439775575	not a TF
DHRS12	-6.04168041722049	-0.715148156255985	FALSE	0.00611	not a TF	0.03595	2.77702217832884	3.01838454685385	5.79540672518269	not a TF
DHRS13	1.60847832811807	1.49271963334406	FALSE	0.01648	not a TF	0.10923	2.58720415105736	1.92278859615601	4.50999274721337	not a TF
DHRS2	-6.01756470702611	-2.53039878223976	FALSE	0.00163	not a TF	0.01817	3.60784124539146	2.73254374616731	6.34038499155877	not a TF
DHRS3	-1.7908101929782	6.79869327194517	FALSE	0.00052	not a TF	0.00356	4.69552205130098	4.30498342680284	9.00050547810382	not a TF
DHRS4	0.569097671301869	5.35777324458551	FALSE	0.22416	not a TF	0.2531	1.45626663666593	1.61293898823529	3.06920562490122	n.s.
DHRS4L2	-3.64905915388983	-5.67845162731367	FALSE	0.05602	not a TF	0.20208	1.82737337437992	1.8715803002837	3.69895367466362	n.s.
DHRS7	-3.91097273125387	-1.13072107604353	FALSE	0.08772	not a TF	0.10769	2.2799487348391	1.88418672030194	4.16413545514105	n.s.
DHRS7B	3.85718973624108	1.78299243385614	FALSE	0.0261	not a TF	0.11432	2.03836749117566	2.3802616938193	4.41862918499496	not a TF
DHRSX	1.46719165466338	7.2524418352725	FALSE	0.00033	not a TF	0.0157	3.42982540623432	3.96165751503765	7.39148292127197	not a TF
DHTKD1	-4.87662676388794	-0.986866231583614	FALSE	0.05002	not a TF	0.07678	2.19411889851762	1.88502587335943	4.07914477187705	n.s.
DHX15	-1.29688636617022	8.37142598715106	FALSE	1e-05	not a TF	4e-05	8.79599274928499	5.4694473289116	14.2654400781966	not a TF
DHX16	0.779178062537782	-4.43115648974348	FALSE	0.00474	not a TF	0.14502	2.07518060603255	2.94039549481084	5.01557610084339	not a TF
DHX30	-0.268075397784101	7.4277905662995	FALSE	0.00068	not a TF	0.01018	3.31333582470897	3.77784042003597	7.09117624474494	not a TF
DHX32	2.16520340763224	6.7518536599199	FALSE	0.06587	not a TF	0.0822	2.30622693101476	2.44344976409675	4.74967669511151	n.s.
DHX33	1.81875525138474	4.85447901714325	FALSE	0.11715	not a TF	0.13565	1.99664267313047	2.0663637421488	4.06300641527926	n.s.
DHX34	3.95549579510398	1.18486130720361	FALSE	0.00834	not a TF	0.02963	3.82825897886222	2.95406633606201	6.78232531492423	not a TF
DHX35	-1.88506009063126	6.4016741236977	FALSE	0.13514	not a TF	0.30207	1.4885123896507	1.6406907508055	3.12920314045619	n.s.
DHX36	3.62970277133084	0.679377329005524	FALSE	0.01662	not a TF	0.03673	3.74795466747544	2.9233773490915	6.67133201656694	not a TF
DHX37	4.16061813869904	-1.13674437457812	FALSE	0.02848	not a TF	0.09343	2.7941613723107	2.23324517443659	5.02740654674729	not a TF
DHX40	-2.00977319592596	-0.488183955092942	FALSE	0.06757	not a TF	0.17102	2.05674462713224	1.71904319936287	3.77578782649511	n.s.
DHX57	5.97213591758237	0.787389208779628	FALSE	0.02957	not a TF	0.0511	3.04875587544919	2.5222160728821	5.57097194833129	not a TF
DHX8	1.41998193425276	-0.552133437542035	FALSE	0.20894	not a TF	0.38521	1.54876020379068	1.41701189934568	2.96577210313636	n.s.
DHX9	-4.71634926363435	-1.85357380090176	FALSE	0.04836	not a TF	0.15701	1.9117677190587	1.99848035599526	3.91024807505395	not a TF
DIABLO	2.98840320258056	0.506578629535263	FALSE	0.03973	not a TF	0.19545	1.86889655858284	2.06700044023975	3.93589699882259	not a TF
DIAPH1	-2.45440264332292	6.96807922717412	FALSE	0.00511	not a TF	0.02752	3.12116298711419	3.18327532833642	6.30443831545061	not a TF
DIAPH3	-1.90912635653068	-1.76548681913067	FALSE	0.14518	not a TF	0.20827	1.77656399837744	1.86909407735266	3.64565807573011	n.s.
DICER1	-1.09046965198593	1.77082728560089	FALSE	0.09622	not a TF	0.13791	2.1914875023835	1.87992700135852	4.07141450374202	n.s.
DIDO1	-0.451662481784926	-0.098913766263318	FALSE	0.19812	not a TF	0.36713	1.61991125494165	1.52512848254699	3.14503973748864	n.s.
DIMT1	-0.361897062773691	1.6477326806564	FALSE	0.07286	not a TF	0.13058	2.1315870681875	1.71716933369159	3.84875640187908	n.s.
DIP2A	3.01116661375215	-5.26010505156298	FALSE	0.00153	not a TF	0.02176	3.33814938497519	3.17196460372898	6.51011398870417	not a TF
DIP2B	3.92163711763743	-1.24462473818185	FALSE	0.1139	not a TF	0.25433	1.56048019496634	1.80167380565157	3.36215400061791	n.s.
DIPK1B	-3.02564946278915	-1.14917581769549	FALSE	0.07918	not a TF	0.12455	2.06589934802008	1.8621258845847	3.92802523260478	n.s.
DIPK2A	-1.01503041375505	5.09182833317405	FALSE	0.02251	not a TF	0.0561	2.26536787135022	2.52898526381691	4.79435313516713	not a TF
DIRAS1	0.292041211245081	4.1587028636228	FALSE	0.16305	not a TF	0.17075	1.79102859074651	1.94995240649199	3.74098099723851	n.s.
DIRAS3	-1.17671812458037	3.60583339100295	FALSE	0.14048	not a TF	0.20706	1.81781572425855	1.7817481195874	3.59956384384596	n.s.
DIS3L	-5.52581742837349	-0.131678092723389	FALSE	0.011	not a TF	0.0462	2.5620814470674	2.71745319443652	5.27953464150391	not a TF
DIS3L2	-1.23697622355254	5.10417338351402	FALSE	0.00609	not a TF	0.01355	2.89551182878605	3.00588271981477	5.90139454860083	not a TF
DIXDC1	-1.42513984844759	0.921277832344979	FALSE	0.34997	not a TF	0.37551	1.34098812369789	1.45651300233241	2.7975011260303	n.s.
DKC1	6.05736989863498	2.08204309435827	FALSE	0.01324	not a TF	0.07434	2.57168281642315	2.15099901017686	4.72268182660001	not a TF
DLC1	2.32749580144066	4.15635098474053	FALSE	0.11436	not a TF	0.2285	1.65855882187873	1.68252317646524	3.34108199834397	n.s.
DLD	-4.35603185502478	1.43955012525004	FALSE	0.00068	not a TF	0.0768	3.76096267240906	2.66662684151253	6.42758951392159	not a TF
DLG1	-4.53824382499268	-1.11035273715774	FALSE	0.04245	not a TF	0.10806	2.17405185173303	2.03180998899967	4.2058618407327	not a TF
DLG5	1.286642324014	5.18266225797173	FALSE	0.00434	not a TF	0.03427	2.89957691493092	2.80175367040599	5.70133058533691	not a TF
DLGAP4	-2.62385766928882	-4.9154335772099	FALSE	0.17265	not a TF	0.18747	1.72130418293756	1.67621248141286	3.39751666435042	n.s.
DLGAP5	-0.0743925033081525	-3.46891527422993	FALSE	0.11396	not a TF	0.15506	1.99490251090165	1.72718305727417	3.72208556817582	n.s.
DLL3	-0.789264699928757	3.53649736747407	FALSE	0.12154	not a TF	0.12545	1.89141702223392	1.72057338693757	3.61199040917148	n.s.
DLX1	-1.8241572949935	1.25206396776832	FALSE	0.14989	other TF	0.23322	1.912822692534	1.65563643497968	3.56845912751368	n.s.
DLX2	1.7544911245176	2.80555483037401	FALSE	0.09781	other TF	0.12478	1.70733524625861	2.04991743827234	3.75725268453095	n.s.
DLX3	4.68635901232762	1.64732067904756	FALSE	0.14877	other TF	0.26234	1.63234783862438	1.6259529605884	3.25830079921279	n.s.
DLX4	-2.48167422356687	6.60181256007947	FALSE	0.0036	other TF	0.13601	2.87298325394783	2.50910954192266	5.38209279587049	other TF
DLX5	-0.545922289112192	5.54181409495776	FALSE	0.03025	other TF	0.04527	2.47219625264882	2.64681546784427	5.11901172049309	other TF
DLX6	-3.17516104618395	-4.25652889021431	FALSE	0.14934	other TF	0.24133	1.63680295597011	1.87673956588912	3.51354252185922	n.s.
DMAC2	1.8394786996492	3.90997038509099	FALSE	0.05266	not a TF	0.24841	1.88968210638348	1.90599455953378	3.79567666591727	n.s.
DMAC2L	-5.65188264244732	1.16312609436585	FALSE	0.02816	not a TF	0.10098	2.32999145017455	2.4322854041548	4.76227685432934	not a TF
DMAP1	4.8472679583784	2.89919870232567	FALSE	0.19511	not a TF	0.23132	1.5205496477452	1.59830345090067	3.11885309864587	n.s.
DMBX1	-0.127574129523423	-4.04277000046809	FALSE	0.04989	other TF	0.1374	2.08210837249728	1.82260245628619	3.90471082878346	other TF
DMC1	-6.00623457859372	-0.885783919455075	FALSE	0.01492	not a TF	0.05201	2.77984637143774	2.94548692497019	5.72533329640792	not a TF
DMD	-4.01685535747896	-3.93817520424256	FALSE	0.10847	not a TF	0.18394	1.69859143251346	2.08470113255955	3.78329256507301	n.s.
DMPK	1.49278413086796	-4.80483347840726	FALSE	0.06856	not a TF	0.13521	1.88112866892359	2.37303041711082	4.2541590860344	n.s.
DMRT1	-4.60019554400776	-3.10752135919987	FALSE	0.11337	other TF	0.1441	1.76405399636864	1.74525759749071	3.50931159385935	n.s.
DMRT2	1.70984282088526	6.43552512540336	FALSE	0.09979	other TF	0.15701	1.81762836744915	1.9347336784632	3.75236204591235	n.s.
DMRT3	-4.31527651445209	0.56153715719563	FALSE	0.00552	other TF	0.0452	3.53691752444446	2.46522298203765	6.00214050648211	other TF
DMRTA1	-4.76317459782973	-1.9190081556511	FALSE	0.04161	other TF	0.30319	1.82038554026074	1.98427776702151	3.80466330728225	other TF
DMRTA2	-3.03870357480388	6.54354419083141	FALSE	0.00564	other TF	0.10419	2.78615674636918	2.69931505641886	5.48547180278804	other TF
DMRTB1	-0.146918418243006	-2.9202842313943	FALSE	0.04889	other TF	0.06855	2.26243281639164	2.0319490408028	4.29438185719444	other TF
DMTN	2.09166949421565	3.99308864505875	FALSE	0.03885	not a TF	0.21776	2.01622396931124	2.05201965564605	4.06824362495729	not a TF
DMWD	3.58232289524638	-2.19950216308443	FALSE	0.0635	not a TF	0.0698	2.60501690481424	2.1392724317209	4.74428933653514	n.s.
DMXL1	2.09015287377348	5.98122219818091	FALSE	0.16454	not a TF	0.18056	1.64361055855501	1.8278868697329	3.47149742828791	n.s.
DMXL2	-0.475510469215564	1.0399062979785	FALSE	0.19488	not a TF	0.19652	1.81042184430837	1.57250529361889	3.38292713792727	n.s.
DNAAF2	2.82106182285605	-4.40442168024041	FALSE	0.17122	not a TF	0.24541	1.72704473032917	1.71067385078381	3.43771858111298	n.s.
DNAAF3	-3.6133150220081	3.6111005458297	FALSE	0.05304	not a TF	0.07717	2.64118685192941	2.55361879468162	5.19480564661102	n.s.
DNAH14	1.63183128751918	6.51151131191136	FALSE	0.037	not a TF	0.09597	2.37458716150311	2.49774834842929	4.87233550993241	not a TF
DNAJA1	-1.22478520773587	5.76059607309186	FALSE	0.0054	not a TF	0.00578	3.63070704684702	3.45611155864921	7.08681860549622	not a TF
DNAJA3	0.0671255436604002	8.42518292301201	FALSE	1e-05	not a TF	0.00146	5.84398204617646	5.26624267192454	11.110224718101	not a TF
DNAJB1	5.33129917055547	1.55332965101318	FALSE	0.11368	not a TF	0.25016	1.56229589078469	1.84566727051495	3.40796316129964	n.s.
DNAJB11	-1.01794521158511	4.25529561919296	FALSE	0.04862	not a TF	0.05084	2.52907851908403	2.37529887956799	4.90437739865201	not a TF
DNAJB12	-0.920326995871913	1.21169554302848	FALSE	0.07234	not a TF	0.13109	2.26655237946288	1.85140779687644	4.11796017633931	n.s.
DNAJB14	-2.27478816651951	1.12411950924602	FALSE	0.06729	not a TF	0.23178	2.11998326026637	1.76045113921869	3.88043439948506	n.s.
DNAJB6	0.692615426896866	-4.53887277239551	FALSE	0.03714	not a TF	0.09614	2.38882005464429	2.30102507805418	4.68984513269846	not a TF
DNAJB9	-4.57167020446277	-2.8987296174999	FALSE	0.01015	not a TF	0.06216	2.7493237432783	3.15897305667022	5.90829679994851	not a TF
DNAJC1	-6.37511562806029	-0.87720001252231	FALSE	0.00041	not a TF	0.08966	2.80739366235089	3.70198599237464	6.50937965472552	not a TF
DNAJC10	-1.49221613053952	-4.62911214915075	FALSE	0.08983	not a TF	0.16734	2.18246917295057	1.94864101459142	4.13111018754199	n.s.
DNAJC11	-0.969134023266506	6.62833308369125	FALSE	0.00517	not a TF	0.06843	2.73517633190311	2.74289302913785	5.47806936104096	not a TF
DNAJC12	-4.00212990257018	1.14669806537989	FALSE	0.06557	not a TF	0.21072	1.84833842043165	1.66648612183076	3.51482454226241	n.s.
DNAJC13	-3.41996231783588	0.458584036888124	FALSE	0.19326	not a TF	0.20734	1.55322372293369	1.54893350216351	3.1021572250972	n.s.
DNAJC14	-4.57350208723677	-2.80127767254503	FALSE	0.07332	not a TF	0.23923	1.81923801499352	1.93794602625773	3.75718404125125	n.s.
DNAJC16	5.06340493680979	-4.32658939343269	FALSE	0.06397	not a TF	0.07272	1.9391078820403	2.14805505614362	4.08716293818392	n.s.
DNAJC19	-0.32991291491746	8.65774878265863	FALSE	1e-05	not a TF	0.00227	7.10092121838767	5.0296722184465	12.1305934368342	not a TF
DNAJC21	4.60512587269821	-4.50927583815098	FALSE	0.08854	not a TF	0.13693	1.81587429132896	1.7317220309672	3.54759632229616	n.s.
DNAJC24	1.10248204834187	-6.14032006051565	FALSE	0.08304	not a TF	0.20337	1.89710800031367	1.97837240090245	3.87548040121612	n.s.
DNAJC25	-1.58242045169091	4.00677161663128	FALSE	0.09776	not a TF	0.11418	1.91165877755971	1.81077661663345	3.72243539419316	n.s.
DNAJC3	-0.107977610274799	3.65338955888638	FALSE	0.00694	not a TF	0.06345	2.95773609264505	2.81881039040619	5.77654648305125	not a TF
DNAJC30	0.809723469318777	4.41227785005726	FALSE	0.13065	not a TF	0.15968	1.66681973367454	1.78517183865459	3.45199157232913	n.s.
DNAJC4	-1.03904095395776	8.4959853767701	FALSE	0.05111	not a TF	0.06391	1.92422274539555	2.03842881632004	3.96265156171558	n.s.
DNAJC5	0.271832672658028	-4.68162021557888	FALSE	0.12274	not a TF	0.17186	1.81254060426223	1.76306048053372	3.57560108479594	n.s.
DNAJC6	4.17027068123759	-5.00854629907806	FALSE	0.06053	not a TF	0.06508	2.16244885436858	2.13767921956754	4.30012807393612	n.s.
DNAJC7	-0.059460963242521	6.99076920578554	FALSE	0.01153	not a TF	0.03767	2.91731691831101	2.98203817336325	5.89935509167426	not a TF
DNAJC8	2.03170882883969	5.04547653366995	FALSE	0.00115	not a TF	0.11771	2.81700872575895	3.3060922438389	6.12310096959785	not a TF
DNAJC9	4.09666173080966	1.2531284167627	FALSE	0.0144	not a TF	0.0931	2.35363158337251	2.62326346615463	4.97689504952714	not a TF
DNAL1	2.40566229332426	0.759676698981815	FALSE	0.21573	not a TF	0.25754	1.5759594453155	1.53454791363976	3.11050735895527	n.s.
DNASE1L1	4.88853153448903	2.03245842515496	FALSE	0.00239	not a TF	0.03331	3.31494864275279	2.7247820493523	6.03973069210509	not a TF
DNASE2	-6.066558367226	-0.0567697265486357	FALSE	0.00694	not a TF	0.04952	3.05603399035284	2.94967539170603	6.00570938205887	not a TF
DNLZ	-3.65068386010561	3.80412941683415	FALSE	0.01708	not a TF	0.07203	3.03442083891704	2.83865251248945	5.87307335140649	not a TF
DNM1	-5.0616250851547	-0.125636181440738	FALSE	0.00815	not a TF	0.0886	2.59063997074256	2.66128680927596	5.25192678001852	not a TF
DNM1L	-2.69545295931814	4.97018947153156	FALSE	0.02683	not a TF	0.20058	2.09496272799853	2.08228070451539	4.17724343251392	not a TF
DNMT1	-2.78065176097854	-4.18040630581987	FALSE	0.00514	other TF	0.02468	4.08302559594381	3.38975274758891	7.47277834353272	other TF
[truncated: 7,327 more rows]

## Sheet: Index_perturbseq_imbalances
Column1	Column2
symbol	gene targeted for silencing by CRISPRi in the K562 perturb-seq of Replogle et al., Cell 2022.
bin	boundaries of the cell cycle phase bin in which imbalance is assessed.
phase	cell cycle phase corresponding to the bin.
count	number of cells bearing the CRISPRi guides specified in symbol found in that cell cycle phase bin.
count_expected_median	median (1e5 trials) expected number of cells found in that cell cycle bin for an unperturbed population of K562 cells.
p_smaller	proportion of times count < count_expected in 1e5 trials
p_greater	proportion of times count > count_expected in 1e5 trials

## Sheet: perturbseq_imbalances
symbol	bin	phase	count	count_expected_median	p_smaller	p_greater
A1BG	[0,1.18)	M/eG1	37	41	0.26004	0.7919
A1BG	[1.18,2.75)	lG1	108	96	0.9246	0.09305
A1BG	[2.75,3.67)	G1/S	59	59	0.5063	0.54997
A1BG	[3.67,5.11)	S	95	113	0.02416	0.98158
A1BG	[5.11,6.28]	G2/M	88	77	0.92927	0.0885
AAAS	[0,1.18)	M/eG1	38	44	0.18779	0.85306
AAAS	[1.18,2.75)	lG1	106	102	0.69332	0.34785
AAAS	[2.75,3.67)	G1/S	62	63	0.46668	0.58768
AAAS	[3.67,5.11)	S	111	120	0.1793	0.84823
AAAS	[5.11,6.28]	G2/M	94	82	0.9434	0.07165
AACS	[0,1.18)	M/eG1	13	19	0.09103	0.94655
AACS	[1.18,2.75)	lG1	45	44	0.62592	0.44265
AACS	[2.75,3.67)	G1/S	22	27	0.1687	0.88029
AACS	[3.67,5.11)	S	59	51	0.91056	0.11878
AACS	[5.11,6.28]	G2/M	37	35	0.69129	0.37775
AAGAB	[0,1.18)	M/eG1	10	11	0.49949	0.62954
AAGAB	[1.18,2.75)	lG1	18	25	0.073	0.95589
AAGAB	[2.75,3.67)	G1/S	16	15	0.64783	0.45875
AAGAB	[3.67,5.11)	S	32	29	0.79179	0.27709
AAGAB	[5.11,6.28]	G2/M	23	20	0.83442	0.23326
AAK1	[0,1.18)	M/eG1	35	26	0.97525	0.03796
AAK1	[1.18,2.75)	lG1	64	60	0.76705	0.28085
AAK1	[2.75,3.67)	G1/S	36	37	0.47564	0.59552
AAK1	[3.67,5.11)	S	57	70	0.03658	0.97377
AAK1	[5.11,6.28]	G2/M	48	48	0.56193	0.50242
AAMDC	[0,1.18)	M/eG1	23	21	0.73023	0.34924
AAMDC	[1.18,2.75)	lG1	57	48	0.92992	0.09377
AAMDC	[2.75,3.67)	G1/S	29	30	0.46995	0.61036
AAMDC	[3.67,5.11)	S	49	57	0.12182	0.90844
AAMDC	[5.11,6.28]	G2/M	37	39	0.42031	0.64913
AAMP	[0,1.18)	M/eG1	17	17	0.58136	0.51994
AAMP	[1.18,2.75)	lG1	40	39	0.61095	0.46123
AAMP	[2.75,3.67)	G1/S	24	24	0.54008	0.54623
AAMP	[3.67,5.11)	S	46	46	0.55221	0.51716
AAMP	[5.11,6.28]	G2/M	30	31	0.45797	0.62034
AAR2	[0,1.18)	M/eG1	11	10	0.70741	0.41229
AAR2	[1.18,2.75)	lG1	26	23	0.79387	0.27963
AAR2	[2.75,3.67)	G1/S	8	14	0.03993	0.98211
AAR2	[3.67,5.11)	S	37	27	0.98913	0.01842
AAR2	[5.11,6.28]	G2/M	11	18	0.02921	0.98511
AARS2	[0,1.18)	M/eG1	31	38	0.11795	0.91435
AARS2	[1.18,2.75)	lG1	105	89	0.97677	0.03023
AARS2	[2.75,3.67)	G1/S	55	55	0.53245	0.52608
AARS2	[3.67,5.11)	S	96	104	0.17874	0.84956
AARS2	[5.11,6.28]	G2/M	71	71	0.52714	0.52637
AARSD1	[0,1.18)	M/eG1	30	39	0.06271	0.95726
AARSD1	[1.18,2.75)	lG1	85	91	0.2456	0.7903
AARSD1	[2.75,3.67)	G1/S	69	56	0.9673	0.04393
AARSD1	[3.67,5.11)	S	101	107	0.26345	0.77304
AARSD1	[5.11,6.28]	G2/M	82	73	0.89668	0.12778
AASDH	[0,1.18)	M/eG1	9	9	0.57048	0.56846
AASDH	[1.18,2.75)	lG1	25	21	0.86178	0.19785
AASDH	[2.75,3.67)	G1/S	13	13	0.56424	0.55595
AASDH	[3.67,5.11)	S	25	25	0.57471	0.52131
AASDH	[5.11,6.28]	G2/M	13	17	0.17871	0.88715
AASDHPPT	[0,1.18)	M/eG1	18	19	0.46605	0.63044
AASDHPPT	[1.18,2.75)	lG1	44	44	0.54071	0.52964
AASDHPPT	[2.75,3.67)	G1/S	25	27	0.36719	0.70919
AASDHPPT	[3.67,5.11)	S	62	52	0.96265	0.05258
AASDHPPT	[5.11,6.28]	G2/M	28	35	0.10381	0.92833
AATF	[0,1.18)	M/eG1	18	19	0.41627	0.67872
AATF	[1.18,2.75)	lG1	71	45	0.99999	4e-05
AATF	[2.75,3.67)	G1/S	17	28	0.01105	0.99405
AATF	[3.67,5.11)	S	50	53	0.33711	0.72092
AATF	[5.11,6.28]	G2/M	26	36	0.03333	0.97932
ABCA7	[0,1.18)	M/eG1	86	76	0.89683	0.12526
ABCA7	[1.18,2.75)	lG1	190	176	0.89499	0.12146
ABCA7	[2.75,3.67)	G1/S	109	109	0.52952	0.51178
ABCA7	[3.67,5.11)	S	184	206	0.03366	0.97245
ABCA7	[5.11,6.28]	G2/M	139	140	0.46341	0.57331
ABCB6	[0,1.18)	M/eG1	25	25	0.53782	0.54639
ABCB6	[1.18,2.75)	lG1	58	58	0.51078	0.54947
ABCB6	[2.75,3.67)	G1/S	34	36	0.38985	0.67974
ABCB6	[3.67,5.11)	S	67	68	0.44321	0.61409
ABCB6	[5.11,6.28]	G2/M	51	47	0.78498	0.26406
ABCB7	[0,1.18)	M/eG1	24	26	0.3749	0.7023
ABCB7	[1.18,2.75)	lG1	79	61	0.99646	0.00526
ABCB7	[2.75,3.67)	G1/S	31	37	0.14226	0.89597
ABCB7	[3.67,5.11)	S	66	71	0.25223	0.79015
ABCB7	[5.11,6.28]	G2/M	44	48	0.26769	0.78216
ABCB8	[0,1.18)	M/eG1	9	9	0.52617	0.61204
ABCB8	[1.18,2.75)	lG1	18	22	0.20443	0.8613
ABCB8	[2.75,3.67)	G1/S	16	13	0.81132	0.27398
ABCB8	[3.67,5.11)	S	31	26	0.91187	0.12897
ABCB8	[5.11,6.28]	G2/M	14	17	0.2161	0.8567
ABCB9	[0,1.18)	M/eG1	52	57	0.26615	0.7786
ABCB9	[1.18,2.75)	lG1	147	132	0.93472	0.07862
ABCB9	[2.75,3.67)	G1/S	89	82	0.82313	0.20911
ABCB9	[3.67,5.11)	S	145	155	0.17569	0.84861
ABCB9	[5.11,6.28]	G2/M	99	105	0.2575	0.77675
ABCC1	[0,1.18)	M/eG1	20	21	0.41599	0.67298
ABCC1	[1.18,2.75)	lG1	53	50	0.71979	0.33713
ABCC1	[2.75,3.67)	G1/S	31	31	0.55603	0.52203
ABCC1	[3.67,5.11)	S	58	59	0.49507	0.56565
ABCC1	[5.11,6.28]	G2/M	39	40	0.47813	0.59253
ABCC10	[0,1.18)	M/eG1	15	14	0.67065	0.43405
ABCC10	[1.18,2.75)	lG1	35	32	0.72714	0.34147
ABCC10	[2.75,3.67)	G1/S	24	20	0.85454	0.2054
ABCC10	[3.67,5.11)	S	40	38	0.67328	0.39774
ABCC10	[5.11,6.28]	G2/M	17	26	0.02696	0.98512
ABCC4	[0,1.18)	M/eG1	15	18	0.25255	0.82327
ABCC4	[1.18,2.75)	lG1	49	42	0.90007	0.13356
ABCC4	[2.75,3.67)	G1/S	34	26	0.95705	0.06367
ABCC4	[3.67,5.11)	S	46	50	0.30411	0.75324
ABCC4	[5.11,6.28]	G2/M	26	34	0.07876	0.94764
ABCC5	[0,1.18)	M/eG1	28	33	0.21447	0.83583
ABCC5	[1.18,2.75)	lG1	76	76	0.52697	0.52632
ABCC5	[2.75,3.67)	G1/S	38	47	0.08437	0.93835
ABCC5	[3.67,5.11)	S	90	89	0.56536	0.48429
ABCC5	[5.11,6.28]	G2/M	74	61	0.9731	0.03642
ABCD3	[0,1.18)	M/eG1	15	22	0.06121	0.96467
ABCD3	[1.18,2.75)	lG1	50	51	0.44589	0.61769
ABCD3	[2.75,3.67)	G1/S	31	32	0.48157	0.5939
ABCD3	[3.67,5.11)	S	66	60	0.82446	0.21601
ABCD3	[5.11,6.28]	G2/M	45	41	0.78068	0.27304
ABCD4	[0,1.18)	M/eG1	17	12	0.92669	0.1197
ABCD4	[1.18,2.75)	lG1	23	29	0.11283	0.92345
ABCD4	[2.75,3.67)	G1/S	13	18	0.1198	0.92722
ABCD4	[3.67,5.11)	S	35	34	0.61427	0.46491
ABCD4	[5.11,6.28]	G2/M	29	23	0.92417	0.11274
ABCE1	[0,1.18)	M/eG1	8	13	0.0918	0.95081
ABCE1	[1.18,2.75)	lG1	52	30	1	1e-05
ABCE1	[2.75,3.67)	G1/S	9	18	0.00801	0.9969
ABCE1	[3.67,5.11)	S	30	35	0.18487	0.86519
ABCE1	[5.11,6.28]	G2/M	21	24	0.3054	0.77344
ABCF1	[0,1.18)	M/eG1	44	52	0.11734	0.90991
ABCF1	[1.18,2.75)	lG1	145	122	0.99255	0.0099
ABCF1	[2.75,3.67)	G1/S	70	75	0.27493	0.76506
ABCF1	[3.67,5.11)	S	143	143	0.5254	0.51468
ABCF1	[5.11,6.28]	G2/M	88	97	0.16238	0.86427
ABCF2	[0,1.18)	M/eG1	19	23	0.20509	0.8547
ABCF2	[1.18,2.75)	lG1	57	54	0.71258	0.34257
ABCF2	[2.75,3.67)	G1/S	37	33	0.78121	0.27586
ABCF2	[3.67,5.11)	S	60	63	0.33755	0.71493
ABCF2	[5.11,6.28]	G2/M	44	43	0.60532	0.46033
ABCF3	[0,1.18)	M/eG1	21	28	0.09627	0.93519
ABCF3	[1.18,2.75)	lG1	77	65	0.96437	0.0482
ABCF3	[2.75,3.67)	G1/S	39	40	0.47679	0.59171
ABCF3	[3.67,5.11)	S	72	76	0.32683	0.72056
ABCF3	[5.11,6.28]	G2/M	51	52	0.49734	0.56274
ABCG1	[0,1.18)	M/eG1	33	31	0.65234	0.41959
ABCG1	[1.18,2.75)	lG1	78	73	0.76857	0.27497
ABCG1	[2.75,3.67)	G1/S	49	45	0.75881	0.29264
ABCG1	[3.67,5.11)	S	87	86	0.58805	0.46224
ABCG1	[5.11,6.28]	G2/M	47	58	0.05414	0.96056
ABHD10	[0,1.18)	M/eG1	7	16	0.00773	0.99708
ABHD10	[1.18,2.75)	lG1	41	37	0.8151	0.23764
ABHD10	[2.75,3.67)	G1/S	30	23	0.95682	0.06698
ABHD10	[3.67,5.11)	S	46	43	0.72758	0.33463
ABHD10	[5.11,6.28]	G2/M	24	29	0.15852	0.8886
ABHD11	[0,1.18)	M/eG1	16	16	0.50154	0.60271
ABHD11	[1.18,2.75)	lG1	43	38	0.82341	0.22783
ABHD11	[2.75,3.67)	G1/S	32	24	0.96949	0.04769
ABHD11	[3.67,5.11)	S	48	45	0.72107	0.33973
ABHD11	[5.11,6.28]	G2/M	16	31	0.00117	0.99946
ABHD12	[0,1.18)	M/eG1	19	25	0.12136	0.91943
ABHD12	[1.18,2.75)	lG1	59	58	0.5986	0.45989
ABHD12	[2.75,3.67)	G1/S	37	36	0.62545	0.44434
ABHD12	[3.67,5.11)	S	72	68	0.74564	0.30257
ABHD12	[5.11,6.28]	G2/M	46	46	0.52148	0.54552
ABHD13	[0,1.18)	M/eG1	7	12	0.07241	0.96512
ABHD13	[1.18,2.75)	lG1	22	28	0.10834	0.92832
ABHD13	[2.75,3.67)	G1/S	19	17	0.71635	0.37594
ABHD13	[3.67,5.11)	S	40	33	0.93995	0.08811
ABHD13	[5.11,6.28]	G2/M	25	22	0.77073	0.30487
ABHD14A	[0,1.18)	M/eG1	24	22	0.67777	0.40427
ABHD14A	[1.18,2.75)	lG1	66	52	0.98732	0.01831
ABHD14A	[2.75,3.67)	G1/S	34	32	0.67053	0.40138
ABHD14A	[3.67,5.11)	S	53	61	0.11809	0.90995
ABHD14A	[5.11,6.28]	G2/M	33	42	0.07545	0.94773
ABHD14B	[0,1.18)	M/eG1	75	86	0.1141	0.90787
ABHD14B	[1.18,2.75)	lG1	210	199	0.81634	0.20526
ABHD14B	[2.75,3.67)	G1/S	125	123	0.58471	0.45329
ABHD14B	[3.67,5.11)	S	234	234	0.52179	0.50993
ABHD14B	[5.11,6.28]	G2/M	158	159	0.47694	0.55772
ABHD16A	[0,1.18)	M/eG1	25	24	0.64512	0.43731
ABHD16A	[1.18,2.75)	lG1	62	55	0.86255	0.17383
ABHD16A	[2.75,3.67)	G1/S	30	34	0.24312	0.8135
ABHD16A	[3.67,5.11)	S	51	65	0.02129	0.98525
ABHD16A	[5.11,6.28]	G2/M	55	44	0.96727	0.04599
ABHD17A	[0,1.18)	M/eG1	29	27	0.71654	0.35612
ABHD17A	[1.18,2.75)	lG1	50	62	0.04217	0.9694
ABHD17A	[2.75,3.67)	G1/S	42	38	0.76457	0.29093
ABHD17A	[3.67,5.11)	S	69	73	0.31967	0.72837
ABHD17A	[5.11,6.28]	G2/M	60	50	0.95456	0.06155
ABHD17B	[0,1.18)	M/eG1	5	6	0.39939	0.75937
ABHD17B	[1.18,2.75)	lG1	11	14	0.18901	0.8856
ABHD17B	[2.75,3.67)	G1/S	10	9	0.72466	0.40387
ABHD17B	[3.67,5.11)	S	22	17	0.94357	0.09521
ABHD17B	[5.11,6.28]	G2/M	10	11	0.38102	0.73912
ABHD2	[0,1.18)	M/eG1	27	24	0.74065	0.33104
ABHD2	[1.18,2.75)	lG1	53	57	0.30452	0.74643
ABHD2	[2.75,3.67)	G1/S	32	35	0.31348	0.74954
ABHD2	[3.67,5.11)	S	69	67	0.65295	0.40098
ABHD2	[5.11,6.28]	G2/M	48	45	0.6947	0.36457
ABHD3	[0,1.18)	M/eG1	4	5	0.36573	0.79917
ABHD3	[1.18,2.75)	lG1	14	12	0.75561	0.35469
ABHD3	[2.75,3.67)	G1/S	9	8	0.76935	0.35867
ABHD3	[3.67,5.11)	S	15	15	0.62144	0.50081
ABHD3	[5.11,6.28]	G2/M	8	10	0.31299	0.80516
ABHD5	[0,1.18)	M/eG1	14	15	0.42431	0.67975
ABHD5	[1.18,2.75)	lG1	35	35	0.50261	0.57498
ABHD5	[2.75,3.67)	G1/S	24	22	0.72533	0.35457
ABHD5	[3.67,5.11)	S	38	42	0.28084	0.77909
ABHD5	[5.11,6.28]	G2/M	32	28	0.80631	0.25469
ABHD6	[0,1.18)	M/eG1	36	32	0.82146	0.23046
ABHD6	[1.18,2.75)	lG1	88	73	0.97801	0.02911
ABHD6	[2.75,3.67)	G1/S	23	45	0.00012	0.99994
ABHD6	[3.67,5.11)	S	88	86	0.6256	0.42286
ABHD6	[5.11,6.28]	G2/M	60	58	0.6172	0.44028
ABHD8	[0,1.18)	M/eG1	21	20	0.59613	0.4964
ABHD8	[1.18,2.75)	lG1	51	48	0.73713	0.31858
ABHD8	[2.75,3.67)	G1/S	38	29	0.95942	0.05973
ABHD8	[3.67,5.11)	S	56	56	0.53478	0.52655
ABHD8	[5.11,6.28]	G2/M	26	38	0.01555	0.99065
ABI1	[0,1.18)	M/eG1	7	9	0.2944	0.82066
ABI1	[1.18,2.75)	lG1	18	21	0.25786	0.81941
ABI1	[2.75,3.67)	G1/S	13	13	0.56103	0.55711
ABI1	[3.67,5.11)	S	27	25	0.74455	0.33583
ABI1	[5.11,6.28]	G2/M	20	17	0.84031	0.23041
ABI2	[0,1.18)	M/eG1	14	19	0.12646	0.9202
ABI2	[1.18,2.75)	lG1	51	44	0.8843	0.15245
ABI2	[2.75,3.67)	G1/S	24	27	0.26778	0.7979
ABI2	[3.67,5.11)	S	47	52	0.22149	0.82443
ABI2	[5.11,6.28]	G2/M	43	35	0.93149	0.0962
ABITRAM	[0,1.18)	M/eG1	28	24	0.82855	0.22945
ABITRAM	[1.18,2.75)	lG1	53	56	0.3554	0.70158
ABITRAM	[2.75,3.67)	G1/S	39	35	0.8178	0.23288
ABITRAM	[3.67,5.11)	S	59	66	0.18445	0.8528
ABITRAM	[5.11,6.28]	G2/M	46	45	0.62638	0.43758
ABL1	[0,1.18)	M/eG1	23	24	0.44636	0.63933
ABL1	[1.18,2.75)	lG1	61	56	0.79527	0.25112
ABL1	[2.75,3.67)	G1/S	40	35	0.85557	0.18967
ABL1	[3.67,5.11)	S	66	66	0.53887	0.51901
ABL1	[5.11,6.28]	G2/M	36	45	0.07908	0.94428
ABL2	[0,1.18)	M/eG1	42	49	0.14999	0.88402
ABL2	[1.18,2.75)	lG1	128	114	0.93517	0.07881
ABL2	[2.75,3.67)	G1/S	71	71	0.54328	0.50852
ABL2	[3.67,5.11)	S	122	134	0.11558	0.90391
ABL2	[5.11,6.28]	G2/M	97	91	0.7673	0.2684
ABO	[0,1.18)	M/eG1	60	59	0.5706	0.4843
ABO	[1.18,2.75)	lG1	142	137	0.69038	0.34532
ABO	[2.75,3.67)	G1/S	83	85	0.43222	0.61312
ABO	[3.67,5.11)	S	152	161	0.20511	0.82035
ABO	[5.11,6.28]	G2/M	116	110	0.76315	0.2697
ABR	[0,1.18)	M/eG1	6	7	0.42748	0.72578
ABR	[1.18,2.75)	lG1	17	16	0.62985	0.47919
ABR	[2.75,3.67)	G1/S	10	10	0.56349	0.57302
ABR	[3.67,5.11)	S	22	19	0.81231	0.26703
ABR	[5.11,6.28]	G2/M	11	13	0.31874	0.78593
ABRACL	[0,1.18)	M/eG1	23	24	0.46445	0.62166
ABRACL	[1.18,2.75)	lG1	58	56	0.67112	0.38561
ABRACL	[2.75,3.67)	G1/S	31	34	0.29742	0.76521
ABRACL	[3.67,5.11)	S	63	65	0.39927	0.65652
ABRACL	[5.11,6.28]	G2/M	49	44	0.80208	0.24635
ABRAXAS1	[0,1.18)	M/eG1	20	25	0.18894	0.86576
ABRAXAS1	[1.18,2.75)	lG1	58	57	0.58372	0.47518
ABRAXAS1	[2.75,3.67)	G1/S	39	35	0.77764	0.2793
ABRAXAS1	[3.67,5.11)	S	67	67	0.52787	0.53026
ABRAXAS1	[5.11,6.28]	G2/M	46	46	0.5606	0.50523
ABRAXAS2	[0,1.18)	M/eG1	18	21	0.25031	0.81891
ABRAXAS2	[1.18,2.75)	lG1	58	50	0.91689	0.1098
ABRAXAS2	[2.75,3.67)	G1/S	39	31	0.94977	0.07194
ABRAXAS2	[3.67,5.11)	S	51	59	0.13315	0.89754
ABRAXAS2	[5.11,6.28]	G2/M	35	40	0.21961	0.8299
ABT1	[0,1.18)	M/eG1	18	22	0.2385	0.82837
ABT1	[1.18,2.75)	lG1	46	50	0.27527	0.77798
ABT1	[2.75,3.67)	G1/S	27	31	0.24833	0.81098
ABT1	[3.67,5.11)	S	70	59	0.96222	0.05233
ABT1	[5.11,6.28]	G2/M	41	40	0.60088	0.46789
AC015871.1	[0,1.18)	M/eG1	23	24	0.42282	0.66032
AC015871.1	[1.18,2.75)	lG1	65	57	0.9037	0.12417
AC015871.1	[2.75,3.67)	G1/S	34	35	0.45315	0.61939
AC015871.1	[3.67,5.11)	S	65	67	0.4283	0.62816
AC015871.1	[5.11,6.28]	G2/M	42	45	0.31708	0.74212
AC118549.1	[0,1.18)	M/eG1	12	17	0.12316	0.92473
AC118549.1	[1.18,2.75)	lG1	38	39	0.44897	0.62377
AC118549.1	[2.75,3.67)	G1/S	23	24	0.43785	0.64871
AC118549.1	[3.67,5.11)	S	53	46	0.90162	0.13054
AC118549.1	[5.11,6.28]	G2/M	32	31	0.59688	0.48174
ACAA1	[0,1.18)	M/eG1	23	27	0.25933	0.80439
ACAA1	[1.18,2.75)	lG1	53	62	0.10712	0.91782
ACAA1	[2.75,3.67)	G1/S	46	38	0.9215	0.10597
ACAA1	[3.67,5.11)	S	69	73	0.33331	0.71584
ACAA1	[5.11,6.28]	G2/M	58	49	0.92354	0.10153
ACAA2	[0,1.18)	M/eG1	25	22	0.79602	0.27111
ACAA2	[1.18,2.75)	lG1	40	51	0.04714	0.96787
ACAA2	[2.75,3.67)	G1/S	34	31	0.72982	0.33769
ACAA2	[3.67,5.11)	S	60	59	0.56717	0.49443
ACAA2	[5.11,6.28]	G2/M	45	40	0.81222	0.23777
ACACA	[0,1.18)	M/eG1	14	18	0.20672	0.86145
ACACA	[1.18,2.75)	lG1	57	41	0.9975	0.0041
ACACA	[2.75,3.67)	G1/S	29	25	0.80372	0.25886
ACACA	[3.67,5.11)	S	39	48	0.06124	0.95731
ACACA	[5.11,6.28]	G2/M	27	33	0.14299	0.89912
ACAD10	[0,1.18)	M/eG1	11	15	0.16127	0.90154
ACAD10	[1.18,2.75)	lG1	45	35	0.977	0.03498
ACAD10	[2.75,3.67)	G1/S	18	22	0.23135	0.83737
ACAD10	[3.67,5.11)	S	39	41	0.38638	0.68347
ACAD10	[5.11,6.28]	G2/M	28	28	0.54922	0.53575
ACAD8	[0,1.18)	M/eG1	27	22	0.87562	0.17301
ACAD8	[1.18,2.75)	lG1	54	52	0.67493	0.38447
ACAD8	[2.75,3.67)	G1/S	29	32	0.32222	0.74353
ACAD8	[3.67,5.11)	S	54	61	0.17082	0.86616
ACAD8	[5.11,6.28]	G2/M	44	41	0.71571	0.34376
ACAD9	[0,1.18)	M/eG1	10	14	0.1574	0.90636
ACAD9	[1.18,2.75)	lG1	35	32	0.7243	0.34606
ACAD9	[2.75,3.67)	G1/S	22	20	0.72232	0.36264
ACAD9	[3.67,5.11)	S	42	38	0.79616	0.26175
ACAD9	[5.11,6.28]	G2/M	22	26	0.22511	0.83665
ACADM	[0,1.18)	M/eG1	15	13	0.71715	0.38412
ACADM	[1.18,2.75)	lG1	36	31	0.84447	0.20796
ACADM	[2.75,3.67)	G1/S	21	19	0.69288	0.39676
ACADM	[3.67,5.11)	S	31	37	0.13883	0.90046
ACADM	[5.11,6.28]	G2/M	24	25	0.44636	0.63919
ACADS	[0,1.18)	M/eG1	15	11	0.91771	0.13515
ACADS	[1.18,2.75)	lG1	25	26	0.49871	0.59211
ACADS	[2.75,3.67)	G1/S	14	16	0.36503	0.73472
ACADS	[3.67,5.11)	S	28	30	0.37332	0.7064
ACADS	[5.11,6.28]	G2/M	21	20	0.61403	0.48146
ACADSB	[0,1.18)	M/eG1	29	23	0.91342	0.12382
ACADSB	[1.18,2.75)	lG1	64	54	0.95274	0.06343
ACADSB	[2.75,3.67)	G1/S	29	33	0.2461	0.81194
ACADSB	[3.67,5.11)	S	50	63	0.02853	0.98054
ACADSB	[5.11,6.28]	G2/M	44	43	0.61381	0.45223
ACADVL	[0,1.18)	M/eG1	21	29	0.07131	0.95351
ACADVL	[1.18,2.75)	lG1	67	67	0.55416	0.50221
ACADVL	[2.75,3.67)	G1/S	44	41	0.71494	0.34259
ACADVL	[3.67,5.11)	S	81	78	0.67613	0.37249
ACADVL	[5.11,6.28]	G2/M	55	53	0.64115	0.4165
ACAP2	[0,1.18)	M/eG1	15	17	0.34224	0.74902
ACAP2	[1.18,2.75)	lG1	36	40	0.27598	0.78377
ACAP2	[2.75,3.67)	G1/S	25	25	0.58524	0.50092
ACAP2	[3.67,5.11)	S	42	47	0.23825	0.81397
ACAP2	[5.11,6.28]	G2/M	42	32	0.98092	0.02965
ACAP3	[0,1.18)	M/eG1	13	19	0.07935	0.95396
ACAP3	[1.18,2.75)	lG1	53	44	0.93672	0.08686
ACAP3	[2.75,3.67)	G1/S	27	27	0.50305	0.57881
ACAP3	[3.67,5.11)	S	42	52	0.05309	0.96349
ACAP3	[5.11,6.28]	G2/M	44	35	0.95131	0.06966
ACAT1	[0,1.18)	M/eG1	19	23	0.23362	0.83076
ACAT1	[1.18,2.75)	lG1	58	53	0.80977	0.23567
ACAT1	[2.75,3.67)	G1/S	30	33	0.34251	0.72619
ACAT1	[3.67,5.11)	S	64	62	0.64075	0.41678
ACAT1	[5.11,6.28]	G2/M	42	42	0.5193	0.54907
ACAT2	[0,1.18)	M/eG1	10	16	0.05653	0.97034
ACAT2	[1.18,2.75)	lG1	43	38	0.85488	0.18923
ACAT2	[2.75,3.67)	G1/S	19	23	0.19161	0.86601
ACAT2	[3.67,5.11)	S	55	44	0.97466	0.03745
ACAT2	[5.11,6.28]	G2/M	25	30	0.17158	0.87744
ACBD3	[0,1.18)	M/eG1	24	25	0.43167	0.64913
ACBD3	[1.18,2.75)	lG1	65	59	0.83971	0.19922
ACBD3	[2.75,3.67)	G1/S	41	36	0.8176	0.23251
ACBD3	[3.67,5.11)	S	64	69	0.25678	0.78771
ACBD3	[5.11,6.28]	G2/M	43	47	0.28686	0.76733
ACBD5	[0,1.18)	M/eG1	22	25	0.27009	0.79762
ACBD5	[1.18,2.75)	lG1	74	59	0.98769	0.01796
ACBD5	[2.75,3.67)	G1/S	31	37	0.18003	0.86432
ACBD5	[3.67,5.11)	S	65	69	0.28972	0.75847
ACBD5	[5.11,6.28]	G2/M	46	47	0.45691	0.60651
ACBD6	[0,1.18)	M/eG1	26	23	0.78686	0.2796
ACBD6	[1.18,2.75)	lG1	51	53	0.39715	0.66271
ACBD6	[2.75,3.67)	G1/S	35	33	0.69096	0.37667
ACBD6	[3.67,5.11)	S	57	62	0.23227	0.81146
ACBD6	[5.11,6.28]	G2/M	45	42	0.69996	0.36086
ACCS	[0,1.18)	M/eG1	9	12	0.24537	0.8464
ACCS	[1.18,2.75)	lG1	18	27	0.02175	0.98804
ACCS	[2.75,3.67)	G1/S	16	17	0.46697	0.63737
ACCS	[3.67,5.11)	S	41	32	0.97334	0.04154
ACCS	[5.11,6.28]	G2/M	26	22	0.86679	0.18963
ACD	[0,1.18)	M/eG1	12	16	0.15146	0.90575
ACD	[1.18,2.75)	lG1	40	38	0.6825	0.3872
ACD	[2.75,3.67)	G1/S	26	23	0.75206	0.32227
ACD	[3.67,5.11)	S	45	45	0.56479	0.50569
ACD	[5.11,6.28]	G2/M	30	30	0.52092	0.56103
ACER3	[0,1.18)	M/eG1	32	33	0.44307	0.62805
ACER3	[1.18,2.75)	lG1	84	77	0.82919	0.20523
ACER3	[2.75,3.67)	G1/S	51	48	0.71907	0.33426
ACER3	[3.67,5.11)	S	81	91	0.12384	0.89905
ACER3	[5.11,6.28]	G2/M	63	62	0.60442	0.45298
ACIN1	[0,1.18)	M/eG1	41	38	0.72737	0.33135
ACIN1	[1.18,2.75)	lG1	117	88	0.99973	0.00042
ACIN1	[2.75,3.67)	G1/S	52	55	0.38317	0.67239
ACIN1	[3.67,5.11)	S	83	104	0.00826	0.99421
ACIN1	[5.11,6.28]	G2/M	62	70	0.14469	0.88427
ACLY	[0,1.18)	M/eG1	10	10	0.62713	0.50341
ACLY	[1.18,2.75)	lG1	30	22	0.97378	0.04338
ACLY	[2.75,3.67)	G1/S	13	14	0.47222	0.64305
ACLY	[3.67,5.11)	S	17	26	0.01795	0.9904
ACLY	[5.11,6.28]	G2/M	20	18	0.75973	0.32716
ACO1	[0,1.18)	M/eG1	10	17	0.04356	0.97737
ACO1	[1.18,2.75)	lG1	44	39	0.8434	0.20358
ACO1	[2.75,3.67)	G1/S	20	24	0.21266	0.84912
ACO1	[3.67,5.11)	S	46	46	0.55287	0.51898
ACO1	[5.11,6.28]	G2/M	37	31	0.89754	0.14047
ACO2	[0,1.18)	M/eG1	16	16	0.50052	0.60248
ACO2	[1.18,2.75)	lG1	48	38	0.96599	0.04976
ACO2	[2.75,3.67)	G1/S	17	24	0.07386	0.9545
ACO2	[3.67,5.11)	S	39	45	0.15527	0.88406
ACO2	[5.11,6.28]	G2/M	35	31	0.82906	0.22552
ACOT12	[0,1.18)	M/eG1	44	45	0.46168	0.6005
ACOT12	[1.18,2.75)	lG1	95	105	0.14371	0.88073
ACOT12	[2.75,3.67)	G1/S	64	65	0.48045	0.57318
ACOT12	[3.67,5.11)	S	129	123	0.7561	0.27909
ACOT12	[5.11,6.28]	G2/M	90	84	0.79664	0.23884
ACOT13	[0,1.18)	M/eG1	13	16	0.2819	0.80462
ACOT13	[1.18,2.75)	lG1	37	36	0.58038	0.496
ACOT13	[2.75,3.67)	G1/S	24	23	0.67337	0.41206
ACOT13	[3.67,5.11)	S	35	43	0.08675	0.93992
ACOT13	[5.11,6.28]	G2/M	38	29	0.96972	0.04638
ACOT7	[0,1.18)	M/eG1	32	37	0.20475	0.84282
ACOT7	[1.18,2.75)	lG1	85	87	0.44878	0.59818
ACOT7	[2.75,3.67)	G1/S	39	53	0.01598	0.98953
ACOT7	[3.67,5.11)	S	114	101	0.93635	0.07942
ACOT7	[5.11,6.28]	G2/M	78	69	0.89553	0.13067
ACOT8	[0,1.18)	M/eG1	9	13	0.16541	0.90303
ACOT8	[1.18,2.75)	lG1	36	30	0.92575	0.10679
ACOT8	[2.75,3.67)	G1/S	23	18	0.90526	0.14286
ACOT8	[3.67,5.11)	S	29	35	0.14656	0.89688
ACOT8	[5.11,6.28]	G2/M	22	24	0.40745	0.68057
ACOT9	[0,1.18)	M/eG1	23	26	0.27553	0.7923
ACOT9	[1.18,2.75)	lG1	73	61	0.9611	0.0532
ACOT9	[2.75,3.67)	G1/S	41	38	0.73607	0.32393
ACOT9	[3.67,5.11)	S	66	72	0.21973	0.81933
ACOT9	[5.11,6.28]	G2/M	44	49	0.23713	0.80928
ACOX1	[0,1.18)	M/eG1	15	19	0.19478	0.86898
ACOX1	[1.18,2.75)	lG1	55	44	0.97223	0.04063
ACOX1	[2.75,3.67)	G1/S	29	27	0.67505	0.39936
ACOX1	[3.67,5.11)	S	57	52	0.82159	0.22445
ACOX1	[5.11,6.28]	G2/M	22	35	0.00584	0.99679
ACP2	[0,1.18)	M/eG1	4	6	0.25058	0.87436
ACP2	[1.18,2.75)	lG1	17	14	0.84797	0.2328
ACP2	[2.75,3.67)	G1/S	6	9	0.20432	0.89023
ACP2	[3.67,5.11)	S	16	17	0.49355	0.62193
ACP2	[5.11,6.28]	G2/M	14	11	0.85546	0.22907
ACP5	[0,1.18)	M/eG1	31	39	0.10193	0.9267
ACP5	[1.18,2.75)	lG1	99	90	0.86947	0.15798
ACP5	[2.75,3.67)	G1/S	58	56	0.65622	0.39803
ACP5	[3.67,5.11)	S	115	106	0.86557	0.16049
ACP5	[5.11,6.28]	G2/M	60	72	0.06255	0.95207
ACSF3	[0,1.18)	M/eG1	11	9	0.75626	0.35506
ACSF3	[1.18,2.75)	lG1	21	22	0.4473	0.6471
ACSF3	[2.75,3.67)	G1/S	18	14	0.91665	0.13415
ACSF3	[3.67,5.11)	S	27	26	0.64671	0.44237
ACSF3	[5.11,6.28]	G2/M	12	18	0.07897	0.95594
ACSL1	[0,1.18)	M/eG1	32	43	0.03383	0.97756
ACSL1	[1.18,2.75)	lG1	99	101	0.43749	0.60665
ACSL1	[2.75,3.67)	G1/S	65	62	0.66595	0.3857
ACSL1	[3.67,5.11)	S	117	118	0.46133	0.58149
ACSL1	[5.11,6.28]	G2/M	93	80	0.94282	0.07256
ACSL3	[0,1.18)	M/eG1	5	14	0.00379	0.99888
ACSL3	[1.18,2.75)	lG1	38	32	0.89473	0.14631
ACSL3	[2.75,3.67)	G1/S	20	20	0.5592	0.53804
ACSL3	[3.67,5.11)	S	41	38	0.75714	0.30436
ACSL3	[5.11,6.28]	G2/M	26	26	0.57001	0.51705
ACSL4	[0,1.18)	M/eG1	9	10	0.4541	0.67782
ACSL4	[1.18,2.75)	lG1	22	23	0.44983	0.64312
ACSL4	[2.75,3.67)	G1/S	13	14	0.41865	0.69092
ACSL4	[3.67,5.11)	S	28	27	0.62778	0.46091
ACSL4	[5.11,6.28]	G2/M	21	18	0.78702	0.29264
ACSM3	[0,1.18)	M/eG1	8	8	0.58875	0.55964
ACSM3	[1.18,2.75)	lG1	21	19	0.77974	0.30344
ACSM3	[2.75,3.67)	G1/S	8	11	0.16435	0.90754
ACSM3	[3.67,5.11)	S	20	22	0.36864	0.72369
ACSM3	[5.11,6.28]	G2/M	18	15	0.85167	0.22125
ACSS2	[0,1.18)	M/eG1	10	14	0.14972	0.91199
ACSS2	[1.18,2.75)	lG1	47	33	0.99777	0.00394
ACSS2	[2.75,3.67)	G1/S	16	20	0.18165	0.87788
ACSS2	[3.67,5.11)	S	35	38	0.28612	0.77803
ACSS2	[5.11,6.28]	G2/M	24	26	0.36068	0.71949
ACTB	[0,1.18)	M/eG1	35	39	0.28715	0.76958
ACTB	[1.18,2.75)	lG1	98	90	0.84232	0.1878
ACTB	[2.75,3.67)	G1/S	50	56	0.21932	0.82189
ACTB	[3.67,5.11)	S	107	106	0.57716	0.4685
ACTB	[5.11,6.28]	G2/M	73	72	0.58089	0.47127
ACTL6A	[0,1.18)	M/eG1	2	7	0.03243	0.99275
ACTL6A	[1.18,2.75)	lG1	11	15	0.12396	0.92909
ACTL6A	[2.75,3.67)	G1/S	13	9	0.91239	0.15178
ACTL6A	[3.67,5.11)	S	24	18	0.96014	0.0683
ACTL6A	[5.11,6.28]	G2/M	12	12	0.53718	0.588
ACTN1	[0,1.18)	M/eG1	31	29	0.67501	0.39644
ACTN1	[1.18,2.75)	lG1	71	68	0.69832	0.35094
ACTN1	[2.75,3.67)	G1/S	49	42	0.89296	0.13997
ACTN1	[3.67,5.11)	S	67	80	0.05046	0.96234
ACTN1	[5.11,6.28]	G2/M	55	54	0.58262	0.47684
ACTN4	[0,1.18)	M/eG1	34	33	0.63372	0.43579
ACTN4	[1.18,2.75)	lG1	89	76	0.96475	0.0474
ACTN4	[2.75,3.67)	G1/S	41	47	0.19647	0.84663
ACTN4	[3.67,5.11)	S	90	89	0.57966	0.46963
ACTN4	[5.11,6.28]	G2/M	51	60	0.09506	0.92821
ACTR10	[0,1.18)	M/eG1	22	10	0.99983	0.00077
ACTR10	[1.18,2.75)	lG1	25	25	0.58719	0.50412
ACTR10	[2.75,3.67)	G1/S	7	15	0.01076	0.99581
ACTR10	[3.67,5.11)	S	15	29	0.00088	0.99966
ACTR10	[5.11,6.28]	G2/M	30	20	0.99513	0.00901
ACTR1A	[0,1.18)	M/eG1	38	48	0.06255	0.95427
ACTR1A	[1.18,2.75)	lG1	104	112	0.2029	0.82664
ACTR1A	[2.75,3.67)	G1/S	76	69	0.82405	0.21144
ACTR1A	[3.67,5.11)	S	144	132	0.90781	0.10986
ACTR1A	[5.11,6.28]	G2/M	89	89	0.50282	0.54345
ACTR1B	[0,1.18)	M/eG1	68	55	0.96555	0.04588
ACTR1B	[1.18,2.75)	lG1	124	128	0.34336	0.69471
ACTR1B	[2.75,3.67)	G1/S	92	79	0.94068	0.07427
ACTR1B	[3.67,5.11)	S	136	151	0.08216	0.93153
ACTR1B	[5.11,6.28]	G2/M	97	103	0.28763	0.74839
ACTR2	[0,1.18)	M/eG1	64	53	0.9427	0.07472
ACTR2	[1.18,2.75)	lG1	146	124	0.98966	0.01333
ACTR2	[2.75,3.67)	G1/S	63	76	0.049	0.96316
ACTR2	[3.67,5.11)	S	139	145	0.28455	0.74739
ACTR2	[5.11,6.28]	G2/M	86	99	0.08123	0.93595
ACTR3	[0,1.18)	M/eG1	30	28	0.69822	0.37279
ACTR3	[1.18,2.75)	lG1	65	65	0.54072	0.51615
ACTR3	[2.75,3.67)	G1/S	41	40	0.59887	0.46801
ACTR3	[3.67,5.11)	S	75	76	0.46787	0.58595
ACTR3	[5.11,6.28]	G2/M	50	52	0.42403	0.63544
ACTR3B	[0,1.18)	M/eG1	14	12	0.73126	0.37327
ACTR3B	[1.18,2.75)	lG1	29	29	0.54291	0.54207
ACTR3B	[2.75,3.67)	G1/S	21	18	0.81703	0.2558
ACTR3B	[3.67,5.11)	S	27	34	0.08633	0.94336
ACTR3B	[5.11,6.28]	G2/M	26	23	0.77719	0.29507
ACTR3C	[0,1.18)	M/eG1	11	13	0.3338	0.76841
ACTR3C	[1.18,2.75)	lG1	26	30	0.21139	0.84569
ACTR3C	[2.75,3.67)	G1/S	14	19	0.14035	0.9119
ACTR3C	[3.67,5.11)	S	46	36	0.98308	0.0262
ACTR3C	[5.11,6.28]	G2/M	25	24	0.62333	0.46493
ACTR5	[0,1.18)	M/eG1	3	5	0.20078	0.9163
ACTR5	[1.18,2.75)	lG1	17	12	0.94842	0.09276
ACTR5	[2.75,3.67)	G1/S	5	8	0.19811	0.90122
ACTR5	[3.67,5.11)	S	16	15	0.73025	0.37979
ACTR5	[5.11,6.28]	G2/M	9	10	0.45358	0.68406
ACTR6	[0,1.18)	M/eG1	13	20	0.06161	0.96481
ACTR6	[1.18,2.75)	lG1	55	46	0.94852	0.07179
ACTR6	[2.75,3.67)	G1/S	22	28	0.11433	0.92234
ACTR6	[3.67,5.11)	S	54	54	0.55761	0.50605
ACTR6	[5.11,6.28]	G2/M	40	36	0.77085	0.28593
ACTR8	[0,1.18)	M/eG1	42	44	0.42716	0.63468
ACTR8	[1.18,2.75)	lG1	81	101	0.00992	0.99294
ACTR8	[2.75,3.67)	G1/S	58	63	0.28205	0.76217
ACTR8	[3.67,5.11)	S	150	119	0.99952	7e-04
ACTR8	[5.11,6.28]	G2/M	77	81	0.33483	0.71012
ACVR1B	[0,1.18)	M/eG1	24	23	0.65861	0.42365
ACVR1B	[1.18,2.75)	lG1	46	53	0.16097	0.87498
ACVR1B	[2.75,3.67)	G1/S	36	32	0.77445	0.28492
ACVR1B	[3.67,5.11)	S	57	62	0.25894	0.78818
ACVR1B	[5.11,6.28]	G2/M	49	42	0.8961	0.13623
ACVR2B	[0,1.18)	M/eG1	12	12	0.53535	0.58477
ACVR2B	[1.18,2.75)	lG1	37	29	0.97045	0.04626
ACVR2B	[2.75,3.67)	G1/S	15	18	0.29188	0.79363
ACVR2B	[3.67,5.11)	S	23	33	0.01712	0.99042
ACVR2B	[5.11,6.28]	G2/M	28	23	0.90563	0.13738
ACY1	[0,1.18)	M/eG1	10	7	0.87526	0.2128
ACY1	[1.18,2.75)	lG1	12	17	0.0851	0.95364
ACY1	[2.75,3.67)	G1/S	6	11	0.07086	0.96849
ACY1	[3.67,5.11)	S	29	20	0.98957	0.01927
ACY1	[5.11,6.28]	G2/M	13	14	0.4634	0.65421
ACYP1	[0,1.18)	M/eG1	25	25	0.52891	0.55499
ACYP1	[1.18,2.75)	lG1	54	59	0.2665	0.78111
ACYP1	[2.75,3.67)	G1/S	44	36	0.92736	0.09945
ACYP1	[3.67,5.11)	S	62	69	0.18194	0.85334
ACYP1	[5.11,6.28]	G2/M	51	47	0.78099	0.26982
ACYP2	[0,1.18)	M/eG1	6	9	0.1799	0.90537
ACYP2	[1.18,2.75)	lG1	26	21	0.90726	0.13756
ACYP2	[2.75,3.67)	G1/S	13	13	0.56318	0.55506
ACYP2	[3.67,5.11)	S	28	25	0.81328	0.25652
ACYP2	[5.11,6.28]	G2/M	12	17	0.11492	0.93279
ADA	[0,1.18)	M/eG1	17	18	0.4095	0.6839
ADA	[1.18,2.75)	lG1	52	43	0.94988	0.07044
ADA	[2.75,3.67)	G1/S	25	27	0.41444	0.66613
ADA	[3.67,5.11)	S	46	50	0.25605	0.79551
ADA	[5.11,6.28]	G2/M	33	34	0.44371	0.63094
ADAL	[0,1.18)	M/eG1	16	13	0.86521	0.20418
ADAL	[1.18,2.75)	lG1	27	30	0.33439	0.74105
ADAL	[2.75,3.67)	G1/S	21	18	0.79514	0.28207
ADAL	[3.67,5.11)	S	27	35	0.07077	0.95364
ADAL	[5.11,6.28]	G2/M	28	24	0.86838	0.18483
ADAM10	[0,1.18)	M/eG1	7	9	0.31124	0.80939
ADAM10	[1.18,2.75)	lG1	40	21	1	1e-05
ADAM10	[2.75,3.67)	G1/S	7	13	0.04322	0.98098
ADAM10	[3.67,5.11)	S	13	24	0.00272	0.99885
ADAM10	[5.11,6.28]	G2/M	17	17	0.59994	0.50677
ADAM15	[0,1.18)	M/eG1	10	12	0.27652	0.81908
ADAM15	[1.18,2.75)	lG1	35	29	0.91261	0.12396
ADAM15	[2.75,3.67)	G1/S	16	18	0.35913	0.73435
ADAM15	[3.67,5.11)	S	29	34	0.17357	0.87517
ADAM15	[5.11,6.28]	G2/M	27	23	0.84026	0.22053
ADAM17	[0,1.18)	M/eG1	28	28	0.57734	0.50219
ADAM17	[1.18,2.75)	lG1	64	64	0.5271	0.52995
ADAM17	[2.75,3.67)	G1/S	46	40	0.87687	0.16024
ADAM17	[3.67,5.11)	S	68	75	0.17642	0.8571
ADAM17	[5.11,6.28]	G2/M	52	51	0.58536	0.4769
ADAM9	[0,1.18)	M/eG1	20	23	0.2999	0.77416
ADAM9	[1.18,2.75)	lG1	55	53	0.64706	0.41416
ADAM9	[2.75,3.67)	G1/S	39	33	0.89245	0.1456
ADAM9	[3.67,5.11)	S	62	62	0.50861	0.5526
ADAM9	[5.11,6.28]	G2/M	38	42	0.25249	0.80001
ADAMTS14	[0,1.18)	M/eG1	10	15	0.10431	0.94015
ADAMTS14	[1.18,2.75)	lG1	39	35	0.8194	0.23379
ADAMTS14	[2.75,3.67)	G1/S	24	21	0.75888	0.3178
ADAMTS14	[3.67,5.11)	S	32	41	0.05612	0.96287
ADAMTS14	[5.11,6.28]	G2/M	35	28	0.94486	0.08119
ADAMTS3	[0,1.18)	M/eG1	19	14	0.91419	0.13459
ADAMTS3	[1.18,2.75)	lG1	28	33	0.15589	0.88847
ADAMTS3	[2.75,3.67)	G1/S	22	21	0.6679	0.42057
ADAMTS3	[3.67,5.11)	S	38	39	0.43682	0.63596
ADAMTS3	[5.11,6.28]	G2/M	28	27	0.64783	0.43197
ADAMTSL4	[0,1.18)	M/eG1	16	11	0.96014	0.07278
ADAMTSL4	[1.18,2.75)	lG1	15	25	0.01025	0.99501
ADAMTSL4	[2.75,3.67)	G1/S	19	15	0.86195	0.20306
ADAMTSL4	[3.67,5.11)	S	25	29	0.19484	0.86166
ADAMTSL4	[5.11,6.28]	G2/M	26	20	0.94343	0.08937
ADAR	[0,1.18)	M/eG1	46	42	0.75914	0.29338
ADAR	[1.18,2.75)	lG1	86	98	0.088	0.92972
ADAR	[2.75,3.67)	G1/S	58	61	0.38814	0.66541
ADAR	[3.67,5.11)	S	120	115	0.7346	0.30217
ADAR	[5.11,6.28]	G2/M	84	78	0.78816	0.24949
ADARB1	[0,1.18)	M/eG1	35	40	0.22372	0.82429
ADARB1	[1.18,2.75)	lG1	83	93	0.12868	0.89498
ADARB1	[2.75,3.67)	G1/S	58	57	0.56224	0.49464
ADARB1	[3.67,5.11)	S	105	109	0.34437	0.69664
ADARB1	[5.11,6.28]	G2/M	93	74	0.99278	0.00987
ADAT1	[0,1.18)	M/eG1	29	20	0.97672	0.03746
ADAT1	[1.18,2.75)	lG1	44	48	0.29725	0.75916
ADAT1	[2.75,3.67)	G1/S	22	29	0.07563	0.95065
ADAT1	[3.67,5.11)	S	50	56	0.19041	0.85088
ADAT1	[5.11,6.28]	G2/M	47	38	0.95252	0.06747
ADAT2	[0,1.18)	M/eG1	16	19	0.29658	0.78566
ADAT2	[1.18,2.75)	lG1	43	43	0.50539	0.56416
ADAT2	[2.75,3.67)	G1/S	33	27	0.91173	0.12496
ADAT2	[3.67,5.11)	S	54	51	0.71878	0.33934
ADAT2	[5.11,6.28]	G2/M	29	35	0.16125	0.88269
ADAT3	[0,1.18)	M/eG1	35	34	0.61032	0.45913
ADAT3	[1.18,2.75)	lG1	79	79	0.52504	0.52654
ADAT3	[2.75,3.67)	G1/S	33	49	0.00623	0.99638
ADAT3	[3.67,5.11)	S	103	93	0.90498	0.11651
ADAT3	[5.11,6.28]	G2/M	68	63	0.77736	0.2655
ADCK2	[0,1.18)	M/eG1	33	33	0.53527	0.53811
ADCK2	[1.18,2.75)	lG1	75	77	0.4322	0.61857
ADCK2	[2.75,3.67)	G1/S	55	47	0.89257	0.13803
ADCK2	[3.67,5.11)	S	94	90	0.71067	0.33358
ADCK2	[5.11,6.28]	G2/M	52	61	0.10261	0.92165
ADCK5	[0,1.18)	M/eG1	10	9	0.74949	0.37065
ADCK5	[1.18,2.75)	lG1	21	20	0.64426	0.4542
ADCK5	[2.75,3.67)	G1/S	10	12	0.27891	0.81831
ADCK5	[3.67,5.11)	S	23	24	0.49399	0.60145
ADCK5	[5.11,6.28]	G2/M	17	16	0.66542	0.43896
ADCY3	[0,1.18)	M/eG1	28	28	0.54236	0.53745
ADCY3	[1.18,2.75)	lG1	59	65	0.21112	0.82859
ADCY3	[2.75,3.67)	G1/S	44	40	0.76435	0.28841
ADCY3	[3.67,5.11)	S	71	76	0.252	0.79052
ADCY3	[5.11,6.28]	G2/M	60	52	0.90494	0.1227
ADCY7	[0,1.18)	M/eG1	6	6	0.53358	0.635
ADCY7	[1.18,2.75)	lG1	15	15	0.57564	0.5409
ADCY7	[2.75,3.67)	G1/S	6	9	0.16462	0.91605
ADCY7	[3.67,5.11)	S	23	17	0.95128	0.08189
ADCY7	[5.11,6.28]	G2/M	10	12	0.33752	0.77455
ADD1	[0,1.18)	M/eG1	15	30	0.00124	0.99939
ADD1	[1.18,2.75)	lG1	76	70	0.82814	0.20798
ADD1	[2.75,3.67)	G1/S	56	43	0.98459	0.02224
ADD1	[3.67,5.11)	S	75	82	0.20885	0.8266
ADD1	[5.11,6.28]	G2/M	58	56	0.67073	0.38427
ADD2	[0,1.18)	M/eG1	20	22	0.33389	0.746
ADD2	[1.18,2.75)	lG1	51	52	0.46137	0.60224
ADD2	[2.75,3.67)	G1/S	35	32	0.73322	0.33123
ADD2	[3.67,5.11)	S	60	61	0.45991	0.59967
ADD2	[5.11,6.28]	G2/M	44	42	0.6908	0.37182
ADD3	[0,1.18)	M/eG1	22	22	0.537	0.55173
ADD3	[1.18,2.75)	lG1	53	51	0.63062	0.4305
ADD3	[2.75,3.67)	G1/S	39	32	0.92704	0.10142
ADD3	[3.67,5.11)	S	58	60	0.39088	0.66676
ADD3	[5.11,6.28]	G2/M	35	41	0.1652	0.87623
ADH5	[0,1.18)	M/eG1	19	18	0.62558	0.46902
ADH5	[1.18,2.75)	lG1	48	42	0.85574	0.18631
ADH5	[2.75,3.67)	G1/S	22	26	0.21188	0.84636
ADH5	[3.67,5.11)	S	42	50	0.10735	0.92114
ADH5	[5.11,6.28]	G2/M	40	34	0.89462	0.14402
ADI1	[0,1.18)	M/eG1	6	11	0.07849	0.96345
ADI1	[1.18,2.75)	lG1	23	25	0.38412	0.70079
ADI1	[2.75,3.67)	G1/S	19	15	0.87144	0.19194
ADI1	[3.67,5.11)	S	30	29	0.61825	0.46676
ADI1	[5.11,6.28]	G2/M	22	20	0.74911	0.33448
ADIPOR1	[0,1.18)	M/eG1	14	15	0.42146	0.68277
ADIPOR1	[1.18,2.75)	lG1	40	35	0.83137	0.22083
ADIPOR1	[2.75,3.67)	G1/S	19	22	0.28784	0.78698
ADIPOR1	[3.67,5.11)	S	37	42	0.22087	0.83195
ADIPOR1	[5.11,6.28]	G2/M	33	28	0.85864	0.19252
ADIPOR2	[0,1.18)	M/eG1	21	26	0.18564	0.86801
ADIPOR2	[1.18,2.75)	lG1	48	60	0.04136	0.97071
ADIPOR2	[2.75,3.67)	G1/S	53	37	0.99735	0.00409
ADIPOR2	[3.67,5.11)	S	76	70	0.81203	0.2283
ADIPOR2	[5.11,6.28]	G2/M	43	48	0.24248	0.80574
ADK	[0,1.18)	M/eG1	21	23	0.34081	0.73782
ADK	[1.18,2.75)	lG1	55	54	0.56875	0.49182
ADK	[2.75,3.67)	G1/S	38	34	0.81573	0.23648
ADK	[3.67,5.11)	S	61	64	0.36654	0.6886
ADK	[5.11,6.28]	G2/M	44	43	0.57418	0.49219
ADNP	[0,1.18)	M/eG1	22	17	0.92808	0.11034
ADNP	[1.18,2.75)	lG1	58	39	0.99969	0.00047
ADNP	[2.75,3.67)	G1/S	8	24	6e-05	0.99998
ADNP	[3.67,5.11)	S	42	45	0.30016	0.75845
ADNP	[5.11,6.28]	G2/M	26	31	0.18559	0.86512
ADNP2	[0,1.18)	M/eG1	10	9	0.67341	0.45695
ADNP2	[1.18,2.75)	lG1	29	22	0.97151	0.04727
ADNP2	[2.75,3.67)	G1/S	11	13	0.29542	0.80172
ADNP2	[3.67,5.11)	S	24	25	0.42433	0.66674
ADNP2	[5.11,6.28]	G2/M	13	17	0.15386	0.90419
ADO	[0,1.18)	M/eG1	21	16	0.91845	0.12487
ADO	[1.18,2.75)	lG1	50	37	0.99279	0.01196
ADO	[2.75,3.67)	G1/S	17	23	0.09991	0.93732
ADO	[3.67,5.11)	S	34	44	0.04614	0.96968
ADO	[5.11,6.28]	G2/M	28	30	0.40526	0.67198
ADORA2B	[0,1.18)	M/eG1	21	19	0.75966	0.31896
ADORA2B	[1.18,2.75)	lG1	46	43	0.71797	0.34171
ADORA2B	[2.75,3.67)	G1/S	24	27	0.32266	0.75045
ADORA2B	[3.67,5.11)	S	56	51	0.83149	0.21252
ADORA2B	[5.11,6.28]	G2/M	27	34	0.08754	0.94018
ADPGK	[0,1.18)	M/eG1	14	10	0.92956	0.12066
ADPGK	[1.18,2.75)	lG1	28	23	0.89935	0.14755
ADPGK	[2.75,3.67)	G1/S	15	14	0.64474	0.46514
ADPGK	[3.67,5.11)	S	18	27	0.02144	0.98849
ADPGK	[5.11,6.28]	G2/M	18	18	0.51634	0.58932
ADPRHL2	[0,1.18)	M/eG1	11	16	0.10483	0.9391
ADPRHL2	[1.18,2.75)	lG1	36	37	0.42639	0.6469
ADPRHL2	[2.75,3.67)	G1/S	31	23	0.96463	0.05453
ADPRHL2	[3.67,5.11)	S	47	44	0.73498	0.32656
ADPRHL2	[5.11,6.28]	G2/M	26	30	0.24131	0.81948
ADRM1	[0,1.18)	M/eG1	24	43	0.00065	0.99957
ADRM1	[1.18,2.75)	lG1	121	100	0.99189	0.01086
ADRM1	[2.75,3.67)	G1/S	59	62	0.36862	0.68262
ADRM1	[3.67,5.11)	S	113	117	0.332	0.70673
ADRM1	[5.11,6.28]	G2/M	86	80	0.79404	0.2429
ADSL	[0,1.18)	M/eG1	21	27	0.11652	0.92089
ADSL	[1.18,2.75)	lG1	64	63	0.56804	0.48886
ADSL	[2.75,3.67)	G1/S	30	39	0.06083	0.95814
ADSL	[3.67,5.11)	S	84	74	0.91627	0.10682
ADSL	[5.11,6.28]	G2/M	56	51	0.82441	0.21893
ADSS	[0,1.18)	M/eG1	8	9	0.40517	0.72715
ADSS	[1.18,2.75)	lG1	28	22	0.95143	0.07768
ADSS	[2.75,3.67)	G1/S	9	13	0.12014	0.93392
ADSS	[3.67,5.11)	S	24	25	0.42427	0.66519
ADSS	[5.11,6.28]	G2/M	18	17	0.63974	0.46171
ADTRP	[0,1.18)	M/eG1	14	15	0.44599	0.66118
ADTRP	[1.18,2.75)	lG1	29	35	0.13969	0.90182
ADTRP	[2.75,3.67)	G1/S	21	22	0.48916	0.60209
ADTRP	[3.67,5.11)	S	46	41	0.83964	0.20841
ADTRP	[5.11,6.28]	G2/M	31	28	0.77523	0.29023
AEBP1	[0,1.18)	M/eG1	14	27	0.00274	0.99882
AEBP1	[1.18,2.75)	lG1	71	63	0.87913	0.1532
AEBP1	[2.75,3.67)	G1/S	36	39	0.32037	0.74107
AEBP1	[3.67,5.11)	S	76	74	0.61904	0.43574
AEBP1	[5.11,6.28]	G2/M	58	51	0.8897	0.14093
AEBP2	[0,1.18)	M/eG1	21	18	0.8179	0.25266
AEBP2	[1.18,2.75)	lG1	46	41	0.81503	0.2347
AEBP2	[2.75,3.67)	G1/S	25	26	0.49299	0.59172
AEBP2	[3.67,5.11)	S	43	49	0.1874	0.85522
AEBP2	[5.11,6.28]	G2/M	32	33	0.45613	0.61956
AEN	[0,1.18)	M/eG1	28	34	0.14067	0.89664
AEN	[1.18,2.75)	lG1	84	80	0.72968	0.31458
AEN	[2.75,3.67)	G1/S	59	49	0.9379	0.08194
AEN	[3.67,5.11)	S	104	94	0.90766	0.1129
AEN	[5.11,6.28]	G2/M	46	64	0.00637	0.99572
AFF1	[0,1.18)	M/eG1	11	15	0.15452	0.90595
AFF1	[1.18,2.75)	lG1	33	35	0.36803	0.7024
AFF1	[2.75,3.67)	G1/S	20	22	0.38694	0.70068
AFF1	[3.67,5.11)	S	49	41	0.9302	0.09638
AFF1	[5.11,6.28]	G2/M	29	28	0.61795	0.46277
AFF4	[0,1.18)	M/eG1	25	16	0.98706	0.02294
AFF4	[1.18,2.75)	lG1	36	38	0.37639	0.69252
AFF4	[2.75,3.67)	G1/S	22	24	0.40333	0.68127
AFF4	[3.67,5.11)	S	43	45	0.40611	0.66103
AFF4	[5.11,6.28]	G2/M	28	30	0.34352	0.72882
AFMID	[0,1.18)	M/eG1	9	9	0.52564	0.61126
AFMID	[1.18,2.75)	lG1	17	22	0.13885	0.91067
AFMID	[2.75,3.67)	G1/S	15	13	0.72435	0.37794
AFMID	[3.67,5.11)	S	30	26	0.87092	0.18318
AFMID	[5.11,6.28]	G2/M	17	17	0.51505	0.59122
AFTPH	[0,1.18)	M/eG1	15	17	0.3849	0.71235
AFTPH	[1.18,2.75)	lG1	33	39	0.16368	0.87926
AFTPH	[2.75,3.67)	G1/S	25	24	0.63931	0.44477
AFTPH	[3.67,5.11)	S	45	45	0.50442	0.56548
AFTPH	[5.11,6.28]	G2/M	38	31	0.93109	0.09696
AGAP1	[0,1.18)	M/eG1	14	11	0.84636	0.23276
AGAP1	[1.18,2.75)	lG1	30	26	0.84118	0.21795
AGAP1	[2.75,3.67)	G1/S	16	16	0.54759	0.55909
AGAP1	[3.67,5.11)	S	29	31	0.40918	0.6732
AGAP1	[5.11,6.28]	G2/M	16	21	0.14222	0.90856
AGAP3	[0,1.18)	M/eG1	13	10	0.90226	0.16329
AGAP3	[1.18,2.75)	lG1	29	22	0.95479	0.07142
AGAP3	[2.75,3.67)	G1/S	13	14	0.47404	0.6422
AGAP3	[3.67,5.11)	S	21	26	0.13371	0.91281
AGAP3	[5.11,6.28]	G2/M	14	18	0.18749	0.87747
AGBL5	[0,1.18)	M/eG1	37	40	0.35119	0.70959
AGBL5	[1.18,2.75)	lG1	111	92	0.98709	0.01695
AGBL5	[2.75,3.67)	G1/S	68	57	0.94561	0.07093
AGBL5	[3.67,5.11)	S	95	108	0.06706	0.94703
AGBL5	[5.11,6.28]	G2/M	61	74	0.05159	0.96159
AGFG1	[0,1.18)	M/eG1	25	26	0.46189	0.6187
AGFG1	[1.18,2.75)	lG1	58	60	0.39162	0.66417
AGFG1	[2.75,3.67)	G1/S	39	37	0.65147	0.41514
AGFG1	[3.67,5.11)	S	66	71	0.26874	0.7756
AGFG1	[5.11,6.28]	G2/M	55	48	0.87755	0.15682
AGFG2	[0,1.18)	M/eG1	29	31	0.36284	0.70579
AGFG2	[1.18,2.75)	lG1	74	73	0.59057	0.46223
AGFG2	[2.75,3.67)	G1/S	40	45	0.23341	0.81514
AGFG2	[3.67,5.11)	S	78	85	0.18339	0.84863
AGFG2	[5.11,6.28]	G2/M	72	58	0.98028	0.02715
AGGF1	[0,1.18)	M/eG1	16	20	0.18829	0.87254
AGGF1	[1.18,2.75)	lG1	46	47	0.47101	0.59535
AGGF1	[2.75,3.67)	G1/S	40	29	0.98664	0.02106
AGGF1	[3.67,5.11)	S	42	55	0.01943	0.98735
AGGF1	[5.11,6.28]	G2/M	45	37	0.92372	0.1038
AGK	[0,1.18)	M/eG1	11	10	0.74517	0.3703
AGK	[1.18,2.75)	lG1	22	22	0.51761	0.58021
AGK	[2.75,3.67)	G1/S	11	14	0.25482	0.83473
AGK	[3.67,5.11)	S	26	26	0.52803	0.56481
AGK	[5.11,6.28]	G2/M	20	18	0.76305	0.32336
AGL	[0,1.18)	M/eG1	21	18	0.82466	0.24216
AGL	[1.18,2.75)	lG1	43	41	0.65758	0.40839
AGL	[2.75,3.67)	G1/S	30	25	0.8578	0.19395
AGL	[3.67,5.11)	S	43	48	0.19761	0.8473
AGL	[5.11,6.28]	G2/M	29	33	0.25682	0.80364
AGO1	[0,1.18)	M/eG1	11	18	0.05334	0.97156
AGO1	[1.18,2.75)	lG1	54	41	0.99075	0.01424
AGO1	[2.75,3.67)	G1/S	17	25	0.03947	0.97706
AGO1	[3.67,5.11)	S	43	48	0.21506	0.83207
AGO1	[5.11,6.28]	G2/M	40	33	0.93089	0.09648
AGO3	[0,1.18)	M/eG1	19	20	0.45012	0.64203
AGO3	[1.18,2.75)	lG1	47	47	0.55248	0.51554
AGO3	[2.75,3.67)	G1/S	36	29	0.93412	0.09393
AGO3	[3.67,5.11)	S	50	55	0.2471	0.80145
AGO3	[5.11,6.28]	G2/M	36	37	0.44976	0.62175
AGPAT1	[0,1.18)	M/eG1	33	28	0.86411	0.18082
AGPAT1	[1.18,2.75)	lG1	71	65	0.82895	0.20942
AGPAT1	[2.75,3.67)	G1/S	35	40	0.21401	0.83401
AGPAT1	[3.67,5.11)	S	76	76	0.52197	0.53232
AGPAT1	[5.11,6.28]	G2/M	46	52	0.20753	0.83498
AGPAT2	[0,1.18)	M/eG1	13	12	0.65153	0.4645
AGPAT2	[1.18,2.75)	lG1	29	29	0.58462	0.5011
AGPAT2	[2.75,3.67)	G1/S	15	18	0.29188	0.79336
AGPAT2	[3.67,5.11)	S	32	33	0.42137	0.65685
AGPAT2	[5.11,6.28]	G2/M	26	23	0.80627	0.2611
AGPAT3	[0,1.18)	M/eG1	15	17	0.31416	0.77339
AGPAT3	[1.18,2.75)	lG1	46	40	0.86092	0.18209
AGPAT3	[2.75,3.67)	G1/S	18	25	0.07242	0.95576
AGPAT3	[3.67,5.11)	S	48	47	0.57061	0.49784
AGPAT3	[5.11,6.28]	G2/M	36	32	0.79558	0.26415
AGPAT4	[0,1.18)	M/eG1	20	22	0.36346	0.71938
AGPAT4	[1.18,2.75)	lG1	38	51	0.0161	0.98958
AGPAT4	[2.75,3.67)	G1/S	36	32	0.81429	0.24044
AGPAT4	[3.67,5.11)	S	71	60	0.95406	0.06275
AGPAT4	[5.11,6.28]	G2/M	42	41	0.60261	0.46452
AGPAT5	[0,1.18)	M/eG1	9	10	0.3995	0.72384
AGPAT5	[1.18,2.75)	lG1	22	24	0.3574	0.72876
AGPAT5	[2.75,3.67)	G1/S	22	15	0.9794	0.03703
AGPAT5	[3.67,5.11)	S	25	28	0.26872	0.80089
AGPAT5	[5.11,6.28]	G2/M	19	19	0.5381	0.56415
AGPS	[0,1.18)	M/eG1	28	17	0.9955	0.00824
AGPS	[1.18,2.75)	lG1	45	40	0.81689	0.2345
AGPS	[2.75,3.67)	G1/S	27	25	0.70607	0.37124
AGPS	[3.67,5.11)	S	33	48	0.00645	0.99656
AGPS	[5.11,6.28]	G2/M	30	32	0.36537	0.70684
AGRN	[0,1.18)	M/eG1	8	13	0.06771	0.96593
AGRN	[1.18,2.75)	lG1	34	31	0.74707	0.32203
AGRN	[2.75,3.67)	G1/S	16	19	0.24135	0.833
AGRN	[3.67,5.11)	S	34	37	0.33266	0.73571
AGRN	[5.11,6.28]	G2/M	34	25	0.97969	0.03291
AHCTF1	[0,1.18)	M/eG1	45	63	0.00867	0.9942
AHCTF1	[1.18,2.75)	lG1	142	145	0.4022	0.63507
AHCTF1	[2.75,3.67)	G1/S	91	90	0.57664	0.46697
AHCTF1	[3.67,5.11)	S	164	170	0.3013	0.73054
AHCTF1	[5.11,6.28]	G2/M	142	116	0.99629	0.00488
AHCY	[0,1.18)	M/eG1	12	21	0.01772	0.99105
AHCY	[1.18,2.75)	lG1	62	49	0.98358	0.02401
AHCY	[2.75,3.67)	G1/S	20	30	0.01993	0.98854
AHCY	[3.67,5.11)	S	66	58	0.9128	0.11248
AHCY	[5.11,6.28]	G2/M	38	39	0.45112	0.61883
AHCYL1	[0,1.18)	M/eG1	22	34	0.01674	0.99018
AHCYL1	[1.18,2.75)	lG1	83	78	0.76118	0.28064
AHCYL1	[2.75,3.67)	G1/S	55	48	0.86947	0.16652
AHCYL1	[3.67,5.11)	S	86	91	0.26568	0.77328
AHCYL1	[5.11,6.28]	G2/M	68	62	0.81	0.22962
AHDC1	[0,1.18)	M/eG1	15	18	0.2552	0.82139
AHDC1	[1.18,2.75)	lG1	39	42	0.31562	0.74645
AHDC1	[2.75,3.67)	G1/S	27	26	0.62132	0.46152
AHDC1	[3.67,5.11)	S	59	50	0.95066	0.06828
AHDC1	[5.11,6.28]	G2/M	30	34	0.26948	0.79192
AHI1	[0,1.18)	M/eG1	11	13	0.35569	0.75171
AHI1	[1.18,2.75)	lG1	34	30	0.83826	0.21734
AHI1	[2.75,3.67)	G1/S	18	18	0.51442	0.58681
AHI1	[3.67,5.11)	S	38	35	0.75992	0.30644
AHI1	[5.11,6.28]	G2/M	19	24	0.16132	0.89016
AHNAK	[0,1.18)	M/eG1	62	57	0.78235	0.25963
AHNAK	[1.18,2.75)	lG1	125	132	0.25725	0.77429
AHNAK	[2.75,3.67)	G1/S	92	82	0.90228	0.11954
AHNAK	[3.67,5.11)	S	145	155	0.18419	0.83944
AHNAK	[5.11,6.28]	G2/M	107	105	0.59557	0.44614
AHR	[0,1.18)	M/eG1	13	14	0.48596	0.62762
AHR	[1.18,2.75)	lG1	33	32	0.64061	0.43844
AHR	[2.75,3.67)	G1/S	24	20	0.88022	0.17245
AHR	[3.67,5.11)	S	32	37	0.17466	0.8728
AHR	[5.11,6.28]	G2/M	26	25	0.60463	0.48321
AHRR	[0,1.18)	M/eG1	20	15	0.90581	0.14386
AHRR	[1.18,2.75)	lG1	34	36	0.38901	0.68318
AHRR	[2.75,3.67)	G1/S	19	22	0.26383	0.80926
AHRR	[3.67,5.11)	S	38	42	0.24552	0.80863
AHRR	[5.11,6.28]	G2/M	34	29	0.88219	0.16167
AHSA1	[0,1.18)	M/eG1	8	8	0.61349	0.53487
AHSA1	[1.18,2.75)	lG1	15	18	0.23827	0.83814
AHSA1	[2.75,3.67)	G1/S	11	11	0.54932	0.57987
AHSA1	[3.67,5.11)	S	25	21	0.86315	0.2011
AHSA1	[5.11,6.28]	G2/M	14	14	0.51675	0.6001
AHSA2	[0,1.18)	M/eG1	26	25	0.60732	0.47484
AHSA2	[1.18,2.75)	lG1	54	59	0.26726	0.78053
AHSA2	[2.75,3.67)	G1/S	38	36	0.65971	0.40644
AHSA2	[3.67,5.11)	S	72	69	0.70241	0.34922
AHSA2	[5.11,6.28]	G2/M	46	47	0.48673	0.57903
AHSP	[0,1.18)	M/eG1	15	14	0.65824	0.44742
AHSP	[1.18,2.75)	lG1	47	33	0.99744	0.00412
AHSP	[2.75,3.67)	G1/S	19	20	0.43179	0.66127
AHSP	[3.67,5.11)	S	35	38	0.28783	0.77603
AHSP	[5.11,6.28]	G2/M	16	26	0.01421	0.99284
AIDA	[0,1.18)	M/eG1	19	26	0.07983	0.94984
AIDA	[1.18,2.75)	lG1	71	61	0.94277	0.07532
AIDA	[2.75,3.67)	G1/S	38	37	0.57324	0.49686
AIDA	[3.67,5.11)	S	60	71	0.06527	0.95176
AIDA	[5.11,6.28]	G2/M	56	48	0.90106	0.12883
AIF1	[0,1.18)	M/eG1	23	27	0.24912	0.81435
AIF1	[1.18,2.75)	lG1	61	62	0.45063	0.60552
AIF1	[2.75,3.67)	G1/S	40	39	0.63442	0.43242
AIF1	[3.67,5.11)	S	67	73	0.21453	0.82375
AIF1	[5.11,6.28]	G2/M	60	50	0.95202	0.06506
AIFM1	[0,1.18)	M/eG1	19	16	0.81793	0.25527
AIFM1	[1.18,2.75)	lG1	44	37	0.91265	0.12149
AIFM1	[2.75,3.67)	G1/S	22	23	0.4577	0.63147
AIFM1	[3.67,5.11)	S	32	44	0.019	0.98829
AIFM1	[5.11,6.28]	G2/M	33	30	0.77945	0.28396
AIFM2	[0,1.18)	M/eG1	12	18	0.06572	0.9633
AIFM2	[1.18,2.75)	lG1	46	43	0.7459	0.31334
AIFM2	[2.75,3.67)	G1/S	27	26	0.5941	0.487
AIFM2	[3.67,5.11)	S	51	50	0.59287	0.47328
AIFM2	[5.11,6.28]	G2/M	36	34	0.67927	0.39084
AIG1	[0,1.18)	M/eG1	8	11	0.18376	0.89453
AIG1	[1.18,2.75)	lG1	36	26	0.9865	0.0226
AIG1	[2.75,3.67)	G1/S	14	16	0.32175	0.7719
AIG1	[3.67,5.11)	S	31	31	0.55335	0.53237
AIG1	[5.11,6.28]	G2/M	17	21	0.19688	0.86574
AIMP1	[0,1.18)	M/eG1	21	30	0.03967	0.97531
AIMP1	[1.18,2.75)	lG1	74	70	0.71818	0.32915
AIMP1	[2.75,3.67)	G1/S	42	43	0.43802	0.62562
AIMP1	[3.67,5.11)	S	92	83	0.90129	0.12303
AIMP1	[5.11,6.28]	G2/M	54	56	0.40778	0.64968
AIMP2	[0,1.18)	M/eG1	22	19	0.76781	0.30972
AIMP2	[1.18,2.75)	lG1	49	45	0.76841	0.28602
AIMP2	[2.75,3.67)	G1/S	23	28	0.17907	0.87229
AIMP2	[3.67,5.11)	S	51	53	0.40112	0.66063
AIMP2	[5.11,6.28]	G2/M	37	36	0.61004	0.46174
AIRE	[0,1.18)	M/eG1	18	16	0.69697	0.39599
AIRE	[1.18,2.75)	lG1	43	38	0.82314	0.22761
AIRE	[2.75,3.67)	G1/S	20	24	0.2299	0.83324
AIRE	[3.67,5.11)	S	41	45	0.25998	0.7957
AIRE	[5.11,6.28]	G2/M	33	31	0.71286	0.35726
AK1	[0,1.18)	M/eG1	18	21	0.24889	0.82121
AK1	[1.18,2.75)	lG1	51	50	0.60284	0.46123
AK1	[2.75,3.67)	G1/S	29	31	0.39894	0.67514
AK1	[3.67,5.11)	S	65	59	0.8559	0.18122
AK1	[5.11,6.28]	G2/M	38	40	0.40825	0.6597
AK2	[0,1.18)	M/eG1	28	22	0.90402	0.13642
AK2	[1.18,2.75)	lG1	43	52	0.07991	0.94158
AK2	[2.75,3.67)	G1/S	43	32	0.98026	0.02959
AK2	[3.67,5.11)	S	50	61	0.05081	0.96407
AK2	[5.11,6.28]	G2/M	46	42	0.80119	0.24993
AK3	[0,1.18)	M/eG1	21	20	0.67021	0.41545
AK3	[1.18,2.75)	lG1	40	46	0.18748	0.85663
AK3	[2.75,3.67)	G1/S	25	28	0.28836	0.77894
AK3	[3.67,5.11)	S	51	54	0.365	0.69477
AK3	[5.11,6.28]	G2/M	47	36	0.97486	0.03683
AK4	[0,1.18)	M/eG1	14	18	0.15673	0.89957
AK4	[1.18,2.75)	lG1	53	43	0.96569	0.04877
AK4	[2.75,3.67)	G1/S	25	27	0.41431	0.66661
AK4	[3.67,5.11)	S	44	50	0.15797	0.87972
AK4	[5.11,6.28]	G2/M	37	34	0.72957	0.33535
AKAP1	[0,1.18)	M/eG1	17	13	0.87232	0.19393
AKAP1	[1.18,2.75)	lG1	40	31	0.96766	0.04824
AKAP1	[2.75,3.67)	G1/S	12	19	0.03845	0.97996
AKAP1	[3.67,5.11)	S	29	37	0.07561	0.94928
AKAP1	[5.11,6.28]	G2/M	28	25	0.78427	0.28497
AKAP11	[0,1.18)	M/eG1	7	9	0.30988	0.80859
AKAP11	[1.18,2.75)	lG1	24	21	0.8205	0.25073
AKAP11	[2.75,3.67)	G1/S	9	13	0.14901	0.91529
AKAP11	[3.67,5.11)	S	21	24	0.23725	0.83181
AKAP11	[5.11,6.28]	G2/M	23	17	0.96463	0.05957
AKAP13	[0,1.18)	M/eG1	18	28	0.02454	0.98576
AKAP13	[1.18,2.75)	lG1	66	64	0.62254	0.43209
AKAP13	[2.75,3.67)	G1/S	61	40	0.99975	0.00036
AKAP13	[3.67,5.11)	S	62	75	0.0352	0.9744
AKAP13	[5.11,6.28]	G2/M	52	51	0.57099	0.49028
AKAP17A	[0,1.18)	M/eG1	5	9	0.12198	0.94336
AKAP17A	[1.18,2.75)	lG1	16	20	0.17674	0.88432
AKAP17A	[2.75,3.67)	G1/S	12	12	0.51889	0.60533
AKAP17A	[3.67,5.11)	S	27	24	0.8285	0.23852
AKAP17A	[5.11,6.28]	G2/M	21	16	0.93121	0.11084
AKAP8	[0,1.18)	M/eG1	19	20	0.49006	0.60436
AKAP8	[1.18,2.75)	lG1	51	46	0.837	0.20836
AKAP8	[2.75,3.67)	G1/S	31	28	0.74662	0.32056
AKAP8	[3.67,5.11)	S	49	54	0.253	0.7951
AKAP8	[5.11,6.28]	G2/M	34	36	0.36089	0.70748
AKAP8L	[0,1.18)	M/eG1	14	15	0.467	0.6407
AKAP8L	[1.18,2.75)	lG1	29	34	0.16108	0.88446
AKAP8L	[2.75,3.67)	G1/S	19	21	0.33776	0.74406
AKAP8L	[3.67,5.11)	S	43	40	0.71118	0.35476
AKAP8L	[5.11,6.28]	G2/M	34		0.92581	0.10633
AKAP9	[0,1.18)	M/eG1	15	17	0.38704	0.70966
AKAP9	[1.18,2.75)	lG1	43	39	0.81129	0.24222
AKAP9	[2.75,3.67)	G1/S	26	24	0.71395	0.36311
AKAP9	[3.67,5.11)	S	41	45	0.2419	0.81037
AKAP9	[5.11,6.28]	G2/M	31	31	0.5508	0.52718
AKIP1	[0,1.18)	M/eG1	2	9	0.00354	0.99948
AKIP1	[1.18,2.75)	lG1	27	22	0.923	0.1166
AKIP1	[2.75,3.67)	G1/S	18	13	0.93094	0.11354
AKIP1	[3.67,5.11)	S	26	25	0.61047	0.48122
AKIP1	[5.11,6.28]	G2/M	14	17	0.23199	0.84641
AKIRIN1	[0,1.18)	M/eG1	11	13	0.28953	0.80499
AKIRIN1	[1.18,2.75)	lG1	43	31	0.99256	0.01275
AKIRIN1	[2.75,3.67)	G1/S	9	19	0.00433	0.99842
AKIRIN1	[3.67,5.11)	S	31	37	0.15141	0.89126
AKIRIN1	[5.11,6.28]	G2/M	32	25	0.95003	0.07566
AKIRIN2	[0,1.18)	M/eG1	16	30	0.003	0.99848
AKIRIN2	[1.18,2.75)	lG1	70	69	0.59507	0.45944
AKIRIN2	[2.75,3.67)	G1/S	36	43	0.15445	0.88312
AKIRIN2	[3.67,5.11)	S	91	81	0.91831	0.10169
AKIRIN2	[5.11,6.28]	G2/M	64	55	0.92275	0.10052
AKNA	[0,1.18)	M/eG1	38	45	0.16289	0.87498
AKNA	[1.18,2.75)	lG1	104	104	0.54306	0.50254
AKNA	[2.75,3.67)	G1/S	66	64	0.62727	0.42447
AKNA	[3.67,5.11)	S	112	122	0.16291	0.86279
AKNA	[5.11,6.28]	G2/M	97	83	0.96337	0.04746
AKR1A1	[0,1.18)	M/eG1	9	8	0.70249	0.43033
AKR1A1	[1.18,2.75)	lG1	22	19	0.83301	0.23916
AKR1A1	[2.75,3.67)	G1/S	14	12	0.81651	0.27549
AKR1A1	[3.67,5.11)	S	16	22	0.0718	0.95815
AKR1A1	[5.11,6.28]	G2/M	15	15	0.55907	0.5541
AKR1C1	[0,1.18)	M/eG1	14	13	0.67282	0.437
AKR1C1	[1.18,2.75)	lG1	23	30	0.07295	0.95412
AKR1C1	[2.75,3.67)	G1/S	27	19	0.98216	0.03048
AKR1C1	[3.67,5.11)	S	31	35	0.21131	0.84355
AKR1C1	[5.11,6.28]	G2/M	27	24	0.77621	0.29545
AKR1C2	[0,1.18)	M/eG1	22	22	0.53132	0.5578
AKR1C2	[1.18,2.75)	lG1	40	52	0.03264	0.97823
AKR1C2	[2.75,3.67)	G1/S	28	32	0.25406	0.80606
AKR1C2	[3.67,5.11)	S	62	61	0.61168	0.4474
AKR1C2	[5.11,6.28]	G2/M	56	41	0.99464	0.00838
AKR1E2	[0,1.18)	M/eG1	16	19	0.23935	0.83211
AKR1E2	[1.18,2.75)	lG1	52	45	0.89145	0.14263
AKR1E2	[2.75,3.67)	G1/S	28	28	0.54882	0.53239
AKR1E2	[3.67,5.11)	S	50	53	0.33926	0.71751
AKR1E2	[5.11,6.28]	G2/M	36	36	0.53475	0.53957
AKR7A2	[0,1.18)	M/eG1	29	27	0.68389	0.39108
AKR7A2	[1.18,2.75)	lG1	48	63	0.0148	0.99018
AKR7A2	[2.75,3.67)	G1/S	43	39	0.78101	0.27318
AKR7A2	[3.67,5.11)	S	70	74	0.31255	0.73463
AKR7A2	[5.11,6.28]	G2/M	64	50	0.98488	0.02203
AKT1	[0,1.18)	M/eG1	27	24	0.74882	0.32186
AKT1	[1.18,2.75)	lG1	56	57	0.49219	0.56999
AKT1	[2.75,3.67)	G1/S	33	35	0.39177	0.67815
AKT1	[3.67,5.11)	S	70	66	0.72527	0.32454
AKT1	[5.11,6.28]	G2/M	42	45	0.32734	0.73139
AKT1S1	[0,1.18)	M/eG1	19	21	0.40158	0.68692
AKT1S1	[1.18,2.75)	lG1	51	48	0.72213	0.33546
AKT1S1	[2.75,3.67)	G1/S	21	30	0.047	0.971
AKT1S1	[3.67,5.11)	S	64	56	0.90134	0.12772
AKT1S1	[5.11,6.28]	G2/M	38	38	0.52134	0.55251
AKT2	[0,1.18)	M/eG1	8	11	0.194	0.88686
AKT2	[1.18,2.75)	lG1	36	26	0.98831	0.01946
AKT2	[2.75,3.67)	G1/S	9	16	0.0302	0.98577
AKT2	[3.67,5.11)	S	29	31	0.40955	0.6727
AKT2	[5.11,6.28]	G2/M	23	21	0.74525	0.3362
ALAD	[0,1.18)	M/eG1	24	24	0.57069	0.51514
ALAD	[1.18,2.75)	lG1	55	55	0.52131	0.53937
ALAD	[2.75,3.67)	G1/S	34	34	0.5335	0.54041
ALAD	[3.67,5.11)	S	58	65	0.17784	0.85814
ALAD	[5.11,6.28]	G2/M	51	44	0.89182	0.14136
ALAS1	[0,1.18)	M/eG1	11	11	0.50437	0.61983
ALAS1	[1.18,2.75)	lG1	24	27	0.30515	0.76831
ALAS1	[2.75,3.67)	G1/S	15	16	0.39589	0.70601
ALAS1	[3.67,5.11)	S	35	31	0.80441	0.25924
ALAS1	[5.11,6.28]	G2/M	23	21	0.69433	0.39279
ALDH16A1	[0,1.18)	M/eG1	11	8	0.87252	0.21204
ALDH16A1	[1.18,2.75)	lG1	15	19	0.15201	0.90426
ALDH16A1	[2.75,3.67)	G1/S	8	12	0.13479	0.92687
ALDH16A1	[3.67,5.11)	S	21	23	0.38297	0.70778
ALDH16A1	[5.11,6.28]	G2/M	23	15	0.98544	0.02645
ALDH18A1	[0,1.18)	M/eG1	14	21	0.06298	0.96333
ALDH18A1	[1.18,2.75)	lG1	52	48	0.75042	0.30349
ALDH18A1	[2.75,3.67)	G1/S	41	30	0.98494	0.0229
ALDH18A1	[3.67,5.11)	S	58	57	0.60573	0.456
ALDH18A1	[5.11,6.28]	G2/M	30	39	0.06673	0.95439
ALDH1A1	[0,1.18)	M/eG1	13	18	0.10135	0.93857
ALDH1A1	[1.18,2.75)	lG1	44	43	0.60859	0.46004
ALDH1A1	[2.75,3.67)	G1/S	27	27	0.58056	0.50299
ALDH1A1	[3.67,5.11)	S	49	50	0.44103	0.62415
ALDH1A1	[5.11,6.28]	G2/M	40	34	0.87819	0.16238
ALDH1A2	[0,1.18)	M/eG1	28	22	0.93643	0.09517
ALDH1A2	[1.18,2.75)	lG1	35	50	0.00691	0.99586
ALDH1A2	[2.75,3.67)	G1/S	33	31	0.6855	0.38519
ALDH1A2	[3.67,5.11)	S	59	59	0.54049	0.52074
ALDH1A2	[5.11,6.28]	G2/M	47	40	0.90386	0.12821
ALDH1B1	[0,1.18)	M/eG1	29	29	0.56063	0.5179
ALDH1B1	[1.18,2.75)	lG1	85	67	0.99494	0.00718
ALDH1B1	[2.75,3.67)	G1/S	27	41	0.00655	0.9962
ALDH1B1	[3.67,5.11)	S	75	78	0.34641	0.70209
ALDH1B1	[5.11,6.28]	G2/M	53	53	0.5155	0.54536
ALDH2	[0,1.18)	M/eG1	34	29	0.8305	0.22183
ALDH2	[1.18,2.75)	lG1	74	69	0.79514	0.24618
ALDH2	[2.75,3.67)	G1/S	46	42	0.75415	0.29994
ALDH2	[3.67,5.11)	S	76	80	0.30119	0.74353
ALDH2	[5.11,6.28]	G2/M	46	55	0.10367	0.92178
ALDH4A1	[0,1.18)	M/eG1	35	24	0.9873	0.02076
ALDH4A1	[1.18,2.75)	lG1	60	57	0.713	0.34002
ALDH4A1	[2.75,3.67)	G1/S	31	35	0.25136	0.80589
ALDH4A1	[3.67,5.11)	S	58	67	0.11172	0.91372
ALDH4A1	[5.11,6.28]	G2/M	45	45	0.50995	0.55652
ALDH5A1	[0,1.18)	M/eG1	30	21	0.97456	0.04009
ALDH5A1	[1.18,2.75)	lG1	48	50	0.40836	0.65445
ALDH5A1	[2.75,3.67)	G1/S	24	31	0.10103	0.93092
ALDH5A1	[3.67,5.11)	S	63	59	0.77718	0.27142
ALDH5A1	[5.11,6.28]	G2/M	36	40	0.27841	0.77783
ALDH9A1	[0,1.18)	M/eG1	16	21	0.12309	0.92039
ALDH9A1	[1.18,2.75)	lG1	43	50	0.1434	0.89113
ALDH9A1	[2.75,3.67)	G1/S	43	31	0.99098	0.01476
ALDH9A1	[3.67,5.11)	S	62	59	0.72828	0.32535
ALDH9A1	[5.11,6.28]	G2/M	37	40	0.34124	0.72296
ALDOA	[0,1.18)	M/eG1	8	14	0.04458	0.97885
ALDOA	[1.18,2.75)	lG1	46	33	0.99576	0.008
ALDOA	[2.75,3.67)	G1/S	9	20	0.002	0.99925
ALDOA	[3.67,5.11)	S	44	39	0.8598	0.18589
ALDOA	[5.11,6.28]	G2/M	26	26	0.5175	0.56923
ALDOC	[0,1.18)	M/eG1	8	7	0.65122	0.49513
ALDOC	[1.18,2.75)	lG1	13	18	0.1266	0.92479
ALDOC	[2.75,3.67)	G1/S	12	11	0.70371	0.41391
ALDOC	[3.67,5.11)	S	27	21	0.95946	0.06743
ALDOC	[5.11,6.28]	G2/M	11	14	0.22146	0.86124
ALG1	[0,1.18)	M/eG1	22	19	0.76781	0.30888
ALG1	[1.18,2.75)	lG1	51	45	0.8581	0.18239
ALG1	[2.75,3.67)	G1/S	30	28	0.70168	0.37128
ALG1	[3.67,5.11)	S	50	53	0.34105	0.71692
ALG1	[5.11,6.28]	G2/M	29	36	0.1063	0.92597
ALG11	[0,1.18)	M/eG1	24	30	0.15587	0.8894
ALG11	[1.18,2.75)	lG1	86	69	0.99173	0.01167
ALG11	[2.75,3.67)	G1/S	41	43	0.43281	0.63144
ALG11	[3.67,5.11)	S	86	81	0.77209	0.26941
ALG11	[5.11,6.28]	G2/M	40	55	0.01233	0.99175
ALG12	[0,1.18)	M/eG1	24	18	0.94064	0.09097
ALG12	[1.18,2.75)	lG1	46	42	0.80169	0.2505
ALG12	[2.75,3.67)	G1/S	23	26	0.31456	0.75831
ALG12	[3.67,5.11)	S	38	49	0.03453	0.97751
ALG12	[5.11,6.28]	G2/M	37	33	0.7939	0.26539
ALG13	[0,1.18)	M/eG1	33	35	0.39735	0.67169
ALG13	[1.18,2.75)	lG1	85	81	0.70801	0.33807
ALG13	[2.75,3.67)	G1/S	45	50	0.23295	0.81226
ALG13	[3.67,5.11)	S	88	95	0.20184	0.83044
ALG13	[5.11,6.28]	G2/M	76	65	0.94327	0.07383
ALG14	[0,1.18)	M/eG1	25	30	0.16817	0.87761
ALG14	[1.18,2.75)	lG1	80	71	0.90475	0.1201
ALG14	[2.75,3.67)	G1/S	47	44	0.72938	0.32698
ALG14	[3.67,5.11)	S	79	83	0.32128	0.72551
ALG14	[5.11,6.28]	G2/M	54	56	0.38129	0.67454
ALG1L	[0,1.18)	M/eG1	42	40	0.63379	0.42909
ALG1L	[1.18,2.75)	lG1	96	94	0.62355	0.42258
ALG1L	[2.75,3.67)	G1/S	59	58	0.57888	0.47649
ALG1L	[3.67,5.11)	S	105	110	0.29679	0.74272
ALG1L	[5.11,6.28]	G2/M	76	75	0.5829	0.46794
ALG2	[0,1.18)	M/eG1	24	40	0.00313	0.99839
ALG2	[1.18,2.75)	lG1	125	92	0.9999	0.00021
ALG2	[2.75,3.67)	G1/S	58	57	0.57787	0.47826
ALG2	[3.67,5.11)	S	99	108	0.15226	0.87352
ALG2	[5.11,6.28]	G2/M	66	74	0.16849	0.86383
ALG3	[0,1.18)	M/eG1	24	20	0.87582	0.17727
ALG3	[1.18,2.75)	lG1	54	45	0.93613	0.08756
ALG3	[2.75,3.67)	G1/S	31	28	0.75702	0.3093
ALG3	[3.67,5.11)	S	43	53	0.05173	0.96397
ALG3	[5.11,6.28]	G2/M	31	36	0.18622	0.86057
ALG5	[0,1.18)	M/eG1	23	24	0.46671	0.61849
ALG5	[1.18,2.75)	lG1	62	56	0.85391	0.18322
ALG5	[2.75,3.67)	G1/S	38	34	0.77429	0.28224
ALG5	[3.67,5.11)	S	63	65	0.39666	0.65919
ALG5	[5.11,6.28]	G2/M	38	44	0.15882	0.8787
ALG6	[0,1.18)	M/eG1	32	26	0.88376	0.15801
ALG6	[1.18,2.75)	lG1	70	62	0.90081	0.12641
ALG6	[2.75,3.67)	G1/S	34	38	0.26538	0.79098
ALG6	[3.67,5.11)	S	54	72	0.00535	0.99639
ALG6	[5.11,6.28]	G2/M	58	49	0.92846	0.09517
ALG8	[0,1.18)	M/eG1	14	15	0.47114	0.63744
ALG8	[1.18,2.75)	lG1	38	34	0.78221	0.27772
ALG8	[2.75,3.67)	G1/S	19	21	0.33793	0.74521
ALG8	[3.67,5.11)	S	41	40	0.5754	0.49781
ALG8	[5.11,6.28]	G2/M	27	27	0.50043	0.58493
ALG9	[0,1.18)	M/eG1	10	10	0.53311	0.59756
ALG9	[1.18,2.75)	lG1	20	24	0.1983	0.86257
ALG9	[2.75,3.67)	G1/S	19	15	0.89774	0.15689
ALG9	[3.67,5.11)	S	25	28	0.26912	0.80064
ALG9	[5.11,6.28]	G2/M	23	19	0.85979	0.20146
ALKBH2	[0,1.18)	M/eG1	17	17	0.50154	0.59843
ALKBH2	[1.18,2.75)	lG1	43	41	0.69696	0.36852
ALKBH2	[2.75,3.67)	G1/S	27	25	0.69319	0.38504
ALKBH2	[3.67,5.11)	S	43	48	0.22943	0.82039
ALKBH2	[5.11,6.28]	G2/M	34	32	0.65334	0.42078
ALKBH3	[0,1.18)	M/eG1	24	27	0.30933	0.76183
ALKBH3	[1.18,2.75)	lG1	71	63	0.89996	0.12888
ALKBH3	[2.75,3.67)	G1/S	38	39	0.48851	0.58164
ALKBH3	[3.67,5.11)	S	75	73	0.61189	0.44223
ALKBH3	[5.11,6.28]	G2/M	44	50	0.19127	0.84934
ALKBH4	[0,1.18)	M/eG1	27	15	0.9984	0.00324
ALKBH4	[1.18,2.75)	lG1	32	36	0.24911	0.80885
ALKBH4	[2.75,3.67)	G1/S	19	22	0.26074	0.81018
ALKBH4	[3.67,5.11)	S	36	42	0.14503	0.89306
ALKBH4	[5.11,6.28]	G2/M	31	29	0.71994	0.35357
ALKBH5	[0,1.18)	M/eG1	13	15	0.31871	0.77413
ALKBH5	[1.18,2.75)	lG1	37	35	0.65392	0.41799
ALKBH5	[2.75,3.67)	G1/S	20	22	0.37429	0.71153
ALKBH5	[3.67,5.11)	S	44	42	0.70001	0.36642
ALKBH5	[5.11,6.28]	G2/M	29	28	0.59643	0.485
ALKBH6	[0,1.18)	M/eG1	20	19	0.64184	0.4494
ALKBH6	[1.18,2.75)	lG1	49	44	0.81925	0.22977
ALKBH6	[2.75,3.67)	G1/S	23	27	0.21181	0.84593
ALKBH6	[3.67,5.11)	S	52	52	0.54366	0.52213
ALKBH6	[5.11,6.28]	G2/M	34	35	0.44332	0.62941
ALKBH7	[0,1.18)	M/eG1	23	29	0.12328	0.91408
ALKBH7	[1.18,2.75)	lG1	53	68	0.01862	0.98717
ALKBH7	[2.75,3.67)	G1/S	43	42	0.59905	0.46621
ALKBH7	[3.67,5.11)	S	102	80	0.99828	0.00263
ALKBH7	[5.11,6.28]	G2/M	53	54	0.45117	0.60857
ALKBH8	[0,1.18)	M/eG1	29	26	0.75245	0.31512
ALKBH8	[1.18,2.75)	lG1	72	61	0.95416	0.0612
ALKBH8	[2.75,3.67)	G1/S	32	38	0.17854	0.86594
ALKBH8	[3.67,5.11)	S	69	71	0.39402	0.66026
ALKBH8	[5.11,6.28]	G2/M	43	49	0.20719	0.8371
ALMS1	[0,1.18)	M/eG1	23	18	0.89681	0.15127
ALMS1	[1.18,2.75)	lG1	46	42	0.7615	0.29575
ALMS1	[2.75,3.67)	G1/S	26	26	0.52494	0.55887
ALMS1	[3.67,5.11)	S	51	50	0.61435	0.45186
ALMS1	[5.11,6.28]	G2/M	25	34	0.04815	0.9696
ALS2	[0,1.18)	M/eG1	8	5	0.91676	0.16402
ALS2	[1.18,2.75)	lG1	14	12	0.75611	0.35403
ALS2	[2.75,3.67)	G1/S	7	8	0.48564	0.66815
ALS2	[3.67,5.11)	S	13	15	0.37483	0.73792
ALS2	[5.11,6.28]	G2/M	8	10	0.31691	0.79963
ALX1	[0,1.18)	M/eG1	11	8	0.88946	0.18833
ALX1	[1.18,2.75)	lG1	18	19	0.46653	0.63705
ALX1	[2.75,3.67)	G1/S	10	12	0.36456	0.75026
ALX1	[3.67,5.11)	S	27	22	0.90962	0.13777
ALX1	[5.11,6.28]	G2/M	10	15	0.08823	0.95348
ALX3	[0,1.18)	M/eG1	14	14	0.5877	0.52526
ALX3	[1.18,2.75)	lG1	25	32	0.08811	0.94149
ALX3	[2.75,3.67)	G1/S	19	20	0.4795	0.61858
ALX3	[3.67,5.11)	S	43	38	0.87153	0.17226
ALX3	[5.11,6.28]	G2/M	28	26	0.74188	0.33218
ALX4	[0,1.18)	M/eG1	32	28	0.81088	0.24579
ALX4	[1.18,2.75)	lG1	73	65	0.88386	0.14627
ALX4	[2.75,3.67)	G1/S	34	40	0.16042	0.87993
ALX4	[3.67,5.11)	S	81	76	0.75598	0.28635
ALX4	[5.11,6.28]	G2/M	42	52	0.0685	0.95101
ALYREF	[0,1.18)	M/eG1	42	33	0.94692	0.07437
ALYREF	[1.18,2.75)	lG1	69	77	0.14339	0.88502
ALYREF	[2.75,3.67)	G1/S	42	48	0.19694	0.84432
ALYREF	[3.67,5.11)	S	98	91	0.82329	0.21016
ALYREF	[5.11,6.28]	G2/M	61	62	0.48163	0.57431
AMBRA1	[0,1.18)	M/eG1	26	27	0.49723	0.584
AMBRA1	[1.18,2.75)	lG1	30	62	1e-05	1
AMBRA1	[2.75,3.67)	G1/S	57	38	0.99927	0.00125
AMBRA1	[3.67,5.11)	S	83	73	0.934	0.08494
AMBRA1	[5.11,6.28]	G2/M	53	49	0.74093	0.31274
AMDHD2	[0,1.18)	M/eG1	13	14	0.42656	0.68127
AMDHD2	[1.18,2.75)	lG1	35	33	0.69023	0.38257
AMDHD2	[2.75,3.67)	G1/S	26	20	0.92253	0.11501
AMDHD2	[3.67,5.11)	S	33	39	0.15724	0.8848
AMDHD2	[5.11,6.28]	G2/M	26	26	0.52057	0.56874
AMFR	[0,1.18)	M/eG1	29	31	0.37307	0.69821
AMFR	[1.18,2.75)	lG1	79	72	0.82608	0.20992
AMFR	[2.75,3.67)	G1/S	45	45	0.54396	0.52136
AMFR	[3.67,5.11)	S	79	85	0.23201	0.80596
AMFR	[5.11,6.28]	G2/M	60	58	0.65024	0.40591
AMH	[0,1.18)	M/eG1	37	30	0.92103	0.10899
AMH	[1.18,2.75)	lG1	66	70	0.33679	0.7133
AMH	[2.75,3.67)	G1/S	49	43	0.85606	0.18355
AMH	[3.67,5.11)	S	80	82	0.43969	0.61074
AMH	[5.11,6.28]	G2/M	48	55	0.14658	0.88567
AMHR2	[0,1.18)	M/eG1	19	20	0.4893	0.60476
AMHR2	[1.18,2.75)	lG1	48	46	0.68328	0.37907
AMHR2	[2.75,3.67)	G1/S	36	28	0.94863	0.07439
AMHR2	[3.67,5.11)	S	47	54	0.15743	0.87978
AMHR2	[5.11,6.28]	G2/M	34	36	0.36088	0.70597
AMMECR1	[0,1.18)	M/eG1	30	22	0.96862	0.0488
AMMECR1	[1.18,2.75)	lG1	49	51	0.41258	0.65087
AMMECR1	[2.75,3.67)	G1/S	28	31	0.28232	0.78138
AMMECR1	[3.67,5.11)	S	60	60	0.54573	0.51603
AMMECR1	[5.11,6.28]	G2/M	38	41	0.3572	0.70802
AMN1	[0,1.18)	M/eG1	5	10	0.04114	0.98351
AMN1	[1.18,2.75)	lG1	22	24	0.33982	0.7444
AMN1	[2.75,3.67)	G1/S	15	15	0.56181	0.5477
AMN1	[3.67,5.11)	S	28	29	0.49823	0.59003
AMN1	[5.11,6.28]	G2/M	28	19	0.9863	0.02424
AMOTL1	[0,1.18)	M/eG1	10	10	0.50059	0.62655
AMOTL1	[1.18,2.75)	lG1	24	25	0.49969	0.5934
AMOTL1	[2.75,3.67)	G1/S	16	15	0.64614	0.45927
AMOTL1	[3.67,5.11)	S	32	29	0.78906	0.27817
AMOTL1	[5.11,6.28]	G2/M	17	20	0.29751	0.78583
AMPD2	[0,1.18)	M/eG1	77	66	0.93006	0.08795
AMPD2	[1.18,2.75)	lG1	146	153	0.26855	0.76062
AMPD2	[2.75,3.67)	G1/S	109	95	0.9477	0.06492
AMPD2	[3.67,5.11)	S	164	180	0.08798	0.9253
AMPD2	[5.11,6.28]	G2/M	120	122	0.4341	0.60507
AMPD3	[0,1.18)	M/eG1	7	9	0.29584	0.81855
AMPD3	[1.18,2.75)	lG1	19	21	0.34679	0.74125
AMPD3	[2.75,3.67)	G1/S	13	13	0.56549	0.55446
AMPD3	[3.67,5.11)	S	31	25	0.94348	0.0873
AMPD3	[5.11,6.28]	G2/M	15	17	0.36143	0.73804
AMZ2	[0,1.18)	M/eG1	22	24	0.34699	0.73046
AMZ2	[1.18,2.75)	lG1	67	57	0.94938	0.06744
AMZ2	[2.75,3.67)	G1/S	36	35	0.61099	0.4609
AMZ2	[3.67,5.11)	S	67	66	0.56209	0.49674
AMZ2	[5.11,6.28]	G2/M	36	45	0.0697	0.9505
ANAPC1	[0,1.18)	M/eG1	15	12	0.83929	0.23935
ANAPC1	[1.18,2.75)	lG1	29	28	0.60507	0.48012
ANAPC1	[2.75,3.67)	G1/S	11	17	0.05306	0.97124
ANAPC1	[3.67,5.11)	S	37	33	0.81049	0.25066
ANAPC1	[5.11,6.28]	G2/M	22	23	0.49724	0.5955
ANAPC11	[0,1.18)	M/eG1	22	21	0.65363	0.43288
ANAPC11	[1.18,2.75)	lG1	40	48	0.0904	0.93438
ANAPC11	[2.75,3.67)	G1/S	38	30	0.9506	0.07218
ANAPC11	[3.67,5.11)	S	53	57	0.29989	0.7523
ANAPC11	[5.11,6.28]	G2/M	42	39	0.7563	0.30264
ANAPC13	[0,1.18)	M/eG1	35	27	0.94061	0.08485
ANAPC13	[1.18,2.75)	lG1	51	64	0.03472	0.97565
ANAPC13	[2.75,3.67)	G1/S	38	39	0.43559	0.63043
ANAPC13	[3.67,5.11)	S	79	75	0.73505	0.31089
ANAPC13	[5.11,6.28]	G2/M	54	51	0.71177	0.34347
ANAPC15	[0,1.18)	M/eG1	117	117	0.52241	0.51707
ANAPC15	[1.18,2.75)	lG1	268	271	0.42696	0.6009
ANAPC15	[2.75,3.67)	G1/S	183	168	0.90269	0.11259
ANAPC15	[3.67,5.11)	S	308	318	0.26009	0.76079
ANAPC15	[5.11,6.28]	G2/M	215	216	0.47035	0.55902
ANAPC16	[0,1.18)	M/eG1	16	12	0.92333	0.12527
ANAPC16	[1.18,2.75)	lG1	24	27	0.26628	0.80197
ANAPC16	[2.75,3.67)	G1/S	15	17	0.36461	0.73264
ANAPC16	[3.67,5.11)	S	37	32	0.87105	0.17725
ANAPC16	[5.11,6.28]	G2/M	18	22	0.2148	0.85179
ANAPC2	[0,1.18)	M/eG1	19	18	0.6755	0.417
ANAPC2	[1.18,2.75)	lG1	46	41	0.82555	0.22259
ANAPC2	[2.75,3.67)	G1/S	22	25	0.26139	0.80574
ANAPC2	[3.67,5.11)	S	40	48	0.08694	0.93845
ANAPC2	[5.11,6.28]	G2/M	39	33	0.89696	0.13972
ANAPC7	[0,1.18)	M/eG1	7	17	0.00345	0.9986
ANAPC7	[1.18,2.75)	lG1	40	40	0.55881	0.51414
ANAPC7	[2.75,3.67)	G1/S	37		0.99639	0.00636
ANAPC7	[3.67,5.11)	S	38	47	0.07575	0.94768
ANAPC7	[5.11,6.28]	G2/M	38	32	0.90722	0.12781
ANGEL2	[0,1.18)	M/eG1	9	12	0.24712	0.84469
ANGEL2	[1.18,2.75)	lG1	24	27	0.27042	0.79888
ANGEL2	[2.75,3.67)	G1/S	22	17	0.9247	0.1165
ANGEL2	[3.67,5.11)	S	31	32	0.45828	0.62349
ANGEL2	[5.11,6.28]	G2/M	24	22	0.74197	0.33775
ANGPT1	[0,1.18)	M/eG1	29	20	0.98559	0.02384
ANGPT1	[1.18,2.75)	lG1	36	46	0.05004	0.96612
ANGPT1	[2.75,3.67)	G1/S	23	28	0.15708	0.88977
ANGPT1	[3.67,5.11)	S	61	54	0.88504	0.14866
ANGPT1	[5.11,6.28]	G2/M	36	37	0.49207	0.58151
ANHX	[0,1.18)	M/eG1	20	22	0.33595	0.74511
ANHX	[1.18,2.75)	lG1	56	52	0.75634	0.29625
ANHX	[2.75,3.67)	G1/S	42	32	0.97091	0.04312
ANHX	[3.67,5.11)	S	48	61	0.0242	0.98373
ANHX	[5.11,6.28]	G2/M	44	42	0.69174	0.37142
ANK1	[0,1.18)	M/eG1	11	11	0.62528	0.5014
ANK1	[1.18,2.75)	lG1	21	25	0.23709	0.82942
ANK1	[2.75,3.67)	G1/S	20	15	0.92564	0.11865
ANK1	[3.67,5.11)	S	26	29	0.30432	0.77036
ANK1	[5.11,6.28]	G2/M	21	20	0.68643	0.40565
ANKFY1	[0,1.18)	M/eG1	25	23	0.66887	0.41235
ANKFY1	[1.18,2.75)	lG1	48	55	0.16663	0.87114
ANKFY1	[2.75,3.67)	G1/S	32	34	0.40904	0.66205
ANKFY1	[3.67,5.11)	S	73	64	0.91464	0.11
ANKFY1	[5.11,6.28]	G2/M	42	44	0.42913	0.63706
ANKHD1	[0,1.18)	M/eG1	20	20	0.51499	0.57842
ANKHD1	[1.18,2.75)	lG1	49	47	0.63442	0.42982
ANKHD1	[2.75,3.67)	G1/S	33	29	0.79598	0.26333
ANKHD1	[3.67,5.11)	S	51	56	0.25314	0.79594
ANKHD1	[5.11,6.28]	G2/M	38	38	0.55321	0.52052
ANKIB1	[0,1.18)	M/eG1	5	7	0.26402	0.85743
ANKIB1	[1.18,2.75)	lG1	21	17	0.91177	0.14015
ANKIB1	[2.75,3.67)	G1/S	8	10	0.27981	0.82811
ANKIB1	[3.67,5.11)	S	19	19	0.50239	0.60339
ANKIB1	[5.11,6.28]	G2/M	14	13	0.65524	0.4628
ANKLE1	[0,1.18)	M/eG1	10	9	0.69795	0.42699
ANKLE1	[1.18,2.75)	lG1	18	21	0.25674	0.81924
ANKLE1	[2.75,3.67)	G1/S	14	13	0.67476	0.43523
ANKLE1	[3.67,5.11)	S	18	25	0.06361	0.96259
ANKLE1	[5.11,6.28]	G2/M	25	17	0.98778	0.02238
ANKLE2	[0,1.18)	M/eG1	42	31	0.98375	0.02531
ANKLE2	[1.18,2.75)	lG1	77	71	0.79361	0.24674
ANKLE2	[2.75,3.67)	G1/S	40	44	0.26983	0.78294
ANKLE2	[3.67,5.11)	S	64	84	0.00499	0.99668
ANKLE2	[5.11,6.28]	G2/M	65	57	0.88881	0.1402
ANKMY1	[0,1.18)	M/eG1	21	17	0.85132	0.20919
ANKMY1	[1.18,2.75)	lG1	38	40	0.3762	0.69188
ANKMY1	[2.75,3.67)	G1/S	27	25	0.7175	0.35714
ANKMY1	[3.67,5.11)	S	49	47	0.65512	0.41005
ANKMY1	[5.11,6.28]	G2/M	27	32	0.181	0.86836
ANKMY2	[0,1.18)	M/eG1	15	18	0.23067	0.84095
ANKMY2	[1.18,2.75)	lG1	59	43	0.99724	0.0043
ANKMY2	[2.75,3.67)	G1/S	21	27	0.13637	0.90711
ANKMY2	[3.67,5.11)	S	53	50	0.69766	0.36254
ANKMY2	[5.11,6.28]	G2/M	25	34	0.04218	0.97292
ANKRA2	[0,1.18)	M/eG1	17	13	0.89387	0.16504
ANKRA2	[1.18,2.75)	lG1	33	31	0.73131	0.3398
ANKRA2	[2.75,3.67)	G1/S	24	19	0.91569	0.12823
ANKRA2	[3.67,5.11)	S	29	36	0.10095	0.93087
ANKRA2	[5.11,6.28]	G2/M	20	24	0.19008	0.86869
ANKRD10	[0,1.18)	M/eG1	19	17	0.70095	0.38891
ANKRD10	[1.18,2.75)	lG1	34	40	0.13557	0.901
ANKRD10	[2.75,3.67)	G1/S	28	25	0.77308	0.29355
ANKRD10	[3.67,5.11)	S	51	47	0.75435	0.3023
ANKRD10	[5.11,6.28]	G2/M	31	32	0.44142	0.63516
ANKRD11	[0,1.18)	M/eG1	63	60	0.66997	0.38004
ANKRD11	[1.18,2.75)	lG1	120	140	0.02735	0.97831
ANKRD11	[2.75,3.67)	G1/S	116	86	0.99953	0.00061
ANKRD11	[3.67,5.11)	S	155	164	0.2101	0.81592
ANKRD11	[5.11,6.28]	G2/M	109	112	0.41225	0.62885
ANKRD12	[0,1.18)	M/eG1	24	22	0.71167	0.36575
ANKRD12	[1.18,2.75)	lG1	40	51	0.03903	0.97336
ANKRD12	[2.75,3.67)	G1/S	32	32	0.57193	0.50376
ANKRD12	[3.67,5.11)	S	63	60	0.70369	0.35049
ANKRD12	[5.11,6.28]	G2/M	47	41	0.87473	0.1641
ANKRD13A	[0,1.18)	M/eG1	7	6	0.70529	0.4477
ANKRD13A	[1.18,2.75)	lG1	13	15	0.37203	0.73778
ANKRD13A	[2.75,3.67)	G1/S	11	9	0.81029	0.29517
ANKRD13A	[3.67,5.11)	S	19	17	0.74822	0.34877
ANKRD13A	[5.11,6.28]	G2/M	9	12	0.2404	0.85438
ANKRD13B	[0,1.18)	M/eG1	47	53	0.21054	0.83027
ANKRD13B	[1.18,2.75)	lG1	113	123	0.16227	0.86235
ANKRD13B	[2.75,3.67)	G1/S	91	76	0.96862	0.04037
ANKRD13B	[3.67,5.11)	S	150	144	0.72783	0.30607
ANKRD13B	[5.11,6.28]	G2/M	94	98	0.33998	0.7011
ANKRD13C	[0,1.18)	M/eG1	17	14	0.82752	0.24858
ANKRD13C	[1.18,2.75)	lG1	48	33	0.99891	0.00211
ANKRD13C	[2.75,3.67)	G1/S	21	20	0.62136	0.47128
ANKRD13C	[3.67,5.11)	S	22	38	0.00063	0.99974
ANKRD13C	[5.11,6.28]	G2/M	24	26	0.36294	0.71749
ANKRD13D	[0,1.18)	M/eG1	37	36	0.59988	0.46802
ANKRD13D	[1.18,2.75)	lG1	98	84	0.9674	0.04237
ANKRD13D	[2.75,3.67)	G1/S	47	52	0.25849	0.78926
ANKRD13D	[3.67,5.11)	S	89	98	0.14357	0.8819
ANKRD13D	[5.11,6.28]	G2/M	66	67	0.48509	0.57041
ANKRD16	[0,1.18)	M/eG1	8	14	0.05104	0.97593
ANKRD16	[1.18,2.75)	lG1	14	33	3e-05	1
ANKRD16	[2.75,3.67)	G1/S	24	20	0.85446	0.20512
ANKRD16	[3.67,5.11)	S	47	38	0.96023	0.05827
ANKRD16	[5.11,6.28]	G2/M	38	26	0.99578	0.00784
ANKRD17	[0,1.18)	M/eG1	4	8	0.07284	0.97223
ANKRD17	[1.18,2.75)	lG1	19	19	0.54989	0.55479
ANKRD17	[2.75,3.67)	G1/S	9	12	0.23335	0.85684
ANKRD17	[3.67,5.11)	S	24	22	0.69698	0.39389
ANKRD17	[5.11,6.28]	G2/M	21	15	0.95824	0.07078
ANKRD26	[0,1.18)	M/eG1	21	24	0.26224	0.804
ANKRD26	[1.18,2.75)	lG1	65	57	0.90392	0.12393
ANKRD26	[2.75,3.67)	G1/S	35	35	0.52632	0.54691
ANKRD26	[3.67,5.11)	S	54	67	0.03405	0.97584
ANKRD26	[5.11,6.28]	G2/M	54	45	0.93158	0.09237
ANKRD27	[0,1.18)	M/eG1	22	26	0.22039	0.83822
ANKRD27	[1.18,2.75)	lG1	69	61	0.89571	0.13273
ANKRD27	[2.75,3.67)	G1/S	33	38	0.23153	0.8205
ANKRD27	[3.67,5.11)	S	74	71	0.66624	0.38529
ANKRD27	[5.11,6.28]	G2/M	47	49	0.43464	0.62814
ANKRD28	[0,1.18)	M/eG1	4	8	0.06544	0.9757
ANKRD28	[1.18,2.75)	lG1	25	20	0.93302	0.10523
ANKRD28	[2.75,3.67)	G1/S	14	12	0.77288	0.32804
ANKRD28	[3.67,5.11)	S	24	23	0.64528	0.44842
ANKRD28	[5.11,6.28]	G2/M	12	16	0.18848	0.88324
ANKRD33B	[0,1.18)	M/eG1	29	25	0.80687	0.25243
ANKRD33B	[1.18,2.75)	lG1	50	59	0.1015	0.92376
ANKRD33B	[2.75,3.67)	G1/S	35	36	0.43954	0.63201
ANKRD33B	[3.67,5.11)	S	77	69	0.88331	0.14638
ANKRD33B	[5.11,6.28]	G2/M	46	47	0.47191	0.59209
ANKRD36	[0,1.18)	M/eG1	21	16	0.90473	0.143
ANKRD36	[1.18,2.75)	lG1	45	38	0.91581	0.11597
ANKRD36	[2.75,3.67)	G1/S	18	23	0.12706	0.91725
ANKRD36	[3.67,5.11)	S	40	45	0.23297	0.81852
ANKRD36	[5.11,6.28]	G2/M	29	30	0.43666	0.64174
ANKRD36C	[0,1.18)	M/eG1	14	11	0.8611	0.21451
ANKRD36C	[1.18,2.75)	lG1	28	26	0.74911	0.32844
ANKRD36C	[2.75,3.67)	G1/S	12	16	0.18108	0.88484
ANKRD36C	[3.67,5.11)	S	34	30	0.83319	0.22524
ANKRD36C	[5.11,6.28]	G2/M	15	20	0.10932	0.93321
ANKRD39	[0,1.18)	M/eG1	7	8	0.39525	0.74124
ANKRD39	[1.18,2.75)	lG1	28	19	0.9896	0.01982
ANKRD39	[2.75,3.67)	G1/S	11	12	0.45052	0.67232
ANKRD39	[3.67,5.11)	S	20	23	0.29339	0.78739
ANKRD39	[5.11,6.28]	G2/M	12	15	0.20098	0.87269
ANKRD40	[0,1.18)	M/eG1	40	37	0.72828	0.33099
ANKRD40	[1.18,2.75)	lG1	83	86	0.38057	0.66667
ANKRD40	[2.75,3.67)	G1/S	54	53	0.58098	0.47726
ANKRD40	[3.67,5.11)	S	98	101	0.38809	0.65702
ANKRD40	[5.11,6.28]	G2/M	71	69	0.65431	0.39762
ANKRD46	[0,1.18)	M/eG1	48	39	0.94636	0.07325
ANKRD46	[1.18,2.75)	lG1	100	90	0.89859	0.12465
ANKRD46	[2.75,3.67)	G1/S	51	56	0.27344	0.77401
ANKRD46	[3.67,5.11)	S	90	106	0.03859	0.97065
ANKRD46	[5.11,6.28]	G2/M	73	72	0.59288	0.45943
ANKRD49	[0,1.18)	M/eG1	33	33	0.52163	0.55279
ANKRD49	[1.18,2.75)	lG1	91	77	0.96733	0.04319
ANKRD49	[2.75,3.67)	G1/S	44	48	0.30159	0.75211
ANKRD49	[3.67,5.11)	S	81	91	0.1242	0.89896
ANKRD49	[5.11,6.28]	G2/M	62	62	0.54943	0.50713
ANKRD54	[0,1.18)	M/eG1	9	9	0.6145	0.52461
ANKRD54	[1.18,2.75)	lG1	19	20	0.42106	0.67711
ANKRD54	[2.75,3.67)	G1/S	13	13	0.61669	0.50336
ANKRD54	[3.67,5.11)	S	27	24	0.81055	0.25992
ANKRD54	[5.11,6.28]	G2/M	14	16	0.31952	0.7761
ANKRD9	[0,1.18)	M/eG1	21	15	0.94885	0.08226
ANKRD9	[1.18,2.75)	lG1	35	35	0.52282	0.55466
ANKRD9	[2.75,3.67)	G1/S	18	22	0.22218	0.84432
ANKRD9	[3.67,5.11)	S	35	41	0.13703	0.90056
ANKRD9	[5.11,6.28]	G2/M	33	28	0.86888	0.17924
ANKS1A	[0,1.18)	M/eG1	12	9	0.84523	0.24283
ANKS1A	[1.18,2.75)	lG1	18	22	0.18658	0.87567
ANKS1A	[2.75,3.67)	G1/S	20	14	0.97302	0.0484
ANKS1A	[3.67,5.11)	S	16	26	0.01102	0.99428
ANKS1A	[5.11,6.28]	G2/M	23	18	0.93448	0.10392
ANKS3	[0,1.18)	M/eG1	24	22	0.67944	0.40243
ANKS3	[1.18,2.75)	lG1	53	52	0.58562	0.47637
ANKS3	[2.75,3.67)	G1/S	31	32	0.44773	0.62672
ANKS3	[3.67,5.11)	S	62	61	0.57645	0.48339
ANKS3	[5.11,6.28]	G2/M	40	42	0.42856	0.63869
ANKS6	[0,1.18)	M/eG1	18	23	0.13233	0.9123
ANKS6	[1.18,2.75)	lG1	53	55	0.43087	0.62942
ANKS6	[2.75,3.67)	G1/S	38	34	0.80843	0.24366
ANKS6	[3.67,5.11)	S	67	64	0.68829	0.36445
ANKS6	[5.11,6.28]	G2/M	44	44	0.56122	0.50589
ANKZF1	[0,1.18)	M/eG1	22	27	0.17991	0.87095
ANKZF1	[1.18,2.75)	lG1	70	63	0.87292	0.15915
ANKZF1	[2.75,3.67)	G1/S	48	39	0.95109	0.06742
ANKZF1	[3.67,5.11)	S	65	73	0.1344	0.89396
ANKZF1	[5.11,6.28]	G2/M	47	50	0.34988	0.70854
ANLN	[0,1.18)	M/eG1	21	18	0.82625	0.24246
ANLN	[1.18,2.75)	lG1	47	41	0.86662	0.17363
ANLN	[2.75,3.67)	G1/S	26	25	0.58987	0.49385
ANLN	[3.67,5.11)	S	42	48	0.15429	0.88452
ANLN	[5.11,6.28]	G2/M	30	33	0.32168	0.74632
ANO10	[0,1.18)	M/eG1	23	26	0.31968	0.75348
ANO10	[1.18,2.75)	lG1	57	60	0.36331	0.69141
ANO10	[2.75,3.67)	G1/S	41	37	0.78898	0.26447
ANO10	[3.67,5.11)	S	67	70	0.34738	0.70362
ANO10	[5.11,6.28]	G2/M	53	48	0.82035	0.22326
ANO6	[0,1.18)	M/eG1	13	14	0.41803	0.68921
ANO6	[1.18,2.75)	lG1	29	33	0.22608	0.83149
ANO6	[2.75,3.67)	G1/S	34	21	0.99902	0.00195
ANO6	[3.67,5.11)	S	36	39	0.31324	0.75087
ANO6	[5.11,6.28]	G2/M	22	26	0.18755	0.86676
ANP32A	[0,1.18)	M/eG1	7	10	0.18686	0.89578
ANP32A	[1.18,2.75)	lG1	22	24	0.40252	0.68711
ANP32A	[2.75,3.67)	G1/S	14	14	0.50252	0.61053
ANP32A	[3.67,5.11)	S	33	28	0.90138	0.14214
ANP32A	[5.11,6.28]	G2/M	19	19	0.5724	0.52952
ANP32B	[0,1.18)	M/eG1	29	28	0.63715	0.43982
ANP32B	[1.18,2.75)	lG1	54	65	0.07093	0.94755
ANP32B	[2.75,3.67)	G1/S	40	40	0.54116	0.52899
ANP32B	[3.67,5.11)	S	70	76	0.23316	0.80772
ANP32B	[5.11,6.28]	G2/M	67	52	0.99134	0.01238
ANP32E	[0,1.18)	M/eG1	14	16	0.30803	0.78055
ANP32E	[1.18,2.75)	lG1	45	38	0.90885	0.12294
ANP32E	[2.75,3.67)	G1/S	26	24	0.73724	0.33754
ANP32E	[3.67,5.11)	S	39	45	0.16674	0.8746
ANP32E	[5.11,6.28]	G2/M	30	30	0.50496	0.57635
ANTKMT	[0,1.18)	M/eG1	23	23	0.58522	0.50186
ANTKMT	[1.18,2.75)	lG1	48	52	0.26743	0.78324
ANTKMT	[2.75,3.67)	G1/S	36	32	0.78159	0.2767
ANTKMT	[3.67,5.11)	S	55	61	0.18289	0.85567
ANTKMT	[5.11,6.28]	G2/M	49	42	0.90287	0.12798
ANTXR2	[0,1.18)	M/eG1	17	18	0.43044	0.66566
ANTXR2	[1.18,2.75)	lG1	43	42	0.57532	0.49596
ANTXR2	[2.75,3.67)	G1/S	26	26	0.52519	0.55855
ANTXR2	[3.67,5.11)	S	44	50	0.1849	0.8575
ANTXR2	[5.11,6.28]	G2/M	41	34	0.92473	0.10511
ANXA1	[0,1.18)	M/eG1	12	13	0.48354	0.63461
ANXA1	[1.18,2.75)	lG1	32	30	0.73472	0.33882
ANXA1	[2.75,3.67)	G1/S	24	18	0.93773	0.09707
ANXA1	[3.67,5.11)	S	35	35	0.56854	0.51151
ANXA1	[5.11,6.28]	G2/M	16	24	0.04642	0.97349
ANXA11	[0,1.18)	M/eG1	12	14	0.32261	0.77457
ANXA11	[1.18,2.75)	lG1	34	33	0.61836	0.45987
ANXA11	[2.75,3.67)	G1/S	17	20	0.24212	0.82993
ANXA11	[3.67,5.11)	S	37	39	0.40914	0.66416
ANXA11	[5.11,6.28]	G2/M	33	26	0.93512	0.09499
ANXA2	[0,1.18)	M/eG1	25	24	0.66091	0.41991
ANXA2	[1.18,2.75)	lG1	46	55	0.09257	0.93169
ANXA2	[2.75,3.67)	G1/S	30	34	0.26017	0.79838
ANXA2	[3.67,5.11)	S	63	64	0.44577	0.61254
ANXA2	[5.11,6.28]	G2/M	57	44	0.98772	0.01877
ANXA2R	[0,1.18)	M/eG1	7	11	0.14666	0.92104
ANXA2R	[1.18,2.75)	lG1	22	25	0.29708	0.77911
ANXA2R	[2.75,3.67)	G1/S	17	15	0.72741	0.3686
ANXA2R	[3.67,5.11)	S	32	29	0.76811	0.3013
ANXA2R	[5.11,6.28]	G2/M	22	20	0.75317	0.32978
ANXA3	[0,1.18)	M/eG1	16	23	0.06388	0.96119
ANXA3	[1.18,2.75)	lG1	66	54	0.974	0.03661
ANXA3	[2.75,3.67)	G1/S	39	33	0.87228	0.16897
ANXA3	[3.67,5.11)	S	53	63	0.07055	0.94813
ANXA3	[5.11,6.28]	G2/M	43	43	0.53412	0.53496
ANXA4	[0,1.18)	M/eG1	14	13	0.6237	0.48784
ANXA4	[1.18,2.75)	lG1	25	31	0.11262	0.92363
ANXA4	[2.75,3.67)	G1/S	18	19	0.42572	0.67081
ANXA4	[3.67,5.11)	S	39	37	0.70518	0.36458
ANXA4	[5.11,6.28]	G2/M	30	25	0.88876	0.1578
ANXA5	[0,1.18)	M/eG1	34	28	0.88869	0.15041
ANXA5	[1.18,2.75)	lG1	69	66	0.71226	0.33691
ANXA5	[2.75,3.67)	G1/S	32	40	0.07917	0.94422
ANXA5	[3.67,5.11)	S	78	77	0.58124	0.47246
ANXA5	[5.11,6.28]	G2/M	51	52	0.45082	0.60944
ANXA6	[0,1.18)	M/eG1	15	25	0.01329	0.99321
ANXA6	[1.18,2.75)	lG1	55	59	0.29416	0.75836
ANXA6	[2.75,3.67)	G1/S	34	37	0.35858	0.70783
ANXA6	[3.67,5.11)	S	78	69	0.89939	0.12665
ANXA6	[5.11,6.28]	G2/M	56	47	0.93213	0.09021
ANXA7	[0,1.18)	M/eG1	14	17	0.26277	0.81705
ANXA7	[1.18,2.75)	lG1	34	39	0.1789	0.86661
ANXA7	[2.75,3.67)	G1/S	31	24	0.93648	0.09471
ANXA7	[3.67,5.11)	S	48	46	0.64717	0.41966
ANXA7	[5.11,6.28]	G2/M	32	31	0.58126	0.49706
AOPEP	[0,1.18)	M/eG1	17	15	0.75718	0.33176
AOPEP	[1.18,2.75)	lG1	37	35	0.70598	0.36231
AOPEP	[2.75,3.67)	G1/S	20	21	0.41404	0.67685
AOPEP	[3.67,5.11)	S	40	41	0.48018	0.59411
AOPEP	[5.11,6.28]	G2/M	26	28	0.40032	0.67942
AP1AR	[0,1.18)	M/eG1	29	26	0.77796	0.28607
AP1AR	[1.18,2.75)	lG1	58	60	0.41911	0.63889
AP1AR	[2.75,3.67)	G1/S	39	37	0.6722	0.39235
AP1AR	[3.67,5.11)	S	68	70	0.40123	0.65303
AP1AR	[5.11,6.28]	G2/M	47	48	0.48503	0.57963
AP1B1	[0,1.18)	M/eG1	51	47	0.73264	0.31925
AP1B1	[1.18,2.75)	lG1	129	110	0.98175	0.02316
AP1B1	[2.75,3.67)	G1/S	65	68	0.36898	0.67947
AP1B1	[3.67,5.11)	S	125	129	0.34875	0.69028
AP1B1	[5.11,6.28]	G2/M	73	88	0.0409	0.96893
AP1G1	[0,1.18)	M/eG1	10	18	0.02247	0.98951
AP1G1	[1.18,2.75)	lG1	48	42	0.87406	0.16553
AP1G1	[2.75,3.67)	G1/S	31	26	0.87852	0.16697
AP1G1	[3.67,5.11)	S	41	49	0.09135	0.93424
AP1G1	[5.11,6.28]	G2/M	39	33	0.87243	0.16951
AP1G2	[0,1.18)	M/eG1	16	25	0.02691	0.98531
AP1G2	[1.18,2.75)	lG1	60	59	0.61255	0.44523
AP1G2	[2.75,3.67)	G1/S	26	36	0.03311	0.97885
AP1G2	[3.67,5.11)	S	75	69	0.83235	0.20494
AP1G2	[5.11,6.28]	G2/M	59	47	0.97776	0.03156
AP1M1	[0,1.18)	M/eG1	16	23	0.07965	0.95042
AP1M1	[1.18,2.75)	lG1	55	52	0.69031	0.36787
AP1M1	[2.75,3.67)	G1/S	42	32	0.96821	0.04627
AP1M1	[3.67,5.11)	S	64	62	0.67388	0.38128
AP1M1	[5.11,6.28]	G2/M	34	42	0.10057	0.9279
AP1S1	[0,1.18)	M/eG1	16	17	0.46723	0.63331
AP1S1	[1.18,2.75)	lG1	34	39	0.1875	0.85842
AP1S1	[2.75,3.67)	G1/S	23	24	0.43903	0.64636
AP1S1	[3.67,5.11)	S	46	46	0.53452	0.53493
AP1S1	[5.11,6.28]	G2/M	39	31	0.94407	0.08013
AP1S2	[0,1.18)	M/eG1	19	19	0.53818	0.5577
AP1S2	[1.18,2.75)	lG1	32	44	0.01637	0.9896
AP1S2	[2.75,3.67)	G1/S	34	27	0.92321	0.10978
AP1S2	[3.67,5.11)	S	56	52	0.7623	0.29028
AP1S2	[5.11,6.28]	G2/M	38	35	0.71573	0.35026
AP2A1	[0,1.18)	M/eG1	10	10	0.62827	0.50357
AP2A1	[1.18,2.75)	lG1	20	22	0.32876	0.75537
AP2A1	[2.75,3.67)	G1/S	11	14	0.25344	0.8343
AP2A1	[3.67,5.11)	S	33	26	0.95004	0.07589
AP2A1	[5.11,6.28]	G2/M	16	18	0.36797	0.72788
AP2A2	[0,1.18)	M/eG1	29	21	0.97546	0.03957
AP2A2	[1.18,2.75)	lG1	34	48	0.01082	0.99345
AP2A2	[2.75,3.67)	G1/S	34	30	0.83208	0.22033
AP2A2	[3.67,5.11)	S	52	56	0.27624	0.77511
AP2A2	[5.11,6.28]	G2/M	44	38	0.86713	0.17472
AP2B1	[0,1.18)	M/eG1	21	24	0.2689	0.80029
AP2B1	[1.18,2.75)	lG1	51	57	0.21553	0.82758
AP2B1	[2.75,3.67)	G1/S	43	35	0.93617	0.08852
AP2B1	[3.67,5.11)	S	62	66	0.28055	0.76682
AP2B1	[5.11,6.28]	G2/M	51	45	0.84934	0.19077
AP2M1	[0,1.18)	M/eG1	53	61	0.14283	0.88658
AP2M1	[1.18,2.75)	lG1	152	142	0.83857	0.18528
AP2M1	[2.75,3.67)	G1/S	88	88	0.5299	0.51595
AP2M1	[3.67,5.11)	S	160	167	0.28031	0.75071
AP2M1	[5.11,6.28]	G2/M	119	113	0.73593	0.29886
AP2S1	[0,1.18)	M/eG1	14	18	0.18623	0.87727
AP2S1	[1.18,2.75)	lG1	48	42	0.87375	0.16573
AP2S1	[2.75,3.67)	G1/S	19	26	0.07644	0.951
AP2S1	[3.67,5.11)	S	72	49	0.99996	0.00011
AP2S1	[5.11,6.28]	G2/M	16	33	0.00021	0.99991
AP3B1	[0,1.18)	M/eG1	12	22	0.01082	0.9947
AP3B1	[1.18,2.75)	lG1	61	51	0.94939	0.06852
AP3B1	[2.75,3.67)	G1/S	28	32	0.27463	0.78642
AP3B1	[3.67,5.11)	S	62	60	0.64447	0.41355
AP3B1	[5.11,6.28]	G2/M	43	41	0.68103	0.38281
AP3D1	[0,1.18)	M/eG1	11	11	0.58534	0.54077
AP3D1	[1.18,2.75)	lG1	24	25	0.43155	0.6566
AP3D1	[2.75,3.67)	G1/S	12	16	0.18997	0.88014
AP3D1	[3.67,5.11)	S	33	30	0.79456	0.26996
AP3D1	[5.11,6.28]	G2/M	22	20	0.71737	0.36914
AP3M1	[0,1.18)	M/eG1	10	9	0.69839	0.4304
AP3M1	[1.18,2.75)	lG1	17	21	0.18115	0.87914
AP3M1	[2.75,3.67)	G1/S	13	13	0.56201	0.55827
AP3M1	[3.67,5.11)	S	29	25	0.86739	0.188
AP3M1	[5.11,6.28]	G2/M	16	17	0.47327	0.63265
AP3M2	[0,1.18)	M/eG1	11	20	0.01921	0.99079
AP3M2	[1.18,2.75)	lG1	53	46	0.90505	0.1252
AP3M2	[2.75,3.67)	G1/S	28	28	0.52583	0.55796
AP3M2	[3.67,5.11)	S	57	54	0.73444	0.32071
AP3M2	[5.11,6.28]	G2/M	35	36	0.43066	0.64183
AP3S1	[0,1.18)	M/eG1	26	34	0.08118	0.94412
AP3S1	[1.18,2.75)	lG1	82	79	0.67465	0.37279
AP3S1	[2.75,3.67)	G1/S	60	49	0.96147	0.05324
AP3S1	[3.67,5.11)	S	85	93	0.18693	0.84483
AP3S1	[5.11,6.28]	G2/M	65	63	0.63661	0.41675
AP3S2	[0,1.18)	M/eG1	13	17	0.19567	0.87256
AP3S2	[1.18,2.75)	lG1	39	39	0.53995	0.53367
AP3S2	[2.75,3.67)	G1/S	25	24	0.62594	0.45993
AP3S2	[3.67,5.11)	S	56	46	0.9691	0.04551
AP3S2	[5.11,6.28]	G2/M	24	31	0.08839	0.94141
AP4B1	[0,1.18)	M/eG1	9	13	0.14575	0.91622
AP4B1	[1.18,2.75)	lG1	35	30	0.8588	0.19114
AP4B1	[2.75,3.67)	G1/S	27	19	0.98134	0.0315
AP4B1	[3.67,5.11)	S	32	36	0.27205	0.79032
AP4B1	[5.11,6.28]	G2/M	19	24	0.13998	0.90664
AP4M1	[0,1.18)	M/eG1	18	14	0.87278	0.18937
AP4M1	[1.18,2.75)	lG1	32	33	0.44161	0.63829
AP4M1	[2.75,3.67)	G1/S	15	21	0.10701	0.93274
AP4M1	[3.67,5.11)	S	40	39	0.60914	0.46363
AP4M1	[5.11,6.28]	G2/M	29	26	0.74118	0.33287
AP4S1	[0,1.18)	M/eG1	7	10	0.23864	0.86193
AP4S1	[1.18,2.75)	lG1	33	22	0.99557	0.00861
AP4S1	[2.75,3.67)	G1/S	10	14	0.16431	0.90288
AP4S1	[3.67,5.11)	S	27	26	0.6186	0.47147
AP4S1	[5.11,6.28]	G2/M	13	18	0.1213	0.92724
AP5B1	[0,1.18)	M/eG1	13	8	0.97595	0.05036
AP5B1	[1.18,2.75)	lG1	22	18	0.86308	0.20013
AP5B1	[2.75,3.67)	G1/S	7	11	0.10066	0.94917
AP5B1	[3.67,5.11)	S	20	22	0.39786	0.69773
AP5B1	[5.11,6.28]	G2/M	12	15	0.26876	0.82208
AP5M1	[0,1.18)	M/eG1	23	22	0.61565	0.47079
AP5M1	[1.18,2.75)	lG1	56	52	0.77978	0.26945
AP5M1	[2.75,3.67)	G1/S	32	32	0.54456	0.53221
AP5M1	[3.67,5.11)	S	58	61	0.37353	0.68295
AP5M1	[5.11,6.28]	G2/M	39	41	0.38455	0.68018
AP5S1	[0,1.18)	M/eG1	14	14	0.57767	0.53317
AP5S1	[1.18,2.75)	lG1	30	32	0.36054	0.7126
AP5S1	[2.75,3.67)	G1/S	22	20	0.734	0.34881
AP5S1	[3.67,5.11)	S	39	38	0.62466	0.45041
AP5S1	[5.11,6.28]	G2/M	25	26	0.48353	0.60392
AP5Z1	[0,1.18)	M/eG1	25	25	0.54414	0.54036
AP5Z1	[1.18,2.75)	lG1	67	58	0.91824	0.10623
AP5Z1	[2.75,3.67)	G1/S	36	36	0.54291	0.52941
AP5Z1	[3.67,5.11)	S	55	68	0.03132	0.97812
AP5Z1	[5.11,6.28]	G2/M	51	46	0.79921	0.24917
APAF1	[0,1.18)	M/eG1	23	28	0.18721	0.86385
APAF1	[1.18,2.75)	lG1	67	65	0.64935	0.40491
APAF1	[2.75,3.67)	G1/S	31	40	0.06528	0.95454
APAF1	[3.67,5.11)	S	80	76	0.72525	0.32032
APAF1	[5.11,6.28]	G2/M	60	52	0.91023	0.11744
APBA2	[0,1.18)	M/eG1	22	26	0.21357	0.84293
APBA2	[1.18,2.75)	lG1	66	61	0.78619	0.25907
APBA2	[2.75,3.67)	G1/S	38	38	0.55282	0.51656
APBA2	[3.67,5.11)	S	74	72	0.65307	0.40112
APBA2	[5.11,6.28]	G2/M	46	49	0.36175	0.69821
APBA3	[0,1.18)	M/eG1	23	31	0.07436	0.95022
APBA3	[1.18,2.75)	lG1	70	71	0.44543	0.60756
APBA3	[2.75,3.67)	G1/S	52	44	0.90928	0.11969
APBA3	[3.67,5.11)	S	82	84	0.42447	0.62733
APBA3	[5.11,6.28]	G2/M	61	57	0.73919	0.30911
APBB3	[0,1.18)	M/eG1	4	7	0.18057	0.91728
APBB3	[1.18,2.75)	lG1	18	16	0.79677	0.29125
APBB3	[2.75,3.67)	G1/S	12	10	0.83894	0.25494
APBB3	[3.67,5.11)	S	19	18	0.62984	0.47893
APBB3	[5.11,6.28]	G2/M	10	12	0.27024	0.82845
APC	[0,1.18)	M/eG1	42	39	0.74065	0.31654
APC	[1.18,2.75)	lG1	83	90	0.22579	0.80865
APC	[2.75,3.67)	G1/S	62	55	0.84488	0.19032
APC	[3.67,5.11)	S	98	105	0.21671	0.81646
APC	[5.11,6.28]	G2/M	76	72	0.73973	0.30326
APEH	[0,1.18)	M/eG1	6	9	0.19001	0.89821
APEH	[1.18,2.75)	lG1	22	21	0.66648	0.42795
APEH	[2.75,3.67)	G1/S	9	13	0.14963	0.91368
APEH	[3.67,5.11)	S	22	24	0.31774	0.76459
APEH	[5.11,6.28]	G2/M	25	17	0.98945	0.01932
APEX1	[0,1.18)	M/eG1	28	22	0.91985	0.11593
APEX1	[1.18,2.75)	lG1	48	51	0.33563	0.72107
APEX1	[2.75,3.67)	G1/S	30	32	0.4172	0.65808
APEX1	[3.67,5.11)	S	58	60	0.40733	0.65122
APEX1	[5.11,6.28]	G2/M	42	41	0.61573	0.45127
APEX2	[0,1.18)	M/eG1	10	10	0.5701	0.56043
APEX2	[1.18,2.75)	lG1	23	23	0.51578	0.57818
APEX2	[2.75,3.67)	G1/S	14	14	0.51545	0.59811
APEX2	[3.67,5.11)	S	22	27	0.1332	0.91218
APEX2	[5.11,6.28]	G2/M	25	19	0.958	0.06753
APH1A	[0,1.18)	M/eG1	22	18	0.87824	0.17506
APH1A	[1.18,2.75)	lG1	37	41	0.25104	0.80391
APH1A	[2.75,3.67)	G1/S	19	25	0.09381	0.93967
APH1A	[3.67,5.11)	S	41	48	0.1183	0.9132
APH1A	[5.11,6.28]	G2/M	47	33	0.99666	0.00544
APH1B	[0,1.18)	M/eG1	15	20	0.1501	0.90227
APH1B	[1.18,2.75)	lG1	58	46	0.98047	0.02813
APH1B	[2.75,3.67)	G1/S	26	28	0.35109	0.7221
APH1B	[3.67,5.11)	S	54	54	0.53768	0.52691
APH1B	[5.11,6.28]	G2/M	32	37	0.22135	0.8326
API5	[0,1.18)	M/eG1	23	22	0.632	0.45353
API5	[1.18,2.75)	lG1	39	51	0.02743	0.98203
API5	[2.75,3.67)	G1/S	35	32	0.77147	0.28818
API5	[3.67,5.11)	S	54	60	0.19502	0.84558
API5	[5.11,6.28]	G2/M	55	41	0.99321	0.01072
APIP	[0,1.18)	M/eG1	17	20	0.27089	0.80445
APIP	[1.18,2.75)	lG1	43	47	0.29729	0.75933
APIP	[2.75,3.67)	G1/S	33	29	0.82402	0.23191
APIP	[3.67,5.11)	S	51	55	0.30003	0.75295
APIP	[5.11,6.28]	G2/M	44	37	0.9032	0.13092
APLP1	[0,1.18)	M/eG1	21	19	0.7448	0.33758
APLP1	[1.18,2.75)	lG1	42	44	0.41789	0.6498
APLP1	[2.75,3.67)	G1/S	30	27	0.76468	0.3015
APLP1	[3.67,5.11)	S	46	51	0.21278	0.83309
APLP1	[5.11,6.28]	G2/M	37	35	0.69286	0.3755
APLP2	[0,1.18)	M/eG1	28	26	0.71088	0.36246
APLP2	[1.18,2.75)	lG1	60	60	0.52443	0.53502
APLP2	[2.75,3.67)	G1/S	40	37	0.72257	0.33931
APLP2	[3.67,5.11)	S	70	71	0.49722	0.55896
APLP2	[5.11,6.28]	G2/M	44	48	0.28676	0.76607
APMAP	[0,1.18)	M/eG1	27	23	0.82329	0.23555
APMAP	[1.18,2.75)	lG1	52	54	0.41324	0.64642
APMAP	[2.75,3.67)	G1/S	29	33	0.23429	0.82164
APMAP	[3.67,5.11)	S	70	63	0.85747	0.17763
APMAP	[5.11,6.28]	G2/M	39	43	0.27491	0.77911
APOBEC3B	[0,1.18)	M/eG1	23	20	0.79676	0.27442
APOBEC3B	[1.18,2.75)	lG1	37	46	0.06028	0.95827
APOBEC3B	[2.75,3.67)	G1/S	37	29	0.95748	0.06355
APOBEC3B	[3.67,5.11)	S	57	54	0.68661	0.37256
APOBEC3B	[5.11,6.28]	G2/M	33	37	0.25664	0.79995
APOBEC3C	[0,1.18)	M/eG1	26	24	0.70817	0.36614
APOBEC3C	[1.18,2.75)	lG1	73	56	0.99616	0.00559
APOBEC3C	[2.75,3.67)	G1/S	25	34	0.04354	0.97237
APOBEC3C	[3.67,5.11)	S	54	65	0.05409	0.96057
APOBEC3C	[5.11,6.28]	G2/M	46	44	0.64379	0.42071
APOBEC3G	[0,1.18)	M/eG1	28	31	0.31121	0.75498
APOBEC3G	[1.18,2.75)	lG1	60	72	0.04969	0.96337
APOBEC3G	[2.75,3.67)	G1/S	42	45	0.36109	0.69827
APOBEC3G	[3.67,5.11)	S	99	85	0.96869	0.04085
APOBEC3G	[5.11,6.28]	G2/M	62	58	0.75983	0.28719
APOBR	[0,1.18)	M/eG1	9	19	0.00596	0.99764
APOBR	[1.18,2.75)	lG1	38	44	0.1595	0.87944
APOBR	[2.75,3.67)	G1/S	29	27	0.67792	0.39771
APOBR	[3.67,5.11)	S	55	52	0.72493	0.33199
APOBR	[5.11,6.28]	G2/M	47	35	0.98696	0.02083
APOC1	[0,1.18)	M/eG1	19	28	0.03257	0.981
APOC1	[1.18,2.75)	lG1	67	66	0.59293	0.46296
APOC1	[2.75,3.67)	G1/S	47	41	0.8728	0.16521
APOC1	[3.67,5.11)	S	82	77	0.76026	0.28303
APOC1	[5.11,6.28]	G2/M	50	53	0.37724	0.68077
APOE	[0,1.18)	M/eG1	13	14	0.47906	0.63312
APOE	[1.18,2.75)	lG1	40	32	0.95393	0.06817
APOE	[2.75,3.67)	G1/S	14	20	0.09148	0.94558
APOE	[3.67,5.11)	S	37	38	0.49756	0.57957
APOE	[5.11,6.28]	G2/M	25	26	0.49808	0.591
APOL2	[0,1.18)	M/eG1	17	19	0.37844	0.71324
APOL2	[1.18,2.75)	lG1	49	44	0.84068	0.20363
APOL2	[2.75,3.67)	G1/S	25	27	0.37766	0.6991
APOL2	[3.67,5.11)	S	48	51	0.32196	0.73459
APOL2	[5.11,6.28]	G2/M	37	35	0.69291	0.37593
APOM	[0,1.18)	M/eG1	11	17	0.06791	0.96365
APOM	[1.18,2.75)	lG1	40	40	0.55831	0.51375
APOM	[2.75,3.67)	G1/S	38	24	0.99778	0.00388
APOM	[3.67,5.11)	S	46	47	0.49425	0.57528
APOM	[5.11,6.28]	G2/M	25	32	0.10486	0.9282
APOO	[0,1.18)	M/eG1	23	15	0.98	0.03455
APOO	[1.18,2.75)	lG1	26	36	0.03245	0.97971
APOO	[2.75,3.67)	G1/S	28	22	0.92498	0.11032
APOO	[3.67,5.11)	S	37	42	0.20416	0.84563
APOO	[5.11,6.28]	G2/M	30	28	0.66449	0.41414
APOOL	[0,1.18)	M/eG1	13	12	0.65269	0.46252
APOOL	[1.18,2.75)	lG1	30	29	0.66296	0.41717
APOOL	[2.75,3.67)	G1/S	14	18	0.20628	0.86406
APOOL	[3.67,5.11)	S	34	33	0.58321	0.49813
APOOL	[5.11,6.28]	G2/M	24	23	0.66015	0.42804
APPBP2	[0,1.18)	M/eG1	10	11	0.44556	0.67853
APPBP2	[1.18,2.75)	lG1	26	26	0.59008	0.50089
APPBP2	[2.75,3.67)	G1/S	24	16	0.98715	0.02353
APPBP2	[3.67,5.11)	S	21	30	0.02855	0.9832
APPBP2	[5.11,6.28]	G2/M	22	20	0.69821	0.38984
APPL1	[0,1.18)	M/eG1	12	12	0.50918	0.60879
APPL1	[1.18,2.75)	lG1	35	29	0.91302	0.12466
APPL1	[2.75,3.67)	G1/S	16	18	0.35836	0.73599
APPL1	[3.67,5.11)	S	27	34	0.08654	0.94248
APPL1	[5.11,6.28]	G2/M	27	23	0.84069	0.21856
APRT	[0,1.18)	M/eG1	20	13	0.98498	0.02792
APRT	[1.18,2.75)	lG1	27	29	0.33617	0.7405
APRT	[2.75,3.67)	G1/S	17	18	0.42926	0.66912
APRT	[3.67,5.11)	S	37	35	0.71667	0.35407
APRT	[5.11,6.28]	G2/M	18	24	0.11725	0.92442
APTX	[0,1.18)	M/eG1	20	26	0.10416	0.93177
APTX	[1.18,2.75)	lG1	55	62	0.1831	0.85433
APTX	[2.75,3.67)	G1/S	45	38	0.8999	0.1339
APTX	[3.67,5.11)	S	77	72	0.76485	0.28016
APTX	[5.11,6.28]	G2/M	51	49	0.64423	0.4148
AQP10	[0,1.18)	M/eG1	18	17	0.63136	0.46462
AQP10	[1.18,2.75)	lG1	25	40	0.00292	0.99847
AQP10	[2.75,3.67)	G1/S	29	25	0.84782	0.20609
AQP10	[3.67,5.11)	S	53	47	0.86982	0.16974
AQP10	[5.11,6.28]	G2/M	36	32	0.81677	0.23678
AQP3	[0,1.18)	M/eG1	36	31	0.83604	0.21205
AQP3	[1.18,2.75)	lG1	65	73	0.16663	0.86602
AQP3	[2.75,3.67)	G1/S	35	45	0.06105	0.95784
AQP3	[3.67,5.11)	S	101	85	0.98037	0.02636
AQP3	[5.11,6.28]	G2/M	55	58	0.36236	0.69066
AQP7	[0,1.18)	M/eG1	30	28	0.7062	0.36359
AQP7	[1.18,2.75)	lG1	62	65	0.38362	0.67084
AQP7	[2.75,3.67)	G1/S	49	40	0.94547	0.07557
AQP7	[3.67,5.11)	S	66	76	0.09963	0.92331
AQP7	[5.11,6.28]	G2/M	53	51	0.62276	0.43652
AR	[0,1.18)	M/eG1	13	12	0.62563	0.48964
AR	[1.18,2.75)	lG1	25	29	0.22484	0.83501
AR	[2.75,3.67)	G1/S	9	18	0.0099	0.99567
AR	[3.67,5.11)	S	33	34	0.45177	0.62705
AR	[5.11,6.28]	G2/M	37	23	0.99912	0.0016
ARAF	[0,1.18)	M/eG1	25	24	0.64841	0.4313
ARAF	[1.18,2.75)	lG1	57	55	0.6429	0.41502
ARAF	[2.75,3.67)	G1/S	44	34	0.9689	0.0454
ARAF	[3.67,5.11)	S	53	65	0.04594	0.96732
ARAF	[5.11,6.28]	G2/M	43	44	0.46875	0.59733
ARAP1	[0,1.18)	M/eG1	31	31	0.57343	0.50261
ARAP1	[1.18,2.75)	lG1	58	71	0.04083	0.97014
ARAP1	[2.75,3.67)	G1/S	52	44	0.91652	0.10962
ARAP1	[3.67,5.11)	S	96	83	0.95497	0.05849
ARAP1	[5.11,6.28]	G2/M	49	57	0.13877	0.89253
ARCN1	[0,1.18)	M/eG1	32	27	0.86063	0.18713
ARCN1	[1.18,2.75)	lG1	63	63	0.53881	0.52002
ARCN1	[2.75,3.67)	G1/S	30	39	0.06913	0.95181
ARCN1	[3.67,5.11)	S	88	74	0.97803	0.02979
ARCN1	[5.11,6.28]	G2/M	40	50	0.06017	0.95753
AREG	[0,1.18)	M/eG1	13	11	0.76468	0.3397
AREG	[1.18,2.75)	lG1	27	26	0.63145	0.45474
AREG	[2.75,3.67)	G1/S	15	16	0.44339	0.66278
AREG	[3.67,5.11)	S	26	31	0.18737	0.86705
AREG	[5.11,6.28]	G2/M	24	21	0.81631	0.2529
AREL1	[0,1.18)	M/eG1	13	16	0.21738	0.85449
AREL1	[1.18,2.75)	lG1	39	38	0.59506	0.47718
AREL1	[2.75,3.67)	G1/S	25	24	0.66481	0.41822
AREL1	[3.67,5.11)	S	47	45	0.68049	0.38561
AREL1	[5.11,6.28]	G2/M	30	30	0.50217	0.57824
ARF1	[0,1.18)	M/eG1	19	19	0.59552	0.50087
ARF1	[1.18,2.75)	lG1	37	43	0.15622	0.88357
ARF1	[2.75,3.67)	G1/S	26	27	0.48778	0.59501
ARF1	[3.67,5.11)	S	58	51	0.90116	0.13007
ARF1	[5.11,6.28]	G2/M	34	34	0.50337	0.57155
ARF3	[0,1.18)	M/eG1	22	29	0.1052	0.92832
ARF3	[1.18,2.75)	lG1	68	67	0.60537	0.44878
ARF3	[2.75,3.67)	G1/S	41	41	0.52734	0.53947
ARF3	[3.67,5.11)	S	89	78	0.93539	0.08248
ARF3	[5.11,6.28]	G2/M	48	53	0.23909	0.80703
ARF4	[0,1.18)	M/eG1	18	21	0.30296	0.77495
ARF4	[1.18,2.75)	lG1	48	48	0.52519	0.54053
ARF4	[2.75,3.67)	G1/S	30	30	0.5602	0.51869
ARF4	[3.67,5.11)	S	59	57	0.6787	0.37882
ARF4	[5.11,6.28]	G2/M	39	38	0.57734	0.49376
ARF5	[0,1.18)	M/eG1	38	48	0.06072	0.9565
ARF5	[1.18,2.75)	lG1	108	112	0.33787	0.7004
ARF5	[2.75,3.67)	G1/S	82	69	0.9513	0.06276
ARF5	[3.67,5.11)	S	116	132	0.05472	0.95604
ARF5	[5.11,6.28]	G2/M	108	90	0.98485	0.01987
ARF6	[0,1.18)	M/eG1	30	38	0.08856	0.93817
ARF6	[1.18,2.75)	lG1	97	89	0.85746	0.17169
ARF6	[2.75,3.67)	G1/S	68	55	0.97475	0.03464
ARF6	[3.67,5.11)	S	96	104	0.18777	0.84284
ARF6	[5.11,6.28]	G2/M	66	71	0.28341	0.75999
ARFGAP1	[0,1.18)	M/eG1	27	28	0.47843	0.60144
ARFGAP1	[1.18,2.75)	lG1	63	65	0.44115	0.6149
ARFGAP1	[2.75,3.67)	G1/S	43	40	0.72971	0.32798
ARFGAP1	[3.67,5.11)	S	83	76	0.85333	0.18022
ARFGAP1	[5.11,6.28]	G2/M	44	52	0.13325	0.89817
ARFGAP2	[0,1.18)	M/eG1	13	17	0.17521	0.88739
ARFGAP2	[1.18,2.75)	lG1	44	40	0.80955	0.2433
ARFGAP2	[2.75,3.67)	G1/S	29	25	0.85652	0.19694
ARFGAP2	[3.67,5.11)	S	42	47	0.23603	0.81494
ARFGAP2	[5.11,6.28]	G2/M	32	32	0.56587	0.51335
ARFGAP3	[0,1.18)	M/eG1	3	8	0.03925	0.98834
ARFGAP3	[1.18,2.75)	lG1	24	18	0.95379	0.07695
ARFGAP3	[2.75,3.67)	G1/S	13	11	0.77332	0.32893
ARFGAP3	[3.67,5.11)	S	23	21	0.71816	0.37301
ARFGAP3	[5.11,6.28]	G2/M	10	14	0.11773	0.93427
ARFGEF1	[0,1.18)	M/eG1	27	26	0.62531	0.45353
ARFGEF1	[1.18,2.75)	lG1	76	60	0.99008	0.01443
ARFGEF1	[2.75,3.67)	G1/S	24	37	0.00789	0.99587
ARFGEF1	[3.67,5.11)	S	78	71	0.8571	0.17619
ARFGEF1	[5.11,6.28]	G2/M	38	48	0.05558	0.96101
ARFIP1	[0,1.18)	M/eG1	21	24	0.32375	0.75248
ARFIP1	[1.18,2.75)	lG1	55	55	0.53818	0.52324
ARFIP1	[2.75,3.67)	G1/S	36	34	0.6846	0.38286
ARFIP1	[3.67,5.11)	S	72	64	0.88146	0.15
ARFIP1	[5.11,6.28]	G2/M	37	44	0.1413	0.89418
ARFIP2	[0,1.18)	M/eG1	8	9	0.4022	0.72854
ARFIP2	[1.18,2.75)	lG1	24	22	0.76245	0.31802
ARFIP2	[2.75,3.67)	G1/S	15	13	0.7401	0.3602
ARFIP2	[3.67,5.11)	S	23	25	0.33364	0.74691
[truncated: 44,631 more rows]
