# Supplementary material for: Evolutionarily recent transcription factors partake in human cell cycle regulation
Source: Cell Genom. 2025 Jun 23;5(8):100923. doi: 10.1016/j.xgen.2025.100923 (PMC12366659; doi:10.1016/j.xgen.2025.100923)
Supplement: Table S6. Comparison between Perturb-seq-derived imbalances and gene rhythmicity, related to Figure 2 [file mmc7.xlsx]

## Sheet: Index
ensembl	ID
symbol	ID
tf_category.x	The category of the gene: Is it a transcription factor (TF) or not? If it is a TF, which type is it?
basal.expression	The basal expression calculated from the cell cycle experiment.
Rhythmicity_padj	The statistical test indicating whether gene expression fluctuates significantly during the cell cycle.
Rhythmicity_significance	The statistical test indicating whether gene expression fluctuates significantly during the cell cycle.
phase_assigned	The phase of the cell cycle at which the gene reaches its maximal expression.
DepletionAffectCellCycle	Does gene depletion affect the cell cycle according to our re-analysis of the perturbation sequencing (Perturb-seq)?
TheMostSignificantAttrition	Upon its depletion, the phase of the cell cycle where attrition is most significant, if any.
TheMostSignificantAccumulation	Upon its depletion, the phase of the cell cycle where accumulation is most significant, if any.

## Sheet: AllGenes_PerturbXChronogram
ensembl	symbol	tf_category.x	basal.expression	Rhythmicity_padj	Rhythmicity_significance	phase_assigned	DepletionAffectCellCycle	TheMostSignificantAttrition	TheMostSignificantAccumulation
ENSG00000186092	OR4F5	not TF	NA	NA	NA	NA	NA	NA	NA
ENSG00000237683	AL627309.1	not TF	NA	NA	NA	NA	NA	NA	NA
ENSG00000235249	OR4F29	not TF	NA	NA	NA	NA	NA	NA	NA
ENSG00000185097	OR4F16	not TF	NA	NA	NA	NA	NA	NA	NA
ENSG00000269831	AL669831.1	not TF	NA	NA	NA	NA	NA	NA	NA
ENSG00000269308	AL645608.2	not TF	NA	NA	NA	NA	NA	NA	NA
ENSG00000187634	SAMD11	not TF	-0.598116	0.0938754		M	NA	NA	NA
ENSG00000268179	AL645608.1	not TF	NA	NA	NA	NA	NA	NA	NA
ENSG00000188976	NOC2L	not TF	8.91408	0.490495		G2	NA	NA	NA
ENSG00000187961	KLHL17	not TF	4.52785	0.23121		M	YES	lG1	S
ENSG00000187583	PLEKHN1	not TF	0.681726	0.00636515	**	eG1	ns	ns	ns
ENSG00000187642	C1orf170	not TF	-0.416411	0.0506019		eG1	NA	NA	NA
ENSG00000188290	HES4	TF	3.32066	0.0060507	**	S1	YES	G2_M	ns
ENSG00000187608	ISG15	not TF	2.68712	0.95143		G1/S	NA	NA	NA
ENSG00000188157	AGRN	not TF	8.88732	0.564587		G2	YES	ns	G2_M
ENSG00000237330	RNF223	not TF	-4.63617	0.292515		eG1	NA	NA	NA
ENSG00000131591	C1orf159	not TF	5.19242	0.149374		G2/M	ns	ns	ns
ENSG00000162571	TTLL10	not TF	NA	NA	NA	NA	NA	NA	NA
ENSG00000186891	TNFRSF18	not TF	-3.22702	0.326437		eG1	NA	NA	NA
ENSG00000186827	TNFRSF4	not TF	-1.88819	0.0354862	*	eG1	NA	NA	NA
ENSG00000078808	SDF4	not TF	7.26422	0.0772067		G2/M	YES	S	M_G1
ENSG00000176022	B3GALT6	not TF	5.98342	0.00914603	**	G2	ns	ns	ns
ENSG00000184163	FAM132A	not TF	-0.219202	0.519278		eG1	NA	NA	NA
ENSG00000160087	UBE2J2	not TF	6.28689	0.380886		G2/M	NA	NA	NA
ENSG00000162572	SCNN1D	not TF	0.785661	0.338368		eG1	NA	NA	NA
ENSG00000131584	ACAP3	not TF	5.98102	0.662773		lG1	ns	ns	ns
ENSG00000169972	PUSL1	not TF	5.26288	0.412114		S2	ns	ns	ns
ENSG00000127054	CPSF3L	not TF	6.9233	0.0575327		G2/M	NA	NA	NA
ENSG00000224051	GLTPD1	not TF	5.29162	0.0125921	*	eG1	NA	NA	NA
ENSG00000169962	TAS1R3	not TF	-1.20598	0.200477		lG1	NA	NA	NA
ENSG00000107404	DVL1	not TF	7.09591	0.00124587	**	G2/M	YES	ns	G1_S
ENSG00000162576	MXRA8	not TF	4.42096	0.00035999	***	M	NA	NA	NA
ENSG00000175756	AURKAIP1	not TF	7.08676	0.599376		G2/M	ns	ns	ns
ENSG00000221978	CCNL2	not TF	7.01567	0.127091		lG1	ns	ns	ns
ENSG00000224870	RP4-758J18.2	not TF	5.33728	0.571068		lG1	NA	NA	NA
ENSG00000242485	MRPL20	not TF	5.31645	0.642792		G2	ns	ns	ns
ENSG00000235098	ANKRD65	not TF	NA	NA	NA	NA	NA	NA	NA
ENSG00000205116	TMEM88B	not TF	NA	NA	NA	NA	NA	NA	NA
ENSG00000179403	VWA1	not TF	3.51255	0.00380832	**	eG1	NA	NA	NA
ENSG00000215915	ATAD3C	not TF	-2.78667	0.816872		eG1	NA	NA	NA
ENSG00000160072	ATAD3B	not TF	7.23808	0.17405		eG1	YES	G1_S	G2_M
ENSG00000197785	ATAD3A	not TF	7.37668	0.0798465		S2	YES	M_G1	ns
ENSG00000205090	TMEM240	not TF	0.426677	0.0629795		M	ns	ns	ns
ENSG00000160075	SSU72	not TF	6.64405	0.0296823	*	M	YES	G2_M	S
ENSG00000215014	AL645728.1	not TF	NA	NA	NA	NA	NA	NA	NA
ENSG00000228594	C1orf233	not TF	4.16817	0.00347132	**	eG1	NA	NA	NA
ENSG00000197530	MIB2	not TF	5.40968	0.332861		M	YES	ns	G1_S
ENSG00000189409	MMP23B	not TF	-2.71308	0.172404		M	NA	NA	NA
ENSG00000248333	CDK11B	not TF	4.63763	0.26761		S1	YES	lG1	ns
ENSG00000189339	SLC35E2B	not TF	6.77636	0.305291		G2	ns	ns	ns
ENSG00000008128	CDK11A	not TF	2.14638	0.136052		lG1	YES	ns	lG1
ENSG00000215790	SLC35E2	not TF	3.79127	0.769606		S1	NA	NA	NA
ENSG00000008130	NADK	not TF	7.05366	0.247861		G2	ns	ns	ns
ENSG00000078369	GNB1	not TF	8.1162	0.000702656	***	G2	ns	ns	ns
ENSG00000169885	CALML6	not TF	NA	NA	NA	NA	NA	NA	NA
ENSG00000178821	TMEM52	not TF	2.64651	0.259251		M	YES	ns	lG1
ENSG00000142609	C1orf222	not TF	NA	NA	NA	NA	NA	NA	NA
ENSG00000187730	GABRD	not TF	NA	NA	NA	NA	NA	NA	NA
ENSG00000067606	PRKCZ	not TF	1.27554	0.490325		G2/M	NA	NA	NA
ENSG00000162585	C1orf86	not TF	6.09899	0.21814		M	NA	NA	NA
ENSG00000269554	AL590822.2	not TF	NA	NA	NA	NA	NA	NA	NA
ENSG00000203301	AL590822.1	not TF	NA	NA	NA	NA	NA	NA	NA
ENSG00000157933	SKI	TF	7.50406	0.00385767	**	G2/M	YES	ns	S
ENSG00000116151	MORN1	not TF	4.07414	0.0241336	*	G1/S	YES	G2_M	ns
ENSG00000269753	AL589739.1	not TF	NA	NA	NA	NA	NA	NA	NA
ENSG00000157916	RER1	not TF	6.60962	0.342969		lG1	ns	ns	ns
ENSG00000157911	PEX10	not TF	4.52395	0.167191		G2/M	YES	ns	G1_S
ENSG00000149527	PLCH2	not TF	-3.53246	0.379749		lG1	NA	NA	NA
ENSG00000157881	PANK4	not TF	6.09944	0.00155525	**	S2	ns	ns	ns
ENSG00000197921	HES5	TF	NA	NA	NA	NA	ns	ns	ns
ENSG00000157873	TNFRSF14	not TF	1.6429	0.341311		M	NA	NA	NA
ENSG00000157870	FAM213B	not TF	4.79692	0.000997593	***	G1/S	NA	NA	NA
ENSG00000142606	MMEL1	not TF	-3.21641	0.808615		M	NA	NA	NA
ENSG00000215912	TTC34	not TF	1.45005	0.0957261		lG1	NA	NA	NA
ENSG00000169717	ACTRT2	not TF	NA	NA	NA	NA	NA	NA	NA
ENSG00000142611	PRDM16	C2H2 ZF	-1.90453	0.740265		lG1	YES	G2_M	ns
ENSG00000130762	ARHGEF16	not TF	0.663808	9.04e-06	***	S1	NA	NA	NA
ENSG00000162591	MEGF6	not TF	1.60046	0.740698		G1/S	NA	NA	NA
ENSG00000158109	TPRG1L	not TF	3.83051	0.0221222	*	eG1	NA	NA	NA
ENSG00000116213	WRAP73	not TF	4.60734	0.385241		S1	ns	ns	ns
ENSG00000078900	TP73	TF	2.28155	1.18e-08	***	G1/S	YES	ns	lG1
ENSG00000162592	CCDC27	not TF	NA	NA	NA	NA	NA	NA	NA
ENSG00000235169	SMIM1	not TF	5.20631	0.728396		G2/M	ns	ns	ns
ENSG00000130764	LRRC47	not TF	6.86745	0.242659		S1	YES	lG1	S
ENSG00000116198	CEP104	not TF	6.21106	0.000362216	***	M	YES	lG1	ns
ENSG00000169598	DFFB	not TF	4.04843	0.206074		M	YES	S	G1_S
ENSG00000198912	C1orf174	not TF	5.3782	0.0040676	**	M	YES	G2_M	ns
ENSG00000196581	AJAP1	not TF	NA	NA	NA	NA	NA	NA	NA
ENSG00000131697	NPHP4	not TF	6.08167	0.0826549		S2	YES	S	ns
ENSG00000069424	KCNAB2	not TF	4.67912	0.0339804	*	G1/S	NA	NA	NA
ENSG00000268332	AL035406.1	not TF	NA	NA	NA	NA	NA	NA	NA
ENSG00000116254	CHD5	not TF	0.0749049	0.566987		eG1	NA	NA	NA
ENSG00000116251	RPL22	not TF	7.99057	0.446805		S1	YES	G1_S	G2_M
ENSG00000158286	RNF207	not TF	4.71953	0.00986512	**	M	YES	G2_M	ns
ENSG00000116237	ICMT	not TF	6.70242	1.63e-05	***	G1/S	ns	ns	ns
ENSG00000173673	HES3	TF	NA	NA	NA	NA	ns	ns	ns
ENSG00000158292	GPR153	not TF	1.55576	0.000160865	***	G1/S	NA	NA	NA
ENSG00000097021	ACOT7	not TF	6.13669	0.0190072	*	S2	YES	G1_S	ns
ENSG00000069812	HES2	TF	-1.35693	0.0717799		eG1	YES	M_G1	ns
ENSG00000187017	ESPN	not TF	4.7721	0.0640715		G1/S	YES	ns	G2_M
ENSG00000215788	TNFRSF25	not TF	-4.78897	0.303699		eG1	NA	NA	NA
ENSG00000171680	PLEKHG5	not TF	-1.43145	0.177312		eG1	NA	NA	NA
ENSG00000162408	NOL9	not TF	7.49427	0.582372		S2	NA	NA	NA
ENSG00000173662	TAS1R1	not TF	-3.42989	0.278203		G2/M	NA	NA	NA
ENSG00000204859	ZBTB48	C2H2 ZF	5.26007	0.099492		M	ns	ns	ns
ENSG00000162413	KLHL21	not TF	7.01334	0.157449		M	YES	M_G1	ns
ENSG00000116273	PHF13	not TF	6.40318	0.447957		G1/S	ns	ns	ns
ENSG00000041988	THAP3	TF	3.90616	0.00138932	**	M	ns	ns	ns
ENSG00000007923	DNAJC11	not TF	7.17702	0.0806835		G2	YES	ns	lG1
ENSG00000171735	CAMTA1	TF	3.76495	0.177312		S1	ns	ns	ns
ENSG00000049245	VAMP3	not TF	5.29262	0.0514691		lG1	YES	G2_M	S
ENSG00000049246	PER3	not TF	5.24321	0.554163		lG1	ns	ns	ns
ENSG00000049247	UTS2	not TF	NA	NA	NA	NA	NA	NA	NA
ENSG00000049249	TNFRSF9	not TF	-0.479442	0.658966		eG1	NA	NA	NA
ENSG00000116288	PARK7	not TF	7.57381	0.508457		S2	NA	NA	NA
ENSG00000116285	ERRFI1	not TF	1.49467	0.151995		S2	NA	NA	NA
ENSG00000162426	SLC45A1	not TF	NA	NA	NA	NA	NA	NA	NA
ENSG00000142599	RERE	not TF	7.29462	0.0338556	*	G2/M	ns	ns	ns
ENSG00000074800	ENO1	not TF	11.8463	0.00451439	**	G2	ns	ns	ns
ENSG00000131686	CA6	not TF	NA	NA	NA	NA	NA	NA	NA
ENSG00000197241	SLC2A7	not TF	NA	NA	NA	NA	NA	NA	NA
ENSG00000142583	SLC2A5	not TF	NA	NA	NA	NA	NA	NA	NA
ENSG00000180758	GPR157	not TF	-1.62865	0.00997346	**	eG1	NA	NA	NA
ENSG00000049239	H6PD	not TF	4.53338	0.0996192		eG1	NA	NA	NA
ENSG00000171621	SPSB1	not TF	-2.07235	0.3994		G2	NA	NA	NA
ENSG00000171612	SLC25A33	not TF	4.66163	0.755395		eG1	ns	ns	ns
ENSG00000188807	TMEM201	not TF	6.76459	0.229739		S2	ns	ns	ns
ENSG00000171608	PIK3CD	not TF	5.47926	0.0120322	*	M	YES	lG1	S
ENSG00000179840	C1orf200	not TF	NA	NA	NA	NA	NA	NA	NA
ENSG00000171603	CLSTN1	not TF	6.61496	3.9e-05	***	S2	ns	ns	ns
ENSG00000178585	CTNNBIP1	not TF	4.88068	0.0644465		M	ns	ns	ns
ENSG00000162441	LZIC	not TF	5.34526	0.701453		G1/S	ns	ns	ns
ENSG00000173614	NMNAT1	not TF	3.15573	0.00035426	***	eG1	ns	ns	ns
ENSG00000162444	RBP7	not TF	NA	NA	NA	NA	NA	NA	NA
ENSG00000130939	UBE4B	not TF	7.83295	0.0933693		S2	ns	ns	ns
ENSG00000054523	KIF1B	not TF	6.78898	0.994902		S1	ns	ns	ns
ENSG00000142657	PGD	not TF	8.68215	0.0131765	*	G2	ns	ns	ns
ENSG00000175279	APITD1	TF	1.83012	0.0113586	*	S1	NA	NA	NA
ENSG00000251503	APITD1-CORT	not TF	NA	NA	NA	NA	NA	NA	NA
ENSG00000241563	CORT	not TF	-2.73222	0.774875		G1/S	NA	NA	NA
ENSG00000160049	DFFA	not TF	6.74959	0.0645234		M	YES	ns	lG1
ENSG00000142655	PEX14	not TF	5.63055	0.0331467	*	G2	ns	ns	ns
ENSG00000130940	CASZ1	C2H2 ZF	0.918398	0.000508626	***	S1	YES	M_G1	ns
ENSG00000175262	C1orf127	not TF	NA	NA	NA	NA	NA	NA	NA
ENSG00000120948	TARDBP	not TF	7.69484	0.308922		S2	ns	ns	ns
ENSG00000009724	MASP2	not TF	-3.16071	0.00456353	**	eG1	NA	NA	NA
ENSG00000116649	SRM	not TF	7.61451	0.154026		G2	ns	ns	ns
ENSG00000171824	EXOSC10	not TF	6.78113	0.00519501	**	S2	ns	ns	ns
ENSG00000198793	MTOR	not TF	8.50599	0.0214542	*	S2	YES	S	lG1
ENSG00000171819	ANGPTL7	not TF	NA	NA	NA	NA	NA	NA	NA
ENSG00000120942	UBIAD1	not TF	5.59582	0.000746367	***	S1	YES	ns	M_G1
ENSG00000204624	PTCHD2	not TF	-2.91081	0.311903		lG1	NA	NA	NA
ENSG00000116661	FBXO2	not TF	-0.0282176	0.441158		lG1	NA	NA	NA
ENSG00000132879	FBXO44	not TF	3.47267	3.49e-05	***	M	ns	ns	ns
ENSG00000116663	FBXO6	not TF	3.87185	0.000288954	***	G2/M	YES	ns	lG1
ENSG00000116670	MAD2L2	not TF	6.2868	0.00255523	**	G2	YES	G1_S	ns
ENSG00000162490	DRAXIN	not TF	NA	NA	NA	NA	NA	NA	NA
ENSG00000177674	AGTRAP	not TF	5.1243	9.94e-06	***	G2/M	NA	NA	NA
ENSG00000215910	C1orf167	not TF	1.19882	0.0195701	*	M	NA	NA	NA
ENSG00000177000	MTHFR	not TF	8.45956	0.0211935	*	G2	ns	ns	ns
ENSG00000011021	CLCN6	not TF	5.89545	0.0259616	*	G2	ns	ns	ns
ENSG00000175206	NPPA	not TF	NA	NA	NA	NA	NA	NA	NA
ENSG00000120937	NPPB	not TF	NA	NA	NA	NA	NA	NA	NA
ENSG00000116685	KIAA2013	not TF	6.83332	0.30887		M	YES	ns	G2_M
ENSG00000083444	PLOD1	not TF	8.56545	0.343286		G2/M	YES	G2_M	ns
ENSG00000116688	MFN2	not TF	8.23891	0.0212322	*	S2	ns	ns	ns
ENSG00000116691	MIIP	not TF	5.70651	6.61e-05	***	G2/M	NA	NA	NA
ENSG00000120949	TNFRSF8	not TF	5.56445	0.0025111	**	G2	ns	ns	ns
ENSG00000028137	TNFRSF1B	not TF	6.67983	0.043531	*	S2	ns	ns	ns
ENSG00000048707	VPS13D	not TF	8.92469	6.88e-07	***	S2	ns	ns	ns
ENSG00000162496	DHRS3	not TF	6.87714	0.00071167	***	S2	YES	S	lG1
ENSG00000204518	AADACL4	not TF	NA	NA	NA	NA	NA	NA	NA
ENSG00000188984	AADACL3	not TF	NA	NA	NA	NA	NA	NA	NA
ENSG00000157330	C1orf158	not TF	NA	NA	NA	NA	NA	NA	NA
ENSG00000116726	PRAMEF12	not TF	NA	NA	NA	NA	NA	NA	NA
ENSG00000116721	PRAMEF1	not TF	NA	NA	NA	NA	NA	NA	NA
ENSG00000204513	PRAMEF11	not TF	NA	NA	NA	NA	NA	NA	NA
ENSG00000179172	HNRNPCL1	not TF	NA	NA	NA	NA	NA	NA	NA
ENSG00000120952	PRAMEF2	not TF	NA	NA	NA	NA	NA	NA	NA
ENSG00000243073	PRAMEF4	not TF	NA	NA	NA	NA	NA	NA	NA
ENSG00000187545	PRAMEF10	not TF	NA	NA	NA	NA	NA	NA	NA
ENSG00000204510	PRAMEF7	not TF	NA	NA	NA	NA	NA	NA	NA
ENSG00000232423	PRAMEF6	not TF	NA	NA	NA	NA	NA	NA	NA
ENSG00000204508	PRAMEF22	not TF	NA	NA	NA	NA	NA	NA	NA
ENSG00000239810	WI2-3308P17.2	not TF	NA	NA	NA	NA	NA	NA	NA
ENSG00000229571	PRAMEF26	not TF	NA	NA	NA	NA	NA	NA	NA
ENSG00000204503	PRAMEF3	not TF	NA	NA	NA	NA	NA	NA	NA
ENSG00000204502	PRAMEF5	not TF	NA	NA	NA	NA	NA	NA	NA
ENSG00000182330	PRAMEF8	not TF	NA	NA	NA	NA	NA	NA	NA
ENSG00000204501	PRAMEF9	not TF	NA	NA	NA	NA	NA	NA	NA
ENSG00000204495	PRAMEF13	not TF	NA	NA	NA	NA	NA	NA	NA
ENSG00000204491	PRAMEF18	not TF	NA	NA	NA	NA	NA	NA	NA
ENSG00000204488	PRAMEF16	not TF	NA	NA	NA	NA	NA	NA	NA
ENSG00000204486	PRAMEF21	not TF	NA	NA	NA	NA	NA	NA	NA
ENSG00000157358	PRAMEF15	not TF	NA	NA	NA	NA	NA	NA	NA
ENSG00000204481	PRAMEF14	not TF	NA	NA	NA	NA	NA	NA	NA
ENSG00000204480	PRAMEF19	not TF	NA	NA	NA	NA	NA	NA	NA
ENSG00000204479	PRAMEF17	not TF	NA	NA	NA	NA	NA	NA	NA
ENSG00000204478	PRAMEF20	not TF	NA	NA	NA	NA	NA	NA	NA
ENSG00000162494	LRRC38	not TF	NA	NA	NA	NA	NA	NA	NA
ENSG00000162493	PDPN	not TF	NA	NA	NA	NA	NA	NA	NA
ENSG00000116731	PRDM2	C2H2 ZF	6.38568	0.0186169	*	G1/S	ns	ns	ns
ENSG00000189337	KAZN	not TF	5.33834	0.00403918	**	G2	NA	NA	NA
ENSG00000171729	TMEM51	not TF	-1.77665	0.866576		eG1	NA	NA	NA
ENSG00000204464	C1orf195	not TF	NA	NA	NA	NA	NA	NA	NA
ENSG00000142621	FHAD1	not TF	-0.328618	0.141046		M	NA	NA	NA
ENSG00000142634	EFHD2	not TF	5.65958	0.1964		lG1	NA	NA	NA
ENSG00000162438	CTRC	not TF	NA	NA	NA	NA	NA	NA	NA
ENSG00000142615	CELA2A	not TF	NA	NA	NA	NA	NA	NA	NA
ENSG00000215704	CELA2B	not TF	-3.65945	0.75358		M	NA	NA	NA
ENSG00000132906	CASP9	not TF	4.76366	0.181312		M	ns	ns	ns
ENSG00000116138	DNAJC16	not TF	5.78998	0.0773129		S2	ns	ns	ns
ENSG00000116771	AGMAT	not TF	NA	NA	NA	NA	NA	NA	NA
ENSG00000197312	DDI2	not TF	6.98876	0.300953		G2/M	YES	ns	G1_S
ENSG00000215695	RSC1A1	not TF	NA	NA	NA	NA	ns	ns	ns
ENSG00000116786	PLEKHM2	not TF	7.22069	0.150384		G2/M	ns	ns	ns
ENSG00000162461	SLC25A34	not TF	-1.23665	0.765982		M	NA	NA	NA
ENSG00000162460	TMEM82	not TF	NA	NA	NA	NA	NA	NA	NA
ENSG00000162458	FBLIM1	not TF	-3.2227	0.0804745		M	ns	ns	ns
ENSG00000065526	SPEN	TF	8.75013	0.00730603	**	G2	ns	ns	ns
ENSG00000116809	ZBTB17	C2H2 ZF	5.53573	0.103958		G2	YES	M_G1	S
ENSG00000183888	C1orf64	not TF	NA	NA	NA	NA	NA	NA	NA
ENSG00000173641	HSPB7	not TF	-4.20849	0.922258		S1	NA	NA	NA
ENSG00000186510	CLCNKA	not TF	-0.0978868	0.101022		eG1	NA	NA	NA
ENSG00000184908	CLCNKB	not TF	-0.265019	0.194851		M	NA	NA	NA
ENSG00000185519	FAM131C	not TF	-1.96298	0.88265		M	NA	NA	NA
ENSG00000142627	EPHA2	not TF	-1.33979	0.221863		lG1	NA	NA	NA
ENSG00000142632	ARHGEF19	not TF	5.16608	0.0658172		eG1	NA	NA	NA
ENSG00000204377	C1orf134	not TF	NA	NA	NA	NA	NA	NA	NA
ENSG00000132881	RSG1	not TF	5.29275	0.0964389		G2	NA	NA	NA
ENSG00000037637	FBXO42	not TF	6.47629	0.063599		G2	YES	ns	S
ENSG00000055070	SZRD1	not TF	7.49009	0.00733419	**	S2	YES	ns	G1_S
ENSG00000187144	SPATA21	not TF	-2.41813	0.195531		M	NA	NA	NA
ENSG00000157191	NECAP2	not TF	6.20657	0.000900402	***	G2/M	ns	ns	ns
ENSG00000268674	FAM231B	not TF	NA	NA	NA	NA	NA	NA	NA
ENSG00000219481	NBPF1	not TF	6.274	2.84e-05	***	M	ns	ns	ns
ENSG00000237847	FAM231A	not TF	NA	NA	NA	NA	NA	NA	NA
ENSG00000268991	FAM231C	not TF	NA	NA	NA	NA	NA	NA	NA
ENSG00000058453	CROCC	not TF	3.6596	0.113406		M	NA	NA	NA
ENSG00000117122	MFAP2	not TF	NA	NA	NA	NA	NA	NA	NA
ENSG00000159363	ATP13A2	not TF	6.79532	0.775264		G2	ns	ns	ns
ENSG00000117118	SDHB	not TF	5.94296	0.421837		G1/S	NA	NA	NA
ENSG00000117115	PADI2	not TF	NA	NA	NA	NA	NA	NA	NA
ENSG00000142623	PADI1	not TF	NA	NA	NA	NA	NA	NA	NA
ENSG00000142619	PADI3	not TF	NA	NA	NA	NA	NA	NA	NA
ENSG00000159339	PADI4	not TF	-2.04891	0.0956195		S2	NA	NA	NA
ENSG00000269468	AC004824.2	not TF	NA	NA	NA	NA	NA	NA	NA
ENSG00000179051	RCC2	not TF	9.01345	0.0158803	*	G2	ns	ns	ns
ENSG00000074964	ARHGEF10L	not TF	-3.46133	0.772151		eG1	NA	NA	NA
ENSG00000117148	ACTL8	not TF	-0.064829	0.62759		S1	NA	NA	NA
ENSG00000117154	IGSF21	not TF	NA	NA	NA	NA	NA	NA	NA
ENSG00000179023	KLHDC7A	not TF	-4.34593	0.435479		G1/S	NA	NA	NA
ENSG00000009709	PAX7	TF	NA	NA	NA	NA	ns	ns	ns
ENSG00000179002	TAS1R2	not TF	NA	NA	NA	NA	NA	NA	NA
ENSG00000255275	RP13-279N23.2	not TF	NA	NA	NA	NA	NA	NA	NA
ENSG00000159423	ALDH4A1	not TF	3.84496	0.214213		M	YES	ns	M_G1
ENSG00000169991	IFFO2	not TF	0.181176	0.0680567		lG1	NA	NA	NA
ENSG00000127481	UBR4	not TF	10.8295	2e-05	***	S2	ns	ns	ns
ENSG00000127463	EMC1	not TF	8.00488	0.0149465	*	S2	ns	ns	ns
ENSG00000053372	MRTO4	not TF	6.86929	0.421676		G2	YES	G2_M	ns
ENSG00000162482	AKR7A3	not TF	-0.214737	0.0302182	*	eG1	NA	NA	NA
ENSG00000053371	AKR7A2	not TF	5.97842	0.351845		G2	YES	lG1	G2_M
ENSG00000040487	PQLC2	not TF	4.9445	0.555479		S1	NA	NA	NA
ENSG00000077549	CAPZB	not TF	7.25578	0.0915678		G2/M	YES	ns	M_G1
ENSG00000270136	MINOS1-NBL1	not TF	NA	NA	NA	NA	NA	NA	NA
ENSG00000173436	MINOS1	not TF	3.08919	0.00596153	**	lG1	NA	NA	NA
ENSG00000158747	NBL1	not TF	-1.1911	0.00299917	**	G1/S	NA	NA	NA
ENSG00000158748	HTR6	not TF	NA	NA	NA	NA	NA	NA	NA
ENSG00000162542	TMCO4	not TF	0.499255	0.00947842	**	S2	NA	NA	NA
ENSG00000178828	RNF186	not TF	NA	NA	NA	NA	NA	NA	NA
ENSG00000169914	OTUD3	not TF	5.06512	0.208548		lG1	NA	NA	NA
ENSG00000188784	PLA2G2E	not TF	NA	NA	NA	NA	NA	NA	NA
ENSG00000188257	PLA2G2A	not TF	NA	NA	NA	NA	NA	NA	NA
ENSG00000127472	PLA2G5	not TF	NA	NA	NA	NA	NA	NA	NA
ENSG00000117215	PLA2G2D	not TF	NA	NA	NA	NA	NA	NA	NA
ENSG00000158786	PLA2G2F	not TF	NA	NA	NA	NA	NA	NA	NA
ENSG00000187980	PLA2G2C	not TF	-1.90426	0.433694		G2	NA	NA	NA
ENSG00000162543	UBXN10	not TF	4.68617	4.5e-06	***	G2	ns	ns	ns
ENSG00000158816	VWA5B1	not TF	NA	NA	NA	NA	NA	NA	NA
ENSG00000162545	CAMK2N1	not TF	0.891907	0.0107583	*	G1/S	NA	NA	NA
ENSG00000090432	MUL1	not TF	5.65179	0.177296		G2/M	ns	ns	ns
ENSG00000183114	FAM43B	not TF	-4.54405	0.283006		G1/S	NA	NA	NA
ENSG00000158825	CDA	not TF	NA	NA	NA	NA	NA	NA	NA
ENSG00000158828	PINK1	not TF	4.10427	0.20027		G2/M	YES	ns	G1_S
ENSG00000244038	DDOST	not TF	7.70365	0.621002		G2	YES	S	lG1
ENSG00000117245	KIF17	not TF	-1.38992	0.202347		lG1	NA	NA	NA
ENSG00000189410	SH2D5	not TF	-1.66228	0.0946726		M	NA	NA	NA
ENSG00000127483	HP1BP3	not TF	7.90413	1.57e-06	***	G2/M	ns	ns	ns
ENSG00000075151	EIF4G3	not TF	6.72989	0.0333805	*	G2	YES	M_G1	G2_M
ENSG00000117298	ECE1	not TF	5.99226	0.00599858	**	S2	ns	ns	ns
ENSG00000142794	NBPF3	not TF	2.51389	0.0123645	*	eG1	ns	ns	ns
ENSG00000162551	ALPL	not TF	-2.93057	0.345177		S1	NA	NA	NA
ENSG00000076864	RAP1GAP	not TF	6.43028	0.16335		lG1	YES	G2_M	G1_S
ENSG00000090686	USP48	not TF	7.54159	0.0757542		S2	ns	ns	ns
ENSG00000187942	LDLRAD2	not TF	-3.04278	0.223191		M	NA	NA	NA
ENSG00000142798	HSPG2	not TF	9.76448	0.0107322	*	G2/M	ns	ns	ns
ENSG00000219073	CELA3B	not TF	NA	NA	NA	NA	NA	NA	NA
ENSG00000142789	CELA3A	not TF	NA	NA	NA	NA	NA	NA	NA
ENSG00000070831	CDC42	not TF	7.37142	0.582093		G1/S	ns	ns	ns
ENSG00000162552	WNT4	not TF	NA	NA	NA	NA	NA	NA	NA
ENSG00000184677	ZBTB40	C2H2 ZF	6.67845	0.610633		G2	ns	ns	ns
ENSG00000070886	EPHA8	not TF	NA	NA	NA	NA	NA	NA	NA
ENSG00000173372	C1QA	not TF	NA	NA	NA	NA	NA	NA	NA
ENSG00000159189	C1QC	not TF	NA	NA	NA	NA	NA	NA	NA
ENSG00000173369	C1QB	not TF	NA	NA	NA	NA	NA	NA	NA
ENSG00000133216	EPHB2	not TF	-4.20374	0.684949		M	NA	NA	NA
ENSG00000215906	LACTBL1	not TF	NA	NA	NA	NA	NA	NA	NA
ENSG00000227868	C1orf234	not TF	-3.59314	0.0770923		lG1	NA	NA	NA
ENSG00000004487	KDM1A	not TF	8.10955	0.0518828		G2/M	YES	ns	lG1
ENSG00000169641	LUZP1	not TF	5.63926	0.00255783	**	lG1	ns	ns	ns
ENSG00000179546	HTR1D	not TF	-1.07	0.232875		S1	NA	NA	NA
ENSG00000125944	HNRNPR	not TF	7.9894	0.740981		S1	ns	ns	ns
ENSG00000125945	ZNF436	KZFP	4.43754	0.0779726		eG1	ns	ns	ns
ENSG00000249087	C1orf213	not TF	3.22152	0.0881274		eG1	NA	NA	NA
ENSG00000204219	TCEA3	not TF	-0.864068	0.0993951		eG1	NA	NA	NA
ENSG00000088280	ASAP3	not TF	5.46037	0.820766		eG1	ns	ns	ns
ENSG00000007968	E2F2	TF	5.74497	5.37e-07	***	G1/S	YES	ns	G1_S
ENSG00000117318	ID3	not TF	4.16273	0.000244064	***	G1/S	ns	ns	ns
ENSG00000197880	MDS2	not TF	NA	NA	NA	NA	NA	NA	NA
ENSG00000142676	RPL11	not TF	8.26358	0.663934		S1	YES	ns	G2_M
ENSG00000011007	TCEB3	not TF	6.56021	0.162731		G1/S	NA	NA	NA
ENSG00000057757	PITHD1	not TF	6.51611	0.429379		S2	NA	NA	NA
ENSG00000011009	LYPLA2	not TF	6.18108	0.0450967	*	G2	NA	NA	NA
ENSG00000117308	GALE	not TF	5.70371	0.925251		S2	YES	M_G1	ns
ENSG00000117305	HMGCL	not TF	4.67385	0.328852		G2/M	ns	ns	ns
ENSG00000179163	FUCA1	not TF	3.91427	0.897638		G1/S	ns	ns	ns
ENSG00000188822	CNR2	not TF	-4.38404	0.955118		G2/M	NA	NA	NA
ENSG00000189266	PNRC2	not TF	6.91323	0.0117935	*	G2	ns	ns	ns
ENSG00000188529	SRSF10	not TF	7.18195	0.0234344	*	S1	YES	ns	lG1
ENSG00000142661	MYOM3	not TF	NA	NA	NA	NA	NA	NA	NA
ENSG00000142677	IL22RA1	not TF	NA	NA	NA	NA	NA	NA	NA
ENSG00000185436	IFNLR1	not TF	NA	NA	NA	NA	NA	NA	NA
ENSG00000158055	GRHL3	TF	NA	NA	NA	NA	YES	G2_M	ns
ENSG00000001460	STPG1	not TF	2.55492	0.00317308	**	S1	ns	ns	ns
ENSG00000001461	NIPAL3	not TF	5.48298	0.00104076	**	S2	YES	ns	S
ENSG00000117602	RCAN3	not TF	0.168915	0.233657		S1	NA	NA	NA
ENSG00000184454	NCMAP	not TF	NA	NA	NA	NA	NA	NA	NA
ENSG00000133226	SRRM1	not TF	7.80237	0.0541193		S1	YES	S	lG1
ENSG00000169504	CLIC4	not TF	6.66734	0.0441043	*	S2	ns	ns	ns
ENSG00000020633	RUNX3	TF	-2.10073	0.601919		G1/S	ns	ns	ns
ENSG00000117614	SYF2	not TF	4.01458	0.294799		M	ns	ns	ns
ENSG00000117616	C1orf63	not TF	7.34762	0.620189		eG1	NA	NA	NA
ENSG00000187010	RHD	not TF	6.70779	0.00834899	**	S2	YES	G2_M	ns
ENSG00000183726	TMEM50A	not TF	6.30927	0.511388		lG1	ns	ns	ns
ENSG00000188672	RHCE	not TF	5.8431	0.234727		S2	ns	ns	ns
ENSG00000204178	TMEM57	not TF	6.01504	0.14939		S1	NA	NA	NA
ENSG00000157978	LDLRAP1	not TF	5.14453	0.532498		G2/M	ns	ns	ns
ENSG00000117643	MAN1C1	not TF	-2.21303	0.110679		lG1	NA	NA	NA
ENSG00000162430	SEPN1	not TF	5.39313	0.286964		lG1	NA	NA	NA
ENSG00000255054	RP1-317E23.6	not TF	NA	NA	NA	NA	NA	NA	NA
ENSG00000117640	MTFR1L	not TF	5.72022	0.00354392	**	M	ns	ns	ns
ENSG00000223474	AL020996.1	not TF	NA	NA	NA	NA	NA	NA	NA
ENSG00000127423	AUNIP	not TF	4.52603	0.0108343	*	S1	YES	S	G1_S
ENSG00000182749	PAQR7	not TF	3.43035	0.000867649	***	M	NA	NA	NA
ENSG00000117632	STMN1	not TF	7.93987	0.010388	*	S1	ns	ns	ns
ENSG00000158006	PAFAH2	not TF	3.72189	5.26e-08	***	G2/M	NA	NA	NA
ENSG00000158008	EXTL1	not TF	0.651357	0.636656		G2/M	NA	NA	NA
ENSG00000158014	SLC30A2	not TF	-3.42514	0.990107		G2/M	NA	NA	NA
ENSG00000158022	TRIM63	not TF	-1.15194	0.566429		lG1	NA	NA	NA
ENSG00000175087	PDIK1L	not TF	5.73709	0.00355276	**	G2	ns	ns	ns
ENSG00000197245	FAM110D	not TF	-1.90104	0.726998		S1	NA	NA	NA
ENSG00000142684	ZNF593	not TF	4.64277	0.0180241	*	G2/M	ns	ns	ns
ENSG00000142675	CNKSR1	not TF	0.780164	0.0368269	*	eG1	NA	NA	NA
ENSG00000188782	CATSPER4	not TF	-3.00015	0.60194		M	NA	NA	NA
ENSG00000130695	CEP85	not TF	7.43843	1.58e-06	***	G2	ns	ns	ns
ENSG00000142669	SH3BGRL3	not TF	5.86554	0.224968		M	ns	ns	ns
ENSG00000158062	UBXN11	not TF	4.21649	0.000213356	***	G2	ns	ns	ns
ENSG00000169442	CD52	not TF	2.7441	0.396515		eG1	YES	S	ns
ENSG00000176092	AIM1L	not TF	1.63429	0.360964		eG1	NA	NA	NA
ENSG00000176083	ZNF683	C2H2 ZF	NA	NA	NA	NA	YES	G2_M	lG1
ENSG00000131914	LIN28A	TF	0.225486	0.220531		S1	YES	lG1	G1_S
ENSG00000117682	DHDDS	not TF	5.48991	0.150223		G1/S	YES	G2_M	lG1
ENSG00000198830	HMGN2	not TF	8.77012	0.00227364	**	S2	YES	S	ns
ENSG00000117676	RPS6KA1	not TF	6.09652	0.865298		eG1	YES	ns	G1_S
ENSG00000117713	ARID1A	not TF	8.85773	2.93e-05	***	S2	YES	M_G1	S
ENSG00000060642	PIGV	not TF	4.61819	0.233047		S2	ns	ns	ns
ENSG00000204160	ZDHHC18	not TF	5.4968	0.0158401	*	G2/M	ns	ns	ns
ENSG00000175793	SFN	not TF	0.745386	0.00309816	**	lG1	NA	NA	NA
ENSG00000142751	GPN2	not TF	5.22822	0.0941815		M	NA	NA	NA
ENSG00000198746	GPATCH3	not TF	4.90262	0.476512		M	YES	G2_M	G1_S
ENSG00000090273	NUDC	not TF	7.26493	0.0449658	*	S2	ns	ns	ns
ENSG00000131910	NR0B2	not TF	NA	NA	NA	NA	NA	NA	NA
ENSG00000175707	C1orf172	not TF	0.161442	0.0605358		G1/S	NA	NA	NA
ENSG00000253368	TRNP1	not TF	0.0932961	0.291852		lG1	ns	ns	ns
ENSG00000158246	FAM46B	not TF	-0.0406797	0.0170602	*	M	NA	NA	NA
ENSG00000090020	SLC9A1	not TF	5.08345	0.290174		eG1	NA	NA	NA
ENSG00000142784	WDTC1	not TF	6.9053	0.0842148		G2/M	YES	M_G1	lG1
ENSG00000186501	TMEM222	not TF	5.24511	0.470892		S1	ns	ns	ns
ENSG00000142765	SYTL1	not TF	2.22838	0.267971		eG1	NA	NA	NA
ENSG00000142733	MAP3K6	not TF	4.7861	0.842443		S2	ns	ns	ns
ENSG00000142748	FCN3	not TF	NA	NA	NA	NA	NA	NA	NA
ENSG00000174950	CD164L2	not TF	-0.9533	0.113451		eG1	NA	NA	NA
ENSG00000181773	GPR3	not TF	2.64301	0.296935		G2/M	NA	NA	NA
ENSG00000158195	WASF2	not TF	8.99288	0.00631027	**	G2	ns	ns	ns
ENSG00000126705	AHDC1	TF	6.75773	0.000362371	***	G2/M	ns	ns	ns
ENSG00000000938	FGR	not TF	-4.40661	0.626438		G1/S	NA	NA	NA
ENSG00000126709	IFI6	not TF	1.3795	0.0274933	*	M	NA	NA	NA
ENSG00000009780	FAM76A	not TF	3.76222	0.402831		G1/S	ns	ns	ns
ENSG00000117758	STX12	not TF	4.24285	0.316401		S1	YES	lG1	ns
ENSG00000117751	PPP1R8	not TF	6.0139	0.565849		S1	ns	ns	ns
ENSG00000268552	AL109927.1	not TF	NA	NA	NA	NA	NA	NA	NA
ENSG00000130775	THEMIS2	not TF	3.31142	0.000404908	***	M	YES	G1_S	ns
ENSG00000117748	RPA2	not TF	6.1562	2.33e-05	***	S1	ns	ns	ns
ENSG00000130768	SMPDL3B	not TF	-0.182383	0.759704		lG1	NA	NA	NA
ENSG00000158156	XKR8	not TF	2.03969	0.000104926	***	M	NA	NA	NA
ENSG00000158161	EYA3	not TF	6.66766	0.00702507	**	G2	YES	ns	G2_M
ENSG00000169403	PTAFR	not TF	-1.07804	0.542804		M	NA	NA	NA
ENSG00000126698	DNAJC8	not TF	6.63768	0.663122		S1	YES	ns	lG1
ENSG00000215902	AL353354.1	not TF	NA	NA	NA	NA	NA	NA	NA
ENSG00000269804	AL353354.2	not TF	NA	NA	NA	NA	NA	NA	NA
ENSG00000130770	ATPIF1	not TF	5.44901	0.00211306	**	lG1	NA	NA	NA
ENSG00000130766	SESN2	not TF	6.77158	0.0352655	*	G2/M	ns	ns	ns
ENSG00000130772	MED18	not TF	4.21985	0.0425071	*	M	YES	M_G1	G2_M
ENSG00000204138	PHACTR4	not TF	5.85394	6.81e-05	***	G2	YES	ns	G1_S
ENSG00000180198	RCC1	not TF	7.4567	0.00285885	**	G2/M	YES	ns	lG1
ENSG00000180098	TRNAU1AP	not TF	4.55695	0.00805499	**	S2	YES	ns	G1_S
ENSG00000120656	TAF12	not TF	4.555	0.0108685	*	M	YES	ns	lG1
ENSG00000188060	RAB42	not TF	NA	NA	NA	NA	NA	NA	NA
ENSG00000162419	GMEB1	TF	4.63102	4.31e-06	***	S2	ns	ns	ns
ENSG00000198492	YTHDF2	not TF	7.17414	0.742715		S1	ns	ns	ns
ENSG00000116329	OPRD1	not TF	NA	NA	NA	NA	NA	NA	NA
ENSG00000159023	EPB41	not TF	9.35222	0.738249		G2/M	ns	ns	ns
ENSG00000253304	TMEM200B	not TF	-0.773883	0.320189		lG1	NA	NA	NA
ENSG00000116350	SRSF4	not TF	7.13886	0.000227132	***	S2	ns	ns	ns
ENSG00000116353	MECR	not TF	5.29958	0.0358551	*	G2	ns	ns	ns
ENSG00000060656	PTPRU	not TF	2.2036	0.0680733		G1/S	NA	NA	NA
ENSG00000162510	MATN1	not TF	0.973115	0.0142922	*	G2/M	NA	NA	NA
ENSG00000162511	LAPTM5	not TF	5.48868	0.0319838	*	eG1	ns	ns	ns
ENSG00000162512	SDC3	not TF	6.89788	0.017247	*	M	YES	G1_S	ns
ENSG00000134644	PUM1	not TF	7.79768	0.0268618	*	S2	ns	ns	ns
ENSG00000084628	NKAIN1	not TF	-3.39502	0.355874		M	NA	NA	NA
ENSG00000060688	SNRNP40	not TF	6.75009	0.0959128		S2	YES	G2_M	lG1
ENSG00000121766	ZCCHC17	not TF	4.99533	0.477443		G1/S	YES	G2_M	S
ENSG00000121769	FABP3	not TF	NA	NA	NA	NA	NA	NA	NA
ENSG00000168528	SERINC2	not TF	2.21248	0.443711		S1	NA	NA	NA
ENSG00000268950	AC114494.1	not TF	NA	NA	NA	NA	NA	NA	NA
ENSG00000142910	TINAGL1	not TF	-0.522285	0.65001		G2	NA	NA	NA
ENSG00000121764	HCRTR1	not TF	NA	NA	NA	NA	ns	ns	ns
ENSG00000162517	PEF1	not TF	5.31403	6.85e-05	***	G2/M	YES	lG1	ns
ENSG00000084636	COL16A1	not TF	-4.10249	0.389177		M	NA	NA	NA
ENSG00000121753	BAI2	not TF	-0.19475	0.10984		G1/S	NA	NA	NA
ENSG00000134668	SPOCD1	not TF	-0.121111	0.499518		M	NA	NA	NA
ENSG00000184007	PTP4A2	not TF	8.68777	0.747036		S2	ns	ns	ns
ENSG00000212673	AL136115.1	not TF	NA	NA	NA	NA	NA	NA	NA
ENSG00000121774	KHDRBS1	not TF	8.33375	0.500205		G2/M	ns	ns	ns
ENSG00000121775	TMEM39B	not TF	4.93562	0.00655132	**	S2	YES	G2_M	G1_S
ENSG00000025800	KPNA6	not TF	7.11299	0.52847		M	ns	ns	ns
ENSG00000084652	TXLNA	not TF	7.47095	0.759288		S1	YES	ns	S
ENSG00000160050	CCDC28B	not TF	4.51294	0.554322		lG1	ns	ns	ns
ENSG00000160051	IQCC	not TF	3.23994	0.0201988	*	G1/S	ns	ns	ns
ENSG00000222046	DCDC2B	not TF	-1.02387	0.486594		lG1	NA	NA	NA
ENSG00000160055	TMEM234	not TF	3.60847	0.442627		lG1	ns	ns	ns
ENSG00000084623	EIF3I	not TF	7.80602	0.60834		S1	ns	ns	ns
ENSG00000183615	FAM167B	not TF	NA	NA	NA	NA	NA	NA	NA
ENSG00000182866	LCK	not TF	NA	NA	NA	NA	NA	NA	NA
ENSG00000116478	HDAC1	not TF	7.64288	0.410699		S1	ns	ns	ns
ENSG00000175130	MARCKSL1	not TF	7.32552	0.980483		M	YES	ns	G2_M
ENSG00000162526	TSSK3	not TF	0.698967	0.00307264	**	G1/S	ns	ns	ns
ENSG00000225828	FAM229A	not TF	3.11568	0.262041		lG1	ns	ns	ns
ENSG00000160058	BSDC1	not TF	6.70815	0.588595		S1	ns	ns	ns
ENSG00000254553	RP1-27O5.3	not TF	NA	NA	NA	NA	NA	NA	NA
ENSG00000273274	ZBTB8B	C2H2 ZF	NA	NA	NA	NA	ns	ns	ns
ENSG00000160062	ZBTB8A	C2H2 ZF	-3.85757	0.668068		G1/S	ns	ns	ns
ENSG00000176261	ZBTB8OS	not TF	3.54786	0.0552846		lG1	YES	M_G1	ns
ENSG00000162521	RBBP4	not TF	8.26454	0.000107044	***	S1	YES	G1_S	S
ENSG00000162520	SYNC	not TF	0.915582	0.0299366	*	eG1	ns	ns	ns
ENSG00000162522	KIAA1522	not TF	7.11119	0.0834733		M	ns	ns	ns
ENSG00000134684	YARS	not TF	8.17991	3.2e-07	***	G2	ns	ns	ns
ENSG00000116497	S100PBP	not TF	5.94435	2.03e-06	***	S1	ns	ns	ns
ENSG00000160097	FNDC5	not TF	-2.14437	0.230856		G1/S	NA	NA	NA
ENSG00000121905	HPCA	not TF	-3.57794	0.123543		S1	NA	NA	NA
ENSG00000121900	TMEM54	not TF	2.52726	0.0198384	*	S1	YES	ns	G2_M
ENSG00000116514	RNF19B	not TF	4.75754	0.0479483	*	G2/M	YES	lG1	ns
ENSG00000267885	FKSG48	not TF	NA	NA	NA	NA	NA	NA	NA
ENSG00000004455	AK2	not TF	8.4458	0.333157		S2	YES	ns	G1_S
ENSG00000142920	ADC	not TF	-1.34083	0.000728334	***	lG1	NA	NA	NA
ENSG00000116525	TRIM62	not TF	1.62972	0.00462825	**	G1/S	NA	NA	NA
ENSG00000160094	ZNF362	C2H2 ZF	-2.68859	0.908628		S1	NA	NA	NA
ENSG00000184389	A3GALT2	not TF	NA	NA	NA	NA	NA	NA	NA
ENSG00000134686	PHC2	not TF	5.86515	0.872904		eG1	ns	ns	ns
ENSG00000121903	ZSCAN20	C2H2 ZF	2.96411	0.545949		S1	YES	G2_M	ns
ENSG00000121904	CSMD2	not TF	-3.51726	0.210515		eG1	NA	NA	NA
ENSG00000176256	HMGB4	not TF	NA	NA	NA	NA	NA	NA	NA
ENSG00000142698	C1orf94	not TF	NA	NA	NA	NA	NA	NA	NA
ENSG00000163866	SMIM12	not TF	5.80723	0.627981		M	NA	NA	NA
ENSG00000189280	GJB5	not TF	NA	NA	NA	NA	NA	NA	NA
ENSG00000189433	GJB4	not TF	NA	NA	NA	NA	NA	NA	NA
ENSG00000188910	GJB3	not TF	NA	NA	NA	NA	NA	NA	NA
ENSG00000187513	GJA4	not TF	NA	NA	NA	NA	NA	NA	NA
ENSG00000116544	DLGAP3	not TF	-1.68297	0.420311		S2	NA	NA	NA
ENSG00000271741	RP11-244H3.4	not TF	NA	NA	NA	NA	NA	NA	NA
ENSG00000243749	ZMYM6NB	not TF	-1.81613	0.294239		G1/S	NA	NA	NA
ENSG00000163867	ZMYM6	not TF	3.49324	0.240886		eG1	YES	M_G1	G2_M
ENSG00000197056	ZMYM1	not TF	4.20255	0.000754922	***	G2/M	YES	ns	lG1
ENSG00000116560	SFPQ	not TF	9.12454	0.224738		M	YES	M_G1	lG1
ENSG00000146463	ZMYM4	not TF	7.58538	0.582094		S2	YES	lG1	ns
ENSG00000142687	KIAA0319L	not TF	6.81448	0.0189174	*	G2	ns	ns	ns
ENSG00000020129	NCDN	not TF	6.12376	0.0319453	*	M	ns	ns	ns
ENSG00000116819	TFAP2E	TF	-1.8478	0.348225		M	YES	ns	M_G1
ENSG00000126067	PSMB2	not TF	7.15851	0.561686		S1	YES	ns	lG1
ENSG00000142686	C1orf216	not TF	5.01046	0.190593		M	YES	lG1	ns
ENSG00000092853	CLSPN	not TF	6.50142	2.46e-08	***	G1/S	ns	ns	ns
ENSG00000134698	AGO4	not TF	4.84805	0.995912		G2/M	NA	NA	NA
ENSG00000092847	AGO1	not TF	8.23252	0.131729		G2	YES	G1_S	lG1
ENSG00000126070	AGO3	not TF	6.35234	0.746423		M	ns	ns	ns
ENSG00000092850	TEKT2	not TF	-2.26492	0.2878		S1	ns	ns	ns
ENSG00000116863	ADPRHL2	not TF	5.0229	0.129854		G2	ns	ns	ns
ENSG00000171812	COL8A2	not TF	-2.60523	0.679241		S2	NA	NA	NA
ENSG00000054116	TRAPPC3	not TF	5.6484	0.000117344	***	M	ns	ns	ns
ENSG00000116871	MAP7D1	not TF	7.22022	0.00237922	**	M	YES	ns	G1_S
ENSG00000054118	THRAP3	not TF	8.27775	0.000259089	***	S2	YES	G1_S	lG1
ENSG00000214193	SH3D21	not TF	4.82494	0.109514		eG1	NA	NA	NA
ENSG00000142694	EVA1B	not TF	2.67575	0.0761792		G2	ns	ns	ns
ENSG00000116883	RP11-268J15.5	not TF	NA	NA	NA	NA	NA	NA	NA
ENSG00000196182	STK40	not TF	7.52639	0.00363127	**	G2	ns	ns	ns
ENSG00000181817	LSM10	not TF	4.58164	0.000898259	***	G2/M	YES	lG1	S
ENSG00000116885	OSCP1	not TF	-2.78252	0.0363308	*	eG1	NA	NA	NA
ENSG00000116898	MRPS15	not TF	5.39632	0.378938		G2	YES	S	ns
ENSG00000119535	CSF3R	not TF	-0.438059	0.00441548	**	eG1	NA	NA	NA
ENSG00000163873	GRIK3	not TF	NA	NA	NA	NA	NA	NA	NA
ENSG00000163874	ZC3H12A	not TF	4.30903	0.00829598	**	eG1	YES	lG1	ns
ENSG00000163875	MEAF6	not TF	5.8591	0.0174918	*	S2	NA	NA	NA
ENSG00000163877	SNIP1	not TF	5.08282	0.0382738	*	G1/S	ns	ns	ns
ENSG00000163879	DNALI1	not TF	-0.36509	0.189549		M	NA	NA	NA
ENSG00000134697	GNL2	not TF	7.06746	0.158931		S1	YES	G1_S	S
ENSG00000169218	RSPO1	not TF	NA	NA	NA	NA	NA	NA	NA
ENSG00000116922	C1orf109	not TF	5.60682	6.1e-05	***	G2	ns	ns	ns
ENSG00000134690	CDCA8	not TF	6.3886	2.81e-07	***	G2/M	ns	ns	ns
ENSG00000183317	EPHA10	not TF	NA	NA	NA	NA	NA	NA	NA
ENSG00000185090	MANEAL	not TF	1.5412	0.00623362	**	G1/S	ns	ns	ns
ENSG00000196449	YRDC	not TF	5.11096	0.0348597	*	G1/S	ns	ns	ns
ENSG00000197982	C1orf122	not TF	4.68306	0.446782		M	ns	ns	ns
ENSG00000188786	MTF1	C2H2 ZF	4.86624	0.384893		S2	YES	lG1	ns
ENSG00000230610	AL929472.1	not TF	NA	NA	NA	NA	NA	NA	NA
ENSG00000204084	INPP5B	not TF	5.82708	0.000223515	***	S1	YES	ns	G2_M
ENSG00000183431	SF3A3	not TF	7.74053	0.110551		S1	NA	NA	NA
ENSG00000183386	FHL3	not TF	6.29422	0.0222901	*	G2/M	ns	ns	ns
ENSG00000183520	UTP11L	not TF	5.71749	0.213846		S1	NA	NA	NA
ENSG00000185668	POU3F1	TF	-2.62228	0.251224		eG1	ns	ns	ns
ENSG00000116954	RRAGC	not TF	4.61775	0.0739649		lG1	ns	ns	ns
ENSG00000214114	MYCBP	not TF	3.89163	0.129032		G1/S	ns	ns	ns
ENSG00000131233	GJA9	not TF	NA	NA	NA	NA	NA	NA	NA
ENSG00000158315	RHBDL2	not TF	NA	NA	NA	NA	NA	NA	NA
ENSG00000174574	AKIRIN1	not TF	6.52565	0.03003	*	eG1	YES	G1_S	lG1
ENSG00000168653	NDUFS5	not TF	6.12573	0.796019		S1	ns	ns	ns
ENSG00000127603	MACF1	not TF	9.52116	0.286132		G2/M	ns	ns	ns
ENSG00000255103	KIAA0754	not TF	NA	NA	NA	NA	NA	NA	NA
ENSG00000183682	BMP8A	not TF	-3.47637	0.13445		lG1	NA	NA	NA
ENSG00000090621	PABPC4	not TF	8.90754	0.961301		S2	YES	G1_S	M_G1
ENSG00000163909	HEYL	TF	0.866179	0.00991036	**	S1	YES	M_G1	ns
ENSG00000116981	NT5C1A	not TF	NA	NA	NA	NA	NA	NA	NA
ENSG00000116983	HPCAL4	not TF	-1.98134	0.527544		G1/S	NA	NA	NA
ENSG00000084072	PPIE	not TF	5.69445	0.104071		S2	YES	M_G1	G2_M
ENSG00000116985	BMP8B	not TF	-0.446638	0.000278699	***	lG1	NA	NA	NA
ENSG00000198754	OXCT2	not TF	-1.9324	0.0268114	*	G1/S	NA	NA	NA
ENSG00000043514	TRIT1	not TF	6.22619	0.147012		G2	YES	G1_S	lG1
ENSG00000116990	MYCL	TF	5.09057	0.00395511	**	G2	ns	ns	ns
ENSG00000168389	MFSD2A	not TF	NA	NA	NA	NA	NA	NA	NA
ENSG00000131236	CAP1	not TF	8.13058	0.356886		eG1	YES	S	ns
ENSG00000131238	PPT1	not TF	7.04494	0.177395		S1	ns	ns	ns
ENSG00000117000	RLF	C2H2 ZF	6.97275	0.828015		S2	YES	lG1	ns
ENSG00000188800	TMCO2	not TF	NA	NA	NA	NA	NA	NA	NA
ENSG00000084073	ZMPSTE24	not TF	6.10334	0.82288		S2	YES	ns	lG1
ENSG00000049089	COL9A2	not TF	0.161717	0.00955519	**	M	NA	NA	NA
ENSG00000084070	SMAP2	not TF	7.82643	0.00549329	**	G2	ns	ns	ns
ENSG00000187801	ZFP69B	KZFP	3.33224	0.598663		S1	YES	M_G1	S
ENSG00000187815	ZFP69	KZFP	2.6843	0.0526261		M	ns	ns	ns
ENSG00000164002	EXO5	not TF	1.62024	0.0697587		G1/S	NA	NA	NA
ENSG00000117010	ZNF684	KZFP	1.36897	0.378832		G2/M	YES	lG1	S
ENSG00000117016	RIMS3	not TF	2.83919	0.0338469	*	S1	NA	NA	NA
ENSG00000066136	NFYC	TF	5.82033	9.08e-05	***	S2	NA	NA	NA
ENSG00000117013	KCNQ4	not TF	3.3283	0.0745588		S1	NA	NA	NA
ENSG00000179862	CITED4	not TF	1.64063	0.224738		G1/S	NA	NA	NA
ENSG00000171793	CTPS1	not TF	7.33139	0.00144134	**	S1	NA	NA	NA
ENSG00000171790	SLFNL1	not TF	-1.23721	0.107769		eG1	NA	NA	NA
ENSG00000010803	SCMH1	TF	5.26249	0.00429808	**	S2	ns	ns	ns
ENSG00000204060	FOXO6	TF	-0.684843	0.00611953	**	G1/S	ns	ns	ns
ENSG00000127129	EDN2	not TF	NA	NA	NA	NA	NA	NA	NA
ENSG00000127124	HIVEP3	C2H2 ZF	0.0886935	0.318198		S2	ns	ns	ns
ENSG00000044012	GUCA2B	not TF	NA	NA	NA	NA	NA	NA	NA
ENSG00000197273	GUCA2A	not TF	NA	NA	NA	NA	NA	NA	NA
ENSG00000198815	FOXJ3	TF	6.14912	0.811957		G1/S	YES	M_G1	lG1
ENSG00000177181	RIMKLA	not TF	-4.35654	0.840732		lG1	NA	NA	NA
ENSG00000066185	ZMYND12	not TF	NA	NA	NA	NA	NA	NA	NA
ENSG00000127125	PPCS	not TF	2.85834	0.0680567		eG1	ns	ns	ns
ENSG00000186409	CCDC30	not TF	-1.28861	0.242241		eG1	NA	NA	NA
ENSG00000171960	PPIH	not TF	5.52812	0.0350312	*	S1	ns	ns	ns
ENSG00000065978	YBX1	TF	9.82905	0.151859		S2	ns	ns	ns
ENSG00000164007	CLDN19	not TF	NA	NA	NA	NA	NA	NA	NA
ENSG00000117385	LEPRE1	not TF	6.33824	0.0853158		M	NA	NA	NA
ENSG00000164008	C1orf50	not TF	3.18509	0.971461		G1/S	ns	ns	ns
ENSG00000177868	CCDC23	not TF	3.65308	0.286132		S1	NA	NA	NA
ENSG00000164010	ERMAP	not TF	6.86553	0.000743706	***	S1	YES	G2_M	ns
ENSG00000164011	ZNF691	C2H2 ZF	3.56645	0.275586		M	YES	lG1	ns
ENSG00000117394	SLC2A1	not TF	8.76103	0.99464		S2	ns	ns	ns
ENSG00000186973	FAM183A	not TF	NA	NA	NA	NA	NA	NA	NA
ENSG00000117395	EBNA1BP2	not TF	7.00392	0.595424		S1	ns	ns	ns
ENSG00000243710	WDR65	not TF	-1.6872	0.105992		eG1	NA	NA	NA
ENSG00000179178	TMEM125	not TF	-1.7919	0.915211		G2	NA	NA	NA
ENSG00000253313	C1orf210	not TF	NA	NA	NA	NA	NA	NA	NA
ENSG00000066056	TIE1	not TF	-1.41143	0.975443		G2	NA	NA	NA
ENSG00000117400	MPL	not TF	NA	NA	NA	NA	NA	NA	NA
ENSG00000117399	CDC20	not TF	6.9101	7.46e-08	***	M	ns	ns	ns
ENSG00000066322	ELOVL1	not TF	5.64092	0.0685404		G2/M	ns	ns	ns
ENSG00000159479	MED8	not TF	5.39717	0.0179125	*	G2	ns	ns	ns
ENSG00000198198	SZT2	not TF	6.93981	0.384274		G2	YES	ns	G1_S
ENSG00000178922	HYI	not TF	0.164357	0.189177		S1	ns	ns	ns
ENSG00000142949	PTPRF	not TF	4.44632	0.00347506	**	S1	ns	ns	ns
ENSG00000066135	KDM4A	not TF	6.31443	3.68e-07	***	G2/M	YES	ns	G1_S
ENSG00000126091	ST3GAL3	not TF	4.64532	0.00415096	**	G2	NA	NA	NA
ENSG00000117407	ARTN	not TF	-2.02228	0.751979		M	NA	NA	NA
ENSG00000117408	IPO13	not TF	6.04202	0.0133261	*	G2/M	YES	S	lG1
ENSG00000132768	DPH2	not TF	6.3472	0.0359983	*	G2/M	YES	ns	lG1
ENSG00000117410	ATP6V0B	not TF	6.548	0.048963	*	S1	YES	M_G1	S
ENSG00000117411	B4GALT2	not TF	6.22762	0.378876		G2/M	ns	ns	ns
ENSG00000159214	CCDC24	not TF	2.22509	0.500824		eG1	NA	NA	NA
ENSG00000196517	SLC6A9	not TF	4.97973	3.53e-06	***	G2	NA	NA	NA
ENSG00000171872	KLF17	C2H2 ZF	NA	NA	NA	NA	ns	ns	ns
ENSG00000178028	DMAP1	not TF	5.17313	0.000246814	***	G2	ns	ns	ns
ENSG00000117419	ERI3	not TF	5.95056	0.010797	*	G2	ns	ns	ns
ENSG00000187147	RNF220	not TF	6.40258	0.00972884	**	G2	YES	S	G1_S
ENSG00000126106	TMEM53	not TF	1.36966	0.129694		G2/M	ns	ns	ns
ENSG00000198520	C1orf228	not TF	NA	NA	NA	NA	NA	NA	NA
ENSG00000142945	KIF2C	not TF	7.75599	8.31e-06	***	G2	ns	ns	ns
ENSG00000142937	RPS8	not TF	9.76935	0.754014		S2	NA	NA	NA
ENSG00000142959	BEST4	not TF	-4.9509	0.373685		M	NA	NA	NA
ENSG00000173846	PLK3	not TF	3.86504	0.0574887		S2	ns	ns	ns
ENSG00000188396	TCTEX1D4	not TF	-0.774234	0.769342		S1	NA	NA	NA
ENSG00000222009	BTBD19	not TF	1.89079	0.0367155	*	eG1	NA	NA	NA
ENSG00000117425	PTCH2	not TF	0.7851	0.00216068	**	eG1	NA	NA	NA
ENSG00000070785	EIF2B3	not TF	6.43337	0.809492		G2/M	YES	M_G1	lG1
ENSG00000126107	HECTD3	not TF	6.75756	0.82319		S1	ns	ns	ns
ENSG00000126088	UROD	not TF	8.36001	0.00892385	**	G2	ns	ns	ns
ENSG00000162415	ZSWIM5	not TF	-0.402345	0.592599		eG1	NA	NA	NA
ENSG00000186603	HPDL	not TF	NA	NA	NA	NA	NA	NA	NA
ENSG00000132781	MUTYH	not TF	4.48274	0.980446		lG1	YES	S	ns
ENSG00000132773	TOE1	not TF	5.01751	0.00253462	**	S1	YES	G1_S	lG1
ENSG00000070759	TESK2	not TF	2.74948	3.13e-05	***	M	NA	NA	NA
ENSG00000236624	CCDC163P	not TF	NA	NA	NA	NA	NA	NA	NA
ENSG00000132763	MMACHC	not TF	3.88791	8.47e-05	***	G2/M	YES	S	ns
ENSG00000117450	PRDX1	not TF	8.44764	0.639021		G1/S	ns	ns	ns
ENSG00000117448	AKR1A1	not TF	6.31257	0.092386		G2/M	ns	ns	ns
ENSG00000132780	NASP	not TF	7.55866	0.00468088	**	S1	YES	G1_S	ns
ENSG00000159588	CCDC17	C2H2 ZF	2.02116	0.172018		M	NA	NA	NA
ENSG00000159592	GPBP1L1	TF	7.39512	0.228841		G2	ns	ns	ns
ENSG00000159596	TMEM69	not TF	4.6728	0.858732		S1	ns	ns	ns
ENSG00000197429	IPP	not TF	4.06957	0.26352		G2/M	YES	ns	G2_M
ENSG00000086015	MAST2	not TF	6.60862	0.262394		G2/M	ns	ns	ns
ENSG00000117461	PIK3R3	not TF	4.43209	0.0615965		G2/M	NA	NA	NA
ENSG00000117472	TSPAN1	not TF	NA	NA	NA	NA	NA	NA	NA
ENSG00000085998	POMGNT1	not TF	6.12783	0.0106808	*	M	ns	ns	ns
ENSG00000171357	LURAP1	not TF	-0.249809	0.167749		M	ns	ns	ns
ENSG00000085999	RAD54L	not TF	6.22946	2.95e-07	***	S1	ns	ns	ns
ENSG00000132128	LRRC41	not TF	7.08526	3.26e-06	***	G2/M	ns	ns	ns
ENSG00000173660	UQCRH	not TF	7.51964	0.913833		S2	ns	ns	ns
ENSG00000117481	NSUN4	not TF	6.12822	0.000926434	***	S2	YES	M_G1	lG1
ENSG00000117480	FAAH	not TF	0.042145	0.0346508	*	M	NA	NA	NA
ENSG00000197587	DMBX1	TF	3.37408	0.000797567	***	G2	YES	G1_S	ns
ENSG00000162456	KNCN	not TF	NA	NA	NA	NA	NA	NA	NA
ENSG00000079277	MKNK1	not TF	5.07107	0.0402105	*	G2/M	ns	ns	ns
ENSG00000142961	MOB3C	not TF	3.32386	0.0115542	*	M	NA	NA	NA
ENSG00000123472	ATPAF1	not TF	4.74503	0.138579		S2	ns	ns	ns
ENSG00000159658	EFCAB14	not TF	6.74861	0.0879983		eG1	YES	ns	G2_M
ENSG00000186118	TEX38	not TF	NA	NA	NA	NA	NA	NA	NA
ENSG00000142973	CYP4B1	not TF	NA	NA	NA	NA	NA	NA	NA
ENSG00000187048	CYP4A11	not TF	NA	NA	NA	NA	NA	NA	NA
ENSG00000186377	CYP4X1	not TF	NA	NA	NA	NA	NA	NA	NA
ENSG00000186160	CYP4Z1	not TF	NA	NA	NA	NA	NA	NA	NA
ENSG00000162365	CYP4A22	not TF	NA	NA	NA	NA	NA	NA	NA
ENSG00000162366	PDZK1IP1	not TF	-1.43062	0.810023		eG1	NA	NA	NA
ENSG00000162367	TAL1	TF	7.97527	0.140144		G1/S	YES	M_G1	ns
ENSG00000123473	STIL	not TF	6.57113	0.00298419	**	S2	YES	G1_S	lG1
ENSG00000162368	CMPK1	not TF	6.98336	0.087631		S1	ns	ns	ns
ENSG00000186790	FOXE3	TF	NA	NA	NA	NA	YES	M_G1	ns
ENSG00000186564	FOXD2	TF	1.5107	0.00288622	**	S1	ns	ns	ns
ENSG00000269113	TRABD2B	not TF	NA	NA	NA	NA	NA	NA	NA
ENSG00000273395	FLJ00388	not TF	NA	NA	NA	NA	NA	NA	NA
ENSG00000269709	AL109659.1	not TF	NA	NA	NA	NA	NA	NA	NA
ENSG00000117834	SLC5A9	not TF	NA	NA	NA	NA	NA	NA	NA
ENSG00000132122	SPATA6	not TF	-1.03557	0.0647475		S1	NA	NA	NA
ENSG00000186094	AGBL4	not TF	-4.14781	0.0635968		lG1	NA	NA	NA
ENSG00000162373	BEND5	not TF	NA	NA	NA	NA	NA	NA	NA
ENSG00000227839	AL645730.2	not TF	NA	NA	NA	NA	NA	NA	NA
ENSG00000162374	ELAVL4	not TF	NA	NA	NA	NA	NA	NA	NA
ENSG00000142700	DMRTA2	TF	NA	NA	NA	NA	YES	S	ns
ENSG00000185104	FAF1	not TF	7.50225	0.0036266	**	S2	YES	ns	S
ENSG00000123080	CDKN2C	not TF	6.51234	0.00074787	***	G2	ns	ns	ns
ENSG00000204006	C1orf185	not TF	NA	NA	NA	NA	NA	NA	NA
ENSG00000123091	RNF11	not TF	4.87328	0.00345313	**	eG1	YES	M_G1	G1_S
ENSG00000085831	TTC39A	not TF	-0.970277	0.391313		eG1	NA	NA	NA
ENSG00000085832	EPS15	not TF	7.38244	0.0771144		G2	YES	M_G1	lG1
ENSG00000117859	OSBPL9	not TF	7.70663	0.38468		S1	ns	ns	ns
ENSG00000078618	NRD1	not TF	8.56028	0.417983		G2/M	NA	NA	NA
ENSG00000169213	RAB3B	not TF	0.522014	0.0759723		G1/S	NA	NA	NA
ENSG00000117862	TXNDC12	not TF	5.51083	0.00540083	**	G2/M	NA	NA	NA
ENSG00000198841	KTI12	not TF	4.25606	0.0647475		G1/S	ns	ns	ns
ENSG00000134717	BTF3L4	not TF	5.34135	0.0901961		S1	ns	ns	ns
ENSG00000157077	ZFYVE9	not TF	5.28265	0.306184		G2	ns	ns	ns
ENSG00000154222	CC2D1B	not TF	6.18105	0.933381		G2/M	ns	ns	ns
ENSG00000085840	ORC1	not TF	7.17087	6.78e-08	***	S1	YES	G1_S	G2_M
ENSG00000134748	PRPF38A	not TF	6.44407	0.0047423	**	G1/S	NA	NA	NA
ENSG00000134744	ZCCHC11	not TF	6.30224	0.815898		eG1	NA	NA	NA
ENSG00000116157	GPX7	not TF	NA	NA	NA	NA	NA	NA	NA
ENSG00000182183	FAM159A	not TF	NA	NA	NA	NA	NA	NA	NA
ENSG00000162377	COA7	not TF	5.55892	0.466724		G2	NA	NA	NA
ENSG00000162378	ZYG11B	not TF	6.05783	0.294496		lG1	ns	ns	ns
ENSG00000203995	ZYG11A	not TF	5.26889	0.200533		G2/M	ns	ns	ns
ENSG00000121310	ECHDC2	not TF	-2.52452	0.364729		G2	NA	NA	NA
ENSG00000116171	SCP2	not TF	5.36563	0.857952		G1/S	ns	ns	ns
ENSG00000174348	PODN	not TF	NA	NA	NA	NA	NA	NA	NA
ENSG00000162383	SLC1A7	not TF	NA	NA	NA	NA	NA	NA	NA
ENSG00000157184	CPT2	not TF	4.69656	0.0104859	*	eG1	YES	ns	G2_M
ENSG00000162384	C1orf123	not TF	4.96897	0.0118649	*	S2	NA	NA	NA
ENSG00000162385	MAGOH	not TF	4.9878	0.938047		S1	YES	ns	G2_M
ENSG00000157193	LRP8	not TF	6.20988	0.0077359	**	S2	NA	NA	NA
ENSG00000143006	DMRTB1	TF	-3.06509	0.0507383		S1	YES	M_G1	ns
ENSG00000174332	GLIS1	C2H2 ZF	NA	NA	NA	NA	NA	NA	NA
ENSG00000058804	NDC1	not TF	7.08426	0.211198		S2	YES	ns	M_G1
ENSG00000058799	YIPF1	not TF	3.50004	0.0915858		lG1	YES	ns	lG1
ENSG00000211452	DIO1	not TF	NA	NA	NA	NA	NA	NA	NA
ENSG00000081870	HSPB11	not TF	4.81155	0.0351161	*	S1	YES	S	G2_M
ENSG00000116212	LRRC42	not TF	5.24871	0.000787538	***	G1/S	ns	ns	ns
ENSG00000203985	LDLRAD1	not TF	NA	NA	NA	NA	NA	NA	NA
ENSG00000116209	TMEM59	not TF	6.53306	0.206031		S1	ns	ns	ns
ENSG00000116205	TCEANC2	not TF	3.61201	0.0119505	*	G2/M	YES	G1_S	ns
ENSG00000212670	AL161915.1	not TF	NA	NA	NA	NA	NA	NA	NA
ENSG00000157211	CDCP2	not TF	NA	NA	NA	NA	NA	NA	NA
ENSG00000256407	RP11-446E24.4	not TF	NA	NA	NA	NA	NA	NA	NA
ENSG00000248835	AL357673.1	not TF	NA	NA	NA	NA	NA	NA	NA
ENSG00000215883	CYB5RL	not TF	3.70444	0.00237183	**	S1	ns	ns	ns
ENSG00000116221	MRPL37	not TF	7.44814	0.0243193	*	S2	YES	M_G1	G1_S
ENSG00000157216	SSBP3	not TF	6.70899	0.561208		eG1	YES	ns	G2_M
ENSG00000198711	SSBP3-AS1	not TF	NA	NA	NA	NA	NA	NA	NA
ENSG00000162390	ACOT11	not TF	-0.582463	0.912895		S1	NA	NA	NA
ENSG00000162391	FAM151A	not TF	NA	NA	NA	NA	NA	NA	NA
ENSG00000271723	MROH7-TTC4	not TF	NA	NA	NA	NA	NA	NA	NA
ENSG00000184313	MROH7	not TF	NA	NA	NA	NA	NA	NA	NA
ENSG00000243725	TTC4	not TF	2.19105	0.161361		G2/M	ns	ns	ns
ENSG00000162396	PARS2	not TF	3.88734	0.0782828		G2	YES	S	G1_S
ENSG00000006555	TTC22	not TF	-3.59877	0.303443		lG1	NA	NA	NA
ENSG00000162398	C1orf177	not TF	NA	NA	NA	NA	NA	NA	NA
ENSG00000116133	DHCR24	not TF	9.00339	0.104282		S2	ns	ns	ns
ENSG00000143001	TMEM61	not TF	NA	NA	NA	NA	NA	NA	NA
ENSG00000162399	BSND	not TF	NA	NA	NA	NA	NA	NA	NA
ENSG00000169174	PCSK9	not TF	8.24668	0.067101		G2/M	YES	M_G1	ns
ENSG00000162402	USP24	not TF	8.00596	0.205215		G2	ns	ns	ns
ENSG00000162407	PPAP2B	not TF	-0.700398	0.669979		M	NA	NA	NA
ENSG00000162409	PRKAA2	not TF	-4.10249	0.0159768	*	G1/S	NA	NA	NA
ENSG00000187889	C1orf168	not TF	NA	NA	NA	NA	NA	NA	NA
ENSG00000157131	C8A	not TF	NA	NA	NA	NA	NA	NA	NA
ENSG00000021852	C8B	not TF	NA	NA	NA	NA	NA	NA	NA
ENSG00000173406	DAB1	not TF	NA	NA	NA	NA	NA	NA	NA
ENSG00000162600	OMA1	not TF	3.62241	0.457531		eG1	ns	ns	ns
ENSG00000184292	TACSTD2	not TF	NA	NA	NA	NA	NA	NA	NA
ENSG00000162601	MYSM1	TF	6.02908	0.632259		G1/S	ns	ns	ns
ENSG00000177606	JUN	TF	5.49324	0.609242		lG1	YES	S	ns
ENSG00000172456	FGGY	not TF	3.07007	0.60824		eG1	ns	ns	ns
ENSG00000134709	HOOK1	not TF	NA	NA	NA	NA	NA	NA	NA
ENSG00000134716	CYP2J2	not TF	NA	NA	NA	NA	NA	NA	NA
ENSG00000162598	C1orf87	not TF	NA	NA	NA	NA	NA	NA	NA
ENSG00000162599	NFIA	TF	5.79347	0.128048		G2/M	ns	ns	ns
ENSG00000162604	TM2D1	not TF	3.88924	0.0877829		eG1	ns	ns	ns
ENSG00000132849	INADL	not TF	NA	NA	NA	NA	NA	NA	NA
ENSG00000240563	L1TD1	not TF	NA	NA	NA	NA	NA	NA	NA
ENSG00000132854	KANK4	not TF	NA	NA	NA	NA	NA	NA	NA
ENSG00000162607	USP1	not TF	6.72542	0.000493203	***	S1	NA	NA	NA
ENSG00000116641	DOCK7	not TF	4.62842	0.133662		S1	YES	ns	G2_M
ENSG00000132855	ANGPTL3	not TF	NA	NA	NA	NA	NA	NA	NA
ENSG00000269624	AL138847.1	not TF	NA	NA	NA	NA	NA	NA	NA
ENSG00000125703	ATG4C	not TF	3.29744	0.322529		G1/S	ns	ns	ns
ENSG00000187140	FOXD3	TF	-1.7534	0.0445675	*	G1/S	ns	ns	ns
ENSG00000088035	ALG6	not TF	3.35936	0.147416		S1	YES	S	ns
ENSG00000142856	ITGB3BP	not TF	4.48028	0.00185151	**	S1	ns	ns	ns
ENSG00000203965	EFCAB7	not TF	1.83797	0.00176132	**	G1/S	NA	NA	NA
ENSG00000116652	DLEU2L	not TF	NA	NA	NA	NA	NA	NA	NA
ENSG00000079739	PGM1	not TF	-1.25717	0.29107		G1/S	NA	NA	NA
ENSG00000185483	ROR1	not TF	NA	NA	NA	NA	NA	NA	NA
ENSG00000177414	UBE2U	not TF	NA	NA	NA	NA	NA	NA	NA
ENSG00000158966	CACHD1	not TF	NA	NA	NA	NA	NA	NA	NA
ENSG00000162437	RAVER2	not TF	3.963	0.0012738	**	S1	NA	NA	NA
ENSG00000162434	JAK1	not TF	6.68307	0.562268		G2	ns	ns	ns
ENSG00000162433	AK4	not TF	5.79369	0.20867		S2	YES	ns	lG1
ENSG00000116675	DNAJC6	not TF	7.30725	3.02e-06	***	S2	ns	ns	ns
ENSG00000116678	LEPR	not TF	7.58958	0.759823		M	ns	ns	ns
ENSG00000213625	LEPROT	not TF	5.6358	0.150808		S1	YES	G1_S	ns
ENSG00000184588	PDE4B	not TF	NA	NA	NA	NA	NA	NA	NA
ENSG00000118473	SGIP1	not TF	-2.64179	0.0682526		G1/S	NA	NA	NA
ENSG00000248458	AL139147.1	not TF	NA	NA	NA	NA	NA	NA	NA
ENSG00000152760	TCTEX1D1	not TF	NA	NA	NA	NA	NA	NA	NA
ENSG00000172410	INSL5	not TF	NA	NA	NA	NA	NA	NA	NA
ENSG00000152763	WDR78	not TF	1.15525	0.000711418	***	lG1	NA	NA	NA
ENSG00000198160	MIER1	not TF	5.56312	0.279896		G1/S	YES	G2_M	lG1
ENSG00000116704	SLC35D1	not TF	4.45787	0.143485		lG1	YES	ns	G2_M
ENSG00000203963	C1orf141	not TF	NA	NA	NA	NA	NA	NA	NA
ENSG00000162594	IL23R	not TF	3.6894	0.296924		lG1	ns	ns	ns
ENSG00000081985	IL12RB2	not TF	1.10791	0.0127226	*	lG1	NA	NA	NA
ENSG00000142864	SERBP1	not TF	9.16588	0.108373		S2	ns	ns	ns
ENSG00000116717	GADD45A	not TF	6.0534	0.000181312	***	S1	ns	ns	ns
ENSG00000172380	GNG12	not TF	-0.29843	0.160786		lG1	ns	ns	ns
ENSG00000162595	DIRAS3	not TF	0.0673174	0.14698		lG1	ns	ns	ns
ENSG00000116729	WLS	not TF	NA	NA	NA	NA	NA	NA	NA
ENSG00000116745	RPE65	not TF	NA	NA	NA	NA	NA	NA	NA
ENSG00000024526	DEPDC1	not TF	4.6533	7.63e-05	***	G2/M	YES	ns	G2_M
ENSG00000033122	LRRC7	not TF	0.220822	0.241592		lG1	NA	NA	NA
ENSG00000066557	LRRC40	not TF	4.52651	0.0372834	*	S1	ns	ns	ns
ENSG00000116754	SRSF11	not TF	6.95912	0.979708		G1/S	YES	G2_M	lG1
ENSG00000118454	ANKRD13C	not TF	5.19913	0.39091		M	YES	S	lG1
ENSG00000197568	HHLA3	not TF	1.26151	0.15512		eG1	YES	M_G1	lG1
ENSG00000116761	CTH	not TF	4.45529	0.582093		S2	ns	ns	ns
ENSG00000050628	PTGER3	not TF	5.78544	0.0155741	*	G1/S	ns	ns	ns
ENSG00000132485	ZRANB2	not TF	7.36643	0.649046		lG1	YES	G2_M	S
ENSG00000172260	NEGR1	not TF	NA	NA	NA	NA	NA	NA	NA
ENSG00000162620	LRRIQ3	not TF	-0.30477	0.390984		S1	NA	NA	NA
ENSG00000254685	FPGT	not TF	3.11643	0.0244317	*	G1/S	YES	M_G1	ns
ENSG00000259030	FPGT-TNNI3K	not TF	-2.83078	0.280718		eG1	NA	NA	NA
ENSG00000116783	TNNI3K	not TF	NA	NA	NA	NA	NA	NA	NA
ENSG00000162621	LRRC53	not TF	NA	NA	NA	NA	NA	NA	NA
ENSG00000178965	C1orf173	not TF	NA	NA	NA	NA	NA	NA	NA
ENSG00000116791	CRYZ	not TF	5.13417	0.244466		G1/S	ns	ns	ns
ENSG00000162623	TYW3	not TF	4.80698	0.0957261		G1/S	NA	NA	NA
ENSG00000162624	LHX8	TF	NA	NA	NA	NA	YES	ns	G1_S
ENSG00000137968	SLC44A5	not TF	2.99462	0.0163147	*	lG1	NA	NA	NA
ENSG00000117054	ACADM	not TF	5.75773	0.333935		G1/S	ns	ns	ns
ENSG00000137955	RABGGTB	not TF	7.22008	0.881318		G1/S	YES	ns	S
ENSG00000057468	MSH4	not TF	1.67147	0.672278		G1/S	NA	NA	NA
ENSG00000154007	ASB17	not TF	NA	NA	NA	NA	NA	NA	NA
ENSG00000184005	ST6GALNAC3	not TF	NA	NA	NA	NA	NA	NA	NA
ENSG00000117069	ST6GALNAC5	not TF	NA	NA	NA	NA	NA	NA	NA
ENSG00000142892	PIGK	not TF	4.50545	0.174537		S1	YES	G2_M	ns
ENSG00000154027	AK5	not TF	NA	NA	NA	NA	NA	NA	NA
ENSG00000036549	ZZZ3	TF	6.18542	0.521327		S2	NA	NA	NA
ENSG00000077254	USP33	not TF	6.06866	0.534248		lG1	ns	ns	ns
ENSG00000180488	FAM73A	not TF	3.3942	0.518223		G1/S	NA	NA	NA
ENSG00000162614	NEXN	not TF	-0.54865	0.00214602	**	lG1	ns	ns	ns
ENSG00000162613	FUBP1	not TF	7.79189	0.880338		S2	YES	G1_S	ns
ENSG00000162616	DNAJB4	not TF	4.56889	0.68103		G2/M	NA	NA	NA
ENSG00000137960	GIPC2	not TF	NA	NA	NA	NA	NA	NA	NA
ENSG00000122420	PTGFR	not TF	NA	NA	NA	NA	NA	NA	NA
ENSG00000137959	IFI44L	not TF	NA	NA	NA	NA	NA	NA	NA
ENSG00000137965	IFI44	not TF	NA	NA	NA	NA	NA	NA	NA
ENSG00000162618	ELTD1	not TF	NA	NA	NA	NA	NA	NA	NA
ENSG00000117114	LPHN2	not TF	NA	NA	NA	NA	NA	NA	NA
ENSG00000137941	TTLL7	not TF	1.83039	8.9e-05	***	G1/S	NA	NA	NA
ENSG00000142875	PRKACB	not TF	2.8131	0.00255557	**	G1/S	NA	NA	NA
ENSG00000203943	SAMD13	not TF	-0.832455	0.150389		lG1	NA	NA	NA
ENSG00000137976	DNASE2B	not TF	NA	NA	NA	NA	NA	NA	NA
ENSG00000117133	RPF1	not TF	4.15624	0.966667		lG1	YES	M_G1	ns
ENSG00000174021	GNG5	not TF	5.53908	0.488513		G1/S	ns	ns	ns
ENSG00000117151	CTBS	not TF	3.61273	0.0184433	*	eG1	YES	ns	lG1
ENSG00000180869	C1orf180	not TF	NA	NA	NA	NA	NA	NA	NA
ENSG00000117155	SSX2IP	not TF	6.63463	0.852473		G2	NA	NA	NA
ENSG00000171517	LPAR3	not TF	NA	NA	NA	NA	NA	NA	NA
ENSG00000153898	MCOLN2	not TF	NA	NA	NA	NA	NA	NA	NA
ENSG00000162643	WDR63	not TF	NA	NA	NA	NA	NA	NA	NA
ENSG00000055732	MCOLN3	not TF	NA	NA	NA	NA	NA	NA	NA
ENSG00000097096	SYDE2	not TF	5.60558	0.0584188		eG1	NA	NA	NA
ENSG00000162642	C1orf52	not TF	3.9489	0.593484		lG1	ns	ns	ns
ENSG00000142867	BCL10	not TF	3.88299	0.757898		G1/S	YES	ns	lG1
ENSG00000153904	DDAH1	not TF	-1.20748	0.0137166	*	G1/S	NA	NA	NA
ENSG00000142871	CYR61	not TF	1.7235	6.54e-07	***	G1/S	NA	NA	NA
ENSG00000117174	ZNHIT6	not TF	4.77222	0.47058		S1	YES	S	lG1
ENSG00000171502	COL24A1	not TF	-4.78897	0.747795		G1/S	NA	NA	NA
ENSG00000122417	ODF2L	not TF	1.32474	0.000549417	***	lG1	ns	ns	ns
ENSG00000137975	CLCA2	not TF	NA	NA	NA	NA	NA	NA	NA
ENSG00000016490	CLCA1	not TF	NA	NA	NA	NA	ns	ns	ns
ENSG00000016602	CLCA4	not TF	NA	NA	NA	NA	NA	NA	NA
ENSG00000097033	SH3GLB1	not TF	5.47316	0.0887415		lG1	ns	ns	ns
ENSG00000183291	42248	not TF	6.8569	0.936547		G2	NA	NA	NA
ENSG00000153936	HS2ST1	not TF	6.45731	0.0329553	*	lG1	YES	ns	S
ENSG00000267561	RP5-1052I5.2	not TF	NA	NA	NA	NA	NA	NA	NA
ENSG00000143013	LMO4	not TF	4.64378	0.0201182	*	S1	YES	ns	G1_S
ENSG00000065243	PKN2	not TF	5.87374	0.202698		S1	YES	ns	lG1
ENSG00000137947	GTF2B	TF	3.72261	0.433436		G1/S	NA	NA	NA
ENSG00000137944	CCBL2	not TF	4.26036	0.532498		G1/S	NA	NA	NA
ENSG00000213516	RBMXL1	not TF	4.91669	0.0921499		lG1	ns	ns	ns
ENSG00000117226	GBP3	not TF	NA	NA	NA	NA	NA	NA	NA
ENSG00000117228	GBP1	not TF	NA	NA	NA	NA	NA	NA	NA
ENSG00000162645	GBP2	not TF	0.879101	0.0359871	*	eG1	NA	NA	NA
ENSG00000213512	GBP7	not TF	NA	NA	NA	NA	NA	NA	NA
ENSG00000162654	GBP4	not TF	-4.14781	0.760913		eG1	NA	NA	NA
ENSG00000154451	GBP5	not TF	NA	NA	NA	NA	NA	NA	NA
ENSG00000183347	GBP6	not TF	NA	NA	NA	NA	NA	NA	NA
ENSG00000197147	LRRC8B	not TF	5.98426	0.692083		M	YES	M_G1	G1_S
ENSG00000171488	LRRC8C	not TF	4.57392	0.0736053		eG1	ns	ns	ns
ENSG00000271949	RP11-302M6.4	not TF	NA	NA	NA	NA	NA	NA	NA
ENSG00000171492	LRRC8D	not TF	6.28027	0.00226734	**	S2	ns	ns	ns
ENSG00000162664	ZNF326	C2H2 ZF	5.79721	0.105738		eG1	YES	ns	M_G1
ENSG00000143032	BARHL2	TF	-3.40978	0.738036		G1/S	ns	ns	ns
ENSG00000122482	ZNF644	C2H2 ZF	6.12343	0.545949		G1/S	YES	ns	lG1
ENSG00000162669	HFM1	not TF	2.35752	0.0241442	*	G1/S	NA	NA	NA
ENSG00000097046	CDC7	not TF	5.73873	0.00839421	**	S1	YES	lG1	G2_M
ENSG00000069702	TGFBR3	not TF	6.71627	0.629527		G2/M	YES	lG1	G1_S
ENSG00000137948	BRDT	not TF	NA	NA	NA	NA	NA	NA	NA
ENSG00000172031	EPHX4	not TF	NA	NA	NA	NA	NA	NA	NA
ENSG00000189195	BTBD8	not TF	0.433553	0.105992		lG1	NA	NA	NA
ENSG00000069712	KIAA1107	not TF	NA	NA	NA	NA	NA	NA	NA
ENSG00000203910	C1orf146	not TF	NA	NA	NA	NA	NA	NA	NA
ENSG00000174842	GLMN	not TF	3.18303	0.0381495	*	lG1	YES	lG1	ns
ENSG00000122484	RPAP2	not TF	3.95745	0.0616786		M	YES	S	G2_M
ENSG00000162676	GFI1	C2H2 ZF	-0.102866	0.0746257		lG1	ns	ns	ns
ENSG00000067208	EVI5	not TF	5.31071	0.0214671	*	M	ns	ns	ns
ENSG00000122406	RPL5	not TF	8.71416	0.910957		S1	YES	ns	S
ENSG00000154511	FAM69A	not TF	0.410339	0.023254	*	lG1	NA	NA	NA
ENSG00000143033	MTF2	TF	6.26994	0.214072		G2	ns	ns	ns
ENSG00000117500	TMED5	not TF	6.15905	0.913944		eG1	YES	S	G1_S
ENSG00000122483	CCDC18	not TF	4.91231	0.0107535	*	G2	YES	G1_S	M_G1
ENSG00000117505	DR1	TF	6.8712	0.33025		G2	YES	ns	M_G1
ENSG00000137942	FNBP1L	not TF	3.41864	0.000814774	***	lG1	NA	NA	NA
ENSG00000137936	BCAR3	not TF	0.504772	0.575309		G2	NA	NA	NA
ENSG00000067334	DNTTIP2	not TF	6.1259	0.328019		G2	YES	G1_S	S
ENSG00000023909	GCLM	not TF	6.63215	0.12479		S2	ns	ns	ns
ENSG00000198691	ABCA4	not TF	-3.65945	0.772675		eG1	NA	NA	NA
ENSG00000137962	ARHGAP29	not TF	-4.98709	0.116553		G1/S	NA	NA	NA
ENSG00000117528	ABCD3	not TF	5.07016	0.0229296	*	S1	ns	ns	ns
ENSG00000117525	F3	not TF	-4.25381	0.210567		G1/S	NA	NA	NA
ENSG00000143036	SLC44A3	not TF	NA	NA	NA	NA	NA	NA	NA
ENSG00000117519	CNN3	not TF	-4.78897	0.342969		G2/M	NA	NA	NA
ENSG00000172339	ALG14	not TF	1.81338	0.712007		G2/M	ns	ns	ns
ENSG00000152078	TMEM56	not TF	5.93119	0.024767	*	S1	NA	NA	NA
ENSG00000271092	TMEM56-RWDD3	not TF	-3.79689	0.333157		S1	NA	NA	NA
ENSG00000122481	RWDD3	not TF	2.56517	0.82712		S1	ns	ns	ns
ENSG00000237435	RP11-147C23.1	not TF	NA	NA	NA	NA	NA	NA	NA
ENSG00000117569	PTBP2	not TF	4.57829	0.0298403	*	lG1	ns	ns	ns
ENSG00000188641	DPYD	not TF	-2.49987	0.012232	*	G1/S	NA	NA	NA
ENSG00000162627	SNX7	not TF	NA	NA	NA	NA	NA	NA	NA
ENSG00000117598	LPPR5	not TF	NA	NA	NA	NA	NA	NA	NA
ENSG00000117600	LPPR4	not TF	NA	NA	NA	NA	NA	NA	NA
ENSG00000099260	PALMD	not TF	3.60855	0.00349769	**	eG1	NA	NA	NA
ENSG00000156869	FRRS1	not TF	6.25618	0.015815	*	G1/S	ns	ns	ns
ENSG00000162688	AGL	not TF	6.44157	0.0708646		eG1	ns	ns	ns
ENSG00000117620	SLC35A3	not TF	4.50499	0.443867		lG1	YES	ns	lG1
ENSG00000156875	HIAT1	not TF	5.96269	0.256411		S2	NA	NA	NA
ENSG00000156876	SASS6	not TF	4.81654	0.0267666	*	S2	ns	ns	ns
ENSG00000122435	TRMT13	not TF	4.09714	0.643445		S1	ns	ns	ns
ENSG00000122477	LRRC39	not TF	-1.25267	0.0670464		eG1	NA	NA	NA
ENSG00000137992	DBT	not TF	4.77325	0.167275		G1/S	ns	ns	ns
ENSG00000137996	RTCA	not TF	5.31553	0.000258743	***	eG1	YES	ns	M_G1
ENSG00000079335	CDC14A	not TF	5.53103	0.31463		G2	YES	S	ns
ENSG00000181656	GPR88	not TF	NA	NA	NA	NA	NA	NA	NA
ENSG00000162692	VCAM1	not TF	NA	NA	NA	NA	NA	NA	NA
ENSG00000162694	EXTL2	not TF	3.96987	0.408259		eG1	ns	ns	ns
ENSG00000162695	SLC30A7	not TF	4.87593	0.0853791		lG1	ns	ns	ns
ENSG00000117543	DPH5	not TF	4.73681	0.0208778	*	M	ns	ns	ns
ENSG00000269175	AC093157.1	not TF	NA	NA	NA	NA	NA	NA	NA
ENSG00000170989	S1PR1	not TF	-1.86736	0.380772		eG1	NA	NA	NA
ENSG00000118733	OLFM3	not TF	-4.04181	0.048407	*	eG1	NA	NA	NA
ENSG00000060718	COL11A1	not TF	NA	NA	NA	NA	NA	NA	NA
ENSG00000185946	RNPC3	not TF	3.80949	0.000727915	***	lG1	ns	ns	ns
ENSG00000240038	AMY2B	not TF	-2.77503	0.233869		eG1	NA	NA	NA
ENSG00000243480	AMY2A	not TF	NA	NA	NA	NA	NA	NA	NA
ENSG00000237763	AMY1A	not TF	NA	NA	NA	NA	NA	NA	NA
ENSG00000174876	AMY1B	not TF	NA	NA	NA	NA	NA	NA	NA
ENSG00000187733	AMY1C	not TF	NA	NA	NA	NA	NA	NA	NA
ENSG00000198890	PRMT6	not TF	5.72048	0.076811		eG1	ns	ns	ns
ENSG00000162631	NTNG1	not TF	NA	NA	NA	NA	NA	NA	NA
ENSG00000134215	VAV3	not TF	NA	NA	NA	NA	NA	NA	NA
ENSG00000085491	SLC25A24	not TF	5.42579	0.0371105	*	G1/S	YES	M_G1	ns
ENSG00000196427	NBPF4	not TF	1.14615	0.481557		G1/S	NA	NA	NA
ENSG00000186086	NBPF6	not TF	0.931736	0.686928		M	NA	NA	NA
ENSG00000162636	FAM102B	not TF	6.16153	0.657244		G2	ns	ns	ns
ENSG00000162639	HENMT1	not TF	NA	NA	NA	NA	NA	NA	NA
ENSG00000134186	PRPF38B	not TF	6.17163	0.101371		S2	NA	NA	NA
ENSG00000143107	FNDC7	not TF	-2.70247	0.0665543		eG1	NA	NA	NA
ENSG00000116266	STXBP3	not TF	4.78312	0.0789514		eG1	YES	G2_M	ns
ENSG00000162641	AKNAD1	not TF	NA	NA	NA	NA	NA	NA	NA
ENSG00000121957	GPSM2	not TF	5.08087	5.49e-08	***	G2/M	YES	ns	S
ENSG00000121940	CLCC1	not TF	6.29312	0.202347		S1	YES	G2_M	G1_S
ENSG00000085433	WDR47	not TF	3.94215	0.000558762	***	eG1	NA	NA	NA
ENSG00000197780	TAF13	not TF	3.82041	0.00349958	**	lG1	YES	G2_M	G1_S
ENSG00000215717	TMEM167B	not TF	5.11993	0.752182		S2	ns	ns	ns
ENSG00000179902	C1orf194	not TF	NA	NA	NA	NA	NA	NA	NA
ENSG00000116299	KIAA1324	not TF	-1.53416	0.677033		G2	NA	NA	NA
ENSG00000031698	SARS	not TF	7.96068	1.14e-05	***	G2	NA	NA	NA
ENSG00000143126	CELSR2	not TF	7.72461	0.99326		lG1	NA	NA	NA
ENSG00000134222	PSRC1	not TF	4.99747	1.34e-08	***	G2/M	ns	ns	ns
ENSG00000221986	MYBPHL	not TF	-0.766733	0.481459		eG1	NA	NA	NA
ENSG00000134243	SORT1	not TF	8.11119	0.00149787	**	G2/M	YES	G1_S	G2_M
ENSG00000143106	PSMA5	not TF	7.19229	0.412393		lG1	NA	NA	NA
ENSG00000143028	SYPL2	not TF	-3.59877	0.995946		G2/M	ns	ns	ns
ENSG00000162650	ATXN7L2	not TF	3.7766	0.00631027	**	G2	NA	NA	NA
ENSG00000174151	CYB561D1	not TF	3.60696	0.143034		eG1	NA	NA	NA
ENSG00000181754	AMIGO1	not TF	0.592186	0.00410595	**	eG1	NA	NA	NA
ENSG00000156097	GPR61	not TF	-3.75157	0.012344	*	lG1	ns	ns	ns
ENSG00000065135	GNAI3	not TF	6.78029	0.700324		lG1	ns	ns	ns
ENSG00000134183	GNAT2	not TF	-3.53114	0.231003		eG1	NA	NA	NA
ENSG00000116337	AMPD2	not TF	6.34715	8.21e-06	***	M	ns	ns	ns
ENSG00000168765	GSTM4	not TF	4.39571	0.602811		M	ns	ns	ns
ENSG00000213366	GSTM2	not TF	1.91161	0.0528416		eG1	NA	NA	NA
ENSG00000134184	GSTM1	not TF	NA	NA	NA	NA	NA	NA	NA
ENSG00000134201	GSTM5	not TF	-3.94969	0.45056		eG1	NA	NA	NA
ENSG00000134202	GSTM3	not TF	1.27605	0.0120226	*	eG1	ns	ns	ns
ENSG00000198758	EPS8L3	not TF	-3.26321	0.593122		S2	NA	NA	NA
ENSG00000184371	CSF1	not TF	3.92667	0.00486865	**	M	NA	NA	NA
ENSG00000168710	AHCYL1	not TF	7.38581	0.00611041	**	G2	YES	M_G1	ns
ENSG00000143093	STRIP1	not TF	6.09546	0.0219773	*	G2	YES	M_G1	lG1
ENSG00000156150	ALX3	TF	NA	NA	NA	NA	ns	ns	ns
ENSG00000186150	UBL4B	not TF	NA	NA	NA	NA	NA	NA	NA
ENSG00000197106	SLC6A17	not TF	NA	NA	NA	NA	NA	NA	NA
ENSG00000116396	KCNC4	not TF	1.75522	4.77e-08	***	G1/S	NA	NA	NA
ENSG00000162775	RBM15	not TF	7.97082	5.33e-05	***	S2	YES	G1_S	ns
ENSG00000168679	SLC16A4	not TF	-1.29312	0.279227		M	NA	NA	NA
ENSG00000134248	LAMTOR5	not TF	5.48795	0.0179125	*	eG1	YES	ns	G1_S
ENSG00000143125	PROK1	not TF	NA	NA	NA	NA	NA	NA	NA
ENSG00000143105	KCNA10	not TF	NA	NA	NA	NA	YES	lG1	ns
ENSG00000177301	KCNA2	not TF	NA	NA	NA	NA	NA	NA	NA
ENSG00000177272	KCNA3	not TF	NA	NA	NA	NA	NA	NA	NA
ENSG00000143119	CD53	not TF	4.67303	0.00162282	**	eG1	YES	G1_S	ns
ENSG00000121931	LRIF1	not TF	5.95083	0.540766		eG1	ns	ns	ns
ENSG00000156171	DRAM2	not TF	4.91404	0.35466		lG1	ns	ns	ns
ENSG00000134255	CEPT1	not TF	5.14764	0.944865		S1	ns	ns	ns
ENSG00000162777	DENND2D	not TF	NA	NA	NA	NA	YES	S	ns
ENSG00000064886	CHI3L2	not TF	NA	NA	NA	NA	ns	ns	ns
ENSG00000134216	CHIA	not TF	NA	NA	NA	NA	NA	NA	NA
ENSG00000173947	PIFO	not TF	NA	NA	NA	NA	NA	NA	NA
ENSG00000085465	OVGP1	not TF	-0.883578	0.0113766	*	eG1	NA	NA	NA
ENSG00000116455	WDR77	not TF	6.16789	0.0915858		G2/M	YES	G2_M	lG1
ENSG00000116459	ATP5F1	not TF	7.31065	0.598672		G1/S	NA	NA	NA
ENSG00000143110	C1orf162	not TF	-0.060395	0.18212		eG1	NA	NA	NA
ENSG00000121933	ADORA3	not TF	NA	NA	NA	NA	NA	NA	NA
ENSG00000116473	RAP1A	not TF	5.33444	0.58599		lG1	ns	ns	ns
ENSG00000197852	FAM212B	not TF	0.19066	0.00745518	**	G1/S	NA	NA	NA
ENSG00000064703	DDX20	not TF	5.21979	0.384402		G2	YES	S	lG1
ENSG00000171385	KCND3	not TF	NA	NA	NA	NA	NA	NA	NA
ENSG00000143079	CTTNBP2NL	not TF	1.1219	0.161906		eG1	NA	NA	NA
ENSG00000134245	WNT2B	not TF	-3.0757	0.208328		eG1	NA	NA	NA
ENSG00000007341	ST7L	not TF	4.08763	0.177312		lG1	ns	ns	ns
ENSG00000116489	CAPZA1	not TF	8.01038	0.644488		S1	YES	M_G1	ns
ENSG00000155363	MOV10	not TF	7.38616	0.261099		S2	YES	M_G1	ns
ENSG00000155366	RHOC	not TF	5.92868	0.293809		G2/M	ns	ns	ns
ENSG00000271810	RP11-426L16.10	not TF	NA	NA	NA	NA	NA	NA	NA
ENSG00000155367	PPM1J	not TF	1.44035	0.233921		lG1	NA	NA	NA
ENSG00000184599	FAM19A3	not TF	NA	NA	NA	NA	NA	NA	NA
ENSG00000155380	SLC16A1	not TF	8.59289	0.173332		G2/M	ns	ns	ns
ENSG00000198799	LRIG2	not TF	6.08647	0.152793		G2/M	YES	M_G1	G1_S
ENSG00000081026	MAGI3	not TF	4.63521	0.658155		S2	YES	M_G1	ns
ENSG00000116793	PHTF1	not TF	5.04234	4.04e-05	***	lG1	ns	ns	ns
ENSG00000081019	RSBN1	not TF	6.33138	9.88e-06	***	G2	YES	ns	G1_S
ENSG00000134242	PTPN22	not TF	-1.73869	0.304776		eG1	NA	NA	NA
ENSG00000188761	BCL2L15	not TF	-3.07422	0.352622		lG1	NA	NA	NA
ENSG00000134262	AP4B1	not TF	4.46879	0.690889		lG1	YES	ns	G1_S
ENSG00000118655	DCLRE1B	not TF	5.47575	0.000814985	***	G1/S	ns	ns	ns
ENSG00000163349	HIPK1	not TF	7.65302	0.342526		S2	YES	S	lG1
ENSG00000116774	OLFML3	not TF	-1.85867	0.985429		eG1	YES	S	M_G1
ENSG00000134207	SYT6	not TF	NA	NA	NA	NA	NA	NA	NA
ENSG00000197323	TRIM33	not TF	7.2992	0.932872		G2	ns	ns	ns
ENSG00000116752	BCAS2	not TF	4.58315	0.260488		S1	YES	G1_S	lG1
ENSG00000175984	DENND2C	not TF	-3.52201	0.135821		G1/S	NA	NA	NA
ENSG00000116748	AMPD1	not TF	NA	NA	NA	NA	NA	NA	NA
ENSG00000213281	NRAS	not TF	7.09352	0.360341		lG1	ns	ns	ns
ENSG00000009307	CSDE1	not TF	9.41296	0.901203		S1	ns	ns	ns
ENSG00000052723	SIKE1	not TF	6.15482	0.539074		S1	ns	ns	ns
ENSG00000198765	SYCP1	not TF	NA	NA	NA	NA	NA	NA	NA
ENSG00000134200	TSHB	not TF	NA	NA	NA	NA	NA	NA	NA
ENSG00000134198	TSPAN2	not TF	NA	NA	NA	NA	NA	NA	NA
ENSG00000134259	NGF	not TF	NA	NA	NA	NA	NA	NA	NA
ENSG00000173218	VANGL1	not TF	5.00887	0.0415468	*	G2/M	NA	NA	NA
ENSG00000118729	CASQ2	not TF	NA	NA	NA	NA	NA	NA	NA
ENSG00000177551	NHLH2	TF	NA	NA	NA	NA	YES	ns	S
ENSG00000163393	SLC22A15	not TF	-2.3735	0.271809		G1/S	NA	NA	NA
ENSG00000173212	MAB21L3	not TF	NA	NA	NA	NA	NA	NA	NA
ENSG00000163399	ATP1A1	not TF	10.0236	0.00317308	**	S1	YES	G1_S	ns
ENSG00000269279	AL136376.1	not TF	NA	NA	NA	NA	NA	NA	NA
ENSG00000116815	CD58	not TF	3.09383	0.574639		S1	ns	ns	ns
ENSG00000143061	IGSF3	not TF	5.85485	0.0528345		G2/M	ns	ns	ns
ENSG00000203864	C1orf137	not TF	NA	NA	NA	NA	NA	NA	NA
ENSG00000116824	CD2	not TF	NA	NA	NA	NA	NA	NA	NA
ENSG00000134247	PTGFRN	not TF	6.42693	0.732875		S2	ns	ns	ns
ENSG00000134256	CD101	not TF	-1.98266	0.427814		M	NA	NA	NA
ENSG00000116830	TTF2	not TF	6.7402	6.53e-05	***	S2	YES	G1_S	ns
ENSG00000134253	TRIM45	not TF	2.9479	8.59e-05	***	G1/S	NA	NA	NA
ENSG00000134258	VTCN1	not TF	NA	NA	NA	NA	NA	NA	NA
ENSG00000198162	MAN1A2	not TF	6.91467	0.0420481	*	S1	YES	M_G1	ns
ENSG00000183508	FAM46C	not TF	6.04044	0.568219		S1	NA	NA	NA
ENSG00000196505	GDAP2	not TF	4.85727	0.152119		lG1	ns	ns	ns
ENSG00000065183	WDR3	not TF	6.85289	0.486594		G2/M	YES	G2_M	lG1
ENSG00000155761	SPAG17	not TF	-1.00485	0.597284		G1/S	NA	NA	NA
ENSG00000092607	TBX15	TF	0.679517	0.0649759		G2/M	ns	ns	ns
ENSG00000116874	WARS2	not TF	4.03191	0.85461		G2	ns	ns	ns
ENSG00000116882	HAO2	not TF	NA	NA	NA	NA	NA	NA	NA
ENSG00000203859	HSD3B2	not TF	NA	NA	NA	NA	NA	NA	NA
ENSG00000203857	HSD3B1	not TF	NA	NA	NA	NA	NA	NA	NA
ENSG00000143067	ZNF697	C2H2 ZF	4.79826	0.00204847	**	G2	ns	ns	ns
ENSG00000092621	PHGDH	not TF	6.56038	0.0401439	*	G2	ns	ns	ns
ENSG00000134240	HMGCS2	not TF	NA	NA	NA	NA	NA	NA	NA
ENSG00000134193	REG4	not TF	NA	NA	NA	NA	NA	NA	NA
ENSG00000134249	ADAM30	not TF	NA	NA	NA	NA	NA	NA	NA
ENSG00000134250	NOTCH2	not TF	1.79385	0.533043		S2	NA	NA	NA
ENSG00000188610	FAM72B	not TF	3.68731	5.27e-07	***	G2/M	ns	ns	ns
ENSG00000198019	FCGR1B	not TF	NA	NA	NA	NA	NA	NA	NA
ENSG00000236334	PPIAL4G	not TF	NA	NA	NA	NA	NA	NA	NA
ENSG00000215784	FAM72D	not TF	3.26157	1.57e-06	***	G2	ns	ns	ns
ENSG00000162825	NBPF8	not TF	-0.556404	0.13137		lG1	NA	NA	NA
ENSG00000231360	AL592284.1	not TF	NA	NA	NA	NA	NA	NA	NA
ENSG00000255854	PPIAL4B	not TF	NA	NA	NA	NA	NA	NA	NA
ENSG00000168614	NBPF9	not TF	NA	NA	NA	NA	NA	NA	NA
ENSG00000178104	PDE4DIP	not TF	8.64913	0.034188	*	G2/M	ns	ns	ns
ENSG00000268172	AL590452.1	not TF	NA	NA	NA	NA	NA	NA	NA
ENSG00000213240	NOTCH2NL	not TF	NA	NA	NA	NA	NA	NA	NA
ENSG00000255168	RP11-458D21.5	not TF	NA	NA	NA	NA	NA	NA	NA
ENSG00000163386	NBPF10	not TF	NA	NA	NA	NA	NA	NA	NA
ENSG00000168509	HFE2	not TF	2.28721	0.587311		G2/M	NA	NA	NA
ENSG00000117289	TXNIP	not TF	NA	NA	NA	NA	YES	M_G1	ns
ENSG00000121851	POLR3GL	not TF	3.73484	0.0065997	**	G2/M	ns	ns	ns
ENSG00000181039	ANKRD34A	not TF	NA	NA	NA	NA	NA	NA	NA
ENSG00000152022	LIX1L	not TF	NA	NA	NA	NA	ns	ns	ns
ENSG00000131795	RBM8A	not TF	NA	NA	NA	NA	NA	NA	NA
ENSG00000131779	PEX11B	not TF	3.75023	0.0116628	*	S2	ns	ns	ns
ENSG00000143127	ITGA10	not TF	-1.25267	0.118001		eG1	NA	NA	NA
ENSG00000198483	ANKRD35	not TF	-2.80754	0.16294		eG1	NA	NA	NA
ENSG00000131788	PIAS3	not TF	4.54555	0.0001169	***	G2/M	YES	M_G1	lG1
ENSG00000186364	NUDT17	not TF	2.20099	0.303011		M	NA	NA	NA
ENSG00000186141	POLR3C	not TF	5.04819	0.0642012		S2	YES	G2_M	lG1
ENSG00000121848	RNF115	not TF	NA	NA	NA	NA	YES	ns	G1_S
ENSG00000117281	CD160	not TF	NA	NA	NA	NA	NA	NA	NA
ENSG00000174827	PDZK1	not TF	NA	NA	NA	NA	NA	NA	NA
ENSG00000117262	GPR89A	not TF	3.6791	0.700928		G1/S	ns	ns	ns
ENSG00000196644	GPR89C	not TF	NA	NA	NA	NA	NA	NA	NA
ENSG00000152042	NBPF11	not TF	NA	NA	NA	NA	NA	NA	NA
ENSG00000186275	NBPF12	not TF	NA	NA	NA	NA	ns	ns	ns
ENSG00000131791	PRKAB2	not TF	4.4303	0.03631	*	G1/S	ns	ns	ns
ENSG00000131781	FMO5	not TF	-1.97965	0.0388659	*	G1/S	NA	NA	NA
ENSG00000131778	CHD1L	not TF	6.4192	0.215588		S1	YES	ns	G2_M
ENSG00000116128	BCL9	not TF	4.2861	0.0142125	*	G1/S	NA	NA	NA
ENSG00000162836	ACP6	not TF	-0.548185	0.38468		G1/S	NA	NA	NA
ENSG00000143140	GJA5	not TF	NA	NA	NA	NA	NA	NA	NA
ENSG00000121634	GJA8	not TF	NA	NA	NA	NA	NA	NA	NA
ENSG00000188092	GPR89B	not TF	2.27974	0.0431448	*	S2	NA	NA	NA
ENSG00000203836	NBPF24	not TF	NA	NA	NA	NA	NA	NA	NA
ENSG00000269647	BX842679.1	not TF	NA	NA	NA	NA	NA	NA	NA
ENSG00000255963	PPIAL4A	not TF	NA	NA	NA	NA	NA	NA	NA
ENSG00000122497	NBPF14	not TF	NA	NA	NA	NA	NA	NA	NA
ENSG00000256374	PPIAL4D	not TF	NA	NA	NA	NA	NA	NA	NA
ENSG00000203832	NBPF20	not TF	NA	NA	NA	NA	NA	NA	NA
ENSG00000243452	NBPF15	not TF	NA	NA	NA	NA	ns	ns	ns
ENSG00000203827	NBPF16	not TF	NA	NA	NA	NA	NA	NA	NA
ENSG00000203818	HIST2H3PS2	not TF	NA	NA	NA	NA	NA	NA	NA
ENSG00000203817	FAM72C	not TF	NA	NA	NA	NA	ns	ns	ns
ENSG00000198161	PPIAL4C	not TF	NA	NA	NA	NA	NA	NA	NA
ENSG00000203815	FAM231D	not TF	NA	NA	NA	NA	NA	NA	NA
ENSG00000150337	FCGR1A	not TF	NA	NA	NA	NA	NA	NA	NA
ENSG00000203814	HIST2H2BF	not TF	6.41732	1.7e-06	***	S1	YES	ns	G2_M
ENSG00000183598	HIST2H3D	not TF	7.43184	4e-06	***	S1	YES	M_G1	G2_M
ENSG00000183941	HIST2H4A	not TF	NA	NA	NA	NA	YES	S	lG1
ENSG00000203811	HIST2H3C	not TF	2.80626	0.0123071	*	S2	NA	NA	NA
ENSG00000183558	HIST2H2AA3	not TF	NA	NA	NA	NA	YES	ns	G1_S
ENSG00000203812	HIST2H2AA4	not TF	2.8828	0.00369831	**	S2	NA	NA	NA
ENSG00000203852	HIST2H3A	not TF	2.64575	1.03e-05	***	S2	YES	lG1	ns
ENSG00000182217	HIST2H4B	not TF	NA	NA	NA	NA	NA	NA	NA
ENSG00000184678	HIST2H2BE	not TF	7.24492	4.11e-07	***	S1	ns	ns	ns
ENSG00000184260	HIST2H2AC	not TF	7.44321	4.49e-07	***	S2	ns	ns	ns
ENSG00000184270	HIST2H2AB	not TF	5.7076	1.55e-07	***	S2	YES	M_G1	ns
ENSG00000178096	BOLA1	not TF	0.402528	0.313237		G1/S	YES	S	lG1
ENSG00000159164	SV2A	not TF	-2.11767	0.00230314	**	eG1	NA	NA	NA
ENSG00000143368	SF3B4	not TF	5.66342	0.798006		G1/S	YES	S	M_G1
ENSG00000014914	MTMR11	not TF	0.373482	0.429223		M	NA	NA	NA
ENSG00000163113	OTUD7B	not TF	NA	NA	NA	NA	YES	G2_M	G1_S
ENSG00000136631	VPS45	not TF	4.28487	0.139802		S1	YES	ns	S
ENSG00000023902	PLEKHO1	not TF	3.10995	0.00079473	***	eG1	ns	ns	ns
ENSG00000143401	ANP32E	not TF	6.87024	0.36405		G2	ns	ns	ns
ENSG00000118298	CA14	not TF	NA	NA	NA	NA	NA	NA	NA
ENSG00000117362	APH1A	not TF	6.26283	0.675823		G2	YES	ns	G2_M
ENSG00000118292	C1orf54	not TF	-1.44871	0.535784		lG1	NA	NA	NA
ENSG00000159208	C1orf51	not TF	-4.11637	0.304199		S1	NA	NA	NA
ENSG00000187145	MRPS21	not TF	NA	NA	NA	NA	ns	ns	ns
ENSG00000117360	PRPF3	not TF	5.91163	0.156717		G2	NA	NA	NA
ENSG00000163125	RPRD2	not TF	6.16579	0.345086		S1	YES	ns	G2_M
ENSG00000143374	TARS2	not TF	5.73097	0.000328251	***	G2	ns	ns	ns
ENSG00000143369	ECM1	not TF	5.19297	0.456235		G2	ns	ns	ns
ENSG00000143382	ADAMTSL4	not TF	7.81688	0.109119		S2	YES	lG1	ns
ENSG00000225996	AL356356.1	not TF	NA	NA	NA	NA	NA	NA	NA
ENSG00000203804	ADAMTSL4-AS1	not TF	-1.94455	0.562878		lG1	NA	NA	NA
ENSG00000143384	MCL1	not TF	8.10319	0.104071		G2/M	YES	ns	G2_M
ENSG00000143420	ENSA	not TF	7.00405	0.264346		S2	YES	M_G1	ns
ENSG00000143457	GOLPH3L	not TF	5.20119	0.061762		G2	ns	ns	ns
ENSG00000143452	HORMAD1	not TF	NA	NA	NA	NA	NA	NA	NA
ENSG00000163131	CTSS	not TF	1.35582	0.0101068	*	M	YES	ns	lG1
ENSG00000143387	CTSK	not TF	-0.00109949	0.567842		M	NA	NA	NA
ENSG00000143437	ARNT	TF	5.85818	0.0566029		G2/M	ns	ns	ns
ENSG00000143379	SETDB1	TF	6.28131	2.16e-06	***	G2	YES	lG1	S
ENSG00000143418	CERS2	not TF	7.82398	0.0143722	*	G2	ns	ns	ns
ENSG00000143412	ANXA9	not TF	1.10012	0.0720587		eG1	NA	NA	NA
ENSG00000143409	FAM63A	not TF	3.38384	0.00852079	**	M	NA	NA	NA
ENSG00000143363	PRUNE	not TF	4.62217	0.0651545		G2/M	NA	NA	NA
ENSG00000163141	BNIPL	not TF	-0.29257	0.114525		eG1	NA	NA	NA
ENSG00000143443	C1orf56	not TF	1.02315	0.545691		S1	ns	ns	ns
ENSG00000197622	CDC42SE1	not TF	7.42238	0.0187155	*	G2	ns	ns	ns
ENSG00000213190	MLLT11	not TF	4.89732	0.0428344	*	G2/M	ns	ns	ns
ENSG00000143458	GABPB2	not TF	3.76644	0.000216661	***	S2	NA	NA	NA
ENSG00000143434	SEMA6C	not TF	3.08489	0.109078		lG1	NA	NA	NA
ENSG00000163154	TNFAIP8L2	not TF	-4.74217	0.980665		eG1	YES	ns	G2_M
ENSG00000163156	SCNM1	not TF	4.11444	0.408368		G2/M	YES	G1_S	ns
ENSG00000163155	LYSMD1	not TF	3.04968	0.23264		S2	NA	NA	NA
ENSG00000163157	TMOD4	not TF	NA	NA	NA	NA	NA	NA	NA
ENSG00000163159	VPS72	not TF	5.04616	0.0089226	**	G2	ns	ns	ns
ENSG00000143398	PIP5K1A	not TF	4.74985	0.106335		G2/M	YES	G1_S	lG1
ENSG00000159352	PSMD4	not TF	7.13316	0.160134		G2/M	YES	G1_S	lG1
ENSG00000232671	RP11-126K1.2	not TF	-0.148461	0.0034845	**	lG1	NA	NA	NA
ENSG00000143373	ZNF687	C2H2 ZF	6.23913	0.168945		S1	ns	ns	ns
ENSG00000143393	PI4KB	not TF	6.54255	0.0579641		G2	YES	S	ns
ENSG00000143390	RFX5	TF	4.97877	0.000302502	***	G2/M	ns	ns	ns
ENSG00000143416	SELENBP1	not TF	5.07035	0.14505		eG1	ns	ns	ns
ENSG00000159377	PSMB4	not TF	7.1813	0.626775		S2	YES	M_G1	ns
ENSG00000143442	POGZ	not TF	6.54322	0.000890763	***	S2	YES	S	ns
ENSG00000143375	CGN	not TF	-2.86075	0.90571		lG1	NA	NA	NA
ENSG00000143367	TUFT1	not TF	2.15831	0.0109396	*	G1/S	NA	NA	NA
ENSG00000143376	SNX27	not TF	5.59848	0.440597		G2	ns	ns	ns
ENSG00000159409	CELF3	not TF	NA	NA	NA	NA	NA	NA	NA
ENSG00000240510	AL589765.1	not TF	NA	NA	NA	NA	NA	NA	NA
ENSG00000178796	RIIAD1	not TF	NA	NA	NA	NA	NA	NA	NA
ENSG00000143436	MRPL9	not TF	5.4927	0.290211		G2/M	YES	S	ns
ENSG00000143450	OAZ3	not TF	-0.752473	0.0950471		M	NA	NA	NA
ENSG00000182134	TDRKH	not TF	4.3871	0.00195876	**	G2/M	YES	G2_M	G1_S
ENSG00000213171	LINGO4	not TF	NA	NA	NA	NA	NA	NA	NA
ENSG00000143365	RORC	TF	NA	NA	NA	NA	ns	ns	ns
ENSG00000225556	C2CD4D	not TF	NA	NA	NA	NA	NA	NA	NA
ENSG00000196407	THEM5	not TF	NA	NA	NA	NA	NA	NA	NA
ENSG00000159445	THEM4	not TF	3.74642	0.783867		eG1	ns	ns	ns
ENSG00000197747	S100A10	not TF	-0.940355	0.675797		M	ns	ns	ns
ENSG00000163191	S100A11	not TF	4.34049	0.390173		lG1	ns	ns	ns
ENSG00000182898	TCHHL1	not TF	NA	NA	NA	NA	NA	NA	NA
ENSG00000159450	TCHH	not TF	NA	NA	NA	NA	NA	NA	NA
ENSG00000215853	RPTN	not TF	NA	NA	NA	NA	NA	NA	NA
ENSG00000197915	HRNR	not TF	NA	NA	NA	NA	NA	NA	NA
ENSG00000143631	FLG	not TF	NA	NA	NA	NA	NA	NA	NA
ENSG00000143520	FLG2	not TF	NA	NA	NA	NA	NA	NA	NA
ENSG00000143536	CRNN	not TF	NA	NA	NA	NA	NA	NA	NA
ENSG00000186207	LCE5A	not TF	NA	NA	NA	NA	NA	NA	NA
ENSG00000169509	CRCT1	not TF	NA	NA	NA	NA	NA	NA	NA
ENSG00000185966	LCE3E	not TF	NA	NA	NA	NA	NA	NA	NA
ENSG00000163202	LCE3D	not TF	NA	NA	NA	NA	NA	NA	NA
ENSG00000244057	LCE3C	not TF	NA	NA	NA	NA	NA	NA	NA
ENSG00000187238	LCE3B	not TF	NA	NA	NA	NA	NA	NA	NA
ENSG00000185962	LCE3A	not TF	NA	NA	NA	NA	NA	NA	NA
ENSG00000187223	LCE2D	not TF	NA	NA	NA	NA	NA	NA	NA
ENSG00000187180	LCE2C	not TF	NA	NA	NA	NA	NA	NA	NA
ENSG00000159455	LCE2B	not TF	NA	NA	NA	NA	NA	NA	NA
ENSG00000187173	LCE2A	not TF	NA	NA	NA	NA	NA	NA	NA
ENSG00000187170	LCE4A	not TF	NA	NA	NA	NA	NA	NA	NA
ENSG00000198854	C1orf68	not TF	NA	NA	NA	NA	NA	NA	NA
ENSG00000203786	KPRP	not TF	NA	NA	NA	NA	NA	NA	NA
ENSG00000240386	LCE1F	not TF	NA	NA	NA	NA	NA	NA	NA
ENSG00000186226	LCE1E	not TF	NA	NA	NA	NA	ns	ns	ns
ENSG00000172155	LCE1D	not TF	NA	NA	NA	NA	NA	NA	NA
ENSG00000197084	LCE1C	not TF	NA	NA	NA	NA	YES	G1_S	ns
ENSG00000196734	LCE1B	not TF	NA	NA	NA	NA	NA	NA	NA
ENSG00000186844	LCE1A	not TF	NA	NA	NA	NA	NA	NA	NA
ENSG00000235942	LCE6A	not TF	NA	NA	NA	NA	NA	NA	NA
ENSG00000163206	SMCP	not TF	NA	NA	NA	NA	NA	NA	NA
ENSG00000163207	IVL	not TF	NA	NA	NA	NA	NA	NA	NA
ENSG00000184148	SPRR4	not TF	NA	NA	NA	NA	NA	NA	NA
ENSG00000169474	SPRR1A	not TF	NA	NA	NA	NA	NA	NA	NA
ENSG00000163209	SPRR3	not TF	NA	NA	NA	NA	NA	NA	NA
ENSG00000169469	SPRR1B	not TF	NA	NA	NA	NA	NA	NA	NA
ENSG00000163216	SPRR2D	not TF	0.0915717	0.436666		eG1	NA	NA	NA
ENSG00000241794	SPRR2A	not TF	NA	NA	NA	NA	NA	NA	NA
ENSG00000196805	SPRR2B	not TF	NA	NA	NA	NA	NA	NA	NA
ENSG00000203785	SPRR2E	not TF	NA	NA	NA	NA	NA	NA	NA
ENSG00000244094	SPRR2F	not TF	-2.20324	0.983286		S2	NA	NA	NA
ENSG00000159516	SPRR2G	not TF	NA	NA	NA	NA	NA	NA	NA
ENSG00000203784	LELP1	not TF	NA	NA	NA	NA	NA	NA	NA
ENSG00000203783	PRR9	not TF	-3.38895	0.0704563		M	NA	NA	NA
ENSG00000203782	LOR	not TF	NA	NA	NA	NA	NA	NA	NA
ENSG00000159527	PGLYRP3	not TF	NA	NA	NA	NA	NA	NA	NA
ENSG00000163218	PGLYRP4	not TF	-1.55956	0.574679		M	NA	NA	NA
ENSG00000163220	S100A9	not TF	NA	NA	NA	NA	NA	NA	NA
ENSG00000163221	S100A12	not TF	NA	NA	NA	NA	NA	NA	NA
ENSG00000143546	S100A8	not TF	NA	NA	NA	NA	NA	NA	NA
ENSG00000184330	S100A7A	not TF	NA	NA	NA	NA	NA	NA	NA
ENSG00000197364	S100A7L2	not TF	NA	NA	NA	NA	NA	NA	NA
ENSG00000143556	S100A7	not TF	NA	NA	NA	NA	NA	NA	NA
ENSG00000197956	S100A6	not TF	2.55976	0.729883		M	YES	G2_M	ns
ENSG00000196420	S100A5	not TF	-2.62253	0.965124		G1/S	NA	NA	NA
ENSG00000196154	S100A4	not TF	0.886442	0.239719		eG1	ns	ns	ns
ENSG00000188015	S100A3	not TF	NA	NA	NA	NA	NA	NA	NA
ENSG00000196754	S100A2	not TF	-3.59877	0.638305		eG1	NA	NA	NA
ENSG00000188643	S100A16	not TF	1.7889	0.0753538		M	NA	NA	NA
ENSG00000189334	S100A14	not TF	-2.88408	0.0581266		eG1	NA	NA	NA
ENSG00000189171	S100A13	not TF	2.9664	0.0392877	*	M	YES	S	lG1
ENSG00000160678	S100A1	not TF	2.11741	0.836371		eG1	YES	M_G1	ns
ENSG00000160679	CHTOP	not TF	6.4686	0.000320883	***	S2	YES	ns	G1_S
ENSG00000143553	SNAPIN	not TF	3.5374	0.177964		S1	ns	ns	ns
ENSG00000143621	ILF2	not TF	7.90186	0.692535		G2/M	ns	ns	ns
ENSG00000169418	NPR1	not TF	-4.14218	0.38523		lG1	NA	NA	NA
ENSG00000143624	INTS3	not TF	6.52798	3.56e-05	***	G2/M	YES	S	lG1
ENSG00000143554	SLC27A3	not TF	2.34872	0.00200708	**	lG1	NA	NA	NA
ENSG00000143614	GATAD2B	TF	6.82414	3.03e-05	***	G2	ns	ns	ns
ENSG00000198837	DENND4B	not TF	7.27708	0.0365695	*	S2	YES	lG1	G2_M
ENSG00000160741	CRTC2	not TF	4.62719	0.0330595	*	M	YES	ns	lG1
ENSG00000143570	SLC39A1	not TF	6.40814	0.16472		lG1	YES	M_G1	ns
ENSG00000143578	CREB3L4	TF	3.35174	0.367261		G2	YES	ns	M_G1
ENSG00000143543	JTB	not TF	6.43003	0.293096		G2/M	YES	G1_S	G2_M
ENSG00000143545	RAB13	not TF	5.57594	0.181341		eG1	YES	lG1	G2_M
ENSG00000177954	RPS27	not TF	6.8111	0.676622		S1	ns	ns	ns
ENSG00000143552	NUP210L	not TF	-2.04028	0.318051		lG1	NA	NA	NA
ENSG00000143549	TPM3	not TF	8.48919	0.23412		S2	YES	lG1	G2_M
ENSG00000163263	C1orf189	not TF	-3.05121	0.705176		G1/S	NA	NA	NA
ENSG00000143612	C1orf43	not TF	7.06965	0.0125921	*	G2	ns	ns	ns
ENSG00000143569	UBAP2L	not TF	7.97332	0.257217		S2	YES	ns	G2_M
ENSG00000143575	HAX1	not TF	6.06596	5.13e-06	***	G2/M	YES	S	ns
ENSG00000143595	AQP10	not TF	3.52417	0.00132507	**	G2/M	YES	lG1	ns
ENSG00000143515	ATP8B2	not TF	6.36184	0.378876		G2/M	ns	ns	ns
ENSG00000160712	IL6R	not TF	-0.140817	0.876431		eG1	NA	NA	NA
ENSG00000169291	SHE	not TF	NA	NA	NA	NA	NA	NA	NA
ENSG00000163239	TDRD10	not TF	NA	NA	NA	NA	NA	NA	NA
ENSG00000160714	UBE2Q1	not TF	5.24275	0.110834		eG1	ns	ns	ns
ENSG00000160716	CHRNB2	not TF	-4.14781	0.13035		eG1	NA	NA	NA
ENSG00000160710	ADAR	not TF	8.1843	0.303232		G2	ns	ns	ns
ENSG00000268141	AL606500.1	not TF	NA	NA	NA	NA	NA	NA	NA
ENSG00000143603	KCNN3	not TF	-2.79142	0.030907	*	M	NA	NA	NA
ENSG00000163344	PMVK	not TF	4.07212	0.0277354	*	G2/M	YES	ns	G1_S
ENSG00000163346	PBXIP1	not TF	4.3217	0.00603783	**	M	ns	ns	ns
ENSG00000163348	PYGO2	not TF	5.99014	0.000180675	***	S1	ns	ns	ns
ENSG00000160691	SHC1	not TF	6.55108	0.168389		G2/M	ns	ns	ns
ENSG00000173207	CKS1B	not TF	6.1049	1.98e-05	***	G2	NA	NA	NA
ENSG00000160688	FLAD1	not TF	5.49453	0.279379		M	ns	ns	ns
ENSG00000163352	LENEP	not TF	-1.1718	0.109762		lG1	NA	NA	NA
ENSG00000160685	ZBTB7B	C2H2 ZF	6.44077	0.698489		S2	YES	M_G1	ns
ENSG00000163354	DCST2	not TF	-1.67783	0.656795		eG1	NA	NA	NA
ENSG00000163357	DCST1	not TF	-3.69914	0.160066		eG1	NA	NA	NA
ENSG00000143537	ADAM15	not TF	6.23047	0.385517		S1	ns	ns	ns
ENSG00000243364	EFNA4	not TF	2.2194	0.03199	*	G2/M	ns	ns	ns
ENSG00000251246	EFNA3	not TF	NA	NA	NA	NA	ns	ns	ns
ENSG00000143590	EFNA3	not TF	1.98669	0.0564845		G2/M	ns	ns	ns
ENSG00000169242	EFNA1	not TF	0.955186	0.000320219	***	M	ns	ns	ns
ENSG00000169241	SLC50A1	not TF	4.5283	0.054944		G2/M	YES	lG1	S
ENSG00000179085	DPM3	not TF	3.3078	0.743164		G1/S	YES	ns	G1_S
ENSG00000163463	KRTCAP2	not TF	2.32273	0.574715		M	ns	ns	ns
ENSG00000273088	RP11-201K10.3	not TF	NA	NA	NA	NA	NA	NA	NA
ENSG00000163462	TRIM46	not TF	-1.85424	0.190123		M	NA	NA	NA
ENSG00000185499	MUC1	not TF	5.14651	0.000595783	***	G2	NA	NA	NA
ENSG00000169231	THBS3	not TF	3.1837	0.0216331	*	M	NA	NA	NA
ENSG00000173171	MTX1	not TF	3.81443	0.00935145	**	G2	ns	ns	ns
ENSG00000177628	GBA	not TF	3.99894	0.0114577	*	G2/M	ns	ns	ns
ENSG00000160767	FAM189B	not TF	5.71961	0.00155805	**	M	ns	ns	ns
ENSG00000116521	SCAMP3	not TF	5.87969	0.00430881	**	G2	ns	ns	ns
ENSG00000176444	CLK2	not TF	5.80575	0.00560028	**	S1	ns	ns	ns
ENSG00000143630	HCN3	not TF	3.27274	0.0166123	*	G1/S	NA	NA	NA
ENSG00000143627	PKLR	not TF	8.01502	0.0672827		S2	YES	G2_M	G1_S
ENSG00000160752	FDPS	not TF	7.65645	0.00986693	**	G2	NA	NA	NA
ENSG00000160753	RUSC1	not TF	5.26925	0.0301171	*	G1/S	ns	ns	ns
ENSG00000116539	ASH1L	TF	7.31758	0.0305992	*	S2	YES	G1_S	ns
ENSG00000125459	MSTO1	not TF	3.52765	0.189042		G2	ns	ns	ns
ENSG00000163374	YY1AP1	not TF	5.67729	0.0331467	*	S2	ns	ns	ns
ENSG00000132676	DAP3	not TF	7.24686	0.00199356	**	G2	YES	M_G1	ns
ENSG00000116580	GON4L	not TF	6.87076	0.0528274		G2	YES	lG1	ns
ENSG00000132718	SYT11	not TF	-0.814029	0.402118		G1/S	NA	NA	NA
ENSG00000143622	RIT1	not TF	4.75493	0.198695		lG1	ns	ns	ns
ENSG00000132680	KIAA0907	not TF	6.25152	0.000442534	***	lG1	NA	NA	NA
ENSG00000173080	RXFP4	not TF	NA	NA	NA	NA	NA	NA	NA
ENSG00000116584	ARHGEF2	not TF	7.73832	1.68e-05	***	G2/M	ns	ns	ns
ENSG00000163479	SSR2	not TF	6.27513	0.0522615		M	ns	ns	ns
ENSG00000160803	UBQLN4	not TF	6.58375	0.000119915	***	G2	YES	G1_S	ns
ENSG00000116586	LAMTOR2	not TF	3.48608	0.0219815	*	M	YES	ns	lG1
ENSG00000132698	RAB25	not TF	-4.74217	0.0562367		eG1	NA	NA	NA
ENSG00000254726	MEX3A	not TF	4.68609	0.000475028	***	G2/M	ns	ns	ns
ENSG00000160789	LMNA	not TF	9.14687	5.99e-05	***	M	YES	G2_M	G1_S
ENSG00000196189	SEMA4A	not TF	0.986985	0.031782	*	eG1	NA	NA	NA
ENSG00000160785	SLC25A44	not TF	4.84663	0.053632		M	YES	ns	lG1
ENSG00000260238	PMF1-BGLAP	not TF	NA	NA	NA	NA	NA	NA	NA
ENSG00000160783	PMF1	not TF	3.32518	0.00713918	**	G2	YES	G2_M	lG1
ENSG00000242252	BGLAP	not TF	-1.90836	0.950244		lG1	YES	S	lG1
ENSG00000160781	PAQR6	not TF	1.16739	0.0894657		eG1	NA	NA	NA
ENSG00000198952	SMG5	not TF	7.43708	0.007352	**	G2	YES	ns	lG1
ENSG00000163472	TMEM79	not TF	3.4896	0.993605		S1	NA	NA	NA
ENSG00000198715	C1orf85	TF	3.87652	0.0429779	*	eG1	NA	NA	NA
ENSG00000189030	VHLL	not TF	-3.70331	0.697909		G2	NA	NA	NA
ENSG00000163468	CCT3	not TF	8.78746	0.0188733	*	G2	YES	ns	lG1
ENSG00000163467	TSACC	not TF	-1.01307	0.784462		S2	NA	NA	NA
ENSG00000132677	RHBG	not TF	NA	NA	NA	NA	NA	NA	NA
ENSG00000125462	C1orf61	not TF	1.60803	0.000471786	***	S1	ns	ns	ns
ENSG00000116604	MEF2D	TF	4.85949	0.0459305	*	M	ns	ns	ns
ENSG00000183856	IQGAP3	not TF	5.72864	7.29e-07	***	G2	YES	M_G1	lG1
ENSG00000187862	TTC24	not TF	NA	NA	NA	NA	NA	NA	NA
ENSG00000163382	APOA1BP	not TF	5.78217	0.242457		G2	NA	NA	NA
ENSG00000160818	GPATCH4	not TF	5.26563	0.0636624		S2	ns	ns	ns
ENSG00000132702	HAPLN2	not TF	1.59971	0.546809		S1	YES	S	ns
ENSG00000132692	BCAN	not TF	-1.51235	0.0873939		G2/M	NA	NA	NA
ENSG00000132688	NES	not TF	5.26743	0.0469338	*	eG1	ns	ns	ns
ENSG00000143320	CRABP2	not TF	-0.45114	0.492672		eG1	NA	NA	NA
ENSG00000143319	ISG20L2	not TF	5.88036	0.00213767	**	G1/S	NA	NA	NA
ENSG00000143303	RRNAD1	not TF	5.51348	0.00907416	**	S2	ns	ns	ns
ENSG00000143314	MRPL24	not TF	5.27945	0.077194		G2/M	YES	M_G1	lG1
ENSG00000143321	HDGF	not TF	8.83822	0.201007		M	NA	NA	NA
ENSG00000143294	PRCC	not TF	6.40674	0.0675677		G2	YES	S	lG1
ENSG00000027869	SH2D2A	not TF	4.32766	0.126187		G2/M	ns	ns	ns
ENSG00000198400	NTRK1	not TF	5.20915	0.283589		M	ns	ns	ns
ENSG00000027644	INSRR	not TF	-0.0415726	0.628186		G2/M	NA	NA	NA
ENSG00000187800	PEAR1	not TF	3.27129	0.0727997		lG1	NA	NA	NA
ENSG00000160838	LRRC71	not TF	-0.412876	0.292294		S2	NA	NA	NA
ENSG00000132694	ARHGEF11	not TF	5.97691	0.000503712	***	G2/M	ns	ns	ns
ENSG00000253831	ETV3L	TF	NA	NA	NA	NA	ns	ns	ns
ENSG00000117036	ETV3	TF	5.50839	0.565226		eG1	ns	ns	ns
ENSG00000143297	FCRL5	not TF	NA	NA	NA	NA	NA	NA	NA
ENSG00000163518	FCRL4	not TF	NA	NA	NA	NA	NA	NA	NA
ENSG00000160856	FCRL3	not TF	NA	NA	NA	NA	NA	NA	NA
ENSG00000132704	FCRL2	not TF	NA	NA	NA	NA	NA	NA	NA
ENSG00000163534	FCRL1	not TF	NA	NA	NA	NA	NA	NA	NA
ENSG00000073754	CD5L	not TF	NA	NA	NA	NA	NA	NA	NA
ENSG00000183853	KIRREL	not TF	-2.38089	0.105135		lG1	NA	NA	NA
ENSG00000158473	CD1D	not TF	NA	NA	NA	NA	NA	NA	NA
ENSG00000158477	CD1A	not TF	NA	NA	NA	NA	NA	NA	NA
ENSG00000158481	CD1C	not TF	NA	NA	NA	NA	NA	NA	NA
ENSG00000158485	CD1B	not TF	NA	NA	NA	NA	NA	NA	NA
ENSG00000158488	CD1E	not TF	NA	NA	NA	NA	NA	NA	NA
ENSG00000186306	OR10T2	not TF	NA	NA	NA	NA	NA	NA	NA
ENSG00000180708	OR10K2	not TF	NA	NA	NA	NA	NA	NA	NA
ENSG00000173285	OR10K1	not TF	NA	NA	NA	NA	NA	NA	NA
ENSG00000198965	OR10R2	not TF	NA	NA	NA	NA	NA	NA	NA
ENSG00000197532	OR6Y1	not TF	NA	NA	NA	NA	NA	NA	NA
ENSG00000186440	OR6P1	not TF	NA	NA	NA	NA	NA	NA	NA
ENSG00000186400	OR10X1	not TF	NA	NA	NA	NA	NA	NA	NA
ENSG00000198967	OR10Z1	not TF	NA	NA	NA	NA	NA	NA	NA
ENSG00000163554	SPTA1	not TF	8.59003	0.120648		G2/M	NA	NA	NA
ENSG00000196171	OR6K2	not TF	NA	NA	NA	NA	NA	NA	NA
ENSG00000203757	OR6K3	not TF	NA	NA	NA	NA	NA	NA	NA
ENSG00000180433	OR6K6	not TF	NA	NA	NA	NA	NA	NA	NA
ENSG00000197403	OR6N1	not TF	NA	NA	NA	NA	NA	NA	NA
ENSG00000188340	OR6N2	not TF	NA	NA	NA	NA	NA	NA	NA
ENSG00000163563	MNDA	not TF	NA	NA	NA	NA	NA	NA	NA
ENSG00000163564	PYHIN1	not TF	NA	NA	NA	NA	NA	NA	NA
ENSG00000163565	IFI16	not TF	0.507119	0.249207		eG1	NA	NA	NA
ENSG00000163568	AIM2	not TF	-1.75785	0.0128275	*	G2/M	NA	NA	NA
ENSG00000162706	CADM3	not TF	NA	NA	NA	NA	NA	NA	NA
ENSG00000213088	DARC	not TF	-1.48545	0.0161288	*	S1	NA	NA	NA
ENSG00000179639	FCER1A	not TF	NA	NA	NA	NA	NA	NA	NA
ENSG00000196266	OR10J3	not TF	NA	NA	NA	NA	NA	NA	NA
ENSG00000196184	OR10J1	not TF	NA	NA	NA	NA	NA	NA	NA
ENSG00000184155	OR10J5	not TF	NA	NA	NA	NA	NA	NA	NA
ENSG00000132703	APCS	not TF	NA	NA	NA	NA	NA	NA	NA
ENSG00000132693	CRP	not TF	NA	NA	NA	NA	NA	NA	NA
ENSG00000158716	DUSP23	not TF	2.89298	0.334574		G2	YES	ns	G2_M
ENSG00000181036	FCRL6	not TF	NA	NA	NA	NA	NA	NA	NA
ENSG00000158714	SLAMF8	not TF	NA	NA	NA	NA	NA	NA	NA
ENSG00000188004	C1orf204	not TF	NA	NA	NA	NA	NA	NA	NA
ENSG00000243284	VSIG8	not TF	NA	NA	NA	NA	NA	NA	NA
ENSG00000256029	RP11-190A12.7	not TF	NA	NA	NA	NA	NA	NA	NA
ENSG00000213085	CCDC19	not TF	-0.361018	0.772831		M	NA	NA	NA
ENSG00000269620	AL590560.1	not TF	NA	NA	NA	NA	NA	NA	NA
ENSG00000158710	TAGLN2	not TF	8.3422	0.217099		G2/M	YES	S	ns
ENSG00000085552	IGSF9	not TF	-0.542217	0.312965		S1	NA	NA	NA
ENSG00000162723	SLAMF9	not TF	NA	NA	NA	NA	NA	NA	NA
ENSG00000143315	PIGM	not TF	4.1409	0.553192		S2	YES	S	lG1
ENSG00000177807	KCNJ10	not TF	NA	NA	NA	NA	NA	NA	NA
ENSG00000162728	KCNJ9	not TF	NA	NA	NA	NA	NA	NA	NA
ENSG00000162729	IGSF8	not TF	4.44513	0.0276374	*	G1/S	YES	G1_S	ns
ENSG00000018625	ATP1A2	not TF	-2.29979	0.877633		M	NA	NA	NA
ENSG00000132681	ATP1A4	not TF	NA	NA	NA	NA	NA	NA	NA
ENSG00000143318	CASQ1	not TF	NA	NA	NA	NA	NA	NA	NA
ENSG00000162734	PEA15	not TF	5.29361	0.336357		lG1	YES	S	ns
ENSG00000132716	DCAF8	not TF	5.70591	0.00722743	**	G2/M	ns	ns	ns
ENSG00000258465	DCAF8	not TF	NA	NA	NA	NA	ns	ns	ns
ENSG00000162735	PEX19	not TF	4.99772	0.0957261		G2	YES	S	lG1
ENSG00000122218	COPA	not TF	8.58428	0.991482		lG1	YES	S	ns
ENSG00000162736	NCSTN	not TF	6.30998	0.0135416	*	G2	ns	ns	ns
ENSG00000171786	NHLH1	TF	-0.656293	0.31879		G1/S	ns	ns	ns
ENSG00000162738	VANGL2	not TF	3.52273	0.181811		lG1	NA	NA	NA
ENSG00000162739	SLAMF6	not TF	-1.19166	0.0291515	*	eG1	NA	NA	NA
ENSG00000066294	CD84	not TF	1.07958	0.0355587	*	eG1	NA	NA	NA
ENSG00000117090	SLAMF1	not TF	NA	NA	NA	NA	NA	NA	NA
ENSG00000117091	CD48	not TF	NA	NA	NA	NA	NA	NA	NA
ENSG00000026751	SLAMF7	not TF	-3.18022	0.252165		G1/S	NA	NA	NA
ENSG00000122224	LY9	not TF	NA	NA	NA	NA	NA	NA	NA
ENSG00000122223	CD244	not TF	NA	NA	NA	NA	NA	NA	NA
ENSG00000179914	ITLN1	not TF	NA	NA	NA	NA	NA	NA	NA
ENSG00000158764	ITLN2	not TF	NA	NA	NA	NA	NA	NA	NA
ENSG00000158769	F11R	not TF	5.42	0.195045		eG1	YES	S	G1_S
ENSG00000270149	RP11-544M22.13	not TF	NA	NA	NA	NA	NA	NA	NA
ENSG00000215845	TSTD1	not TF	-1.41709	0.435136		eG1	NA	NA	NA
ENSG00000158773	USF1	TF	4.83951	0.205111		eG1	ns	ns	ns
ENSG00000186517	ARHGAP30	not TF	-2.87683	0.700888		G2/M	NA	NA	NA
ENSG00000268154	AL591806.1	not TF	NA	NA	NA	NA	NA	NA	NA
ENSG00000143217	PVRL4	not TF	-2.49305	0.223144		eG1	NA	NA	NA
ENSG00000162755	KLHDC9	not TF	NA	NA	NA	NA	NA	NA	NA
ENSG00000143256	PFDN2	not TF	4.97028	0.42546		lG1	YES	G1_S	G2_M
ENSG00000158793	NIT1	not TF	4.14265	0.158211		S1	YES	G2_M	ns
ENSG00000158796	DEDD	not TF	4.49629	0.00607161	**	S2	ns	ns	ns
ENSG00000143222	UFC1	not TF	5.36656	0.773432		lG1	YES	S	lG1
ENSG00000143258	USP21	not TF	5.06305	0.000107284	***	S2	ns	ns	ns
ENSG00000143224	PPOX	not TF	6.11437	0.777805		G2/M	ns	ns	ns
ENSG00000158850	B4GALT3	not TF	5.77468	0.158247		G2	ns	ns	ns
ENSG00000158859	ADAMTS4	not TF	1.00454	0.209673		S2	NA	NA	NA
ENSG00000158864	NDUFS2	not TF	6.56479	0.00047581	***	G2/M	ns	ns	ns
ENSG00000158869	FCER1G	not TF	-1.88387	0.508457		eG1	YES	ns	lG1
ENSG00000268387	AL590714.1	not TF	NA	NA	NA	NA	NA	NA	NA
ENSG00000158874	APOA2	not TF	NA	NA	NA	NA	NA	NA	NA
ENSG00000158882	TOMM40L	not TF	4.88365	0.000867649	***	G2	ns	ns	ns
ENSG00000143257	NR1I3	TF	NA	NA	NA	NA	YES	lG1	ns
ENSG00000248485	PCP4L1	not TF	NA	NA	NA	NA	NA	NA	NA
ENSG00000158887	MPZ	not TF	2.60786	0.133288		M	YES	M_G1	ns
ENSG00000143252	SDHC	not TF	5.84443	0.589267		eG1	YES	M_G1	S
ENSG00000188931	C1orf192	not TF	NA	NA	NA	NA	NA	NA	NA
ENSG00000143226	FCGR2A	not TF	5.36122	1.06e-05	***	G2/M	ns	ns	ns
ENSG00000173110	HSPA6	not TF	1.71643	0.0101914	*	G2/M	NA	NA	NA
ENSG00000203747	FCGR3A	not TF	-1.58479	0.0384427	*	S1	NA	NA	NA
ENSG00000072694	FCGR2B	not TF	2.36561	0.0101028	*	M	NA	NA	NA
ENSG00000162747	FCGR3B	not TF	-0.378609	0.163544		S2	NA	NA	NA
ENSG00000132185	FCRLA	not TF	-0.0982063	0.316552		eG1	NA	NA	NA
ENSG00000162746	FCRLB	not TF	2.71797	0.000531631	***	G2/M	NA	NA	NA
ENSG00000081721	DUSP12	not TF	4.0314	0.000111243	***	S2	ns	ns	ns
ENSG00000118217	ATF6	TF	6.61496	0.0454923	*	S2	ns	ns	ns
ENSG00000162745	OLFML2B	not TF	-0.886299	0.644067		M	NA	NA	NA
ENSG00000198929	NOS1AP	not TF	0.463018	0.0430784	*	S1	ns	ns	ns
ENSG00000254706	RP11-565P22.6	not TF	NA	NA	NA	NA	NA	NA	NA
ENSG00000239887	C1orf226	not TF	0.378576	0.005293	**	S2	NA	NA	NA
ENSG00000171722	C1orf111	not TF	NA	NA	NA	NA	NA	NA	NA
ENSG00000198574	SH2D1B	not TF	-0.506433	0.00753561	**	S1	NA	NA	NA
ENSG00000152332	UHMK1	not TF	7.59497	0.198124		G1/S	YES	ns	M_G1
ENSG00000117143	UAP1	not TF	7.18928	0.413457		S1	ns	ns	ns
ENSG00000162733	DDR2	not TF	0.953464	0.917829		G1/S	NA	NA	NA
ENSG00000132196	HSD17B7	not TF	4.12606	0.00177676	**	G2/M	ns	ns	ns
ENSG00000185860	C1orf110	not TF	NA	NA	NA	NA	NA	NA	NA
ENSG00000117152	RGS4	not TF	NA	NA	NA	NA	NA	NA	NA
ENSG00000143248	RGS5	not TF	-2.54535	0.387005		eG1	NA	NA	NA
ENSG00000143228	NUF2	not TF	4.64968	0.0018527	**	G2	YES	ns	lG1
ENSG00000185630	PBX1	TF	-1.28988	0.921213		eG1	YES	G2_M	S
ENSG00000162761	LMX1A	TF	NA	NA	NA	NA	YES	ns	lG1
ENSG00000143171	RXRG	TF	NA	NA	NA	NA	YES	ns	M_G1
ENSG00000162763	LRRC52	not TF	NA	NA	NA	NA	NA	NA	NA
ENSG00000143198	MGST3	not TF	5.22734	0.212796		lG1	ns	ns	ns
ENSG00000143149	ALDH9A1	not TF	5.44772	0.00082134	***	G1/S	YES	ns	G1_S
ENSG00000143183	TMCO1	not TF	6.01422	0.569237		G1/S	ns	ns	ns
ENSG00000143179	UCK2	not TF	6.92551	0.00300326	**	G2	ns	ns	ns
ENSG00000188859	FAM78B	not TF	-0.791839	0.0345201	*	M	NA	NA	NA
ENSG00000267884	AL626787.1	not TF	NA	NA	NA	NA	NA	NA	NA
ENSG00000143157	POGK	KZFP	6.45017	0.209415		M	YES	ns	G1_S
ENSG00000152382	TADA1	not TF	4.46585	0.403075		G1/S	ns	ns	ns
ENSG00000143195	ILDR2	not TF	-3.49277	0.152332		S1	NA	NA	NA
ENSG00000143194	MAEL	not TF	-1.36935	0.718351		S2	NA	NA	NA
ENSG00000143167	GPA33	not TF	NA	NA	NA	NA	NA	NA	NA
ENSG00000198842	DUSP27	not TF	NA	NA	NA	NA	NA	NA	NA
ENSG00000143190	POU2F1	TF	6.70936	0.0575248		S2	YES	G1_S	ns
ENSG00000198821	CD247	not TF	-4.06198	0.595316		G1/S	NA	NA	NA
ENSG00000143162	CREG1	not TF	7.24188	0.28851		G2/M	YES	M_G1	lG1
ENSG00000198771	RCSD1	not TF	6.60662	0.000217969	***	G2/M	ns	ns	ns
ENSG00000197965	MPZL1	not TF	7.04653	0.000653783	***	M	ns	ns	ns
ENSG00000143199	ADCY10	not TF	-0.251707	0.0554008		lG1	NA	NA	NA
ENSG00000143158	MPC2	not TF	6.48148	0.907024		S1	ns	ns	ns
ENSG00000143164	DCAF6	not TF	6.36473	0.0152441	*	G2/M	ns	ns	ns
ENSG00000143147	GPR161	not TF	1.03118	0.180177		lG1	NA	NA	NA
ENSG00000143155	TIPRL	not TF	4.88929	0.0999494		G2/M	ns	ns	ns
ENSG00000213064	SFT2D2	not TF	7.47046	0.0130623	*	G1/S	ns	ns	ns
ENSG00000143178	TBX19	TF	0.539379	0.309194		lG1	ns	ns	ns
ENSG00000143185	XCL2	not TF	NA	NA	NA	NA	NA	NA	NA
ENSG00000143184	XCL1	not TF	NA	NA	NA	NA	NA	NA	NA
ENSG00000143196	DPT	not TF	NA	NA	NA	NA	NA	NA	NA
ENSG00000143153	ATP1B1	not TF	1.44081	8.18e-09	***	G1/S	NA	NA	NA
ENSG00000143156	NME7	not TF	3.04339	0.305632		G1/S	ns	ns	ns
ENSG00000117475	BLZF1	not TF	4.34983	0.106255		lG1	YES	S	lG1
ENSG00000117477	CCDC181	not TF	-3.33302	0.803826		eG1	NA	NA	NA
ENSG00000117479	SLC19A2	not TF	4.94164	0.59521		S2	ns	ns	ns
ENSG00000198734	F5	not TF	NA	NA	NA	NA	NA	NA	NA
ENSG00000174175	SELP	not TF	NA	NA	NA	NA	NA	NA	NA
ENSG00000000460	C1orf112	not TF	5.11861	0.00172146	**	S1	YES	M_G1	ns
ENSG00000188404	SELL	not TF	NA	NA	NA	NA	NA	NA	NA
ENSG00000007908	SELE	not TF	NA	NA	NA	NA	NA	NA	NA
ENSG00000171806	METTL18	not TF	2.22499	0.65406		S1	ns	ns	ns
ENSG00000000457	SCYL3	not TF	3.72651	0.00306106	**	G1/S	NA	NA	NA
ENSG00000075945	KIFAP3	not TF	3.82804	0.0101914	*	S1	YES	M_G1	lG1
ENSG00000203740	METTL11B	not TF	NA	NA	NA	NA	NA	NA	NA
ENSG00000120370	GORAB	not TF	2.65958	0.00118556	**	lG1	ns	ns	ns
ENSG00000116132	PRRX1	TF	NA	NA	NA	NA	ns	ns	ns
ENSG00000117501	MROH9	not TF	NA	NA	NA	NA	NA	NA	NA
ENSG00000007933	FMO3	not TF	NA	NA	NA	NA	NA	NA	NA
ENSG00000117507	FMO6P	not TF	NA	NA	NA	NA	NA	NA	NA
ENSG00000094963	FMO2	not TF	NA	NA	NA	NA	NA	NA	NA
ENSG00000010932	FMO1	not TF	NA	NA	NA	NA	NA	NA	NA
ENSG00000076258	FMO4	not TF	NA	NA	NA	NA	NA	NA	NA
ENSG00000117523	PRRC2C	not TF	9.35498	0.797658		S2	ns	ns	ns
ENSG00000034971	MYOC	not TF	NA	NA	NA	NA	NA	NA	NA
ENSG00000117533	VAMP4	not TF	3.83057	0.292028		eG1	YES	lG1	S
ENSG00000010165	METTL13	not TF	6.69658	0.0768546		G2/M	NA	NA	NA
ENSG00000197959	DNM3	not TF	-0.303339	0.0623424		S1	NA	NA	NA
ENSG00000135845	PIGC	not TF	4.76984	0.5412		lG1	NA	NA	NA
ENSG00000180999	C1orf105	not TF	NA	NA	NA	NA	NA	NA	NA
ENSG00000094975	SUCO	not TF	5.69541	0.509785		G1/S	YES	S	lG1
ENSG00000117560	FASLG	not TF	NA	NA	NA	NA	NA	NA	NA
ENSG00000120337	TNFSF18	not TF	NA	NA	NA	NA	NA	NA	NA
ENSG00000117586	TNFSF4	not TF	-2.14911	0.600251		eG1	NA	NA	NA
ENSG00000117592	PRDX6	not TF	7.87155	0.234246		S1	ns	ns	ns
ENSG00000162753	SLC9C2	not TF	-3.94969	0.933207		G1/S	NA	NA	NA
ENSG00000183831	ANKRD45	not TF	-1.93035	0.0466339	*	eG1	NA	NA	NA
ENSG00000076321	KLHL20	not TF	5.1875	0.44223		G1/S	YES	ns	lG1
ENSG00000120334	CENPL	not TF	5.04752	0.00436116	**	S2	ns	ns	ns
ENSG00000117593	DARS2	not TF	6.88563	0.230856		G2	ns	ns	ns
ENSG00000185278	ZBTB37	C2H2 ZF	6.0704	0.311834		S2	ns	ns	ns
ENSG00000117601	SERPINC1	not TF	-1.3584	0.0846141		lG1	NA	NA	NA
ENSG00000135870	RC3H1	not TF	6.65463	0.368282		eG1	YES	ns	S
ENSG00000152061	RABGAP1L	not TF	5.84319	0.00892385	**	G1/S	YES	M_G1	ns
ENSG00000203737	GPR52	not TF	0.934034	0.757816		eG1	NA	NA	NA
ENSG00000116161	CACYBP	not TF	7.09962	0.530382		G1/S	YES	G2_M	ns
ENSG00000120333	MRPS14	not TF	4.52012	0.835183		lG1	ns	ns	ns
ENSG00000120332	TNN	not TF	-2.54077	0.589065		S2	NA	NA	NA
ENSG00000235750	KIAA0040	not TF	3.2051	1.65e-06	***	G1/S	NA	NA	NA
ENSG00000116147	TNR	not TF	NA	NA	NA	NA	NA	NA	NA
ENSG00000143207	RFWD2	not TF	6.11903	0.0507907		S1	NA	NA	NA
ENSG00000116183	PAPPA2	not TF	-2.05995	0.446177		eG1	NA	NA	NA
ENSG00000152092	ASTN1	not TF	-1.24181	0.419704		S1	NA	NA	NA
ENSG00000198797	BRINP2	not TF	NA	NA	NA	NA	NA	NA	NA
ENSG00000120341	SEC16B	not TF	NA	NA	NA	NA	NA	NA	NA
ENSG00000075391	RASAL2	not TF	2.03243	8.9e-05	***	S2	NA	NA	NA
ENSG00000240021	TEX35	not TF	NA	NA	NA	NA	NA	NA	NA
ENSG00000213057	C1orf220	not TF	NA	NA	NA	NA	NA	NA	NA
ENSG00000184909	C1ORF220	not TF	NA	NA	NA	NA	NA	NA	NA
ENSG00000116191	RALGPS2	not TF	1.98587	0.0298868	*	G1/S	ns	ns	ns
ENSG00000116194	ANGPTL1	not TF	NA	NA	NA	NA	NA	NA	NA
ENSG00000116199	FAM20B	not TF	7.63509	0.00538442	**	S2	ns	ns	ns
ENSG00000186283	TOR3A	not TF	6.01441	0.189937		G1/S	YES	lG1	G2_M
ENSG00000143322	ABL2	not TF	6.54194	0.127141		G2/M	ns	ns	ns
ENSG00000057252	SOAT1	not TF	5.26938	0.00673717	**	G1/S	ns	ns	ns
ENSG00000162779	AXDND1	not TF	-1.15775	0.325642		lG1	NA	NA	NA
ENSG00000269064	AL160286.1	not TF	NA	NA	NA	NA	NA	NA	NA
ENSG00000116218	NPHS2	not TF	NA	NA	NA	NA	NA	NA	NA
ENSG00000162782	TDRD5	not TF	-2.06903	0.049978	*	G1/S	NA	NA	NA
ENSG00000143340	FAM163A	not TF	NA	NA	NA	NA	NA	NA	NA
ENSG00000169905	TOR1AIP2	not TF	7.71618	0.137418		eG1	YES	ns	G1_S
ENSG00000258664	IFRG15	not TF	NA	NA	NA	NA	NA	NA	NA
ENSG00000143337	TOR1AIP1	not TF	5.55738	0.666582		S1	ns	ns	ns
ENSG00000135837	CEP350	not TF	7.94497	0.0462846	*	S2	ns	ns	ns
ENSG00000116260	QSOX1	not TF	6.04422	0.95052		M	ns	ns	ns
ENSG00000121454	LHX4	TF	-4.39273	0.187263		G1/S	ns	ns	ns
ENSG00000135847	ACBD6	not TF	NA	NA	NA	NA	ns	ns	ns
ENSG00000143324	XPR1	not TF	7.23844	0.0795888		G2	ns	ns	ns
ENSG00000135835	KIAA1614	not TF	-0.163316	0.0300529	*	G2	NA	NA	NA
ENSG00000234237	AL162431.1	not TF	NA	NA	NA	NA	NA	NA	NA
ENSG00000135823	STX6	not TF	5.49203	0.0178539	*	M	ns	ns	ns
ENSG00000153029	MR1	not TF	3.27315	0.0887924		lG1	ns	ns	ns
ENSG00000162783	IER5	not TF	6.16503	0.00415191	**	G2	YES	M_G1	G1_S
ENSG00000198216	CACNA1E	not TF	-3.94969	0.742778		eG1	NA	NA	NA
ENSG00000179930	ZNF648	C2H2 ZF	-1.42982	0.2878		G2/M	ns	ns	ns
ENSG00000135821	GLUL	not TF	10.6732	7.99e-07	***	G2	YES	ns	lG1
ENSG00000203730	TEDDM1	not TF	NA	NA	NA	NA	NA	NA	NA
ENSG00000121446	RGSL1	not TF	NA	NA	NA	NA	NA	NA	NA
ENSG00000135828	RNASEL	not TF	3.95775	0.000432986	***	lG1	NA	NA	NA
ENSG00000143333	RGS16	not TF	-0.793667	0.354606		eG1	YES	ns	G1_S
ENSG00000135824	RGS8	not TF	NA	NA	NA	NA	NA	NA	NA
ENSG00000135838	NPL	not TF	3.93601	0.00662842	**	lG1	ns	ns	ns
ENSG00000135829	DHX9	not TF	8.6149	0.155364		S1	YES	ns	G2_M
ENSG00000157060	SHCBP1L	not TF	NA	NA	NA	NA	NA	NA	NA
ENSG00000135862	LAMC1	not TF	0.24056	0.200728		G1/S	NA	NA	NA
ENSG00000058085	LAMC2	not TF	NA	NA	NA	NA	NA	NA	NA
ENSG00000157064	NMNAT2	not TF	NA	NA	NA	NA	NA	NA	NA
ENSG00000116698	SMG7	not TF	7.34762	0.494034		S2	NA	NA	NA
ENSG00000116701	NCF2	not TF	-4.19313	0.0465816	*	M	NA	NA	NA
ENSG00000162704	ARPC5	not TF	6.86235	0.0127285	*	G1/S	YES	ns	S
ENSG00000143344	RGL1	not TF	-1.49445	0.507647		G1/S	NA	NA	NA
ENSG00000173627	APOBEC4	not TF	NA	NA	NA	NA	NA	NA	NA
ENSG00000198756	COLGALT2	not TF	4.98329	0.0434447	*	G2	ns	ns	ns
ENSG00000198860	TSEN15	not TF	5.35909	0.912374		G2/M	ns	ns	ns
ENSG00000116667	C1orf21	not TF	-3.1349	0.0922151		G1/S	NA	NA	NA
ENSG00000116406	EDEM3	not TF	6.84975	0.196499		eG1	ns	ns	ns
ENSG00000135842	FAM129A	not TF	6.47811	1.04e-05	***	G2	NA	NA	NA
ENSG00000121481	RNF2	not TF	5.05766	0.676622		G1/S	ns	ns	ns
ENSG00000121486	TRMT1L	not TF	5.71495	0.0617123		M	YES	M_G1	lG1
ENSG00000116668	SWT1	not TF	2.54703	0.925431		M	NA	NA	NA
ENSG00000116679	IVNS1ABP	not TF	6.87363	0.176303		S2	ns	ns	ns
ENSG00000143341	HMCN1	not TF	0.151831	0.683536		lG1	NA	NA	NA
ENSG00000116690	PRG4	not TF	-2.96733	0.390173		S1	NA	NA	NA
ENSG00000047410	TPR	not TF	8.7017	0.230048		S1	YES	G2_M	lG1
ENSG00000157181	C1orf27	not TF	4.94296	0.215588		lG1	NA	NA	NA
ENSG00000268662	AL596220.1	not TF	NA	NA	NA	NA	NA	NA	NA
ENSG00000262180	OCLM	not TF	NA	NA	NA	NA	NA	NA	NA
ENSG00000116703	PDC	not TF	NA	NA	NA	NA	NA	NA	NA
ENSG00000073756	PTGS2	not TF	NA	NA	NA	NA	NA	NA	NA
ENSG00000116711	PLA2G4A	not TF	-3.05945	0.170902		S1	NA	NA	NA
ENSG00000162670	BRINP3	not TF	-0.737265	0.0496009	*	G1/S	NA	NA	NA
ENSG00000150681	RGS18	not TF	NA	NA	NA	NA	NA	NA	NA
ENSG00000253148	RGS21	not TF	NA	NA	NA	NA	NA	NA	NA
ENSG00000090104	RGS1	not TF	NA	NA	NA	NA	NA	NA	NA
ENSG00000127074	RGS13	not TF	NA	NA	NA	NA	NA	NA	NA
ENSG00000116741	RGS2	not TF	0.65314	0.0155185	*	G1/S	NA	NA	NA
ENSG00000116750	UCHL5	not TF	6.68194	0.565006		G1/S	YES	lG1	S
ENSG00000116747	TROVE2	not TF	7.86775	0.00941994	**	lG1	NA	NA	NA
ENSG00000023572	GLRX2	not TF	3.58608	0.105237		lG1	ns	ns	ns
ENSG00000134371	CDC73	not TF	6.35791	0.552954		S1	ns	ns	ns
ENSG00000162630	B3GALT2	not TF	NA	NA	NA	NA	NA	NA	NA
ENSG00000162687	KCNT2	not TF	0.379769	0.0218611	*	lG1	NA	NA	NA
ENSG00000000971	CFH	not TF	5.86628	0.0708646		eG1	NA	NA	NA
ENSG00000116785	CFHR3	not TF	-4.11637	0.504888		eG1	NA	NA	NA
ENSG00000244414	CFHR1	not TF	NA	NA	NA	NA	NA	NA	NA
ENSG00000080910	CFHR2	not TF	NA	NA	NA	NA	NA	NA	NA
ENSG00000134365	CFHR4	not TF	NA	NA	NA	NA	NA	NA	NA
ENSG00000134389	CFHR5	not TF	NA	NA	NA	NA	NA	NA	NA
ENSG00000143278	F13B	not TF	NA	NA	NA	NA	NA	NA	NA
ENSG00000066279	ASPM	not TF	8.04913	4.27e-05	***	G2/M	ns	ns	ns
ENSG00000177888	ZBTB41	C2H2 ZF	4.68577	0.00949387	**	lG1	ns	ns	ns
ENSG00000134376	CRB1	not TF	-3.60375	0.786903		lG1	NA	NA	NA
ENSG00000213047	DENND1B	not TF	4.25373	5.73e-05	***	G1/S	ns	ns	ns
ENSG00000203724	C1orf53	not TF	-1.47727	0.210501		lG1	ns	ns	ns
ENSG00000143355	LHX9	TF	NA	NA	NA	NA	YES	S	ns
ENSG00000151414	NEK7	not TF	5.10505	0.00729212	**	G1/S	YES	ns	M_G1
ENSG00000151418	ATP6V1G3	not TF	NA	NA	NA	NA	NA	NA	NA
ENSG00000081237	PTPRC	not TF	5.55853	0.325482		S2	ns	ns	ns
ENSG00000116833	NR5A2	TF	-1.36885	0.99464		S2	ns	ns	ns
ENSG00000162702	ZNF281	C2H2 ZF	5.77198	0.773211		G2/M	YES	ns	lG1
ENSG00000118193	KIF14	not TF	6.71094	3.03e-06	***	G2/M	ns	ns	ns
ENSG00000118197	DDX59	not TF	4.0141	0.429675		S1	ns	ns	ns
ENSG00000118200	CAMSAP2	not TF	3.63499	0.00428463	**	eG1	NA	NA	NA
ENSG00000170128	GPR25	not TF	NA	NA	NA	NA	NA	NA	NA
ENSG00000163362	C1orf106	not TF	NA	NA	NA	NA	NA	NA	NA
ENSG00000116852	KIF21B	not TF	5.72524	0.166899		lG1	NA	NA	NA
ENSG00000081248	CACNA1S	not TF	NA	NA	NA	NA	NA	NA	NA
ENSG00000232237	ASCL5	TF	NA	NA	NA	NA	ns	ns	ns
ENSG00000116857	TMEM9	not TF	6.18402	0.0660425		S1	ns	ns	ns
ENSG00000163395	IGFN1	not TF	-2.67324	0.491507		lG1	NA	NA	NA
ENSG00000081277	PKP1	not TF	NA	NA	NA	NA	NA	NA	NA
ENSG00000118194	TNNT2	not TF	NA	NA	NA	NA	NA	NA	NA
ENSG00000159166	LAD1	not TF	NA	NA	NA	NA	NA	NA	NA
ENSG00000159173	TNNI1	not TF	NA	NA	NA	NA	NA	NA	NA
ENSG00000174307	PHLDA3	not TF	NA	NA	NA	NA	NA	NA	NA
ENSG00000159176	CSRP1	not TF	4.27156	0.62263		S1	ns	ns	ns
ENSG00000269690	AC096677.1	not TF	NA	NA	NA	NA	NA	NA	NA
ENSG00000134369	NAV1	not TF	6.46042	0.0227532	*	G2/M	ns	ns	ns
ENSG00000198700	IPO9	not TF	7.41953	6.68e-07	***	S1	YES	ns	lG1
ENSG00000198892	SHISA4	not TF	-0.525419	0.111572		eG1	NA	NA	NA
ENSG00000163431	LMOD1	not TF	0.59961	0.00416177	**	M	NA	NA	NA
ENSG00000134375	TIMM17A	not TF	6.36637	0.723924		S1	ns	ns	ns
ENSG00000176393	RNPEP	not TF	6.5751	0.00148386	**	G2/M	ns	ns	ns
ENSG00000163435	ELF3	TF	1.67835	0.66914		eG1	YES	M_G1	ns
ENSG00000170075	GPR37L1	not TF	-1.7771	0.985819		lG1	NA	NA	NA
ENSG00000143862	ARL8A	not TF	4.07512	0.000233491	***	M	YES	M_G1	lG1
ENSG00000143851	PTPN7	not TF	6.98471	0.000328146	***	G2	ns	ns	ns
ENSG00000133067	LGR6	not TF	-1.44295	0.510142		lG1	NA	NA	NA
ENSG00000077152	UBE2T	not TF	4.66314	0.00231292	**	S2	ns	ns	ns
ENSG00000077157	PPP1R12B	not TF	5.82892	1.74e-05	***	S1	NA	NA	NA
ENSG00000143858	SYT2	not TF	-4.69685	0.425808		S1	NA	NA	NA
ENSG00000117139	KDM5B	TF	7.93845	4.77e-08	***	G2/M	ns	ns	ns
ENSG00000184774	RP11-480I12.4	not TF	NA	NA	NA	NA	NA	NA	NA
ENSG00000183155	RABIF	not TF	3.51706	0.0106929	*	S1	YES	M_G1	ns
ENSG00000117153	KLHL12	not TF	6.08999	0.0239059	*	G2	ns	ns	ns
ENSG00000159346	ADIPOR1	not TF	6.91074	0.00234592	**	G1/S	ns	ns	ns
ENSG00000159348	CYB5R1	not TF	5.42871	0.776707		M	ns	ns	ns
ENSG00000163444	TMEM183A	not TF	6.40514	0.180969		S1	ns	ns	ns
ENSG00000143847	PPFIA4	not TF	5.60648	0.789191		S2	NA	NA	NA
ENSG00000122180	MYOG	TF	NA	NA	NA	NA	ns	ns	ns
ENSG00000163485	ADORA1	not TF	NA	NA	NA	NA	NA	NA	NA
ENSG00000133055	MYBPH	not TF	NA	NA	NA	NA	NA	NA	NA
ENSG00000133048	CHI3L1	not TF	NA	NA	NA	NA	NA	NA	NA
ENSG00000133063	CHIT1	not TF	-4.39273	0.4261		eG1	NA	NA	NA
ENSG00000159388	BTG2	not TF	4.97385	0.0441136	*	G1/S	YES	lG1	G2_M
ENSG00000122176	FMOD	not TF	NA	NA	NA	NA	NA	NA	NA
ENSG00000188783	PRELP	not TF	NA	NA	NA	NA	NA	NA	NA
ENSG00000188770	OPTC	not TF	NA	NA	NA	NA	NA	NA	NA
ENSG00000058668	ATP2B4	not TF	7.1234	7.47e-06	***	G2/M	YES	G2_M	ns
ENSG00000122188	LAX1	not TF	NA	NA	NA	NA	NA	NA	NA
ENSG00000058673	ZC3H11A	not TF	7.7715	0.0678362		G2	YES	M_G1	S
ENSG00000257315	ZBED6	TF	5.26757	0.440389		S2	ns	ns	ns
ENSG00000182004	SNRPE	not TF	5.71632	0.308153		G1/S	YES	ns	M_G1
ENSG00000143842	SOX13	TF	-3.48582	0.934834		lG1	YES	lG1	S
ENSG00000143845	ETNK2	not TF	-3.99501	0.388217		lG1	YES	ns	G1_S
ENSG00000143839	REN	not TF	-0.214304	0.389177		eG1	NA	NA	NA
ENSG00000170498	KISS1	not TF	NA	NA	NA	NA	NA	NA	NA
ENSG00000174567	GOLT1A	not TF	NA	NA	NA	NA	NA	NA	NA
ENSG00000143850	PLEKHA6	not TF	-1.57156	0.521593		lG1	NA	NA	NA
ENSG00000158615	PPP1R15B	not TF	7.48415	9.54e-05	***	S1	YES	ns	G1_S
ENSG00000133056	PIK3C2B	not TF	1.07502	6.76e-05	***	eG1	NA	NA	NA
ENSG00000198625	MDM4	not TF	6.93298	0.6105		G2/M	ns	ns	ns
ENSG00000170382	LRRN2	not TF	-2.39661	0.167803		eG1	NA	NA	NA
ENSG00000163531	NFASC	not TF	-3.61413	0.207829		S1	NA	NA	NA
ENSG00000184144	CNTN2	not TF	NA	NA	NA	NA	NA	NA	NA
ENSG00000174529	TMEM81	not TF	2.04275	0.510718		S1	NA	NA	NA
ENSG00000117222	RBBP5	not TF	6.28132	0.0774653		S1	YES	G1_S	lG1
ENSG00000133059	DSTYK	not TF	6.12231	0.0024512	**	G2	YES	ns	lG1
ENSG00000133069	TMCC2	not TF	3.11897	0.500824		S2	NA	NA	NA
ENSG00000163545	NUAK2	not TF	-0.450384	0.0239195	*	lG1	NA	NA	NA
ENSG00000162873	KLHDC8A	not TF	-3.06701	0.465773		S2	NA	NA	NA
ENSG00000186007	LEMD1	not TF	-1.19973	0.134066		eG1	NA	NA	NA
ENSG00000117266	CDK18	not TF	-0.980508	0.229074		eG1	NA	NA	NA
ENSG00000174514	MFSD4	not TF	-2.4289	0.740617		S1	NA	NA	NA
ENSG00000158711	ELK4	TF	6.03631	0.099492		G1/S	ns	ns	ns
ENSG00000158715	SLC45A3	not TF	3.61867	0.289974		eG1	NA	NA	NA
ENSG00000069275	NUCKS1	not TF	9.3536	0.0913559		S2	YES	ns	M_G1
ENSG00000268313	AC119673.1	not TF	NA	NA	NA	NA	NA	NA	NA
ENSG00000117280	RAB7L1	not TF	4.23228	0.0177747	*	M	NA	NA	NA
ENSG00000133065	SLC41A1	not TF	6.11268	3.95e-05	***	M	NA	NA	NA
ENSG00000162877	PM20D1	not TF	NA	NA	NA	NA	NA	NA	NA
ENSG00000174502	SLC26A9	not TF	NA	NA	NA	NA	NA	NA	NA
ENSG00000196550	FAM72A	not TF	3.56065	6.68e-07	***	G2	NA	NA	NA
ENSG00000198049	AVPR1B	not TF	NA	NA	NA	NA	NA	NA	NA
ENSG00000196533	C1orf186	not TF	NA	NA	NA	NA	NA	NA	NA
ENSG00000196188	CTSE	not TF	NA	NA	NA	NA	NA	NA	NA
ENSG00000163486	SRGAP2	not TF	NA	NA	NA	NA	YES	ns	G2_M
ENSG00000143466	IKBKE	not TF	NA	NA	NA	NA	YES	lG1	ns
ENSG00000162888	C1orf147	not TF	NA	NA	NA	NA	NA	NA	NA
ENSG00000136653	RASSF5	not TF	NA	NA	NA	NA	ns	ns	ns
ENSG00000143486	EIF2D	not TF	6.22203	0.44351		S2	ns	ns	ns
ENSG00000143479	DYRK3	not TF	5.84272	2.02e-05	***	G2	YES	G1_S	ns
ENSG00000162889	MAPKAPK2	not TF	7.13861	0.00500119	**	G2/M	YES	ns	lG1
ENSG00000136634	IL10	not TF	NA	NA	NA	NA	NA	NA	NA
ENSG00000142224	IL19	not TF	NA	NA	NA	NA	NA	NA	NA
ENSG00000162891	IL20	not TF	NA	NA	NA	NA	NA	NA	NA
ENSG00000162892	IL24	not TF	NA	NA	NA	NA	NA	NA	NA
ENSG00000162894	FAIM3	not TF	NA	NA	NA	NA	NA	NA	NA
ENSG00000162896	PIGR	not TF	-1.95948	0.399562		M	NA	NA	NA
ENSG00000162897	FCAMR	not TF	NA	NA	NA	NA	NA	NA	NA
ENSG00000182795	C1orf116	not TF	3.55019	0.759608		G2	NA	NA	NA
ENSG00000180667	YOD1	not TF	7.61998	0.544464		S1	ns	ns	ns
ENSG00000123836	PFKFB2	not TF	6.20893	0.00492516	**	G2/M	YES	S	M_G1
ENSG00000123843	C4BPB	not TF	NA	NA	NA	NA	NA	NA	NA
ENSG00000123838	C4BPA	not TF	NA	NA	NA	NA	NA	NA	NA
ENSG00000196352	CD55	not TF	6.02953	0.0316891	*	G2/M	ns	ns	ns
ENSG00000117322	CR2	not TF	0.907662	0.0011539	**	G2/M	NA	NA	NA
ENSG00000203710	CR1	not TF	-2.02252	0.0316223	*	G2/M	NA	NA	NA
ENSG00000197721	CR1L	not TF	4.74173	0.000554708	***	S2	YES	ns	G1_S
ENSG00000117335	CD46	not TF	7.80256	0.958837		G1/S	YES	ns	lG1
ENSG00000174059	CD34	not TF	NA	NA	NA	NA	NA	NA	NA
ENSG00000076356	PLXNA2	not TF	2.1068	0.693699		S1	NA	NA	NA
ENSG00000008118	CAMK1G	not TF	NA	NA	NA	NA	NA	NA	NA
ENSG00000196878	LAMB3	not TF	3.01026	0.141804		eG1	NA	NA	NA
ENSG00000123689	G0S2	not TF	2.0664	0.0517316		eG1	ns	ns	ns
ENSG00000117594	HSD11B1	not TF	NA	NA	NA	NA	NA	NA	NA
ENSG00000009790	TRAF3IP3	not TF	-3.76545	0.688625		G1/S	NA	NA	NA
ENSG00000162757	C1orf74	not TF	3.13611	0.921127		S1	NA	NA	NA
ENSG00000117595	IRF6	TF	-0.694974	0.166846		lG1	ns	ns	ns
ENSG00000117597	DIEXF	not TF	5.54974	0.0245217	*	S2	NA	NA	NA
ENSG00000143469	SYT14	not TF	NA	NA	NA	NA	NA	NA	NA
ENSG00000082497	SERTAD4	not TF	NA	NA	NA	NA	NA	NA	NA
ENSG00000054392	HHAT	not TF	NA	NA	NA	NA	NA	NA	NA
ENSG00000143473	KCNH1	not TF	NA	NA	NA	NA	NA	NA	NA
ENSG00000117625	RCOR3	not TF	5.42673	0.0145048	*	G1/S	ns	ns	ns
ENSG00000082512	TRAF5	not TF	2.93687	0.000502896	***	eG1	ns	ns	ns
ENSG00000198570	RD3	not TF	NA	NA	NA	NA	NA	NA	NA
ENSG00000170385	SLC30A1	not TF	6.66024	0.0780897		S2	ns	ns	ns
ENSG00000117650	NEK2	not TF	5.24825	6.03e-07	***	G2/M	YES	S	ns
ENSG00000123684	LPGAT1	not TF	6.07991	0.00768024	**	S1	YES	ns	G1_S
ENSG00000143493	INTS7	not TF	6.0714	0.000154382	***	G1/S	YES	S	lG1
ENSG00000143476	DTL	not TF	6.71539	4.11e-09	***	G1/S	YES	G1_S	ns
ENSG00000066027	PPP2R5A	not TF	6.90307	2.54e-05	***	G2/M	YES	M_G1	lG1
ENSG00000065600	TMEM206	not TF	3.92138	0.00766898	**	G2/M	NA	NA	NA
ENSG00000117691	NENF	not TF	4.31357	0.996389		G2/M	ns	ns	ns
ENSG00000162772	ATF3	TF	3.95039	0.568811		S1	YES	ns	G1_S
ENSG00000162771	FAM71A	not TF	-4.63617	0.968757		G2/M	NA	NA	NA
ENSG00000123685	BATF3	TF	-1.57712	0.581621		eG1	ns	ns	ns
ENSG00000117697	NSL1	not TF	5.21955	0.128908		S1	YES	S	lG1
ENSG00000203705	TATDN3	not TF	4.29183	0.033548	*	eG1	ns	ns	ns
ENSG00000185523	C1orf227	not TF	NA	NA	NA	NA	NA	NA	NA
ENSG00000162769	FLVCR1	not TF	5.83711	0.158124		G2/M	YES	M_G1	S
ENSG00000143494	VASH2	not TF	-3.64749	0.487546		lG1	NA	NA	NA
ENSG00000174606	ANGEL2	not TF	5.0829	0.220665		G1/S	ns	ns	ns
ENSG00000136643	RPS6KC1	not TF	5.76906	0.0459636	*	M	ns	ns	ns
ENSG00000117707	PROX1	TF	-3.60938	0.325927		M	ns	ns	ns
ENSG00000143499	SMYD2	not TF	5.15972	0.0507927		S1	YES	S	ns
ENSG00000152104	PTPN14	not TF	NA	NA	NA	NA	NA	NA	NA
ENSG00000117724	CENPF	not TF	8.29959	0.000145192	***	G2	ns	ns	ns
ENSG00000082482	KCNK2	not TF	-1.59708	0.342969		S1	NA	NA	NA
ENSG00000136636	KCTD3	not TF	6.38438	9.4e-06	***	S1	NA	NA	NA
ENSG00000042781	USH2A	not TF	-3.90437	0.606265		G2/M	NA	NA	NA
ENSG00000196482	ESRRG	TF	NA	NA	NA	NA	ns	ns	ns
ENSG00000092978	GPATCH2	not TF	1.56591	0.165123		M	NA	NA	NA
ENSG00000162814	SPATA17	not TF	NA	NA	NA	NA	NA	NA	NA
ENSG00000067533	RRP15	not TF	5.53407	0.466658		G1/S	NA	NA	NA
ENSG00000092969	TGFB2	not TF	-1.94887	0.633711		lG1	NA	NA	NA
ENSG00000228208	C1orf143	not TF	NA	NA	NA	NA	NA	NA	NA
ENSG00000143353	LYPLAL1	not TF	4.63148	0.297736		G1/S	ns	ns	ns
ENSG00000196660	SLC30A10	not TF	5.43744	0.0128569	*	G1/S	NA	NA	NA
ENSG00000136628	EPRS	not TF	9.14901	0.0371105	*	S2	YES	ns	lG1
ENSG00000162813	BPNT1	not TF	4.95926	0.384275		lG1	ns	ns	ns
ENSG00000067704	IARS2	not TF	7.69919	0.986755		M	YES	S	lG1
ENSG00000118873	RAB3GAP2	not TF	7.19041	0.68617		S1	ns	ns	ns
ENSG00000224867	AC096644.1	not TF	NA	NA	NA	NA	NA	NA	NA
ENSG00000116141	MARK1	not TF	NA	NA	NA	NA	NA	NA	NA
ENSG00000162817	C1orf115	not TF	NA	NA	NA	NA	NA	NA	NA
ENSG00000117791	MARC2	not TF	NA	NA	NA	NA	NA	NA	NA
ENSG00000186205	MARC1	not TF	NA	NA	NA	NA	NA	NA	NA
ENSG00000136630	HLX	TF	1.85112	0.917226		G2	ns	ns	ns
ENSG00000143507	DUSP10	not TF	2.56539	0.116274		eG1	YES	M_G1	ns
ENSG00000143512	HHIPL2	not TF	-1.49847	0.204768		G2	NA	NA	NA
ENSG00000143498	TAF1A	not TF	3.87878	0.895786		G2	YES	ns	S
ENSG00000154305	MIA3	not TF	6.68338	0.138355		lG1	ns	ns	ns
ENSG00000186063	AIDA	not TF	5.09529	0.00678095	**	G1/S	ns	ns	ns
ENSG00000162819	BROX	not TF	6.04787	0.0750366		G1/S	YES	M_G1	ns
ENSG00000197520	FAM177B	not TF	-2.86457	0.192096		lG1	NA	NA	NA
ENSG00000154309	DISP1	not TF	-3.35385	0.389177		eG1	NA	NA	NA
ENSG00000187554	TLR5	not TF	0.171739	0.304497		S2	NA	NA	NA
ENSG00000143502	SUSD4	not TF	-3.21641	0.209535		G2/M	NA	NA	NA
ENSG00000178395	C1orf65	not TF	NA	NA	NA	NA	NA	NA	NA
ENSG00000203697	CAPN8	not TF	NA	NA	NA	NA	NA	NA	NA
ENSG00000162909	CAPN2	not TF	7.86232	0.00133214	**	M	ns	ns	ns
ENSG00000143514	TP53BP2	not TF	6.88101	0.0569833		S2	ns	ns	ns
ENSG00000269358	AC138393.1	not TF	NA	NA	NA	NA	NA	NA	NA
ENSG00000143756	FBXO28	not TF	5.28821	0.727644		lG1	NA	NA	NA
ENSG00000143753	DEGS1	not TF	4.58199	0.175475		lG1	ns	ns	ns
ENSG00000143748	NVL	not TF	5.73479	0.557636		S1	YES	G1_S	S
ENSG00000143771	CNIH4	not TF	4.64482	0.234379		G2/M	ns	ns	ns
ENSG00000162923	WDR26	not TF	7.41886	0.986943		S1	YES	G2_M	lG1
ENSG00000143786	CNIH3	not TF	1.42615	0.842711		S2	NA	NA	NA
ENSG00000185842	DNAH14	not TF	4.98578	0.12787		lG1	YES	ns	lG1
ENSG00000143815	LBR	not TF	8.36703	0.155336		G2	YES	ns	G2_M
ENSG00000203691	AC092811.1	not TF	NA	NA	NA	NA	NA	NA	NA
ENSG00000154380	ENAH	not TF	-1.34234	0.00290293	**	lG1	NA	NA	NA
ENSG00000143742	SRP9	not TF	7.22999	0.306821		G1/S	YES	S	lG1
ENSG00000143819	EPHX1	not TF	4.19488	0.00896048	**	G1/S	YES	ns	M_G1
ENSG00000196187	TMEM63A	not TF	6.64483	0.00421311	**	M	ns	ns	ns
ENSG00000243709	LEFTY1	not TF	-3.53246	0.748476		G2	NA	NA	NA
ENSG00000255835	RP4-559A3.7	not TF	NA	NA	NA	NA	NA	NA	NA
ENSG00000143811	PYCR2	not TF	6.33341	0.0641333		S1	ns	ns	ns
ENSG00000143768	LEFTY2	not TF	-3.62458	0.105303		eG1	NA	NA	NA
ENSG00000143751	SDE2	not TF	7.1302	0.000816093	***	G1/S	YES	S	ns
ENSG00000163041	H3F3A	not TF	7.83008	0.191465		S1	YES	ns	G1_S
ENSG00000182827	ACBD3	not TF	6.33859	0.361378		lG1	ns	ns	ns
ENSG00000185155	MIXL1	TF	NA	NA	NA	NA	ns	ns	ns
ENSG00000183814	LIN9	not TF	4.49132	0.0173475	*	S2	YES	G2_M	S
ENSG00000143799	PARP1	not TF	9.23007	0.124121		S1	YES	S	ns
ENSG00000203685	C1orf95	not TF	NA	NA	NA	NA	NA	NA	NA
ENSG00000143772	ITPKB	not TF	-4.78897	0.0406889	*	M	NA	NA	NA
ENSG00000143801	PSEN2	not TF	4.46326	0.0117111	*	eG1	YES	ns	G1_S
ENSG00000163050	ADCK3	not TF	6.27961	0.898971		M	NA	NA	NA
ENSG00000143776	CDC42BPA	not TF	8.49714	0.00209271	**	G2/M	ns	ns	ns
ENSG00000181450	ZNF678	KZFP	4.22383	0.00600794	**	S1	YES	lG1	G2_M
ENSG00000143740	SNAP47	not TF	5.33232	0.940732		eG1	ns	ns	ns
ENSG00000081692	JMJD4	not TF	5.98836	0.50293		M	ns	ns	ns
ENSG00000185888	PRSS38	not TF	-3.34363	0.404627		G2	NA	NA	NA
ENSG00000143816	WNT9A	not TF	-2.28667	0.00117263	**	G1/S	NA	NA	NA
ENSG00000154342	WNT3A	not TF	NA	NA	NA	NA	NA	NA	NA
ENSG00000143761	ARF1	not TF	8.77601	0.413028		G2	ns	ns	ns
ENSG00000143793	C1orf35	not TF	4.47826	0.561686		G1/S	ns	ns	ns
ENSG00000162910	MRPL55	not TF	4.52722	0.387672		eG1	YES	M_G1	lG1
ENSG00000143774	GUK1	not TF	6.96842	0.877456		G2/M	ns	ns	ns
ENSG00000198835	GJC2	not TF	1.00474	0.127475		eG1	NA	NA	NA
ENSG00000203684	IBA57-AS1	not TF	0.118021	0.0124336	*	S1	NA	NA	NA
ENSG00000181873	IBA57	not TF	5.02731	0.0524856		S2	YES	M_G1	S
ENSG00000162913	C1orf145	not TF	-0.00904094	0.193319		G1/S	NA	NA	NA
ENSG00000154358	OBSCN	not TF	6.90179	0.0584188		lG1	NA	NA	NA
ENSG00000154370	TRIM11	not TF	6.84634	0.0673315		G2/M	ns	ns	ns
ENSG00000162931	TRIM17	not TF	-4.11637	0.173779		lG1	NA	NA	NA
ENSG00000168148	HIST3H3	not TF	-2.41771	0.0381402	*	S1	NA	NA	NA
ENSG00000181218	HIST3H2A	not TF	5.93927	1.57e-05	***	S2	YES	S	ns
ENSG00000196890	HIST3H2BB	not TF	3.98984	6.88e-07	***	S1	ns	ns	ns
ENSG00000168159	RNF187	not TF	7.48014	0.0963938		M	ns	ns	ns
ENSG00000116574	RHOU	not TF	NA	NA	NA	NA	NA	NA	NA
ENSG00000177800	TMEM78	not TF	NA	NA	NA	NA	NA	NA	NA
ENSG00000168118	RAB4A	not TF	4.56068	0.0395734	*	G2/M	ns	ns	ns
ENSG00000213029	SPHAR	not TF	NA	NA	NA	NA	NA	NA	NA
ENSG00000154429	CCSAP	not TF	7.06726	0.00864967	**	G2/M	ns	ns	ns
ENSG00000143632	ACTA1	not TF	-3.94969	0.224968		M	NA	NA	NA
ENSG00000069248	NUP133	not TF	7.12131	0.0326671	*	S2	YES	ns	lG1
ENSG00000135776	ABCB10	not TF	7.30345	0.00026227	***	S2	NA	NA	NA
ENSG00000135801	TAF5L	not TF	5.48429	0.0278109	*	S1	NA	NA	NA
ENSG00000135763	URB2	not TF	6.85496	0.014423	*	S1	YES	ns	lG1
ENSG00000143641	GALNT2	not TF	8.10689	0.62263		G2	ns	ns	ns
ENSG00000177614	PGBD5	not TF	-1.92688	0.275341		G1/S	NA	NA	NA
ENSG00000135775	COG2	not TF	5.323	0.466115		G1/S	YES	ns	lG1
ENSG00000135744	AGT	not TF	NA	NA	NA	NA	NA	NA	NA
ENSG00000135773	CAPN9	not TF	NA	NA	NA	NA	NA	NA	NA
ENSG00000119280	C1orf198	not TF	5.05313	0.00244541	**	lG1	ns	ns	ns
ENSG00000143643	TTC13	not TF	3.96599	0.630319		S2	ns	ns	ns
ENSG00000173409	ARV1	not TF	4.3947	0.508368		G1/S	ns	ns	ns
ENSG00000182118	FAM89A	not TF	4.89237	9.55e-05	***	G2	ns	ns	ns
ENSG00000119283	TRIM67	not TF	1.41419	0.719167		lG1	NA	NA	NA
ENSG00000143633	C1orf131	not TF	4.04294	0.547445		lG1	YES	G1_S	lG1
ENSG00000116906	GNPAT	not TF	5.86985	0.117551		G1/S	ns	ns	ns
ENSG00000116903	EXOC8	not TF	5.59096	0.433928		S2	ns	ns	ns
ENSG00000010072	SPRTN	not TF	4.78403	0.399189		G2	ns	ns	ns
ENSG00000135766	EGLN1	not TF	7.56718	0.11617		G2/M	YES	ns	G2_M
ENSG00000116918	TSNAX	not TF	5.02086	0.47786		lG1	ns	ns	ns
ENSG00000270106	TSNAX-DISC1	not TF	NA	NA	NA	NA	NA	NA	NA
ENSG00000162946	DISC1	not TF	-2.46647	0.0271398	*	eG1	NA	NA	NA
ENSG00000116991	SIPA1L2	not TF	NA	NA	NA	NA	NA	NA	NA
ENSG00000212916	MAP10	not TF	0.332168	1.63e-05	***	eG1	NA	NA	NA
ENSG00000135778	NTPCR	not TF	5.05977	0.311481		G1/S	YES	ns	lG1
ENSG00000135749	PCNXL2	not TF	-4.14781	0.79241		G2/M	NA	NA	NA
ENSG00000143674	MLK4	not TF	1.18806	5.34e-05	***	S1	NA	NA	NA
ENSG00000135750	KCNK1	not TF	4.34208	0.511792		S1	NA	NA	NA
ENSG00000183780	SLC35F3	not TF	-1.06642	0.746727		eG1	NA	NA	NA
ENSG00000168275	COA6	not TF	4.35751	0.104398		M	ns	ns	ns
ENSG00000059588	TARBP1	not TF	5.85838	0.230065		eG1	ns	ns	ns
ENSG00000168264	IRF2BP2	not TF	7.53742	0.00416659	**	G2	YES	M_G1	lG1
ENSG00000173726	TOMM20	not TF	8.05705	0.467817		lG1	ns	ns	ns
ENSG00000188739	RBM34	not TF	0.726816	0.0529295		lG1	ns	ns	ns
ENSG00000054267	ARID4B	not TF	6.41174	0.039349	*	M	ns	ns	ns
ENSG00000152904	GGPS1	not TF	5.30376	0.368982		M	YES	G1_S	S
ENSG00000116957	TBCE	not TF	NA	NA	NA	NA	YES	G1_S	M_G1
ENSG00000162885	B3GALNT2	not TF	5.20522	0.0221635	*	eG1	ns	ns	ns
ENSG00000168243	GNG4	not TF	-1.72428	0.650599		S1	NA	NA	NA
ENSG00000143669	LYST	not TF	2.53242	0.000698032	***	S1	NA	NA	NA
ENSG00000116962	NID1	not TF	NA	NA	NA	NA	NA	NA	NA
ENSG00000077585	GPR137B	not TF	0.129015	0.517169		eG1	NA	NA	NA
ENSG00000086619	ERO1LB	not TF	3.53336	0.288147		eG1	NA	NA	NA
ENSG00000186197	EDARADD	not TF	3.09583	0.101371		G2/M	YES	ns	S
ENSG00000116977	LGALS8	not TF	5.86463	0.375859		G1/S	ns	ns	ns
ENSG00000119285	HEATR1	not TF	8.23813	0.815898		G2/M	YES	G2_M	ns
ENSG00000077522	ACTN2	not TF	-0.484892	0.622613		lG1	NA	NA	NA
ENSG00000116984	MTR	not TF	7.98645	0.0827955		S1	YES	S	lG1
ENSG00000244020	MT1HL1	not TF	NA	NA	NA	NA	NA	NA	NA
ENSG00000198626	RYR2	not TF	1.41934	0.238293		S1	NA	NA	NA
ENSG00000116996	ZP4	not TF	NA	NA	NA	NA	NA	NA	NA
ENSG00000270188	MTRNR2L11	not TF	NA	NA	NA	NA	NA	NA	NA
ENSG00000133019	CHRM3	not TF	NA	NA	NA	NA	NA	NA	NA
ENSG00000155816	FMN2	not TF	-3.30853	0.829889		S1	NA	NA	NA
ENSG00000268365	AL646016.1	not TF	NA	NA	NA	NA	NA	NA	NA
ENSG00000180875	GREM2	not TF	NA	NA	NA	NA	NA	NA	NA
ENSG00000182901	RGS7	not TF	NA	NA	NA	NA	NA	NA	NA
ENSG00000091483	FH	not TF	7.29354	0.0477954	*	G1/S	ns	ns	ns
ENSG00000117009	KMO	not TF	NA	NA	NA	NA	NA	NA	NA
ENSG00000054277	OPN3	not TF	5.33836	0.263262		eG1	ns	ns	ns
ENSG00000203668	CHML	not TF	7.76558	0.288134		G1/S	NA	NA	NA
ENSG00000162843	WDR64	not TF	-3.22702	0.202612		M	NA	NA	NA
ENSG00000174371	EXO1	not TF	6.4987	6.34e-06	***	S1	YES	S	lG1
ENSG00000197769	MAP1LC3C	not TF	NA	NA	NA	NA	NA	NA	NA
ENSG00000180287	PLD5	not TF	NA	NA	NA	NA	NA	NA	NA
[truncated: 18,328 more rows]
