# Supplementary material for: Evolutionarily recent transcription factors partake in human cell cycle regulation
Source: Cell Genom. 2025 Jun 23;5(8):100923. doi: 10.1016/j.xgen.2025.100923 (PMC12366659; doi:10.1016/j.xgen.2025.100923)
Supplement: Table S8. Differential gene expression analysis upon ZNF519 overexpression in K562 cells, related to Figure 3 [file mmc9.xls]

ensembl	entrez	symbol	genename	mean.ZNF519_D	mean.GFP_D	foldChange	padj
ENSG00000158578	212	ALAS2	5'-aminolevulinate synthase 2	24168.12455	1920.092224	12.58696028	4.62E-27
ENSG00000170271	10826	FAXDC2	fatty acid hydroxylase domain containing 2	11543.86196	1274.257972	9.059281726	6.23E-26
ENSG00000133742	759	CA1	carbonic anhydrase 1	7795.502869	513.2550785	15.18835993	6.23E-26
ENSG00000102144	5230	PGK1	phosphoglycerate kinase 1	226609.0829	31878.89858	7.108435141	6.23E-26
ENSG00000126561	6776	STAT5A	signal transducer and activator of transcription 5A	2186.722402	16014.90991	-7.323705055	2.80E-25
ENSG00000092929	201294	UNC13D	unc-13 homolog D	669.096581	5882.291758	-8.791394135	1.30E-24
ENSG00000067082	1316	KLF6	KLF transcription factor 6	5872.230021	816.357046	7.193212883	5.83E-24
ENSG00000132182	23225	NUP210	nucleoporin 210	3025.165764	15532.04137	-5.134277784	5.84E-24
ENSG00000004939	6521	SLC4A1	solute carrier family 4 member 1 (Diego blood group)	3947.826432	384.460394	10.26848667	7.98E-24
ENSG00000092068	23428	SLC7A8	solute carrier family 7 member 8	8966.591809	1640.550668	5.465598829	8.52E-24
ENSG00000095303	5742	PTGS1	prostaglandin-endoperoxide synthase 1	3181.063208	336.6888753	9.448079342	1.49E-23
ENSG00000177606	3725	JUN	Jun proto-oncogene, AP-1 transcription factor subunit	4071.96985	538.5694751	7.560714148	1.88E-23
ENSG00000129993	863	CBFA2T3	CBFA2/RUNX1 partner transcriptional co-repressor 3	677.2463992	4391.320457	-6.484080922	7.68E-23
ENSG00000124942	79026	AHNAK	AHNAK nucleoprotein	23380.66314	3917.784932	5.967827114	1.14E-22
ENSG00000142949	5792	PTPRF	protein tyrosine phosphatase receptor type F	2714.837286	363.560173	7.467367131	1.36E-22
ENSG00000133639	694	BTG1	BTG anti-proliferation factor 1	4764.751678	929.5214617	5.126026535	1.36E-22
ENSG00000184702	5413	SEPTIN5	septin 5	1684.252995	7656.050737	-4.545665502	1.61E-22
ENSG00000130821	6535	SLC6A8	solute carrier family 6 member 8	300.5368629	3099.21853	-10.31227418	1.77E-22
ENSG00000035403	7414	VCL	vinculin	2157.725787	9092.553799	-4.213952419	1.77E-22
ENSG00000196642	55684	RABL6	RAB, member RAS oncogene family like 6	1310.834294	6311.720267	-4.815040541	1.77E-22
ENSG00000132205	84034	EMILIN2	elastin microfibril interfacer 2	2056.613882	99.18590226	20.73494151	1.79E-22
ENSG00000149485	3992	FADS1	fatty acid desaturase 1	4112.560624	15743.23821	-3.828086599	1.87E-22
ENSG00000096060	2289	FKBP5	FKBP prolyl isomerase 5	2367.279738	9482.479953	-4.005644032	2.11E-22
ENSG00000074370	489	ATP2A3	ATPase sarcoplasmic/endoplasmic reticulum Ca2+ transporting 3	156.4015706	2056.553447	-13.14918667	2.76E-22
ENSG00000029993	3149	HMGB3	high mobility group box 3	212.8757125	2519.30702	-11.83463811	2.76E-22
ENSG00000142208	207	AKT1	AKT serine/threonine kinase 1	446.6493714	2982.394961	-6.677262191	3.20E-22
ENSG00000183508	54855	TENT5C	terminal nucleotidyltransferase 5C	4546.655696	942.5051986	4.824011266	4.61E-22
ENSG00000162337	4041	LRP5	LDL receptor related protein 5	250.5618883	2244.865867	-8.959326905	4.69E-22
ENSG00000141959	5211	PFKL	phosphofructokinase, liver type	714.1163815	3556.193021	-4.979850783	4.99E-22
ENSG00000171345	3880	KRT19	keratin 19	8892.692532	2268.708641	3.919715547	5.90E-22
ENSG00000188486	3014	H2AX	H2A.X variant histone	1062.752506	4965.782823	-4.6725675	8.86E-22
ENSG00000134321	91543	RSAD2	radical S-adenosyl methionine domain containing 2	4414.137969	23.51947058	187.6801586	1.00E-21
ENSG00000196565	3048	HBG2	hemoglobin subunit gamma 2	158504.7508	41105.09804	3.856084972	1.29E-21
ENSG00000079308	7145	TNS1	tensin 1	2655.809883	444.9800447	5.96837974	1.35E-21
ENSG00000250361	2994	GYPB	glycophorin B (MNS blood group)	3208.612575	723.2148806	4.436596454	1.60E-21
ENSG00000026025	7431	VIM	vimentin	32425.39866	9286.933961	3.491507402	1.66E-21
ENSG00000161179	150223	YDJC	YdjC chitooligosaccharide deacetylase homolog	1455.403418	7272.349622	-4.996793008	1.86E-21
ENSG00000117289	---	---	---	13365.24524	4065.679322	3.287333845	1.99E-21
ENSG00000197471	6693	SPN	sialophorin	3423.877758	11683.85843	-3.412463662	2.09E-21
ENSG00000164010	114625	ERMAP	erythroblast membrane associated protein (Scianna blood group)	8617.807751	2538.657385	3.394632061	2.31E-21
ENSG00000170004	1107	CHD3	chromodomain helicase DNA binding protein 3	638.8074207	2962.757287	-4.637950641	2.31E-21
ENSG00000169877	51327	AHSP	alpha hemoglobin stabilizing protein	1599.436383	215.2235027	7.431513583	2.45E-21
ENSG00000168497	8436	CAVIN2	caveolae associated protein 2	456.269347	2441.568763	-5.351156678	2.45E-21
ENSG00000135924	3300	DNAJB2	DnaJ heat shock protein family (Hsp40) member B2	1485.435625	105.6244095	14.06337448	2.45E-21
ENSG00000223609	3045	HBD	hemoglobin subunit delta	2071.766239	370.6785353	5.589118447	2.73E-21
ENSG00000148411	138151	NACC2	NACC family member 2	93.99577573	1567.041245	-16.67140074	2.74E-21
ENSG00000144655	64651	CSRNP1	cysteine and serine rich nuclear protein 1	3372.194466	829.572041	4.064980857	3.04E-21
ENSG00000104763	427	ASAH1	N-acylsphingosine amidohydrolase 1	6947.384389	1991.009056	3.489378599	3.04E-21
ENSG00000169710	2194	FASN	fatty acid synthase	14261.41634	43394.18027	-3.042767929	3.45E-21
ENSG00000087074	23645	PPP1R15A	protein phosphatase 1 regulatory subunit 15A	9080.933124	2516.780808	3.608154153	3.45E-21
ENSG00000182054	3418	IDH2	isocitrate dehydrogenase (NADP(+)) 2	196.9204762	1581.367169	-8.030486212	3.92E-21
ENSG00000070413	9993	DGCR2	DiGeorge syndrome critical region gene 2	1768.63356	6100.897155	-3.449497563	4.01E-21
ENSG00000104327	793	CALB1	calbindin 1	2337.468219	484.5947028	4.823552973	4.78E-21
ENSG00000184992	140707	BRI3BP	BRI3 binding protein	510.9133548	2421.453969	-4.739461096	5.51E-21
ENSG00000213934	3047	HBG1	hemoglobin subunit gamma 1	60742.80141	21007.21708	2.891520622	6.26E-21
ENSG00000198771	92241	RCSD1	RCSD domain containing 1	152.3698793	1897.19111	-12.45122145	6.33E-21
ENSG00000197694	6709	SPTAN1	spectrin alpha, non-erythrocytic 1	2921.924106	701.2105132	4.166971331	6.87E-21
ENSG00000198113	54863	TOR4A	torsin family 4 member A	384.3867807	2131.552093	-5.545331422	6.93E-21
ENSG00000113742	80315	CPEB4	cytoplasmic polyadenylation element binding protein 4	4527.529365	1186.525671	3.815787113	7.32E-21
ENSG00000213626	81606	LBH	LBH regulator of WNT signaling pathway	2168.194462	464.0416559	4.672413424	8.44E-21
ENSG00000011198	51099	ABHD5	abhydrolase domain containing 5, lysophosphatidic acid acyltransferase	4142.581085	1208.64327	3.427463823	1.07E-20
ENSG00000188536	3040	HBA2	hemoglobin subunit alpha 2	33457.17422	9697.147938	3.450207673	1.11E-20
ENSG00000136830	64855	NIBAN2	niban apoptosis regulator 2	331.5679974	1813.095813	-5.468247319	1.35E-20
ENSG00000138363	471	ATIC	5-aminoimidazole-4-carboxamide ribonucleotide formyltransferase/IMP cyclohydrolase	2068.31914	7032.765421	-3.40023224	1.49E-20
ENSG00000061273	51564	HDAC7	histone deacetylase 7	504.6738625	2378.387071	-4.712720923	1.50E-20
ENSG00000028137	7133	TNFRSF1B	TNF receptor superfamily member 1B	374.9212932	2171.486812	-5.791847118	2.20E-20
ENSG00000197993	3792	KEL	Kell metallo-endopeptidase (Kell blood group)	4176.345912	1255.985428	3.325154749	2.29E-20
ENSG00000169174	255738	PCSK9	proprotein convertase subtilisin/kexin type 9	175.9530425	1608.211004	-9.140001111	2.31E-20
ENSG00000173621	78999	LRFN4	leucine rich repeat and fibronectin type III domain containing 4	229.0491687	1575.234027	-6.877274588	2.31E-20
ENSG00000135932	51719	CAB39	calcium binding protein 39	1251.549225	4319.500617	-3.451322992	2.43E-20
ENSG00000164402	23176	SEPTIN8	septin 8	1021.051693	3778.418481	-3.700516347	2.43E-20
ENSG00000115255	92840	REEP6	receptor accessory protein 6	359.4475196	1787.829601	-4.973826507	2.88E-20
ENSG00000077809	---	---	---	676.94795	2592.623706	-3.829871568	3.07E-20
ENSG00000125817	1059	CENPB	centromere protein B	824.3655293	2972.050728	-3.605258374	3.22E-20
ENSG00000170180	2993	GYPA	glycophorin A (MNS blood group)	17187.4181	6213.867136	2.765977728	4.10E-20
ENSG00000238227	90120	TMEM250	transmembrane protein 250	154.8868838	1361.513661	-8.790374159	4.10E-20
ENSG00000119139	9414	TJP2	tight junction protein 2	6016.373654	2003.740183	3.002571743	4.23E-20
ENSG00000245532	283131	NEAT1	nuclear paraspeckle assembly transcript 1	8091.020236	1620.600085	4.992607559	4.64E-20
ENSG00000130522	3727	JUND	JunD proto-oncogene, AP-1 transcription factor subunit	451.3085884	2822.522413	-6.25408531	5.13E-20
ENSG00000168461	11031	RAB31	RAB31, member RAS oncogene family	613.5899521	2507.07657	-4.085915294	5.16E-20
ENSG00000168268	64943	NT5DC2	5'-nucleotidase domain containing 2	1096.309255	3572.587685	-3.258740787	5.33E-20
ENSG00000102172	6611	SMS	spermine synthase	1799.266411	5542.301267	-3.080311639	5.33E-20
ENSG00000124587	5190	PEX6	peroxisomal biogenesis factor 6	3585.986572	1053.608357	3.403528975	5.39E-20
ENSG00000141569	201292	TRIM65	tripartite motif containing 65	185.2271396	1356.530474	-7.323605365	5.70E-20
ENSG00000213931	3046	HBE1	hemoglobin subunit epsilon 1	192219.1703	56209.17719	3.419711512	5.74E-20
ENSG00000130638	25814	ATXN10	ataxin 10	335.1962551	1761.956356	-5.256491767	5.74E-20
ENSG00000168016	9881	TRANK1	tetratricopeptide repeat and ankyrin repeat containing 1	1163.638318	146.0690133	7.966359819	7.06E-20
ENSG00000196517	6536	SLC6A9	solute carrier family 6 member 9	2005.323052	518.6044286	3.866768083	7.06E-20
ENSG00000141576	114804	RNF157	ring finger protein 157	361.8722758	1658.891871	-4.584191666	7.46E-20
ENSG00000104765	665	BNIP3L	BCL2 interacting protein 3 like	5183.182534	1760.545243	2.944078009	7.70E-20
ENSG00000143851	5778	PTPN7	protein tyrosine phosphatase non-receptor type 7	558.9174689	2151.4806	-3.849370828	8.30E-20
ENSG00000198756	23127	COLGALT2	collagen beta(1-O)galactosyltransferase 2	39.38029246	1492.947902	-37.9110415	8.54E-20
ENSG00000147465	6770	STAR	steroidogenic acute regulatory protein	787.9778633	2722.173702	-3.454632203	1.02E-19
ENSG00000135069	29968	PSAT1	phosphoserine aminotransferase 1	1518.988549	4643.847441	-3.057197136	1.02E-19
ENSG00000172009	7064	THOP1	thimet oligopeptidase 1	850.9965724	2956.224562	-3.473838389	1.63E-19
ENSG00000115738	3398	ID2	inhibitor of DNA binding 2	1472.051198	315.0622492	4.672255092	1.75E-19
ENSG00000123240	10133	OPTN	optineurin	1144.809347	172.9450415	6.619497948	1.84E-19
ENSG00000175040	9435	CHST2	carbohydrate sulfotransferase 2	729.2330593	2466.050452	-3.381704136	1.84E-19
ENSG00000185909	200942	KLHDC8B	kelch domain containing 8B	3462.932294	1114.813093	3.106289581	1.86E-19
ENSG00000007923	55735	DNAJC11	DnaJ heat shock protein family (Hsp40) member C11	1674.969555	4769.653086	-2.84760584	1.88E-19
ENSG00000005187	6296	ACSM3	acyl-CoA synthetase medium chain family member 3	2384.997003	650.8580834	3.664388696	1.88E-19
ENSG00000196498	9612	NCOR2	nuclear receptor corepressor 2	2093.375604	5878.81326	-2.808293576	1.88E-19
ENSG00000133612	116988	AGAP3	ArfGAP with GTPase domain, ankyrin repeat and PH domain 3	803.8000354	2665.99134	-3.316734539	1.93E-19
ENSG00000149781	83706	FERMT3	FERM domain containing kindlin 3	1644.619518	4895.172971	-2.976477488	1.96E-19
ENSG00000196576	23654	PLXNB2	plexin B2	286.932079	1409.800027	-4.913358005	2.14E-19
ENSG00000159388	7832	BTG2	BTG anti-proliferation factor 2	2118.9151	592.2517912	3.577726791	2.16E-19
ENSG00000171604	51523	CXXC5	CXXC finger protein 5	843.5600053	2780.449311	-3.296089542	2.42E-19
ENSG00000186591	7328	UBE2H	ubiquitin conjugating enzyme E2 H	3401.315829	1161.377131	2.928691928	2.93E-19
ENSG00000118985	22936	ELL2	elongation factor for RNA polymerase II 2	4006.836758	1353.278226	2.960837379	3.07E-19
ENSG00000253276	168455	CCDC71L	coiled-coil domain containing 71 like	328.7306253	1475.559313	-4.488657886	3.07E-19
ENSG00000183723	146223	CMTM4	CKLF like MARVEL transmembrane domain containing 4	90.0624276	909.4399706	-10.09788427	3.17E-19
ENSG00000180921	286077	FAM83H	family with sequence similarity 83 member H	1172.583105	3443.816195	-2.936948502	3.53E-19
ENSG00000134824	9415	FADS2	fatty acid desaturase 2	382.3026267	1573.054765	-4.114684689	3.56E-19
ENSG00000144485	55502	HES6	hes family bHLH transcription factor 6	133.9897591	961.5847529	-7.176554084	3.56E-19
ENSG00000124160	57727	NCOA5	nuclear receptor coactivator 5	219.3325044	1268.953175	-5.785522661	3.56E-19
ENSG00000197785	55210	ATAD3A	ATPase family AAA domain containing 3A	2041.560158	5439.545572	-2.664406214	3.57E-19
ENSG00000006747	85477	SCIN	scinderin	1935.669646	552.1537341	3.505671566	3.57E-19
ENSG00000188672	6006	RHCE	Rh blood group CcEe antigens	2574.576048	731.8084671	3.518100929	3.77E-19
ENSG00000166947	2038	EPB42	erythrocyte membrane protein band 4.2	1163.465347	171.8306563	6.770999843	4.26E-19
ENSG00000256269	3145	HMBS	hydroxymethylbilane synthase	14265.48094	5536.845699	2.576463516	4.43E-19
ENSG00000165097	221656	KDM1B	lysine demethylase 1B	988.5955369	2995.893647	-3.030454352	4.67E-19
ENSG00000135047	1514	CTSL	cathepsin L	4698.73923	1649.742066	2.848165981	4.67E-19
ENSG00000105939	56829	ZC3HAV1	zinc finger CCCH-type containing, antiviral 1	9483.135904	3432.344317	2.762874301	5.18E-19
ENSG00000010803	22955	SCMH1	Scm polycomb group protein homolog 1	125.7215737	987.0658504	-7.85120502	5.99E-19
ENSG00000185252	7625	ZNF74	zinc finger protein 74	621.501121	2205.210803	-3.548200846	6.60E-19
ENSG00000095637	10580	SORBS1	sorbin and SH3 domain containing 1	1545.186789	421.1269591	3.669170914	6.92E-19
ENSG00000101298	9751	SNPH	syntaphilin	1046.157461	208.3122185	5.022064805	7.19E-19
ENSG00000137267	7280	TUBB2A	tubulin beta 2A class IIa	3174.735206	1094.88737	2.899599805	7.57E-19
ENSG00000128915	79664	ICE2	interactor of little elongation complex ELL subunit 2	847.1216235	2583.081671	-3.049245349	7.58E-19
ENSG00000124313	23096	IQSEC2	IQ motif and Sec7 domain ArfGEF 2	324.4116347	1460.716669	-4.502664247	7.58E-19
ENSG00000112685	55770	EXOC2	exocyst complex component 2	624.5209678	2048.636601	-3.280332778	8.54E-19
ENSG00000085998	55624	POMGNT1	protein O-linked mannose N-acetylglucosaminyltransferase 1 (beta 1,2-)	502.5791231	1861.29126	-3.703479063	8.65E-19
ENSG00000185344	23545	ATP6V0A2	ATPase H+ transporting V0 subunit a2	350.6662821	1413.49339	-4.030879106	8.70E-19
ENSG00000102316	10916	MAGED2	MAGE family member D2	2858.820744	921.6548604	3.101834393	8.76E-19
ENSG00000181915	84890	ADO	2-aminoethanethiol dioxygenase	251.8588633	1175.195463	-4.666087377	8.97E-19
ENSG00000165138	203286	ANKS6	ankyrin repeat and sterile alpha motif domain containing 6	791.6812051	2418.807841	-3.055280112	9.22E-19
ENSG00000138821	64116	SLC39A8	solute carrier family 39 member 8	8455.589047	3421.772816	2.471113514	9.78E-19
ENSG00000110931	10645	CAMKK2	calcium/calmodulin dependent protein kinase kinase 2	507.264993	1770.283421	-3.489859237	9.92E-19
ENSG00000073060	949	SCARB1	scavenger receptor class B member 1	1533.75028	4056.426339	-2.644776267	1.01E-18
ENSG00000125827	56255	TMX4	thioredoxin related transmembrane protein 4	378.3628795	1493.191408	-3.94645323	1.04E-18
ENSG00000164818	54919	DNAAF5	dynein axonemal assembly factor 5	1037.616188	2925.9909	-2.819916394	1.04E-18
ENSG00000137193	5292	PIM1	Pim-1 proto-oncogene, serine/threonine kinase	4949.047827	12130.98909	-2.451176372	1.05E-18
ENSG00000185885	8519	IFITM1	interferon induced transmembrane protein 1	2332.736819	6915.712502	-2.964634692	1.05E-18
ENSG00000167173	56905	C15orf39	chromosome 15 open reading frame 39	4074.246107	1546.243672	2.634931467	1.05E-18
ENSG00000130052	9754	STARD8	StAR related lipid transfer domain containing 8	464.248543	1718.493361	-3.701666676	1.14E-18
ENSG00000102401	51566	ARMCX3	armadillo repeat containing X-linked 3	1734.362188	488.5612256	3.549938263	1.17E-18
ENSG00000184575	11260	XPOT	exportin for tRNA	4063.091329	9795.393704	-2.41082292	1.19E-18
ENSG00000148730	1979	EIF4EBP2	eukaryotic translation initiation factor 4E binding protein 2	3206.487739	7766.695948	-2.422181708	1.20E-18
ENSG00000138685	2247	FGF2	fibroblast growth factor 2	172.9455268	1077.385255	-6.229621979	1.20E-18
ENSG00000101911	5634	PRPS2	phosphoribosyl pyrophosphate synthetase 2	729.6898652	2259.160617	-3.096055906	1.20E-18
ENSG00000175602	11007	CCDC85B	coiled-coil domain containing 85B	67.77212157	1062.758722	-15.68135537	1.38E-18
ENSG00000159692	1487	CTBP1	C-terminal binding protein 1	1160.719765	3166.109855	-2.727712537	1.38E-18
ENSG00000124570	5269	SERPINB6	serpin family B member 6	1552.260567	4252.877729	-2.739796282	1.43E-18
ENSG00000130513	9518	GDF15	growth differentiation factor 15	2586.076951	884.5273349	2.923682342	1.45E-18
ENSG00000240583	358	AQP1	aquaporin 1 (Colton blood group)	902.1838902	111.4533046	8.094725351	1.45E-18
ENSG00000103316	1428	CRYM	crystallin mu	933.9528964	23.71248265	39.38655054	1.46E-18
ENSG00000147454	51312	SLC25A37	solute carrier family 25 member 37	8577.343928	3519.334982	2.437205885	1.48E-18
ENSG00000167775	51293	CD320	CD320 molecule	626.1597685	2238.328943	-3.574693003	1.52E-18
ENSG00000128335	23780	APOL2	apolipoprotein L2	1747.56118	542.5730591	3.220877172	1.57E-18
ENSG00000092820	7430	EZR	ezrin	15817.85213	6861.421854	2.305331528	1.59E-18
ENSG00000102804	8848	TSC22D1	TSC22 domain family member 1	1641.611693	480.7751491	3.414510288	1.62E-18
ENSG00000156587	9246	UBE2L6	ubiquitin conjugating enzyme E2 L6	878.1980896	150.2003846	5.846843147	1.64E-18
ENSG00000120738	1958	EGR1	early growth response 1	6682.629953	2567.177199	2.60310428	1.64E-18
ENSG00000160932	4061	LY6E	lymphocyte antigen 6 family member E	733.3464084	2221.409015	-3.029140103	1.68E-18
ENSG00000187555	7874	USP7	ubiquitin specific peptidase 7	3266.031223	7947.066015	-2.433248635	1.70E-18
ENSG00000128805	58504	ARHGAP22	Rho GTPase activating protein 22	90.20585296	970.7682891	-10.76169957	1.86E-18
ENSG00000134247	5738	PTGFRN	prostaglandin F2 receptor inhibitor	342.3909211	1375.931934	-4.018599354	1.92E-18
ENSG00000115107	55240	STEAP3	STEAP3 metalloreductase	680.6964054	2150.359488	-3.159058092	1.94E-18
ENSG00000115993	66008	TRAK2	trafficking kinesin protein 2	1854.196897	598.7592597	3.096731894	2.00E-18
ENSG00000109572	1182	CLCN3	chloride voltage-gated channel 3	10797.0523	4651.455992	2.321219919	2.00E-18
ENSG00000168936	92305	TMEM129	transmembrane protein 129, E3 ubiquitin ligase	71.32690555	877.4892428	-12.30235962	2.15E-18
ENSG00000140450	91947	ARRDC4	arrestin domain containing 4	1858.197012	501.7592599	3.703363666	2.18E-18
ENSG00000172927	26579	MYEOV	myeloma overexpressed	96.40487473	820.4735497	-8.510706041	2.53E-18
ENSG00000141753	3487	IGFBP4	insulin like growth factor binding protein 4	129.7884976	900.1647897	-6.9356284	2.58E-18
ENSG00000215012	79680	RTL10	retrotransposon Gag like 10	1380.993809	3586.851799	-2.597297523	2.64E-18
ENSG00000170604	26145	IRF2BP1	interferon regulatory factor 2 binding protein 1	178.4837972	1047.857708	-5.870884217	2.80E-18
ENSG00000185559	8788	DLK1	delta like non-canonical Notch ligand 1	54.99774201	862.7762505	-15.68748496	2.88E-18
ENSG00000059804	6515	SLC2A3	solute carrier family 2 member 3	1682.634638	4172.546494	-2.479769761	3.03E-18
ENSG00000099904	29801	ZDHHC8	zinc finger DHHC-type palmitoyltransferase 8	197.2570024	1065.523312	-5.401700823	3.36E-18
ENSG00000157637	124565	SLC38A10	solute carrier family 38 member 10	640.0095436	1924.819649	-3.007485855	3.40E-18
ENSG00000197747	6281	S100A10	S100 calcium binding protein A10	1052.875993	20.26311624	51.96022076	3.48E-18
ENSG00000100439	63874	ABHD4	abhydrolase domain containing 4, N-acyl phospholipase B	1121.126695	287.5580159	3.89878436	3.55E-18
ENSG00000091483	2271	FH	fumarate hydratase	2787.711036	7045.263098	-2.527257311	3.61E-18
ENSG00000103326	6650	CAPN15	calpain 15	943.2816211	2881.390539	-3.054645055	3.66E-18
ENSG00000048544	55173	MRPS10	mitochondrial ribosomal protein S10	7668.433977	3209.17728	2.389532677	3.66E-18
ENSG00000188677	29780	PARVB	parvin beta	234.9568013	1089.576085	-4.637346434	3.70E-18
ENSG00000034053	321	APBA2	amyloid beta precursor protein binding family A member 2	357.7371114	1370.416195	-3.830791246	3.80E-18
ENSG00000099889	421	ARVCF	ARVCF delta catenin family member	329.9415811	1252.677561	-3.79666472	3.84E-18
ENSG00000110002	4013	VWA5A	von Willebrand factor A domain containing 5A	814.1965093	110.2678883	7.383804311	3.90E-18
ENSG00000165272	360	AQP3	aquaporin 3 (Gill blood group)	342.5474251	1264.233208	-3.690680808	3.90E-18
ENSG00000148334	80142	PTGES2	prostaglandin E synthase 2	576.9085969	1799.554904	-3.119306792	3.97E-18
ENSG00000068078	2261	FGFR3	fibroblast growth factor receptor 3	778.126794	2213.30182	-2.844397388	3.97E-18
ENSG00000139514	6541	SLC7A1	solute carrier family 7 member 1	1961.169174	4947.278596	-2.522616948	4.01E-18
ENSG00000132510	23135	KDM6B	lysine demethylase 6B	2421.022087	884.7217252	2.736478621	4.03E-18
ENSG00000109586	51809	GALNT7	polypeptide N-acetylgalactosaminyltransferase 7	898.1006602	2495.723217	-2.778890305	4.17E-18
ENSG00000140263	6652	SORD	sorbitol dehydrogenase	5851.250785	2447.798844	2.390413248	4.29E-18
ENSG00000173020	156	GRK2	G protein-coupled receptor kinase 2	1182.233169	3044.140531	-2.574907057	4.52E-18
ENSG00000160072	83858	ATAD3B	ATPase family AAA domain containing 3B	783.5566188	2388.403021	-3.048156271	4.99E-18
ENSG00000138293	---	---	---	24345.00901	11147.24551	2.183948402	5.01E-18
ENSG00000171161	79894	ZNF672	zinc finger protein 672	503.6847101	1551.907028	-3.081108076	5.94E-18
ENSG00000196365	9361	LONP1	lon peptidase 1, mitochondrial	3600.472729	8193.669115	-2.275720366	6.03E-18
ENSG00000117394	6513	SLC2A1	solute carrier family 2 member 1	18231.76255	8178.534657	2.229221164	6.07E-18
ENSG00000166900	6809	STX3	syntaxin 3	3976.669693	1634.920927	2.432331514	6.19E-18
ENSG00000159792	5681	PSKH1	protein serine kinase H1	236.7743038	1004.688397	-4.243232398	6.20E-18
ENSG00000138623	8482	SEMA7A	semaphorin 7A (John Milton Hagen blood group)	1401.449137	434.5738672	3.224881299	6.24E-18
ENSG00000103811	1512	CTSH	cathepsin H	877.7258253	2398.532028	-2.732666578	6.57E-18
ENSG00000111666	56994	CHPT1	choline phosphotransferase 1	1131.988998	2959.36237	-2.614303122	6.72E-18
ENSG00000197465	2996	GYPE	glycophorin E (MNS blood group)	4011.140945	1579.671997	2.539223935	6.77E-18
ENSG00000155980	3798	KIF5A	kinesin family member 5A	1658.136058	532.6852349	3.112787719	6.78E-18
ENSG00000167747	84798	C19orf48	multidrug resistance-related protein	1417.618874	3553.827348	-2.506899007	6.80E-18
ENSG00000131844	64087	MCCC2	methylcrotonyl-CoA carboxylase subunit 2	991.0963555	2668.129075	-2.692098564	7.09E-18
ENSG00000071655	53615	MBD3	methyl-CpG binding domain protein 3	1005.489513	2752.689485	-2.737661061	7.59E-18
ENSG00000030582	2896	GRN	granulin precursor	3568.690578	1475.11484	2.419262882	7.86E-18
ENSG00000196715	154807	VKORC1L1	vitamin K epoxide reductase complex subunit 1 like 1	1324.910576	3366.366099	-2.540825139	8.25E-18
ENSG00000133816	9645	MICAL2	microtubule associated monooxygenase, calponin and LIM domain containing 2	6902.688952	3050.925814	2.262489937	8.25E-18
ENSG00000104635	23516	SLC39A14	solute carrier family 39 member 14	1093.831017	2851.960677	-2.607313774	8.37E-18
ENSG00000126602	10131	TRAP1	TNF receptor associated protein 1	4289.465365	9546.277914	-2.225516959	8.61E-18
ENSG00000178585	56998	CTNNBIP1	catenin beta interacting protein 1	73.71650457	647.6896301	-8.786222758	8.80E-18
ENSG00000141002	22980	TCF25	transcription factor 25	494.4718188	1559.708203	-3.154291395	8.90E-18
ENSG00000072274	7037	TFRC	transferrin receptor	57047.94267	27390.50719	2.082763282	8.99E-18
ENSG00000084234	334	APLP2	amyloid beta precursor like protein 2	3279.703334	7339.321013	-2.237800272	9.00E-18
ENSG00000162073	124222	PAQR4	progestin and adipoQ receptor family member 4	176.3221603	842.6450591	-4.779008253	9.18E-18
ENSG00000166165	1152	CKB	creatine kinase B	3046.621182	7640.813452	-2.507963083	9.34E-18
ENSG00000140391	10099	TSPAN3	tetraspanin 3	576.3746492	1721.143357	-2.986153814	9.34E-18
ENSG00000150961	9871	SEC24D	SEC24 homolog D, COPII coat complex component	1786.532112	590.3056422	3.026452712	9.64E-18
ENSG00000131149	23199	GSE1	Gse1 coiled-coil protein	4251.153486	9437.9586	-2.220093589	1.02E-17
ENSG00000088305	1789	DNMT3B	DNA methyltransferase 3 beta	1321.147476	3288.691777	-2.489269242	1.03E-17
ENSG00000070190	27071	DAPP1	dual adaptor of phosphotyrosine and 3-phosphoinositides 1	796.5307096	143.0088205	5.569801265	1.09E-17
ENSG00000130600	283120	H19	H19 imprinted maternally expressed transcript	11.55019024	2431.556141	-210.5208737	1.11E-17
ENSG00000146729	2631	NIPSNAP2	nipsnap homolog 2	635.4345264	1846.539868	-2.905948278	1.12E-17
ENSG00000067955	865	CBFB	core-binding factor subunit beta	961.2241461	2643.089267	-2.749711686	1.21E-17
ENSG00000125912	56926	NCLN	nicalin	2043.73725	4761.180186	-2.329643983	1.25E-17
ENSG00000188242	25845	PP7080	uncharacterized LOC25845	274.2841037	1035.185797	-3.774137045	1.28E-17
ENSG00000131323	7187	TRAF3	TNF receptor associated factor 3	405.4672027	1407.633496	-3.471633431	1.35E-17
ENSG00000100726	9894	TELO2	telomere maintenance 2	772.6122809	2175.453091	-2.815711249	1.43E-17
ENSG00000182118	375061	FAM89A	family with sequence similarity 89 member A	104.449707	692.2442378	-6.627536428	1.45E-17
ENSG00000171222	51282	SCAND1	SCAN domain containing 1	216.8305473	967.3116269	-4.461140918	1.45E-17
ENSG00000185813	5833	PCYT2	phosphate cytidylyltransferase 2, ethanolamine	1173.237942	2922.753918	-2.491185984	1.50E-17
ENSG00000147251	139818	DOCK11	dedicator of cytokinesis 11	985.219482	2487.301126	-2.524616263	1.54E-17
ENSG00000002834	3927	LASP1	LIM and SH3 protein 1	16824.60341	7998.796361	2.103391892	1.61E-17
ENSG00000101246	10139	ARFRP1	ADP ribosylation factor related protein 1	434.5351496	1420.830208	-3.269770487	1.62E-17
ENSG00000110660	54733	SLC35F2	solute carrier family 35 member F2	1140.420993	2807.472113	-2.461785719	1.64E-17
ENSG00000006638	6915	TBXA2R	thromboxane A2 receptor	150.0547453	807.7077521	-5.382753811	1.71E-17
ENSG00000106070	2887	GRB10	growth factor receptor bound protein 10	1691.062632	3893.598267	-2.302456569	1.80E-17
ENSG00000128185	85359	DGCR6L	DiGeorge syndrome critical region gene 6 like	669.0316628	1915.894954	-2.863683531	1.85E-17
ENSG00000225778	219731	PROSER2-AS1	PROSER2 antisense RNA 1	1071.566973	2691.530776	-2.511770934	1.88E-17
ENSG00000075151	8672	EIF4G3	eukaryotic translation initiation factor 4 gamma 3	655.4471605	1823.951531	-2.782759071	1.90E-17
ENSG00000099194	6319	SCD	stearoyl-CoA desaturase	8008.667264	16621.5928	-2.07545054	1.96E-17
ENSG00000136732	2995	GYPC	glycophorin C (Gerbich blood group)	2690.926804	6134.728218	-2.279782642	1.97E-17
ENSG00000111252	10019	SH2B3	SH2B adaptor protein 3	1180.192913	2958.248677	-2.506580615	2.04E-17
ENSG00000075539	285527	FRYL	FRY like transcription coactivator	3914.009035	1684.601562	2.323403423	2.09E-17
ENSG00000169750	5881	RAC3	Rac family small GTPase 3	1291.288153	3144.750753	-2.435359409	2.10E-17
ENSG00000175567	7351	UCP2	uncoupling protein 2	6409.15427	2966.470139	2.160532205	2.10E-17
ENSG00000159399	3099	HK2	hexokinase 2	1873.273666	4313.232928	-2.302510843	2.11E-17
ENSG00000075340	119	ADD2	adducin 2	11104.19276	5190.117684	2.139487664	2.27E-17
ENSG00000140105	7453	WARS1	tryptophanyl-tRNA synthetase 1	4519.348185	10139.85329	-2.243653924	2.27E-17
ENSG00000162512	9672	SDC3	syndecan 3	519.3128365	1621.442795	-3.122285222	2.28E-17
ENSG00000161642	25946	ZNF385A	zinc finger protein 385A	1697.443597	3883.741412	-2.287994382	2.28E-17
ENSG00000118513	4602	MYB	MYB proto-oncogene, transcription factor	1651.225935	4020.22348	-2.434690126	2.28E-17
ENSG00000120129	1843	DUSP1	dual specificity phosphatase 1	1037.052246	301.1990899	3.443078949	2.29E-17
ENSG00000176022	126792	B3GALT6	beta-1,3-galactosyltransferase 6	32.05406616	615.3532488	-19.1973538	2.33E-17
ENSG00000116016	2034	EPAS1	endothelial PAS domain protein 1	1116.532096	284.8164811	3.920180782	2.38E-17
ENSG00000147065	4478	MSN	moesin	12034.93257	24750.55211	-2.056559267	2.63E-17
ENSG00000169410	5780	PTPN9	protein tyrosine phosphatase non-receptor type 9	195.4504795	828.7064632	-4.239981734	2.65E-17
ENSG00000185818	339983	NAT8L	N-acetyltransferase 8 like	51.27843834	629.1469377	-12.26922968	2.78E-17
ENSG00000107130	23413	NCS1	neuronal calcium sensor 1	201.3062355	852.2445446	-4.23357251	2.93E-17
ENSG00000131398	3748	KCNC3	potassium voltage-gated channel subfamily C member 3	241.8643694	942.9641767	-3.898731257	2.99E-17
ENSG00000107957	9644	SH3PXD2A	SH3 and PX domains 2A	135.7282355	789.8609208	-5.81942967	3.02E-17
ENSG00000143341	83872	HMCN1	hemicentin 1	716.5503668	22.9149617	31.26997881	3.08E-17
ENSG00000231419	154822	LINC00689	long intergenic non-protein coding RNA 689	190.1532326	814.5915002	-4.2838688	3.08E-17
ENSG00000182670	7267	TTC3	tetratricopeptide repeat domain 3	2225.760787	5085.37569	-2.28478088	3.19E-17
ENSG00000104884	2068	ERCC2	ERCC excision repair 2, TFIIH core complex helicase subunit	767.6651996	1977.379726	-2.575836089	3.20E-17
ENSG00000170542	5272	SERPINB9	serpin family B member 9	530.8929566	1502.553373	-2.830237911	3.27E-17
ENSG00000198055	2870	GRK6	G protein-coupled receptor kinase 6	1363.25348	3150.272527	-2.310848696	3.36E-17
ENSG00000255717	23642	SNHG1	small nucleolar RNA host gene 1	4233.229364	1875.903621	2.256634785	3.44E-17
ENSG00000106258	1577	CYP3A5	cytochrome P450 family 3 subfamily A member 5	588.3303599	24.67868541	23.83961504	3.44E-17
ENSG00000005810	23077	MYCBP2	MYC binding protein 2	819.9686978	2068.857386	-2.523093128	3.56E-17
ENSG00000119801	51646	YPEL5	yippee like 5	1099.026469	340.6223197	3.226525115	3.57E-17
ENSG00000166669	80063	ATF7IP2	activating transcription factor 7 interacting protein 2	2164.676527	880.1031921	2.459571271	3.63E-17
ENSG00000075240	23151	GRAMD4	GRAM domain containing 4	229.75083	882.5890685	-3.841505463	3.66E-17
ENSG00000065000	8943	AP3D1	adaptor related protein complex 3 subunit delta 1	2056.474838	4511.299908	-2.193705376	3.91E-17
ENSG00000228223	493812	HCG11	HLA complex group 11	398.4833164	1237.094374	-3.104507323	3.91E-17
ENSG00000130066	6303	SAT1	spermidine/spermine N1-acetyltransferase 1	969.4027532	264.1545888	3.669831207	3.91E-17
ENSG00000139116	55605	KIF21A	kinesin family member 21A	762.5836113	1975.977508	-2.59116178	3.93E-17
ENSG00000165025	6850	SYK	spleen associated tyrosine kinase	261.9212231	945.2061671	-3.608742186	4.03E-17
ENSG00000154310	23043	TNIK	TRAF2 and NCK interacting kinase	7095.189826	3336.721429	2.126395618	4.21E-17
ENSG00000091127	54517	PUS7	pseudouridine synthase 7	1195.00854	2822.747607	-2.362115008	4.41E-17
ENSG00000168785	10098	TSPAN5	tetraspanin 5	637.4113871	114.7983976	5.5524415	4.41E-17
ENSG00000204389	3303	HSPA1A	heat shock protein family A (Hsp70) member 1A	11726.38669	5519.748975	2.124442024	4.43E-17
ENSG00000127533	9002	F2RL3	F2R like thrombin or trypsin receptor 3	29.49947361	630.0454945	-21.3578555	4.55E-17
ENSG00000134352	3572	IL6ST	interleukin 6 cytokine family signal transducer	1798.92086	602.5898317	2.985315658	4.57E-17
ENSG00000105953	4967	OGDH	oxoglutarate dehydrogenase	1885.298516	4134.417422	-2.192977603	4.74E-17
ENSG00000155366	389	RHOC	ras homolog family member C	4216.875215	1908.800054	2.209175973	4.78E-17
ENSG00000163554	6708	SPTA1	spectrin alpha, erythrocytic 1	10026.25796	4791.489778	2.09251369	4.86E-17
ENSG00000188985	---	---	---	1001.34672	230.7875702	4.338824311	4.90E-17
ENSG00000130511	170463	SSBP4	single stranded DNA binding protein 4	1000.776043	2406.695309	-2.404829059	5.27E-17
ENSG00000099364	54620	FBXL19	F-box and leucine rich repeat protein 19	1148.704081	2840.41278	-2.472710619	5.31E-17
ENSG00000109790	51088	KLHL5	kelch like family member 5	304.3571084	1007.734268	-3.311025897	5.39E-17
ENSG00000237643	---	---	---	1015.562604	312.0574481	3.254409117	5.56E-17
ENSG00000012660	60481	ELOVL5	ELOVL fatty acid elongase 5	3755.684401	7742.324546	-2.061494982	6.00E-17
ENSG00000175061	125144	SNHG29	small nucleolar RNA host gene 29	28605.62004	13974.51807	2.046984368	6.07E-17
ENSG00000236320	342618	SLFN14	schlafen family member 14	1003.526783	307.9300385	3.258944102	6.41E-17
ENSG00000049618	57492	ARID1B	AT-rich interaction domain 1B	1253.330682	2921.983865	-2.331375037	6.53E-17
ENSG00000159363	23400	ATP13A2	ATPase cation transporting 13A2	681.3729866	1771.575199	-2.600007976	6.53E-17
ENSG00000169783	84894	LINGO1	leucine rich repeat and Ig domain containing 1	216.8860343	869.0833819	-4.007097021	6.58E-17
ENSG00000128039	79644	SRD5A3	steroid 5 alpha-reductase 3	104.7229597	600.7248107	-5.736323845	6.58E-17
ENSG00000103254	65990	ANTKMT	adenine nucleotide translocase lysine methyltransferase	143.6135204	711.6103502	-4.955037299	6.80E-17
ENSG00000177733	10949	HNRNPA0	heterogeneous nuclear ribonucleoprotein A0	4395.088476	9277.191429	-2.1108088	7.14E-17
ENSG00000112294	7915	ALDH5A1	aldehyde dehydrogenase 5 family member A1	303.4882342	1025.109993	-3.377758599	7.16E-17
ENSG00000242125	8420	SNHG3	small nucleolar RNA host gene 3	4320.904467	1888.301202	2.288249598	7.37E-17
ENSG00000160285	4047	LSS	lanosterol synthase	1405.453998	3157.96372	-2.246934958	7.39E-17
ENSG00000134333	3939	LDHA	lactate dehydrogenase A	17970.89272	37415.79259	-2.082021922	8.01E-17
ENSG00000108828	10493	VAT1	vesicle amine transport 1	8668.750899	4224.101422	2.052211827	8.24E-17
ENSG00000213563	414919	C8orf82	chromosome 8 open reading frame 82	64.11106121	547.2290474	-8.535641698	8.27E-17
ENSG00000157193	7804	LRP8	LDL receptor related protein 8	97.20606317	618.2906676	-6.360618335	8.73E-17
ENSG00000106244	11333	PDAP1	PDGFA associated protein 1	3644.057592	8110.866635	-2.225778937	8.73E-17
ENSG00000134278	56907	SPIRE1	spire type actin nucleation factor 1	154.5105715	701.5846308	-4.540690154	8.77E-17
ENSG00000124762	1026	CDKN1A	cyclin dependent kinase inhibitor 1A	706.9623366	166.1505902	4.254949295	8.77E-17
ENSG00000179295	5781	PTPN11	protein tyrosine phosphatase non-receptor type 11	4729.805451	9556.73356	-2.020534176	8.88E-17
ENSG00000175224	9776	ATG13	autophagy related 13	3776.309644	1726.108957	2.187758558	9.04E-17
ENSG00000015475	637	BID	BH3 interacting domain death agonist	620.052637	1780.177743	-2.87101068	9.04E-17
ENSG00000100354	23112	TNRC6B	trinucleotide repeat containing adaptor 6B	2793.400628	1155.370498	2.417753122	9.10E-17
ENSG00000127328	117177	RAB3IP	RAB3A interacting protein	1557.863817	543.0817717	2.868562155	9.19E-17
ENSG00000101187	28231	SLCO4A1	solute carrier organic anion transporter family member 4A1	163.8946409	700.1474241	-4.271936046	9.20E-17
ENSG00000140406	59274	TLNRD1	talin rod domain containing 1	17.50169097	908.473273	-51.90774277	9.50E-17
ENSG00000102921	9683	N4BP1	NEDD4 binding protein 1	244.991272	960.2789161	-3.919645416	9.54E-17
ENSG00000134686	1912	PHC2	polyhomeotic homolog 2	664.0844416	1706.387128	-2.569533362	9.56E-17
ENSG00000072135	26469	PTPN18	protein tyrosine phosphatase non-receptor type 18	590.6855691	1568.049833	-2.654626954	1.00E-16
ENSG00000186193	89958	SAPCD2	suppressor APC domain containing 2	1378.433133	3127.97479	-2.2692249	1.08E-16
ENSG00000019485	56981	PRDM11	PR/SET domain 11	495.4812438	25.38585514	19.51800485	1.10E-16
ENSG00000196405	51466	EVL	Enah/Vasp-like	169.5568056	709.0542001	-4.181809144	1.11E-16
ENSG00000101236	11237	RNF24	ring finger protein 24	876.1557475	2090.173655	-2.385618837	1.11E-16
ENSG00000105404	10567	RABAC1	Rab acceptor 1	727.6156519	190.3645067	3.822223295	1.19E-16
ENSG00000184584	340061	STING1	stimulator of interferon response cGAMP interactor 1	226.1359049	826.4393425	-3.654613551	1.20E-16
ENSG00000115170	90	ACVR1	activin A receptor type 1	1130.199496	392.5622958	2.879032215	1.21E-16
ENSG00000108219	81619	TSPAN14	tetraspanin 14	1580.778317	3461.502751	-2.189745845	1.23E-16
ENSG00000128654	10651	MTX2	metaxin 2	1077.882364	2465.3107	-2.287179735	1.27E-16
ENSG00000254726	92312	MEX3A	mex-3 RNA binding family member A	224.3993937	807.4907495	-3.598453348	1.27E-16
ENSG00000269600	---	---	---	456.3218771	30.35943814	15.03064303	1.27E-16
ENSG00000196372	79754	ASB13	ankyrin repeat and SOCS box containing 13	217.684453	847.947922	-3.895307681	1.31E-16
ENSG00000198286	84433	CARD11	caspase recruitment domain family member 11	413.474515	1215.425863	-2.939542387	1.31E-16
ENSG00000162734	8682	PEA15	proliferation and apoptosis adaptor protein 15	771.4759039	1863.671102	-2.415721726	1.34E-16
ENSG00000163072	115677	NOSTRIN	nitric oxide synthase trafficking	1489.090995	577.3243123	2.579297221	1.36E-16
ENSG00000003147	3382	ICA1	islet cell autoantigen 1	192.9473044	768.6636258	-3.983800802	1.37E-16
ENSG00000270170	152217	NCBP2AS2	NCBP2 antisense 2 (head to head)	88.46118521	537.7131737	-6.078521019	1.39E-16
ENSG00000008853	23221	RHOBTB2	Rho related BTB domain containing 2	627.0003737	128.7810421	4.868731944	1.42E-16
ENSG00000175197	1649	DDIT3	DNA damage inducible transcript 3	1456.294683	509.5296091	2.858115911	1.43E-16
ENSG00000075426	2355	FOSL2	FOS like 2, AP-1 transcription factor subunit	478.9814006	42.47376311	11.2771124	1.44E-16
ENSG00000125637	23550	PSD4	pleckstrin and Sec7 domain containing 4	689.3598944	1801.623104	-2.613472468	1.44E-16
ENSG00000189339	728661	SLC35E2B	solute carrier family 35 member E2B	568.124515	1495.180023	-2.631782265	1.45E-16
ENSG00000157978	26119	LDLRAP1	low density lipoprotein receptor adaptor protein 1	233.1319643	974.7035406	-4.180909055	1.57E-16
ENSG00000185504	80233	FAAP100	FA core complex associated protein 100	656.3071359	1705.96166	-2.599334316	1.57E-16
ENSG00000114554	5361	PLXNA1	plexin A1	1308.218818	2898.732441	-2.215785618	1.57E-16
ENSG00000235750	9674	KIAA0040	KIAA0040	1112.79613	380.1608024	2.927172194	1.58E-16
ENSG00000175832	2118	ETV4	ETS variant transcription factor 4	616.8476983	1567.166251	-2.540604845	1.58E-16
ENSG00000124588	4835	NQO2	N-ribosyldihydronicotinamide:quinone reductase 2	1062.224442	2530.887637	-2.382629825	1.59E-16
ENSG00000078304	5527	PPP2R5C	protein phosphatase 2 regulatory subunit B'gamma	4110.350442	8179.654023	-1.990013781	1.60E-16
ENSG00000138071	10097	ACTR2	actin related protein 2	8658.172665	16848.98052	-1.946020386	1.61E-16
ENSG00000100075	6576	SLC25A1	solute carrier family 25 member 1	3656.787322	7312.2934	-1.999649626	1.61E-16
ENSG00000135842	116496	NIBAN1	niban apoptosis regulator 1	516.1008322	1485.764606	-2.878826217	1.64E-16
ENSG00000143545	5872	RAB13	RAB13, member RAS oncogene family	3174.744515	1415.264397	2.243216548	1.69E-16
ENSG00000234741	60674	GAS5	growth arrest specific 5	6132.430967	2756.538603	2.224685321	1.70E-16
ENSG00000164111	308	ANXA5	annexin A5	4444.962744	2141.476265	2.075653519	1.76E-16
ENSG00000048740	10659	CELF2	CUGBP Elav-like family member 2	365.1929692	1089.778142	-2.98411589	1.78E-16
ENSG00000180902	728294	D2HGDH	D-2-hydroxyglutarate dehydrogenase	94.27063942	569.5301358	-6.041437072	1.83E-16
ENSG00000269893	100093630	SNHG8	small nucleolar RNA host gene 8	2703.30248	1178.689669	2.293481101	1.86E-16
ENSG00000089876	55760	DHX32	DEAH-box helicase 32 (putative)	34.17192453	528.7468794	-15.47313728	2.04E-16
ENSG00000119912	3416	IDE	insulin degrading enzyme	1169.490298	2674.507657	-2.286900252	2.04E-16
ENSG00000119559	148223	C19orf25	chromosome 19 open reading frame 25	657.2773171	1625.178876	-2.472592366	2.04E-16
ENSG00000069998	27440	HDHD5	haloacid dehalogenase like hydrolase domain containing 5	193.1127533	842.77308	-4.364150299	2.06E-16
ENSG00000232884	---	---	---	929.9211412	196.0420079	4.743478967	2.10E-16
ENSG00000060749	79832	QSER1	glutamine and serine rich 1	1696.720148	3655.43584	-2.154412939	2.11E-16
ENSG00000162236	6811	STX5	syntaxin 5	1729.131204	700.2663214	2.469247986	2.19E-16
ENSG00000261609	8139	GAN	gigaxonin	244.9288008	867.4786728	-3.541758544	2.22E-16
ENSG00000173559	64859	NABP1	nucleic acid binding protein 1	1105.338442	383.2772272	2.883913688	2.22E-16
ENSG00000137491	11309	SLCO2B1	solute carrier organic anion transporter family member 2B1	496.3298492	63.87084171	7.770836204	2.23E-16
ENSG00000127663	23030	KDM4B	lysine demethylase 4B	750.5212887	1882.937104	-2.508839033	2.23E-16
ENSG00000155090	7071	KLF10	KLF transcription factor 10	1847.963047	793.3153802	2.3294179	2.26E-16
ENSG00000142327	57140	RNPEPL1	arginyl aminopeptidase like 1	424.2579731	1180.220946	-2.781847416	2.33E-16
ENSG00000166340	1200	TPP1	tripeptidyl peptidase 1	4184.68757	1982.419436	2.110899184	2.46E-16
ENSG00000155660	9601	PDIA4	protein disulfide isomerase family A member 4	3344.322355	6672.372013	-1.995134232	2.47E-16
ENSG00000114166	8850	KAT2B	lysine acetyltransferase 2B	1717.144119	721.5874434	2.37967572	2.49E-16
ENSG00000067704	55699	IARS2	isoleucyl-tRNA synthetase 2, mitochondrial	3363.921035	6761.743256	-2.010077878	2.53E-16
ENSG00000188157	375790	AGRN	agrin	1829.243093	3834.448051	-2.096193811	2.56E-16
ENSG00000101040	23613	ZMYND8	zinc finger MYND-type containing 8	2882.871307	5765.148677	-1.999793977	2.66E-16
ENSG00000174718	55196	RESF1	retroelement silencing factor 1	4788.125929	2302.93637	2.079139481	2.71E-16
ENSG00000204237	339229	OXLD1	oxidoreductase like domain containing 1	91.26953081	613.0839412	-6.71729038	2.84E-16
ENSG00000182095	84629	TNRC18	trinucleotide repeat containing 18	629.1399354	1581.501667	-2.513751834	2.86E-16
ENSG00000185838	54584	GNB1L	G protein subunit beta 1 like	2705.181357	1237.475526	2.18604837	3.01E-16
ENSG00000164733	1508	CTSB	cathepsin B	6405.691971	3204.002212	1.999278261	3.02E-16
ENSG00000152256	5163	PDK1	pyruvate dehydrogenase kinase 1	1667.451643	694.0884544	2.402361878	3.04E-16
ENSG00000149823	738	VPS51	VPS51 subunit of GARP complex	1042.127872	2497.141566	-2.396194971	3.10E-16
ENSG00000181019	1728	NQO1	NAD(P)H quinone dehydrogenase 1	1010.351339	2338.669952	-2.314709608	3.10E-16
ENSG00000011243	26993	AKAP8L	A-kinase anchoring protein 8 like	4661.107596	2252.699445	2.069120941	3.23E-16
ENSG00000105373	29997	NOP53	NOP53 ribosome biogenesis factor	12839.07689	6236.872529	2.058576126	3.23E-16
ENSG00000143224	5498	PPOX	protoporphyrinogen oxidase	2032.574126	831.8480603	2.443443969	3.32E-16
ENSG00000162772	467	ATF3	activating transcription factor 3	894.8883282	294.6161195	3.037472389	3.35E-16
ENSG00000139112	23710	GABARAPL1	GABA type A receptor associated protein like 1	1075.834571	343.3719022	3.133146783	3.38E-16
ENSG00000162367	6886	TAL1	TAL bHLH transcription factor 1, erythroid differentiation factor	8936.341596	4533.428253	1.971210549	3.39E-16
ENSG00000172893	1717	DHCR7	7-dehydrocholesterol reductase	3239.874016	6406.292884	-1.977327776	3.39E-16
ENSG00000130313	25796	PGLS	6-phosphogluconolactonase	155.2484287	650.4185328	-4.189533758	3.41E-16
ENSG00000166938	115752	DIS3L	DIS3 like exosome 3'-5' exoribonuclease	215.1578703	825.6267574	-3.837306794	3.52E-16
ENSG00000065154	4942	OAT	ornithine aminotransferase	12185.31514	6427.273835	1.895876145	3.60E-16
ENSG00000175130	65108	MARCKSL1	MARCKS like 1	3531.970641	7148.302323	-2.023884978	3.66E-16
ENSG00000179886	84948	TIGD5	tigger transposable element derived 5	26.20495429	470.9166045	-17.97051807	3.68E-16
ENSG00000104687	2936	GSR	glutathione-disulfide reductase	1857.389475	3783.779656	-2.037149293	3.95E-16
ENSG00000101335	10398	MYL9	myosin light chain 9	426.3907789	47.90460016	8.9008316	4.22E-16
ENSG00000000971	3075	CFH	complement factor H	803.1183899	1943.032613	-2.419360131	4.26E-16
ENSG00000114779	84836	ABHD14B	abhydrolase domain containing 14B	512.1482187	1357.992408	-2.651561321	4.26E-16
ENSG00000172340	8801	SUCLG2	succinate-CoA ligase GDP-forming subunit beta	686.3556111	1664.975418	-2.425820364	4.26E-16
ENSG00000197265	2961	GTF2E2	general transcription factor IIE subunit 2	480.7969923	1304.103154	-2.712377938	4.27E-16
ENSG00000185630	5087	PBX1	PBX homeobox 1	404.3334974	22.56097209	17.92181187	4.35E-16
ENSG00000140479	5046	PCSK6	proprotein convertase subtilisin/kexin type 6	122.7445221	576.2497136	-4.694708195	4.45E-16
ENSG00000196660	55532	SLC30A10	solute carrier family 30 member 10	1447.758062	586.9487092	2.466583603	4.55E-16
ENSG00000177030	10522	DEAF1	DEAF1 transcription factor	281.6616139	864.0893185	-3.067827762	5.03E-16
ENSG00000196810	---	---	---	77.7457658	526.5307085	-6.772467968	5.38E-16
ENSG00000136813	23392	ECPAS	Ecm29 proteasome adaptor and scaffold	3623.765833	7065.101872	-1.9496574	5.57E-16
ENSG00000153815	80790	CMIP	c-Maf inducing protein	1481.642982	3151.639711	-2.127124921	5.89E-16
ENSG00000115758	4953	ODC1	ornithine decarboxylase 1	12757.21636	23567.01999	-1.847348147	5.89E-16
ENSG00000134107	8553	BHLHE40	basic helix-loop-helix family member e40	3825.62442	1811.82894	2.111471087	5.89E-16
ENSG00000124614	6204	RPS10	ribosomal protein S10	459.6582063	1219.538204	-2.653141373	5.92E-16
ENSG00000163754	2992	GYG1	glycogenin 1	456.6359031	1197.047483	-2.621448455	5.96E-16
ENSG00000132463	2926	GRSF1	G-rich RNA sequence binding factor 1	1693.908739	3486.219201	-2.058091514	6.06E-16
ENSG00000101745	23253	ANKRD12	ankyrin repeat domain 12	2562.344863	1215.147933	2.108669071	6.10E-16
ENSG00000126882	286336	FAM78A	family with sequence similarity 78 member A	3025.331602	6042.236777	-1.997214709	6.52E-16
ENSG00000139289	22822	PHLDA1	pleckstrin homology like domain family A member 1	422.6385047	54.68260215	7.728939152	6.56E-16
ENSG00000183770	668	FOXL2	forkhead box L2	34.74721282	460.1716692	-13.2434124	6.71E-16
ENSG00000034063	---	---	---	1006.52342	2279.952601	-2.265175907	6.73E-16
ENSG00000112972	3157	HMGCS1	3-hydroxy-3-methylglutaryl-CoA synthase 1	4571.018141	8644.623256	-1.891181131	6.73E-16
ENSG00000177239	11253	MAN1B1	mannosidase alpha class 1B member 1	408.9314336	1118.023331	-2.734011718	7.10E-16
ENSG00000134222	84722	PSRC1	proline and serine rich coiled-coil 1	2144.061584	991.4390176	2.162575353	7.17E-16
ENSG00000166333	3611	ILK	integrin linked kinase	3201.93103	1570.497712	2.038800188	7.34E-16
ENSG00000104081	90427	BMF	Bcl2 modifying factor	383.8844329	31.90405377	12.03246571	7.40E-16
ENSG00000165724	116225	ZMYND19	zinc finger MYND-type containing 19	397.1296719	1068.671307	-2.690988316	7.63E-16
ENSG00000117143	6675	UAP1	UDP-N-acetylglucosamine pyrophosphorylase 1	3256.243538	6248.13534	-1.918816964	7.72E-16
ENSG00000196323	29068	ZBTB44	zinc finger and BTB domain containing 44	564.4029192	1467.111348	-2.599404252	7.79E-16
ENSG00000164880	26173	INTS1	integrator complex subunit 1	2921.09954	5609.694304	-1.920405048	8.42E-16
ENSG00000107672	54780	NSMCE4A	NSE4 homolog A, SMC5-SMC6 complex component	53.79355591	435.4066038	-8.094029041	8.57E-16
ENSG00000188130	6300	MAPK12	mitogen-activated protein kinase 12	175.102063	643.822653	-3.67684219	8.57E-16
ENSG00000198860	116461	TSEN15	tRNA splicing endonuclease subunit 15	1428.422084	2956.544639	-2.069797627	8.68E-16
ENSG00000155962	1193	CLIC2	chloride intracellular channel 2	5055.371765	2515.122012	2.009990665	8.89E-16
ENSG00000134490	85019	TMEM241	transmembrane protein 241	214.9971203	724.7914265	-3.371168068	9.03E-16
ENSG00000095906	10101	NUBP2	NUBP iron-sulfur cluster assembly factor 2, cytosolic	832.2515151	1865.469834	-2.241473642	9.12E-16
ENSG00000184363	11187	PKP3	plakophilin 3	1412.478113	3184.3162	-2.254418083	9.14E-16
ENSG00000073849	6480	ST6GAL1	ST6 beta-galactoside alpha-2,6-sialyltransferase 1	1257.123642	2671.181711	-2.124836112	9.14E-16
ENSG00000165424	219654	ZCCHC24	zinc finger CCHC-type containing 24	156.4226898	616.2787337	-3.939829538	9.17E-16
ENSG00000069974	5873	RAB27A	RAB27A, member RAS oncogene family	2305.055221	4476.657108	-1.942104062	9.41E-16
ENSG00000196535	399687	MYO18A	myosin XVIIIA	1696.2975	3446.13263	-2.031561463	9.67E-16
ENSG00000108821	1277	COL1A1	collagen type I alpha 1 chain	382.8259223	22.382718	17.10363872	1.03E-15
ENSG00000168061	29901	SAC3D1	SAC3 domain containing 1	116.1497199	533.9068527	-4.596712359	1.03E-15
ENSG00000100422	64781	CERK	ceramide kinase	103.0193984	483.8708477	-4.696890636	1.04E-15
ENSG00000126934	5605	MAP2K2	mitogen-activated protein kinase kinase 2	1565.418578	3181.323284	-2.032250881	1.04E-15
ENSG00000182551	55256	ADI1	acireductone dioxygenase 1	1091.246688	2390.197229	-2.190336296	1.04E-15
ENSG00000172175	10892	MALT1	MALT1 paracaspase	394.3342569	48.19576913	8.181926838	1.05E-15
ENSG00000129968	81926	ABHD17A	abhydrolase domain containing 17A, depalmitoylase	701.4589955	1733.198897	-2.470848487	1.05E-15
ENSG00000134463	79746	ECHDC3	enoyl-CoA hydratase domain containing 3	46.48417643	425.895099	-9.162152192	1.06E-15
ENSG00000213585	7416	VDAC1	voltage dependent anion channel 1	4897.661352	9135.68525	-1.86531583	1.09E-15
ENSG00000088367	2036	EPB41L1	erythrocyte membrane protein band 4.1 like 1	487.995838	87.86492577	5.553932172	1.12E-15
ENSG00000128245	7533	YWHAH	tyrosine 3-monooxygenase/tryptophan 5-monooxygenase activation protein eta	2248.655495	4373.842088	-1.945092122	1.12E-15
ENSG00000182158	64764	CREB3L2	cAMP responsive element binding protein 3 like 2	4825.05033	2420.310364	1.993566776	1.13E-15
ENSG00000158856	2039	DMTN	dematin actin binding protein	2403.351541	1157.034573	2.077164847	1.13E-15
ENSG00000148180	2934	GSN	gelsolin	793.8919332	254.5304505	3.119045017	1.13E-15
ENSG00000167460	7171	TPM4	tropomyosin 4	2643.081895	1280.683261	2.063806075	1.14E-15
ENSG00000188971	---	---	---	1058.307633	349.6688746	3.026599478	1.15E-15
ENSG00000042493	822	CAPG	capping actin protein, gelsolin like	1160.145377	404.2351488	2.8699765	1.16E-15
ENSG00000105329	7040	TGFB1	transforming growth factor beta 1	2786.722102	5663.421577	-2.032287889	1.24E-15
ENSG00000129538	6035	RNASE1	ribonuclease A family member 1, pancreatic	576.4431322	124.0893581	4.645387332	1.24E-15
ENSG00000135409	269	AMHR2	anti-Mullerian hormone receptor type 2	665.2462691	202.2338306	3.289490522	1.31E-15
ENSG00000129951	79948	PLPPR3	phospholipid phosphatase related 3	216.0504078	705.6049767	-3.265927539	1.31E-15
ENSG00000102096	11040	PIM2	Pim-2 proto-oncogene, serine/threonine kinase	3355.767499	6359.631926	-1.895134847	1.34E-15
ENSG00000105426	5802	PTPRS	protein tyrosine phosphatase receptor type S	304.1948031	901.3542506	-2.963082345	1.35E-15
ENSG00000148200	2649	NR6A1	nuclear receptor subfamily 6 group A member 1	1420.513855	3086.264116	-2.172639221	1.37E-15
ENSG00000131473	47	ACLY	ATP citrate lyase	8056.472009	14589.74987	-1.810935339	1.37E-15
ENSG00000120885	1191	CLU	clusterin	429.9439261	14.85911338	28.93469585	1.41E-15
ENSG00000197956	6277	S100A6	S100 calcium binding protein A6	446.1466585	68.69694169	6.494418056	1.45E-15
ENSG00000169105	113189	CHST14	carbohydrate sulfotransferase 14	61.81666503	433.4459146	-7.011797132	1.48E-15
ENSG00000206172	3039	HBA1	hemoglobin subunit alpha 1	11995.32513	3685.76646	3.254499507	1.48E-15
ENSG00000011638	57146	LDAF1	lipid droplet assembly factor 1	808.3984852	262.777642	3.076359461	1.48E-15
ENSG00000187796	64170	CARD9	caspase recruitment domain family member 9	89.28417759	490.4673241	-5.493328576	1.49E-15
ENSG00000198947	1756	DMD	dystrophin	1520.689334	659.6500881	2.305296947	1.50E-15
ENSG00000136878	10868	USP20	ubiquitin specific peptidase 20	2935.764251	5532.2572	-1.8844351	1.51E-15
ENSG00000106366	5054	SERPINE1	serpin family E member 1	415.5714413	22.18690076	18.73048632	1.52E-15
ENSG00000102743	10166	SLC25A15	solute carrier family 25 member 15	265.2950475	799.1399598	-3.01226867	1.55E-15
ENSG00000187091	5333	PLCD1	phospholipase C delta 1	1798.360279	3513.743312	-1.953859497	1.56E-15
ENSG00000175970	84747	UNC119B	unc-119 lipid binding chaperone B	581.7290113	1376.37178	-2.366001614	1.59E-15
ENSG00000148908	6001	RGS10	regulator of G protein signaling 10	388.028943	1020.944675	-2.631104442	1.70E-15
ENSG00000161847	125950	RAVER1	ribonucleoprotein, PTB binding 1	1983.374825	3870.583089	-1.951513673	1.72E-15
ENSG00000146540	84310	C7orf50	chromosome 7 open reading frame 50	812.1213722	1769.727893	-2.179142125	1.74E-15
ENSG00000107890	22852	ANKRD26	ankyrin repeat domain containing 26	200.0640223	663.4508022	-3.31619246	1.78E-15
ENSG00000178202	143888	POGLUT3	protein O-glucosyltransferase 3	760.4884793	1740.988366	-2.289302749	1.78E-15
ENSG00000177189	6197	RPS6KA3	ribosomal protein S6 kinase A3	1711.395663	3566.875681	-2.084191142	1.80E-15
ENSG00000121281	113	ADCY7	adenylate cyclase 7	867.3600723	1877.165451	-2.164228573	1.82E-15
ENSG00000134851	55858	TMEM165	transmembrane protein 165	834.605031	1835.985485	-2.199825566	1.84E-15
ENSG00000182795	79098	C1orf116	chromosome 1 open reading frame 116	711.7395802	154.534152	4.60571059	1.88E-15
ENSG00000221968	3995	FADS3	fatty acid desaturase 3	286.0152225	827.1164166	-2.891861522	1.91E-15
ENSG00000179361	10620	ARID3B	AT-rich interaction domain 3B	2397.310814	1035.302481	2.315565603	1.92E-15
ENSG00000169925	8019	BRD3	bromodomain containing 3	531.4916566	1305.959733	-2.457159425	1.93E-15
ENSG00000100336	80832	APOL4	apolipoprotein L4	1239.626885	513.4336288	2.414385843	1.93E-15
ENSG00000136854	6812	STXBP1	syntaxin binding protein 1	594.6077997	1402.786016	-2.359178632	1.94E-15
ENSG00000166783	9665	MARF1	meiosis regulator and mRNA stability factor 1	2345.667253	1141.313928	2.055234057	1.95E-15
ENSG00000048707	55187	VPS13D	vacuolar protein sorting 13 homolog D	8948.274874	4770.804701	1.875632191	1.99E-15
ENSG00000071626	26528	DAZAP1	DAZ associated protein 1	3673.96755	6858.933503	-1.866900948	2.03E-15
ENSG00000103152	4350	MPG	N-methylpurine DNA glycosylase	447.1692455	1166.023342	-2.607566047	2.04E-15
ENSG00000111897	57515	SERINC1	serine incorporator 1	3993.153348	2091.289916	1.909421223	2.04E-15
ENSG00000127561	9143	SYNGR3	synaptogyrin 3	331.1425526	1057.237677	-3.192696524	2.12E-15
ENSG00000106789	7464	CORO2A	coronin 2A	473.5418446	1159.558421	-2.448692623	2.15E-15
ENSG00000076003	4175	MCM6	minichromosome maintenance complex component 6	4443.121152	8180.225092	-1.841098816	2.15E-15
ENSG00000167363	64122	FN3K	fructosamine 3 kinase	1405.541828	579.2331595	2.426556223	2.27E-15
ENSG00000116852	23046	KIF21B	kinesin family member 21B	126.2381347	536.5459384	-4.250268271	2.28E-15
ENSG00000013306	51629	SLC25A39	solute carrier family 25 member 39	10706.24668	5914.343728	1.810217189	2.29E-15
ENSG00000205138	644096	SDHAF1	succinate dehydrogenase complex assembly factor 1	43.96117344	382.6637362	-8.704584211	2.29E-15
ENSG00000185803	79581	SLC52A2	solute carrier family 52 member 2	1257.15267	2515.113218	-2.000642626	2.33E-15
ENSG00000130829	1852	DUSP9	dual specificity phosphatase 9	34.07716753	370.169771	-10.86269188	2.37E-15
ENSG00000122218	1314	COPA	COPI coat complex subunit alpha	12289.00709	6758.762046	1.818233429	2.39E-15
ENSG00000165406	220972	MARCHF8	membrane associated ring-CH-type finger 8	2965.731511	1497.707691	1.980180464	2.42E-15
ENSG00000160194	4731	NDUFV3	NADH:ubiquinone oxidoreductase subunit V3	1174.716541	2386.466648	-2.031525533	2.48E-15
ENSG00000137124	219	ALDH1B1	aldehyde dehydrogenase 1 family member B1	1400.724451	2789.246469	-1.991288485	2.57E-15
ENSG00000160959	9684	LRRC14	leucine rich repeat containing 14	420.7090938	1116.994008	-2.655027012	2.59E-15
ENSG00000177954	6232	RPS27	ribosomal protein S27	32616.39155	18422.46008	1.770468841	2.73E-15
ENSG00000135317	57231	SNX14	sorting nexin 14	726.2664595	1626.709471	-2.239824584	2.76E-15
ENSG00000155393	55027	HEATR3	HEAT repeat containing 3	273.9050662	791.2422112	-2.888746171	2.77E-15
ENSG00000196154	6275	S100A4	S100 calcium binding protein A4	322.7190008	22.46215556	14.36723203	2.85E-15
ENSG00000143367	7286	TUFT1	tuftelin 1	383.8047794	56.17581018	6.832207283	2.91E-15
ENSG00000113552	10007	GNPDA1	glucosamine-6-phosphate deaminase 1	889.6900596	1889.472318	-2.123742193	2.93E-15
ENSG00000161547	6427	SRSF2	serine and arginine rich splicing factor 2	4507.879993	8341.791829	-1.850491105	2.98E-15
ENSG00000106211	3315	HSPB1	heat shock protein family B (small) member 1	14150.51573	7137.349875	1.982600822	3.08E-15
ENSG00000005238	80256	ATOSB	atos homolog B	505.9510317	122.939752	4.11543885	3.13E-15
ENSG00000133454	84700	MYO18B	myosin XVIIIB	1348.114257	560.0224306	2.407250466	3.18E-15
ENSG00000182979	9112	MTA1	metastasis associated 1	908.4360582	1900.627879	-2.092197752	3.19E-15
ENSG00000007944	29116	MYLIP	myosin regulatory light chain interacting protein	1507.917218	659.8372575	2.285286563	3.27E-15
ENSG00000164692	1278	COL1A2	collagen type I alpha 2 chain	41.71980193	361.2349155	-8.65859613	3.28E-15
ENSG00000139641	23344	ESYT1	extended synaptotagmin 1	6368.930051	11729.66239	-1.841700615	3.29E-15
ENSG00000130193	51337	THEM6	thioesterase superfamily member 6	57.08851852	395.5275201	-6.928319922	3.33E-15
ENSG00000179091	1537	CYC1	cytochrome c1	2425.571788	4512.089522	-1.860216855	3.33E-15
ENSG00000163931	7086	TKT	transketolase	6589.832952	11989.74415	-1.819430666	3.42E-15
ENSG00000125247	84899	TMTC4	transmembrane O-mannosyltransferase targeting cadherins 4	59.94193806	416.7161171	-6.951996059	3.44E-15
ENSG00000179051	55920	RCC2	regulator of chromosome condensation 2	7050.283383	12998.33246	-1.843660992	3.46E-15
ENSG00000189337	23254	KAZN	kazrin, periplakin interacting protein	79.88812359	489.5380003	-6.127794449	3.59E-15
ENSG00000196975	307	ANXA4	annexin A4	621.2294674	187.8753388	3.306604643	3.59E-15
ENSG00000127948	5447	POR	cytochrome p450 oxidoreductase	1568.082674	3117.073108	-1.987824469	3.59E-15
ENSG00000162039	254528	MEIOB	meiosis specific with OB-fold	858.469611	1799.118981	-2.09572821	3.63E-15
ENSG00000176658	4642	MYO1D	myosin ID	1758.859726	3341.84868	-1.900008642	3.78E-15
ENSG00000140859	3801	KIFC3	kinesin family member C3	656.7827417	1537.663875	-2.341206274	3.79E-15
ENSG00000197712	92689	FAM114A1	family with sequence similarity 114 member A1	394.4627756	78.34502689	5.034943394	3.95E-15
ENSG00000142453	10498	CARM1	coactivator associated arginine methyltransferase 1	2048.709873	3853.452536	-1.880916662	4.14E-15
ENSG00000174004	375387	NRROS	negative regulator of reactive oxygen species	82.09739939	444.3391865	-5.412341801	4.24E-15
ENSG00000047648	395	ARHGAP6	Rho GTPase activating protein 6	994.2177856	2061.117438	-2.073104573	4.26E-15
ENSG00000214022	29803	REPIN1	replication initiator 1	3627.861264	6971.587957	-1.921679869	4.31E-15
ENSG00000173638	6573	SLC19A1	solute carrier family 19 member 1	1602.378898	3166.240905	-1.975962682	4.49E-15
ENSG00000165802	26012	NSMF	NMDA receptor synaptonuclear signaling and neuronal migration factor	1045.826173	2166.505388	-2.071573119	4.50E-15
ENSG00000156500	159091	PABIR3	PABIR family member 3	682.2694589	228.6311217	2.98414955	4.50E-15
ENSG00000168522	2339	FNTA	farnesyltransferase, CAAX box, alpha	429.8237372	1067.168163	-2.482804161	4.58E-15
ENSG00000118503	7128	TNFAIP3	TNF alpha induced protein 3	632.4476771	193.0842189	3.275501647	4.59E-15
ENSG00000197386	3064	HTT	huntingtin	1367.9737	2676.737983	-1.956717431	4.61E-15
ENSG00000162430	57190	SELENON	selenoprotein N	407.7490007	1012.101412	-2.482167731	4.71E-15
ENSG00000173542	92597	MOB1B	MOB kinase activator 1B	6633.709364	3287.226269	2.018026391	4.71E-15
ENSG00000137207	25844	YIPF3	Yip1 domain family member 3	3029.154687	1573.512189	1.925091339	4.71E-15
ENSG00000164062	327	APEH	acylaminoacyl-peptide hydrolase	1848.457418	3507.871223	-1.897728986	4.73E-15
ENSG00000100994	5834	PYGB	glycogen phosphorylase B	240.2522184	724.5124661	-3.015632783	4.76E-15
ENSG00000127946	3092	HIP1	huntingtin interacting protein 1	389.3892082	987.9246716	-2.537113641	4.78E-15
ENSG00000155189	55326	AGPAT5	1-acylglycerol-3-phosphate O-acyltransferase 5	1560.378329	3030.64494	-1.942250084	4.78E-15
ENSG00000179294	---	---	---	102.9557904	484.9928242	-4.710690117	4.81E-15
ENSG00000223496	118460	EXOSC6	exosome component 6	190.2681209	643.0687378	-3.379802852	4.86E-15
ENSG00000126756	8409	UXT	ubiquitously expressed prefoldin like chaperone	3500.665053	1861.059527	1.881006492	4.86E-15
ENSG00000138031	109	ADCY3	adenylate cyclase 3	429.0537866	1060.01601	-2.470590035	4.93E-15
ENSG00000115525	8869	ST3GAL5	ST3 beta-galactoside alpha-2,3-sialyltransferase 5	510.6260654	134.9871813	3.782774488	4.99E-15
ENSG00000001167	4800	NFYA	nuclear transcription factor Y subunit alpha	786.7645003	1649.246087	-2.096238564	4.99E-15
ENSG00000175352	56675	NRIP3	nuclear receptor interacting protein 3	1562.571717	720.6075881	2.168408635	5.03E-15
ENSG00000181274	23401	FRAT2	FRAT regulator of WNT signaling pathway 2	183.1865255	613.6375708	-3.34979644	5.20E-15
ENSG00000198176	7027	TFDP1	transcription factor Dp-1	2067.466979	3915.396136	-1.893813142	5.20E-15
ENSG00000161013	11282	MGAT4B	alpha-1,3-mannosyl-glycoprotein 4-beta-N-acetylglucosaminyltransferase B	843.2742484	1780.348415	-2.111232992	5.47E-15
ENSG00000131435	8572	PDLIM4	PDZ and LIM domain 4	197.2407117	708.2070972	-3.59057261	5.66E-15
ENSG00000145248	201780	SLC10A4	solute carrier family 10 member 4	95.31481322	444.6910608	-4.665497899	5.76E-15
ENSG00000077097	7155	TOP2B	DNA topoisomerase II beta	5855.955698	10312.47958	-1.76102418	5.79E-15
ENSG00000103335	9780	PIEZO1	piezo type mechanosensitive ion channel component 1	4992.454937	8887.658748	-1.780218121	5.86E-15
ENSG00000159023	2035	EPB41	erythrocyte membrane protein band 4.1	25863.26487	14735.44139	1.755174086	5.87E-15
ENSG00000163961	165918	RNF168	ring finger protein 168	3500.701589	1750.003772	2.000396597	5.94E-15
ENSG00000184916	3714	JAG2	jagged canonical Notch ligand 2	400.5588943	1004.164424	-2.506908317	5.98E-15
ENSG00000131507	80762	NDFIP1	Nedd4 family interacting protein 1	1228.424971	2418.805029	-1.969029518	5.98E-15
ENSG00000138796	3033	HADH	hydroxyacyl-CoA dehydrogenase	625.1207549	1371.609668	-2.194151542	6.21E-15
ENSG00000153885	79047	KCTD15	potassium channel tetramerization domain containing 15	443.8874823	1202.669097	-2.709400795	6.22E-15
ENSG00000111110	57460	PPM1H	protein phosphatase, Mg2+/Mn2+ dependent 1H	394.2218688	978.3795258	-2.481799218	6.52E-15
ENSG00000129657	6397	SEC14L1	SEC14 like lipid binding 1	3615.247544	1955.788312	1.848486118	6.60E-15
ENSG00000166224	8879	SGPL1	sphingosine-1-phosphate lyase 1	1483.967831	706.4359264	2.100640377	7.04E-15
ENSG00000102996	4324	MMP15	matrix metallopeptidase 15	417.6484667	1029.355412	-2.464645494	7.16E-15
ENSG00000138074	8884	SLC5A6	solute carrier family 5 member 6	2699.979496	4894.62169	-1.812836615	7.43E-15
ENSG00000185278	84614	ZBTB37	zinc finger and BTB domain containing 37	1657.800433	703.5627487	2.356293644	7.47E-15
ENSG00000160813	221908	PPP1R35	protein phosphatase 1 regulatory subunit 35	118.5228796	481.0044491	-4.058325705	7.47E-15
ENSG00000137266	63027	SLC22A23	solute carrier family 22 member 23	1484.557467	690.3971051	2.150295035	7.54E-15
ENSG00000213625	54741	LEPROT	leptin receptor overlapping transcript	3288.377822	1704.778626	1.928917791	7.56E-15
ENSG00000156976	1974	EIF4A2	eukaryotic translation initiation factor 4A2	8228.724471	4644.758494	1.77161514	7.58E-15
ENSG00000183048	1468	SLC25A10	solute carrier family 25 member 10	243.7725635	720.9302645	-2.957388863	7.74E-15
ENSG00000130816	1786	DNMT1	DNA methyltransferase 1	4858.698176	8591.250294	-1.768220618	7.74E-15
ENSG00000110852	9976	CLEC2B	C-type lectin domain family 2 member B	351.9941225	54.24368171	6.489126684	7.87E-15
ENSG00000089094	84678	KDM2B	lysine demethylase 2B	1125.331708	2337.58418	-2.077240128	7.90E-15
ENSG00000076706	4162	MCAM	melanoma cell adhesion molecule	584.1763299	1346.306789	-2.304623998	7.98E-15
ENSG00000104524	65263	PYCR3	pyrroline-5-carboxylate reductase 3	297.5718592	787.9612844	-2.647969759	8.00E-15
ENSG00000117399	991	CDC20	cell division cycle 20	9741.690243	5550.653958	1.755052705	8.06E-15
ENSG00000143624	65123	INTS3	integrator complex subunit 3	607.3260039	1328.456357	-2.187385932	8.22E-15
ENSG00000128268	4248	MGAT3	beta-1,4-mannosyl-glycoprotein 4-beta-N-acetylglucosaminyltransferase	158.8262493	577.9257251	-3.638729289	8.22E-15
ENSG00000177383	64110	MAGEF1	MAGE family member F1	433.0361527	1084.637329	-2.504726965	8.24E-15
ENSG00000078804	58476	TP53INP2	tumor protein p53 inducible nuclear protein 2	805.9313326	308.180895	2.615124253	8.51E-15
ENSG00000111911	135114	HINT3	histidine triad nucleotide binding protein 3	2127.367033	1023.717521	2.078080124	8.75E-15
ENSG00000145740	64924	SLC30A5	solute carrier family 30 member 5	1339.268206	2580.384498	-1.926712279	8.86E-15
ENSG00000151779	51594	NBAS	NBAS subunit of NRZ tethering complex	10024.83929	5779.145848	1.734657604	8.87E-15
ENSG00000114631	50512	PODXL2	podocalyxin like 2	679.7501393	1439.784051	-2.11810777	8.88E-15
ENSG00000178252	11180	WDR6	WD repeat domain 6	1496.204461	2829.50257	-1.89112026	9.01E-15
ENSG00000082781	3693	ITGB5	integrin subunit beta 5	102.8168199	475.6679228	-4.626362914	9.11E-15
ENSG00000197724	5253	PHF2	PHD finger protein 2	375.4109904	932.6904251	-2.484451571	9.12E-15
ENSG00000141873	29985	SLC39A3	solute carrier family 39 member 3	834.8484192	1913.096226	-2.291549199	9.14E-15
ENSG00000164626	8645	KCNK5	potassium two pore domain channel subfamily K member 5	1467.860725	2816.281531	-1.918629938	9.25E-15
ENSG00000197226	23061	TBC1D9B	TBC1 domain family member 9B	815.7657785	1782.922409	-2.185581273	9.31E-15
ENSG00000236810	100506963	ELOA-AS1	ELOA antisense RNA 1	490.5945557	122.5157494	4.004338691	9.34E-15
ENSG00000178425	221294	NT5DC1	5'-nucleotidase domain containing 1	208.8627558	822.3829239	-3.937432123	9.34E-15
ENSG00000155254	83742	MARVELD1	MARVEL domain containing 1	30.67606667	300.3809179	-9.792028458	9.47E-15
ENSG00000168003	6520	SLC3A2	solute carrier family 3 member 2	11873.97173	6845.619085	1.734535852	9.71E-15
ENSG00000141556	6904	TBCD	tubulin folding cofactor D	1304.589315	2501.4049	-1.917388768	9.79E-15
ENSG00000073169	83642	SELENOO	selenoprotein O	71.77506733	382.0446224	-5.322804096	9.95E-15
ENSG00000008710	5310	PKD1	polycystin 1, transient receptor potential channel interacting	374.2171423	925.8773822	-2.474171483	1.00E-14
ENSG00000164398	23305	ACSL6	acyl-CoA synthetase long chain family member 6	399.9514652	88.28490656	4.530236037	1.03E-14
ENSG00000134326	129607	CMPK2	cytidine/uridine monophosphate kinase 2	808.7898964	300.1137685	2.694944322	1.05E-14
ENSG00000114857	4820	NKTR	natural killer cell triggering receptor	3302.989099	1554.20544	2.125194658	1.06E-14
ENSG00000147036	347404	LANCL3	LanC like family member 3	529.1371022	115.0729381	4.598275762	1.07E-14
ENSG00000185222	51186	TCEAL9	transcription elongation factor A like 9	1417.026916	662.232519	2.139772474	1.08E-14
ENSG00000173950	152002	XXYLT1	xyloside xylosyltransferase 1	121.8013948	455.6018941	-3.740531007	1.09E-14
ENSG00000133315	28992	MACROD1	mono-ADP ribosylhydrolase 1	124.7148998	476.0144631	-3.816821117	1.14E-14
ENSG00000099849	8045	RASSF7	Ras association domain family member 7	104.3802204	479.2120381	-4.591023435	1.15E-14
ENSG00000104419	10397	NDRG1	N-myc downstream regulated 1	338.6051902	51.17321371	6.616844354	1.16E-14
ENSG00000060762	51660	MPC1	mitochondrial pyruvate carrier 1	1075.421274	2131.096931	-1.981639179	1.21E-14
ENSG00000145214	1609	DGKQ	diacylglycerol kinase theta	127.4653276	493.5249985	-3.87183721	1.22E-14
ENSG00000109861	1075	CTSC	cathepsin C	2753.726591	4969.729096	-1.804728586	1.22E-14
ENSG00000126562	65266	WNK4	WNK lysine deficient protein kinase 4	586.4900706	1280.181297	-2.182784264	1.23E-14
ENSG00000145779	25816	TNFAIP8	TNF alpha induced protein 8	334.0793523	867.124594	-2.59556476	1.23E-14
ENSG00000103249	1186	CLCN7	chloride voltage-gated channel 7	1182.541916	2286.883906	-1.933871328	1.23E-14
ENSG00000163626	285521	COX18	cytochrome c oxidase assembly factor COX18	162.0614169	607.9636544	-3.751439832	1.23E-14
ENSG00000135821	2752	GLUL	glutamate-ammonia ligase	16115.64541	27324.62535	-1.695534039	1.25E-14
ENSG00000151239	5756	TWF1	twinfilin actin binding protein 1	1499.633857	731.1288587	2.051121139	1.25E-14
ENSG00000105559	57664	PLEKHA4	pleckstrin homology domain containing A4	1004.010992	425.3666793	2.36034236	1.27E-14
ENSG00000187713	94107	TMEM203	transmembrane protein 203	484.3227289	1089.15514	-2.248821034	1.27E-14
ENSG00000254470	91056	AP5B1	adaptor related protein complex 5 subunit beta 1	137.5703066	550.277149	-3.999970363	1.29E-14
ENSG00000204386	4758	NEU1	neuraminidase 1	3485.698588	1890.646378	1.843654439	1.33E-14
ENSG00000262814	6182	MRPL12	mitochondrial ribosomal protein L12	533.9910574	1194.97817	-2.23782431	1.34E-14
ENSG00000178531	404217	CTXN1	cortexin 1	71.68426385	397.3871053	-5.543575172	1.34E-14
ENSG00000164897	83590	TMUB1	transmembrane and ubiquitin like domain containing 1	2946.18858	5204.406714	-1.76648798	1.35E-14
ENSG00000161904	221496	LEMD2	LEM domain nuclear envelope protein 2	430.5318365	1086.647787	-2.523966162	1.40E-14
ENSG00000113368	4001	LMNB1	lamin B1	4745.434993	8211.15291	-1.730326708	1.46E-14
ENSG00000133275	1455	CSNK1G2	casein kinase 1 gamma 2	1475.965459	2791.505311	-1.891308021	1.49E-14
ENSG00000234616	8629	JRK	Jrk helix-turn-helix protein	599.9660329	1305.809635	-2.176472605	1.49E-14
ENSG00000224982	387890	TMEM233	transmembrane protein 233	402.825715	9.315135615	43.24421368	1.49E-14
ENSG00000130203	348	APOE	apolipoprotein E	1092.374396	2149.06427	-1.967333067	1.50E-14
ENSG00000196422	9858	PPP1R26	protein phosphatase 1 regulatory subunit 26	516.9025255	1139.689402	-2.204843942	1.51E-14
ENSG00000100815	9321	TRIP11	thyroid hormone receptor interactor 11	1459.10418	682.1249572	2.139057023	1.53E-14
ENSG00000132361	23277	CLUH	clustered mitochondria homolog	3848.285285	6695.897021	-1.73996898	1.53E-14
ENSG00000198561	1500	CTNND1	catenin delta 1	6687.467261	3812.702421	1.753996647	1.54E-14
ENSG00000167962	90850	ZNF598	zinc finger protein 598, E3 ubiquitin ligase	1771.734159	3238.088236	-1.827637752	1.63E-14
ENSG00000180964	90843	TCEAL8	transcription elongation factor A like 8	2245.84079	1183.166631	1.898161029	1.63E-14
ENSG00000110047	10938	EHD1	EH domain containing 1	5752.864725	3239.682016	1.77574981	1.70E-14
ENSG00000108272	---	---	---	439.4553401	1005.972581	-2.289134956	1.70E-14
ENSG00000115652	80146	UXS1	UDP-glucuronate decarboxylase 1	203.5997681	622.1517554	-3.055758664	1.72E-14
ENSG00000100304	23170	TTLL12	tubulin tyrosine ligase like 12	3715.491382	6475.516444	-1.742842542	1.72E-14
ENSG00000059588	6894	TARBP1	TAR (HIV-1) RNA binding protein 1	207.0678862	669.138049	-3.231491186	1.72E-14
ENSG00000170142	7324	UBE2E1	ubiquitin conjugating enzyme E2 E1	2156.12167	3873.360798	-1.796448156	1.73E-14
ENSG00000065054	9351	SLC9A3R2	SLC9A3 regulator 2	185.4860403	661.571923	-3.56669387	1.74E-14
ENSG00000138758	55752	SEPTIN11	septin 11	3724.60248	6525.433155	-1.751981101	1.76E-14
ENSG00000158717	115992	RNF166	ring finger protein 166	419.0972601	1000.482829	-2.387233045	1.78E-14
ENSG00000188690	7390	UROS	uroporphyrinogen III synthase	1770.672283	869.1282612	2.037296867	1.87E-14
ENSG00000123143	5585	PKN1	protein kinase N1	2842.581581	5207.518248	-1.831967914	1.91E-14
ENSG00000204856	29902	FAM216A	family with sequence similarity 216 member A	238.6469175	677.4251581	-2.838608457	1.92E-14
ENSG00000266962	108783654	HSD17B1-AS1	HSD17B1 antisense RNA 1	195.3838291	599.2421487	-3.066999718	1.92E-14
ENSG00000259330	100505573	INAFM2	InaF motif containing 2	64.8689401	366.2776851	-5.646426234	1.93E-14
ENSG00000181588	399664	MEX3D	mex-3 RNA binding family member D	192.2091174	644.7469916	-3.354403788	1.94E-14
ENSG00000130731	84326	METTL26	methyltransferase like 26	472.7225711	1161.669363	-2.457401938	1.95E-14
ENSG00000152620	133686	NADK2	NAD kinase 2, mitochondrial	624.8587507	1376.078582	-2.202223432	1.95E-14
ENSG00000129625	7905	REEP5	receptor accessory protein 5	2515.429988	1343.40655	1.872426473	1.95E-14
ENSG00000187017	83715	ESPN	espin	448.5634573	112.273089	3.995289178	1.95E-14
ENSG00000183688	359845	RFLNB	refilin B	48.3035315	334.4389903	-6.923696465	2.01E-14
ENSG00000038210	55300	PI4K2B	phosphatidylinositol 4-kinase type 2 beta	276.5735281	837.8598345	-3.029428884	2.02E-14
ENSG00000233746	200261	LINC00656	long intergenic non-protein coding RNA 656	334.8823241	37.64784741	8.895125409	2.08E-14
ENSG00000182718	302	ANXA2	annexin A2	12499.66088	6987.759623	1.78879377	2.08E-14
ENSG00000113441	4012	LNPEP	leucyl and cystinyl aminopeptidase	997.6273808	1991.861021	-1.996598189	2.18E-14
ENSG00000146416	51390	AIG1	androgen induced 1	438.3536635	1126.806574	-2.570542163	2.18E-14
ENSG00000110921	4598	MVK	mevalonate kinase	495.4043932	1104.636055	-2.22976637	2.21E-14
ENSG00000197375	6584	SLC22A5	solute carrier family 22 member 5	115.3744405	484.7909099	-4.201891751	2.21E-14
ENSG00000121797	9034	CCRL2	C-C motif chemokine receptor like 2	288.6187632	49.35380988	5.847953054	2.21E-14
ENSG00000213465	402	ARL2	ADP ribosylation factor like GTPase 2	353.8278541	872.5801268	-2.466114854	2.22E-14
ENSG00000035681	8439	NSMAF	neutral sphingomyelinase activation associated factor	602.4147815	1277.395315	-2.120458119	2.31E-14
ENSG00000127947	5782	PTPN12	protein tyrosine phosphatase non-receptor type 12	982.9924803	1910.02902	-1.943075922	2.34E-14
ENSG00000101557	9097	USP14	ubiquitin specific peptidase 14	4631.684306	7938.882242	-1.714037857	2.35E-14
ENSG00000218891	163033	ZNF579	zinc finger protein 579	44.54910789	303.8762611	-6.821152555	2.37E-14
ENSG00000198408	10724	OGA	O-GlcNAcase	4318.027944	2452.579469	1.76060674	2.37E-14
ENSG00000171314	5223	PGAM1	phosphoglycerate mutase 1	3818.158771	6654.109413	-1.742753461	2.44E-14
ENSG00000100342	8542	APOL1	apolipoprotein L1	1640.934844	821.5033172	1.99747805	2.44E-14
ENSG00000065491	55633	TBC1D22B	TBC1 domain family member 22B	1983.815378	1029.21013	1.927512487	2.46E-14
ENSG00000177225	347862	GATD1	glutamine amidotransferase class 1 domain containing 1	1025.899903	2026.322983	-1.975166365	2.54E-14
ENSG00000108557	10743	RAI1	retinoic acid induced 1	383.4980377	1002.254177	-2.613453208	2.54E-14
ENSG00000141385	10939	AFG3L2	AFG3 like matrix AAA peptidase subunit 2	2536.937549	4510.485717	-1.777925404	2.58E-14
ENSG00000005206	56928	SPPL2B	signal peptide peptidase like 2B	195.1821358	599.4150468	-3.071054861	2.58E-14
ENSG00000196878	3914	LAMB3	laminin subunit beta 3	375.7430663	10.28922783	36.5181015	2.59E-14
ENSG00000135002	55312	RFK	riboflavin kinase	1852.137953	905.4430113	2.045559941	2.74E-14
ENSG00000118495	5325	PLAGL1	PLAG1 like zinc finger 1	206.0078887	592.3038693	-2.875151399	2.76E-14
ENSG00000197912	6687	SPG7	SPG7 matrix AAA peptidase subunit, paraplegin	364.730998	876.5039475	-2.403151781	2.76E-14
ENSG00000111725	5564	PRKAB1	protein kinase AMP-activated non-catalytic subunit beta 1	5357.955511	3107.790652	1.724040037	2.90E-14
ENSG00000137285	347733	TUBB2B	tubulin beta 2B class IIb	495.069611	117.6528413	4.207884873	2.93E-14
ENSG00000144224	23190	UBXN4	UBX domain protein 4	1207.955125	2269.895379	-1.879122272	3.01E-14
ENSG00000135686	79786	KLHL36	kelch like family member 36	670.2499837	1417.320922	-2.114615377	3.08E-14
ENSG00000164506	134957	STXBP5	syntaxin binding protein 5	2097.330442	3719.789616	-1.773582999	3.08E-14
ENSG00000109756	9693	RAPGEF2	Rap guanine nucleotide exchange factor 2	1730.554333	875.4176952	1.976832708	3.11E-14
ENSG00000176108	79643	CHMP6	charged multivesicular body protein 6	249.3454776	719.6119938	-2.886003792	3.18E-14
ENSG00000007264	4145	MATK	megakaryocyte-associated tyrosine kinase	494.8355802	1079.328313	-2.181185743	3.23E-14
ENSG00000119333	89891	DYNC2I2	dynein 2 intermediate chain 2	1649.710185	3029.458949	-1.836358275	3.23E-14
ENSG00000047644	55841	WWC3	WWC family member 3	377.0802514	76.42612662	4.933918125	3.23E-14
ENSG00000089902	23186	RCOR1	REST corepressor 1	1444.432277	2689.661729	-1.86208919	3.34E-14
ENSG00000152795	9987	HNRNPDL	heterogeneous nuclear ribonucleoprotein D like	3928.700933	6764.453286	-1.721804077	3.34E-14
ENSG00000188191	5575	PRKAR1B	protein kinase cAMP-dependent type I regulatory subunit beta	724.9785328	1474.916244	-2.034427473	3.41E-14
ENSG00000108479	2584	GALK1	galactokinase 1	224.4898017	656.3680679	-2.923821318	3.60E-14
ENSG00000092841	4637	MYL6	myosin light chain 6	10094.08296	5276.798966	1.912917854	3.61E-14
ENSG00000100139	85377	MICALL1	MICAL like 1	303.1103001	760.1163523	-2.507721948	3.73E-14
ENSG00000093217	9942	XYLB	xylulokinase	300.3453576	751.6094173	-2.502483885	3.80E-14
ENSG00000169136	22809	ATF5	activating transcription factor 5	949.1399885	1840.015824	-1.938613742	3.80E-14
ENSG00000024422	30846	EHD2	EH domain containing 2	2676.237476	1475.139131	1.814227159	3.81E-14
ENSG00000164323	57587	CFAP97	cilia and flagella associated protein 97	1814.792554	3297.801929	-1.817178455	3.85E-14
ENSG00000039523	79567	RIPOR1	RHO family interacting cell polarization regulator 1	320.4737082	781.9294509	-2.439917631	3.88E-14
ENSG00000197183	140688	NOL4L	nucleolar protein 4 like	822.7768451	1647.445338	-2.002299102	3.92E-14
ENSG00000170522	79071	ELOVL6	ELOVL fatty acid elongase 6	4955.501002	2863.417441	1.730624718	3.93E-14
ENSG00000137337	9656	MDC1	mediator of DNA damage checkpoint 1	10985.53084	6582.42913	1.66891745	3.94E-14
ENSG00000011478	54814	QPCTL	glutaminyl-peptide cyclotransferase like	137.3854315	481.1836626	-3.502435864	3.95E-14
ENSG00000174013	200933	FBXO45	F-box protein 45	1842.485135	3306.643867	-1.794665153	3.98E-14
ENSG00000166197	9221	NOLC1	nucleolar and coiled-body phosphoprotein 1	8156.005868	13561.30882	-1.662738973	4.01E-14
ENSG00000135677	2799	GNS	glucosamine (N-acetyl)-6-sulfatase	3240.762166	1817.455436	1.783131571	4.10E-14
ENSG00000198843	51714	SELENOT	selenoprotein T	781.1748707	1682.109307	-2.153306986	4.14E-14
ENSG00000114416	8087	FXR1	FMR1 autosomal homolog 1	7662.527962	4525.404231	1.693225084	4.20E-14
ENSG00000153395	79888	LPCAT1	lysophosphatidylcholine acyltransferase 1	485.0774271	1059.182516	-2.18353289	4.23E-14
ENSG00000142409	126208	ZNF787	zinc finger protein 787	1211.859938	2393.949344	-1.975434016	4.28E-14
ENSG00000171467	24149	ZNF318	zinc finger protein 318	1072.515273	2051.907311	-1.913173045	4.34E-14
ENSG00000129083	1315	COPB1	COPI coat complex subunit beta 1	6715.774949	3870.234466	1.735237234	4.34E-14
ENSG00000086598	10959	TMED2	transmembrane p24 trafficking protein 2	4424.555748	7444.363255	-1.682510896	4.36E-14
ENSG00000108840	10014	HDAC5	histone deacetylase 5	2117.389883	1104.02427	1.917883456	4.37E-14
ENSG00000121653	9479	MAPK8IP1	mitogen-activated protein kinase 8 interacting protein 1	623.7036321	210.3344365	2.965294901	4.37E-14
ENSG00000172366	84331	MCRIP2	MAPK regulated corepressor interacting protein 2	366.7893589	840.9901662	-2.292842324	4.37E-14
ENSG00000151150	288	ANK3	ankyrin 3	1080.633575	479.4560563	2.253874073	4.46E-14
ENSG00000157916	11079	RER1	retention in endoplasmic reticulum sorting receptor 1	2428.024662	4309.911251	-1.775068977	4.59E-14
ENSG00000034510	9168	TMSB10	thymosin beta 10	7686.316929	4257.834969	1.805217202	4.61E-14
ENSG00000144591	29926	GMPPA	GDP-mannose pyrophosphorylase A	3429.016255	1911.540887	1.793849286	4.63E-14
ENSG00000133739	85444	LRRCC1	leucine rich repeat and coiled-coil centrosomal protein 1	495.1925627	1071.291252	-2.163383162	4.63E-14
ENSG00000137338	84547	PGBD1	piggyBac transposable element derived 1	937.1885684	416.1571556	2.252006378	4.79E-14
ENSG00000124422	23326	USP22	ubiquitin specific peptidase 22	3973.797307	6744.936686	-1.697352976	4.83E-14
ENSG00000107404	1855	DVL1	dishevelled segment polarity protein 1	1613.962501	2878.561526	-1.783536807	4.84E-14
ENSG00000110090	1374	CPT1A	carnitine palmitoyltransferase 1A	931.5541764	1773.131096	-1.903411676	4.84E-14
ENSG00000166710	567	B2M	beta-2-microglobulin	11439.95249	6809.896511	1.679901077	4.87E-14
ENSG00000151474	55691	FRMD4A	FERM domain containing 4A	638.2929396	237.4772034	2.687807211	4.94E-14
ENSG00000100181	387590	TPTEP1	TPTE pseudogene 1	2951.850597	5060.852476	-1.714467691	4.94E-14
ENSG00000104613	55174	INTS10	integrator complex subunit 10	1468.356071	2645.263178	-1.801513427	5.18E-14
ENSG00000114650	22937	SCAP	SREBF chaperone	2486.155493	4397.701105	-1.768876129	5.20E-14
ENSG00000110693	55553	SOX6	SRY-box transcription factor 6	961.8095507	436.6404261	2.202749662	5.42E-14
ENSG00000169375	25942	SIN3A	SIN3 transcription regulator family member A	1835.822341	3236.712468	-1.763085891	5.42E-14
ENSG00000197771	79892	MCMBP	minichromosome maintenance complex binding protein	1083.043347	2013.81229	-1.859401377	5.52E-14
ENSG00000213722	23564	DDAH2	dimethylarginine dimethylaminohydrolase 2	951.20654	433.2331779	2.19559948	5.55E-14
ENSG00000197721	1379	CR1L	complement C3b/C4b receptor 1 like	777.5179864	302.948397	2.566503055	5.56E-14
ENSG00000250722	6414	SELENOP	selenoprotein P	408.0164509	88.41754654	4.614654748	5.56E-14
ENSG00000109762	83891	SNX25	sorting nexin 25	92.96765927	400.5932755	-4.308953013	5.57E-14
ENSG00000061676	10787	NCKAP1	NCK associated protein 1	2687.313112	4708.475718	-1.752112806	5.61E-14
ENSG00000109854	10553	HTATIP2	HIV-1 Tat interactive protein 2	1788.146955	932.9978134	1.916560713	5.64E-14
ENSG00000151208	9231	DLG5	discs large MAGUK scaffold protein 5	707.3250977	1452.857653	-2.054016828	5.68E-14
ENSG00000165688	23203	PMPCA	peptidase, mitochondrial processing subunit alpha	2048.053594	3594.99366	-1.755322063	5.70E-14
ENSG00000130733	78992	YIPF2	Yip1 domain family member 2	1788.303954	942.3053994	1.897796569	5.89E-14
ENSG00000206053	90861	JPT2	Jupiter microtubule associated homolog 2	4322.881122	7217.667445	-1.669642824	6.14E-14
ENSG00000123836	5208	PFKFB2	6-phosphofructo-2-kinase/fructose-2,6-biphosphatase 2	1783.729584	931.3219628	1.915266316	6.39E-14
ENSG00000079459	2222	FDFT1	farnesyl-diphosphate farnesyltransferase 1	5003.607368	8531.95271	-1.705160314	6.39E-14
ENSG00000167123	51148	CERCAM	cerebral endothelial cell adhesion molecule	231.4378735	620.4577492	-2.680882518	6.39E-14
ENSG00000141429	2589	GALNT1	polypeptide N-acetylgalactosaminyltransferase 1	902.4286572	1726.256853	-1.912901191	6.54E-14
ENSG00000164070	22824	HSPA4L	heat shock protein family A (Hsp70) member 4 like	1565.601389	2789.024919	-1.781439988	6.70E-14
ENSG00000179820	91663	MYADM	myeloid associated differentiation marker	1025.378893	1921.527948	-1.873968698	6.76E-14
ENSG00000113739	8614	STC2	stanniocalcin 2	118.5037686	433.5199649	-3.658279986	6.77E-14
ENSG00000116237	23463	ICMT	isoprenylcysteine carboxyl methyltransferase	2574.297396	4452.644649	-1.729654334	6.78E-14
ENSG00000134982	324	APC	APC regulator of WNT signaling pathway	3880.33064	2198.933131	1.764642401	6.87E-14
ENSG00000177410	441951	ZFAS1	ZNFX1 antisense RNA 1	3558.448423	1949.243756	1.825553327	6.88E-14
ENSG00000163964	54965	PIGX	phosphatidylinositol glycan anchor biosynthesis class X	219.5347752	605.489035	-2.75805523	6.92E-14
ENSG00000180573	8334	H2AC6	H2A clustered histone 6	5991.412922	3581.835308	1.672721498	7.01E-14
ENSG00000144120	80775	TMEM177	transmembrane protein 177	208.701433	573.8946998	-2.749835933	7.01E-14
ENSG00000108799	2145	EZH1	enhancer of zeste 1 polycomb repressive complex 2 subunit	1064.5566	498.1075846	2.137202148	7.24E-14
ENSG00000122642	11328	FKBP9	FKBP prolyl isomerase 9	245.1713722	638.1424588	-2.602842465	7.24E-14
ENSG00000182446	55666	NPLOC4	NPL4 homolog, ubiquitin recognition factor	2969.399217	5058.20635	-1.703444361	7.26E-14
ENSG00000029725	9135	RABEP1	rabaptin, RAB GTPase binding effector protein 1	1421.085798	2548.989626	-1.793691577	7.32E-14
ENSG00000180011	284273	PTGR3	prostaglandin reductase 3	411.0566934	950.9469163	-2.313420342	7.48E-14
ENSG00000198435	441478	NRARP	NOTCH regulated ankyrin repeat protein	141.741923	479.4163541	-3.382318681	7.51E-14
ENSG00000103342	2935	GSPT1	G1 to S phase transition 1	6289.608767	10324.11593	-1.641455981	7.55E-14
ENSG00000240972	4282	MIF	macrophage migration inhibitory factor	1721.87391	3742.629341	-2.173579215	7.55E-14
ENSG00000188511	348645	MIR3667HG	MIR3667 host gene	90.35261695	376.1761609	-4.163422971	7.55E-14
ENSG00000101977	4168	MCF2	MCF.2 cell line derived transforming sequence	422.2886497	5.488215113	76.94462426	7.55E-14
ENSG00000166145	6692	SPINT1	serine peptidase inhibitor, Kunitz type 1	353.0713871	93.11399598	3.791818656	7.64E-14
ENSG00000129680	79649	MAP7D3	MAP7 domain containing 3	421.5052756	928.9254292	-2.203828713	7.73E-14
ENSG00000174839	201627	DENND6A	DENN domain containing 6A	162.9523796	508.4091405	-3.119985984	7.77E-14
ENSG00000092010	5720	PSME1	proteasome activator subunit 1	1919.529331	1036.109314	1.852632057	8.03E-14
ENSG00000182362	54059	YBEY	ybeY metalloendoribonuclease	627.8031192	235.9464581	2.660786368	8.22E-14
ENSG00000163346	57326	PBXIP1	PBX homeobox interacting protein 1	623.1465764	234.2345116	2.660353387	8.26E-14
ENSG00000018189	22902	RUFY3	RUN and FYVE domain containing 3	196.2652422	563.1274593	-2.86921644	8.28E-14
ENSG00000131504	1729	DIAPH1	diaphanous related formin 1	10453.86269	16975.61285	-1.623860324	8.41E-14
ENSG00000237311	---	---	---	28.05119257	501.0204017	-17.86093052	8.52E-14
ENSG00000027001	4285	MIPEP	mitochondrial intermediate peptidase	144.236383	474.9884182	-3.293124857	8.54E-14
ENSG00000160447	29941	PKN3	protein kinase N3	648.2464335	1291.318087	-1.992017264	8.61E-14
ENSG00000162378	79699	ZYG11B	zyg-11 family member B, cell cycle regulator	664.7253408	1353.79604	-2.036624688	8.65E-14
ENSG00000121848	---	---	---	683.7159686	1344.8228	-1.966931975	8.65E-14
ENSG00000159593	8883	NAE1	NEDD8 activating enzyme E1 subunit 1	2279.840708	4016.205989	-1.76161693	8.66E-14
ENSG00000116871	55700	MAP7D1	MAP7 domain containing 1	1478.775761	2633.360038	-1.780770356	8.66E-14
ENSG00000149639	140710	SOGA1	suppressor of glucose, autophagy associated 1	1288.554398	2312.619754	-1.794739716	8.66E-14
ENSG00000266976	102724908	LOC102724908	uncharacterized LOC102724908	813.3162598	343.4405346	2.368142889	8.79E-14
ENSG00000158828	65018	PINK1	PTEN induced kinase 1	876.6537997	369.5661568	2.372116017	8.94E-14
ENSG00000114127	54464	XRN1	5'-3' exoribonuclease 1	2556.230369	1399.752968	1.826201071	8.95E-14
ENSG00000100650	6430	SRSF5	serine and arginine rich splicing factor 5	1387.028695	2504.104422	-1.805373192	8.96E-14
ENSG00000138668	3184	HNRNPD	heterogeneous nuclear ribonucleoprotein D	13475.89571	21652.857	-1.606784251	8.96E-14
ENSG00000170085	375484	SIMC1	SUMO interacting motifs containing 1	225.9254725	612.7384442	-2.712126425	8.96E-14
ENSG00000008282	6856	SYPL1	synaptophysin like 1	1813.595168	3250.170034	-1.79211441	8.96E-14
ENSG00000005007	5976	UPF1	UPF1 RNA helicase and ATPase	3344.895757	5588.885729	-1.670869927	9.03E-14
ENSG00000177971	55272	IMP3	IMP U3 small nucleolar ribonucleoprotein 3	1018.387976	1924.69702	-1.889944761	9.03E-14
ENSG00000186283	64222	TOR3A	torsin family 3 member A	950.191255	1794.758382	-1.888839086	9.06E-14
ENSG00000144791	8994	LIMD1	LIM domain containing 1	799.9793638	1649.76204	-2.062255747	9.19E-14
ENSG00000022556	55655	NLRP2	NLR family pyrin domain containing 2	788.2281185	1569.19951	-1.99079362	9.39E-14
ENSG00000065833	4199	ME1	malic enzyme 1	361.0440048	829.4444344	-2.297349972	9.55E-14
ENSG00000184216	3654	IRAK1	interleukin 1 receptor associated kinase 1	6113.32602	10037.59198	-1.641919954	9.57E-14
ENSG00000185127	387263	C6orf120	chromosome 6 open reading frame 120	1223.362829	2260.706799	-1.847944653	9.63E-14
ENSG00000118515	6446	SGK1	serum/glucocorticoid regulated kinase 1	423.6347659	128.7488169	3.290397349	9.66E-14
ENSG00000184922	752	FMNL1	formin like 1	262.2685059	670.9166363	-2.558128868	9.69E-14
ENSG00000070814	6949	TCOF1	treacle ribosome biogenesis factor 1	6122.971036	10177.15698	-1.662127246	1.00E-13
ENSG00000213965	390916	NUDT19	nudix hydrolase 19	374.1936694	1006.844726	-2.690704864	1.01E-13
ENSG00000135241	50640	PNPLA8	patatin like phospholipase domain containing 8	1423.702484	733.0567817	1.942144892	1.02E-13
ENSG00000246067	---	---	---	630.6229861	246.0427742	2.563062411	1.06E-13
ENSG00000176619	84823	LMNB2	lamin B2	4659.797267	7717.184064	-1.656120132	1.06E-13
ENSG00000107625	79009	DDX50	DExD-box helicase 50	1339.215324	2611.845311	-1.950280336	1.06E-13
ENSG00000187010	6007	RHD	Rh blood group D antigen	2093.890141	1131.993599	1.849736732	1.08E-13
ENSG00000059145	64718	UNKL	unk like zinc finger	183.5438487	528.6458526	-2.88021558	1.08E-13
ENSG00000090316	10296	MAEA	macrophage erythroblast attacher, E3 ubiquitin ligase	1371.109807	2459.665511	-1.793923067	1.09E-13
ENSG00000090971	57106	NAT14	N-acetyltransferase 14 (putative)	370.8721816	833.408398	-2.247158022	1.11E-13
ENSG00000198890	55170	PRMT6	protein arginine methyltransferase 6	1085.811643	1997.920825	-1.840025237	1.12E-13
ENSG00000184058	6899	TBX1	T-box transcription factor 1	73.75834134	363.614659	-4.929810681	1.15E-13
ENSG00000064393	28996	HIPK2	homeodomain interacting protein kinase 2	2194.431004	3884.279012	-1.770062037	1.17E-13
ENSG00000064763	55711	FAR2	fatty acyl-CoA reductase 2	63.86751451	316.5678222	-4.956632877	1.19E-13
ENSG00000105856	26959	HBP1	HMG-box transcription factor 1	1176.933496	591.348918	1.990252218	1.20E-13
ENSG00000175445	4023	LPL	lipoprotein lipase	96.73802142	368.9299436	-3.813701564	1.20E-13
ENSG00000120733	51780	KDM3B	lysine demethylase 3B	2622.935998	4408.133806	-1.680610511	1.22E-13
ENSG00000132388	7326	UBE2G1	ubiquitin conjugating enzyme E2 G1	1107.05314	2038.714834	-1.841569081	1.22E-13
ENSG00000123989	79586	CHPF	chondroitin polymerizing factor	622.0053841	1244.995826	-2.00158368	1.22E-13
ENSG00000188807	199953	TMEM201	transmembrane protein 201	1239.828528	2212.111624	-1.784207714	1.24E-13
ENSG00000185340	10634	GAS2L1	growth arrest specific 2 like 1	269.1418572	653.4127593	-2.427763434	1.25E-13
ENSG00000235109	64288	ZSCAN31	zinc finger and SCAN domain containing 31	527.0882537	188.6797489	2.793560287	1.25E-13
ENSG00000022567	57210	SLC45A4	solute carrier family 45 member 4	530.0421772	1084.649343	-2.046345348	1.27E-13
ENSG00000159348	51706	CYB5R1	cytochrome b5 reductase 1	1617.95649	868.3968945	1.863153243	1.28E-13
ENSG00000205060	84912	SLC35B4	solute carrier family 35 member B4	1361.355693	2418.006851	-1.776175663	1.31E-13
ENSG00000162645	2634	GBP2	guanylate binding protein 2	330.9273679	7.026174843	47.09922188	1.31E-13
ENSG00000069956	5597	MAPK6	mitogen-activated protein kinase 6	4321.326268	7083.61625	-1.639222732	1.31E-13
ENSG00000141744	5409	PNMT	phenylethanolamine N-methyltransferase	26.45819511	264.1389875	-9.983257982	1.32E-13
ENSG00000106771	23731	TMEM245	transmembrane protein 245	3454.735986	1977.240141	1.747251592	1.33E-13
ENSG00000138095	10128	LRPPRC	leucine rich pentatricopeptide repeat containing	8266.382251	13380.95033	-1.618719039	1.36E-13
ENSG00000101079	57446	NDRG3	NDRG family member 3	822.4807623	1575.479201	-1.915521035	1.36E-13
ENSG00000134602	51765	STK26	serine/threonine kinase 26	1271.576382	2364.149516	-1.859227294	1.36E-13
ENSG00000110697	9600	PITPNM1	phosphatidylinositol transfer protein membrane associated 1	450.9697705	968.8080957	-2.148277244	1.40E-13
ENSG00000160113	2063	NR2F6	nuclear receptor subfamily 2 group F member 6	672.9316028	1330.702391	-1.977470497	1.40E-13
ENSG00000064726	53339	BTBD1	BTB domain containing 1	1850.127788	3276.082663	-1.770733181	1.41E-13
ENSG00000164879	761	CA3	carbonic anhydrase 3	289.263501	6.494619096	44.53894781	1.41E-13
ENSG00000084693	60509	AGBL5	AGBL carboxypeptidase 5	2052.161128	1144.249158	1.793456533	1.42E-13
ENSG00000186222	55330	BLOC1S4	biogenesis of lysosomal organelles complex 1 subunit 4	148.6187079	469.4747335	-3.15892084	1.42E-13
ENSG00000173349	84826	SFT2D3	SFT2 domain containing 3	57.64704471	298.608303	-5.179941219	1.45E-13
ENSG00000173894	84733	CBX2	chromobox 2	1072.368518	1943.072968	-1.811945181	1.47E-13
ENSG00000174276	741	ZNHIT2	zinc finger HIT-type containing 2	123.2250288	404.6701281	-3.283992968	1.50E-13
ENSG00000116273	148479	PHF13	PHD finger protein 13	1146.697934	2139.040366	-1.865391315	1.53E-13
ENSG00000107862	8729	GBF1	golgi brefeldin A resistant guanine nucleotide exchange factor 1	3733.189426	2217.656374	1.683393997	1.53E-13
ENSG00000133740	1875	E2F5	E2F transcription factor 5	34.90671376	278.8426912	-7.98822522	1.56E-13
ENSG00000126088	7389	UROD	uroporphyrinogen decarboxylase	18159.81458	11164.00577	1.626639662	1.57E-13
ENSG00000163898	200879	LIPH	lipase H	414.9543069	110.5782467	3.752585336	1.58E-13
ENSG00000014824	10463	SLC30A9	solute carrier family 30 member 9	1568.373667	2714.190174	-1.730576221	1.58E-13
ENSG00000166793	219539	YPEL4	yippee like 4	272.9949643	11.21137153	24.34982764	1.58E-13
ENSG00000132394	60678	EEFSEC	eukaryotic elongation factor, selenocysteine-tRNA specific	172.8384601	523.5303666	-3.029015454	1.59E-13
ENSG00000114796	54800	KLHL24	kelch like family member 24	739.3240264	299.473959	2.468742287	1.61E-13
ENSG00000132142	---	---	---	5801.593465	9415.014925	-1.622832586	1.62E-13
ENSG00000156171	128338	DRAM2	DNA damage regulated autophagy modulator 2	1601.804458	854.2801941	1.875034057	1.67E-13
ENSG00000226200	---	---	---	337.1710352	85.39117648	3.948546549	1.67E-13
ENSG00000198959	7052	TGM2	transglutaminase 2	2217.890852	3873.913214	-1.746665401	1.67E-13
ENSG00000159322	83440	ADPGK	ADP dependent glucokinase	501.4753664	1037.187695	-2.068272471	1.72E-13
ENSG00000105355	10226	PLIN3	perilipin 3	4185.257144	2499.411431	1.67449708	1.72E-13
ENSG00000115977	22848	AAK1	AP2 associated kinase 1	460.7687827	154.5375175	2.981598192	1.76E-13
ENSG00000073464	1183	CLCN4	chloride voltage-gated channel 4	254.3410123	23.37569264	10.88057652	1.76E-13
ENSG00000162585	199990	FAAP20	FA core complex associated protein 20	796.905702	1515.113195	-1.901245269	1.77E-13
ENSG00000197930	30001	ERO1A	endoplasmic reticulum oxidoreductase 1 alpha	856.7826208	1682.166342	-1.963352548	1.81E-13
ENSG00000006459	80853	KDM7A	lysine demethylase 7A	1869.664442	1017.928084	1.836735298	1.81E-13
ENSG00000203705	128387	TATDN3	TatD DNase domain containing 3	1530.679473	813.4558274	1.88169956	1.82E-13
ENSG00000166166	115708	TRMT61A	tRNA methyltransferase 61A	625.5455259	1246.083392	-1.991994731	1.82E-13
ENSG00000187514	5757	PTMA	prothymosin alpha	24244.73006	38540.98053	-1.589664246	1.89E-13
ENSG00000129187	1635	DCTD	dCMP deaminase	1306.060415	2315.845541	-1.773153458	1.89E-13
ENSG00000103187	23406	COTL1	coactosin like F-actin binding protein 1	1145.01001	2077.217352	-1.814147767	1.89E-13
ENSG00000162616	11080	DNAJB4	DnaJ heat shock protein family (Hsp40) member B4	1236.904504	609.1178637	2.030648875	1.90E-13
ENSG00000108176	56521	DNAJC12	DnaJ heat shock protein family (Hsp40) member C12	97.59647594	363.0582892	-3.719993839	1.90E-13
ENSG00000173230	2804	GOLGB1	golgin B1	2200.042468	1234.932369	1.781508464	1.92E-13
ENSG00000117411	8704	B4GALT2	beta-1,4-galactosyltransferase 2	1247.453618	2207.782631	-1.769831439	1.97E-13
ENSG00000110066	51111	KMT5B	lysine methyltransferase 5B	1937.85471	1066.611507	1.816832743	1.97E-13
ENSG00000092621	26227	PHGDH	phosphoglycerate dehydrogenase	1073.819663	2048.116364	-1.907318739	1.98E-13
ENSG00000103495	4150	MAZ	MYC associated zinc finger protein	10405.73829	16589.87441	-1.594300563	1.98E-13
ENSG00000196363	11091	WDR5	WD repeat domain 5	1714.36236	2945.478971	-1.71811925	2.03E-13
ENSG00000108107	6158	RPL28	ribosomal protein L28	28982.62629	18264.9594	1.586788432	2.06E-13
ENSG00000152413	9456	HOMER1	homer scaffold protein 1	701.9660865	1410.516493	-2.009379826	2.06E-13
ENSG00000143226	2212	FCGR2A	Fc gamma receptor IIa	521.5789353	1095.091101	-2.099569263	2.06E-13
ENSG00000130021	8226	PUDP	pseudouridine 5'-phosphatase	486.7136547	1012.132347	-2.079523222	2.06E-13
ENSG00000149218	23052	ENDOD1	endonuclease domain containing 1	1650.443822	854.3381124	1.931839161	2.08E-13
ENSG00000069849	483	ATP1B3	ATPase Na+/K+ transporting subunit beta 3	3050.955418	5144.024271	-1.68603718	2.13E-13
ENSG00000164530	221476	PI16	peptidase inhibitor 16	570.6623046	2.896602479	197.010915	2.13E-13
ENSG00000176393	6051	RNPEP	arginyl aminopeptidase	1409.415771	2486.948668	-1.764524506	2.13E-13
ENSG00000141933	91978	TPGS1	tubulin polyglutamylase complex subunit 1	38.44296304	246.3951301	-6.409368859	2.13E-13
ENSG00000177830	66005	CHID1	chitinase domain containing 1	1270.709889	2256.545291	-1.775814693	2.14E-13
ENSG00000182534	439921	MXRA7	matrix remodeling associated 7	45.09602373	301.1392909	-6.677734885	2.15E-13
ENSG00000136929	55363	HEMGN	hemogen	12121.62042	7481.755835	1.620157178	2.22E-13
ENSG00000151025	57512	GPR158	G protein-coupled receptor 158	627.791282	256.4493739	2.448012535	2.25E-13
ENSG00000104823	1891	ECH1	enoyl-CoA hydratase 1	1352.004338	693.6096584	1.9492294	2.26E-13
ENSG00000075643	55034	MOCOS	molybdenum cofactor sulfurase	283.4324643	736.3273314	-2.597893411	2.28E-13
ENSG00000117461	8503	PIK3R3	phosphoinositide-3-kinase regulatory subunit 3	1159.327106	594.5578824	1.949897799	2.31E-13
ENSG00000198715	112770	GLMP	glycosylated lysosomal membrane protein	976.3654161	470.9726217	2.073083171	2.32E-13
ENSG00000133805	272	AMPD3	adenosine monophosphate deaminase 3	301.6734516	737.1205331	-2.443438524	2.33E-13
ENSG00000175137	80851	SH3BP5L	SH3 binding domain protein 5 like	2233.236913	1275.197267	1.751287406	2.44E-13
ENSG00000013563	1774	DNASE1L1	deoxyribonuclease 1 like 1	487.3236722	174.177785	2.797852045	2.46E-13
ENSG00000145604	6502	SKP2	S-phase kinase associated protein 2	1678.100867	2890.114657	-1.722253241	2.54E-13
ENSG00000043462	3937	LCP2	lymphocyte cytosolic protein 2	39.13629638	262.9666728	-6.719252895	2.58E-13
ENSG00000155313	29761	USP25	ubiquitin specific peptidase 25	945.2825098	1713.807858	-1.813011285	2.65E-13
ENSG00000113013	3313	HSPA9	heat shock protein family A (Hsp70) member 9	13289.40351	21573.73432	-1.623378679	2.65E-13
ENSG00000154122	56172	ANKH	ANKH inorganic pyrophosphate transport regulator	89.81410899	332.6869829	-3.704172837	2.66E-13
ENSG00000148690	118924	FRA10AC1	FRA10A associated CGG repeat 1	192.6720615	532.3348074	-2.762906065	2.69E-13
ENSG00000160213	1476	CSTB	cystatin B	4201.764639	2505.715203	1.676872389	2.69E-13
ENSG00000140688	64755	RUSF1	RUS family member 1	2327.624184	1331.766104	1.747772508	2.72E-13
ENSG00000226752	253039	CUTALP	cutA divalent cation tolerance like, pseudogene	928.3610173	1709.704422	-1.841637456	2.73E-13
ENSG00000115486	2677	GGCX	gamma-glutamyl carboxylase	1130.051002	560.8383798	2.014931649	2.82E-13
ENSG00000171848	6241	RRM2	ribonucleotide reductase regulatory subunit M2	5632.437942	9019.634747	-1.601373125	2.83E-13
ENSG00000166579	81565	NDEL1	nudE neurodevelopment protein 1 like 1	1048.354937	517.5549258	2.025591651	2.85E-13
ENSG00000160209	8566	PDXK	pyridoxal kinase	2637.868905	4367.209681	-1.655582532	2.90E-13
ENSG00000131242	84440	RAB11FIP4	RAB11 family interacting protein 4	149.5257501	461.4090536	-3.085816678	2.90E-13
ENSG00000160746	55129	ANO10	anoctamin 10	2795.631714	1607.54271	1.739071501	2.91E-13
ENSG00000105173	898	CCNE1	cyclin E1	348.9619127	805.4308253	-2.308076601	2.93E-13
ENSG00000120992	10434	LYPLA1	lysophospholipase 1	3112.305523	5589.086031	-1.795802497	2.93E-13
ENSG00000197457	50861	STMN3	stathmin 3	1182.678908	2194.441158	-1.855483464	2.96E-13
ENSG00000155850	1836	SLC26A2	solute carrier family 26 member 2	217.9038354	556.1575142	-2.552307136	2.96E-13
ENSG00000177045	147912	SIX5	SIX homeobox 5	164.2149106	488.2471014	-2.973220273	3.00E-13
ENSG00000026508	960	CD44	CD44 molecule (Indian blood group)	215.6562692	16.02190386	13.46009008	3.03E-13
ENSG00000116014	84634	KISS1R	KISS1 receptor	17.01596148	242.8544464	-14.27215539	3.04E-13
ENSG00000182500	---	---	---	99.96034923	393.5882562	-3.937443788	3.08E-13
ENSG00000083720	5019	OXCT1	3-oxoacid CoA-transferase 1	1150.265192	2074.121438	-1.803168045	3.17E-13
ENSG00000096654	7738	ZNF184	zinc finger protein 184	912.6274284	443.8103083	2.056345721	3.17E-13
ENSG00000172432	54676	GTPBP2	GTP binding protein 2	2648.555429	1536.920077	1.723287677	3.18E-13
ENSG00000137845	102	ADAM10	ADAM metallopeptidase domain 10	1524.159589	2673.332673	-1.753971626	3.18E-13
ENSG00000224531	221710	SMIM13	small integral membrane protein 13	509.5561885	1098.918021	-2.156617946	3.18E-13
ENSG00000055130	8454	CUL1	cullin 1	3007.005076	4942.86285	-1.643782676	3.20E-13
ENSG00000141858	90378	SAMD1	sterile alpha motif domain containing 1	1266.076301	2206.510151	-1.742793977	3.24E-13
ENSG00000124357	55577	NAGK	N-acetylglucosamine kinase	488.8509963	169.7117853	2.880477602	3.26E-13
ENSG00000133243	55643	BTBD2	BTB domain containing 2	177.8613772	499.3384973	-2.807458848	3.34E-13
ENSG00000066027	5525	PPP2R5A	protein phosphatase 2 regulatory subunit B'alpha	1817.534911	3098.99501	-1.705053912	3.34E-13
ENSG00000186951	5465	PPARA	peroxisome proliferator activated receptor alpha	665.2888741	270.0043911	2.463992794	3.34E-13
ENSG00000107872	79176	FBXL15	F-box and leucine rich repeat protein 15	87.2438665	350.500984	-4.017485676	3.37E-13
ENSG00000169689	201254	CENPX	centromere protein X	1969.808738	3317.559557	-1.684203899	3.40E-13
ENSG00000135828	6041	RNASEL	ribonuclease L	804.3689911	369.6221498	2.176192611	3.43E-13
ENSG00000126522	435	ASL	argininosuccinate lyase	363.6008287	848.0124563	-2.332262166	3.49E-13
ENSG00000099875	2872	MKNK2	MAPK interacting serine/threonine kinase 2	2523.355676	4155.439155	-1.646790896	3.50E-13
ENSG00000123384	4035	LRP1	LDL receptor related protein 1	254.1776711	35.50125531	7.159681224	3.52E-13
ENSG00000166501	5579	PRKCB	protein kinase C beta	8963.426906	14056.31391	-1.568185255	3.54E-13
ENSG00000099399	4113	MAGEB2	MAGE family member B2	1483.781359	2543.700226	-1.714336287	3.61E-13
ENSG00000100129	51386	EIF3L	eukaryotic translation initiation factor 3 subunit L	12587.30817	7861.689117	1.601094623	3.66E-13
ENSG00000189298	80317	ZKSCAN3	zinc finger with KRAB and SCAN domains 3	864.9625032	406.4554154	2.12806244	3.86E-13
ENSG00000247626	92935	mars-02	methionyl-tRNA synthetase 2, mitochondrial	392.3809579	842.5889613	-2.14737475	3.90E-13
ENSG00000007376	113000	RPUSD1	RNA pseudouridine synthase domain containing 1	697.3221131	1296.285727	-1.858948257	3.96E-13
ENSG00000128159	85378	TUBGCP6	tubulin gamma complex associated protein 6	192.0236698	522.6978361	-2.722048989	4.22E-13
ENSG00000140600	6457	SH3GL3	SH3 domain containing GRB2 like 3, endophilin A3	590.1925654	231.0269036	2.554648642	4.23E-13
ENSG00000260032	647979	NORAD	non-coding RNA activated by DNA damage	8294.26531	13319.3799	-1.605854094	4.24E-13
ENSG00000108773	2648	KAT2A	lysine acetyltransferase 2A	805.0157921	1505.411883	-1.870040188	4.30E-13
ENSG00000160789	4000	LMNA	lamin A/C	11684.80043	7443.135569	1.569876072	4.30E-13
ENSG00000102287	2564	GABRE	gamma-aminobutyric acid type A receptor subunit epsilon	107.1755713	378.9108995	-3.535422252	4.32E-13
ENSG00000113356	10622	POLR3G	RNA polymerase III subunit G	803.9248882	1475.098619	-1.834871194	4.33E-13
ENSG00000142089	10410	IFITM3	interferon induced transmembrane protein 3	603.7487781	1182.516311	-1.958623112	4.34E-13
ENSG00000120656	6883	TAF12	TATA-box binding protein associated factor 12	1649.466435	839.9411338	1.963788137	4.36E-13
ENSG00000093010	1312	COMT	catechol-O-methyltransferase	3293.711623	5395.167541	-1.638020616	4.38E-13
ENSG00000117155	117178	SSX2IP	SSX family member 2 interacting protein	7087.846779	4332.044287	1.636143656	4.41E-13
ENSG00000143889	92906	HNRNPLL	heterogeneous nuclear ribonucleoprotein L like	1142.089611	2008.516637	-1.758633139	4.41E-13
ENSG00000158435	55571	CNOT11	CCR4-NOT transcription complex subunit 11	1385.082306	2508.69475	-1.811224314	4.41E-13
ENSG00000167972	21	ABCA3	ATP binding cassette subfamily A member 3	891.6638049	1686.753191	-1.891691893	4.41E-13
ENSG00000197013	353088	ZNF429	zinc finger protein 429	649.9749114	280.7863446	2.314838039	4.43E-13
ENSG00000135341	6885	MAP3K7	mitogen-activated protein kinase kinase kinase 7	1385.666847	2509.983034	-1.811389974	4.43E-13
ENSG00000170846	93622	LOC93622	Morf4 family associated protein 1 like 1	440.0967162	972.6916314	-2.210176981	4.49E-13
ENSG00000260260	100507303	SNHG19	small nucleolar RNA host gene 19	339.6288589	100.9821526	3.363256281	4.50E-13
ENSG00000105514	9545	RAB3D	RAB3D, member RAS oncogene family	299.0537465	65.50939064	4.565051569	4.55E-13
ENSG00000101447	81610	FAM83D	family with sequence similarity 83 member D	413.7728144	942.6073364	-2.278079428	4.59E-13
ENSG00000163714	23350	U2SURP	U2 snRNP associated SURP domain containing	4733.165257	7583.832989	-1.602275132	4.60E-13
ENSG00000183718	84851	TRIM52	tripartite motif containing 52	509.8788215	186.8833521	2.728326604	4.60E-13
ENSG00000115216	29959	NRBP1	nuclear receptor binding protein 1	2388.105858	1379.417466	1.731242294	4.64E-13
ENSG00000099821	5442	POLRMT	RNA polymerase mitochondrial	2102.218579	3574.975199	-1.700572545	4.64E-13
ENSG00000204438	7918	GPANK1	G-patch domain and ankyrin repeats 1	2932.10702	1732.217567	1.692689807	4.71E-13
ENSG00000072121	23503	ZFYVE26	zinc finger FYVE-type containing 26	1095.850256	549.2367517	1.995223831	4.76E-13
ENSG00000154328	252969	NEIL2	nei like DNA glycosylase 2	305.9216513	688.9429254	-2.25202408	4.78E-13
ENSG00000103653	1445	CSK	C-terminal Src kinase	2040.957842	3388.730208	-1.660362668	4.94E-13
ENSG00000105983	64327	LMBR1	limb development membrane protein 1	1347.650563	2306.417377	-1.711435769	4.94E-13
ENSG00000168496	2237	FEN1	flap structure-specific endonuclease 1	3672.305872	5923.901592	-1.61312859	4.96E-13
ENSG00000169967	10746	MAP3K2	mitogen-activated protein kinase kinase kinase 2	1238.849944	624.8935554	1.982497553	4.96E-13
ENSG00000165821	6297	SALL2	spalt like transcription factor 2	895.9099148	1660.030424	-1.85289882	4.96E-13
ENSG00000068971	5526	PPP2R5B	protein phosphatase 2 regulatory subunit B'beta	540.2769354	204.1173703	2.646893475	5.11E-13
ENSG00000119335	6418	SET	SET nuclear proto-oncogene	26552.75771	40958.04561	-1.542515699	5.13E-13
ENSG00000184937	7490	WT1	WT1 transcription factor	784.41117	1460.695649	-1.862155595	5.24E-13
ENSG00000127564	9088	PKMYT1	protein kinase, membrane associated tyrosine/threonine 1	2046.190184	3392.253274	-1.6578387	5.24E-13
ENSG00000100077	157	GRK3	G protein-coupled receptor kinase 3	106.6822609	357.8730611	-3.354569524	5.34E-13
ENSG00000082212	4200	ME2	malic enzyme 2	827.6709306	1535.598955	-1.855325466	5.40E-13
ENSG00000012779	240	ALOX5	arachidonate 5-lipoxygenase	190.5257644	13.58191643	14.02789992	5.59E-13
ENSG00000111328	8099	CDK2AP1	cyclin dependent kinase 2 associated protein 1	252.1807846	627.0424191	-2.486479769	5.65E-13
ENSG00000152642	23171	GPD1L	glycerol-3-phosphate dehydrogenase 1 like	1274.923679	673.913478	1.891821013	5.68E-13
ENSG00000196371	2526	FUT4	fucosyltransferase 4	168.7316236	529.583113	-3.138612084	5.70E-13
ENSG00000004478	2288	FKBP4	FKBP prolyl isomerase 4	5313.185828	8491.58563	-1.598209794	5.78E-13
ENSG00000099901	5902	RANBP1	RAN binding protein 1	11846.15032	20450.46115	-1.726338142	5.83E-13
ENSG00000185650	677	ZFP36L1	ZFP36 ring finger protein like 1	1154.915104	600.1937741	1.92423706	6.05E-13
ENSG00000156017	138199	CARNMT1	carnosine N-methyltransferase 1	437.7045786	920.3669099	-2.102712549	6.05E-13
ENSG00000185033	10509	SEMA4B	semaphorin 4B	413.4482623	842.4673837	-2.037660962	6.07E-13
ENSG00000085377	5550	PREP	prolyl endopeptidase	1356.155546	2312.280883	-1.705026308	6.11E-13
ENSG00000198198	23334	SZT2	SZT2 subunit of KICSTOR complex	1151.852953	579.5375068	1.987538235	6.12E-13
ENSG00000144283	8502	PKP4	plakophilin 4	2804.721045	4516.728551	-1.610402061	6.14E-13
ENSG00000197879	4641	MYO1C	myosin IC	1880.625919	1070.201709	1.75726305	6.35E-13
ENSG00000167645	90522	YIF1B	Yip1 interacting factor homolog B, membrane trafficking protein	3014.836603	4970.516551	-1.648685221	6.35E-13
ENSG00000179918	22928	SEPHS2	selenophosphate synthetase 2	2129.27481	3558.068692	-1.67102371	6.44E-13
ENSG00000147403	6134	RPL10	ribosomal protein L10	43758.09887	28144.67511	1.554755871	6.45E-13
ENSG00000134755	1824	DSC2	desmocollin 2	1559.090626	849.5813488	1.835128123	6.54E-13
ENSG00000139567	94	ACVRL1	activin A receptor like type 1	268.7966342	6.273424152	42.84687719	6.56E-13
ENSG00000205213	55366	LGR4	leucine rich repeat containing G protein-coupled receptor 4	1129.470809	545.5725625	2.070248554	6.58E-13
ENSG00000111186	81029	WNT5B	Wnt family member 5B	32.22265775	219.3169978	-6.806297591	6.71E-13
ENSG00000110092	595	CCND1	cyclin D1	24.14406967	226.2925453	-9.372593288	6.72E-13
ENSG00000109255	10874	NMU	neuromedin U	3191.57341	6485.074499	-2.031936498	6.83E-13
ENSG00000144381	3329	HSPD1	heat shock protein family D (Hsp60) member 1	21217.42199	33817.90629	-1.593874425	6.96E-13
ENSG00000115159	2820	GPD2	glycerol-3-phosphate dehydrogenase 2	711.1306852	1305.890723	-1.836358282	7.00E-13
ENSG00000100418	27351	DESI1	desumoylating isopeptidase 1	1367.368475	2366.870344	-1.730967466	7.06E-13
ENSG00000131016	9590	AKAP12	A-kinase anchoring protein 12	326.926864	83.12659503	3.932879289	7.06E-13
ENSG00000204160	84243	ZDHHC18	zinc finger DHHC-type palmitoyltransferase 18	683.4451294	1268.718651	-1.856357733	7.47E-13
ENSG00000105835	10135	NAMPT	nicotinamide phosphoribosyltransferase	3815.237476	6131.772573	-1.607179792	7.51E-13
ENSG00000076248	7374	UNG	uracil DNA glycosylase	1304.635157	2233.168319	-1.711718642	7.55E-13
ENSG00000006007	51573	GDE1	glycerophosphodiester phosphodiesterase 1	2271.255166	1340.511283	1.694320067	7.58E-13
ENSG00000122026	6144	RPL21	ribosomal protein L21	10864.88995	6992.565604	1.553777336	7.60E-13
ENSG00000070882	26031	OSBPL3	oxysterol binding protein like 3	1063.724829	1851.591711	-1.740667944	7.78E-13
ENSG00000126353	1236	CCR7	C-C motif chemokine receptor 7	240.9576236	7.176128603	33.5776624	7.79E-13
ENSG00000152253	57405	SPC25	SPC25 component of NDC80 kinetochore complex	1039.577461	1852.056603	-1.781547478	8.02E-13
ENSG00000071575	28951	TRIB2	tribbles pseudokinase 2	3370.839249	2044.792183	1.648499675	8.03E-13
ENSG00000173575	1106	CHD2	chromodomain helicase DNA binding protein 2	3511.807226	2146.815181	1.635821871	8.23E-13
ENSG00000059378	64761	PARP12	poly(ADP-ribose) polymerase family member 12	338.4805537	742.0458854	-2.192285132	8.29E-13
ENSG00000185730	79943	ZNF696	zinc finger protein 696	93.56880481	375.3228906	-4.011196801	8.30E-13
ENSG00000158792	124044	SPATA2L	spermatogenesis associated 2 like	103.0893926	338.9851451	-3.288264065	8.36E-13
ENSG00000227372	57212	TP73-AS1	TP73 antisense RNA 1	444.7599815	937.7894037	-2.10852919	8.44E-13
ENSG00000184677	9923	ZBTB40	zinc finger and BTB domain containing 40	2521.416532	1506.080347	1.674158046	8.44E-13
ENSG00000099331	4650	MYO9B	myosin IXB	1772.869434	3004.313938	-1.694605299	8.56E-13
ENSG00000120709	51307	FAM53C	family with sequence similarity 53 member C	3811.868622	2363.913878	1.612524321	8.56E-13
ENSG00000137216	55362	TMEM63B	transmembrane protein 63B	2668.855729	1556.861301	1.71425401	8.65E-13
ENSG00000168438	51362	CDC40	cell division cycle 40	431.8741974	897.7406374	-2.078708667	8.65E-13
ENSG00000134202	2947	GSTM3	glutathione S-transferase mu 3	247.1299776	57.1758084	4.322282178	8.70E-13
ENSG00000166123	84706	GPT2	glutamic--pyruvic transaminase 2	145.4226643	421.2983164	-2.897060911	8.70E-13
ENSG00000213380	84342	COG8	component of oligomeric golgi complex 8	456.4415539	978.3320888	-2.14338962	8.72E-13
ENSG00000160678	6271	S100A1	S100 calcium binding protein A1	330.2954637	91.23238552	3.620375175	8.73E-13
ENSG00000140743	1039	CDR2	cerebellar degeneration related protein 2	1737.757609	964.2731734	1.802142439	8.75E-13
ENSG00000130204	10452	TOMM40	translocase of outer mitochondrial membrane 40	4737.429417	7429.3979	-1.568234003	8.86E-13
ENSG00000105726	57130	ATP13A1	ATPase 13A1	1199.666273	2124.509421	-1.77091702	8.87E-13
ENSG00000198960	54470	ARMCX6	armadillo repeat containing X-linked 6	496.154295	194.4512659	2.551561147	8.91E-13
ENSG00000115145	10254	STAM2	signal transducing adaptor molecule 2	1103.872516	538.0219214	2.05172405	9.17E-13
ENSG00000150990	57647	DHX37	DEAH-box helicase 37	2279.222095	3701.824804	-1.624161512	9.31E-13
ENSG00000152192	5457	POU4F1	POU class 4 homeobox 1	73.70445538	301.2556983	-4.087347186	9.43E-13
ENSG00000156273	571	BACH1	BTB domain and CNC homolog 1	3663.960345	2215.105559	1.654079342	9.72E-13
ENSG00000168386	11259	FILIP1L	filamin A interacting protein 1 like	260.4485911	51.70832912	5.036878886	9.79E-13
ENSG00000158715	85414	SLC45A3	solute carrier family 45 member 3	404.7312377	136.3077079	2.96924689	9.82E-13
ENSG00000108262	28964	GIT1	GIT ArfGAP 1	604.2255836	1172.041777	-1.939742059	9.82E-13
ENSG00000135046	301	ANXA1	annexin A1	10208.79213	6487.695829	1.573562078	9.91E-13
ENSG00000106665	7461	CLIP2	CAP-Gly domain containing linker protein 2	377.3175637	126.1718182	2.990505876	9.98E-13
ENSG00000122884	5033	P4HA1	prolyl 4-hydroxylase subunit alpha 1	1043.447076	1800.44358	-1.725476663	1.00E-12
ENSG00000077380	1781	DYNC1I2	dynein cytoplasmic 1 intermediate chain 2	6132.137463	3607.29271	1.699927884	1.00E-12
ENSG00000266208	---	---	---	114.1747583	382.7952835	-3.352713764	1.01E-12
ENSG00000091513	7018	TF	transferrin	337.1168586	92.91238151	3.628330833	1.02E-12
ENSG00000154035	---	---	---	653.8522752	285.6408077	2.289071651	1.02E-12
ENSG00000090975	57605	PITPNM2	phosphatidylinositol transfer protein membrane associated 2	109.2502464	365.4575525	-3.345141676	1.03E-12
ENSG00000068024	9759	HDAC4	histone deacetylase 4	151.3010146	460.4707788	-3.0434084	1.03E-12
ENSG00000167136	2021	ENDOG	endonuclease G	308.1634584	700.2678833	-2.272391045	1.03E-12
ENSG00000166411	3419	IDH3A	isocitrate dehydrogenase (NAD(+)) 3 catalytic subunit alpha	1947.54152	3189.275182	-1.637590341	1.03E-12
ENSG00000104852	6625	SNRNP70	small nuclear ribonucleoprotein U1 subunit 70	4777.401691	7667.164605	-1.604881712	1.08E-12
ENSG00000139880	64403	CDH24	cadherin 24	526.9224798	220.7819623	2.386619244	1.08E-12
ENSG00000101400	6640	SNTA1	syntrophin alpha 1	715.6836994	1314.343036	-1.836485918	1.08E-12
ENSG00000163297	118429	ANTXR2	ANTXR cell adhesion molecule 2	4944.670288	3070.748022	1.610249442	1.10E-12
ENSG00000103260	79006	METRN	meteorin, glial cell differentiation regulator	69.50695825	300.5180857	-4.323568364	1.10E-12
ENSG00000229140	137196	CCDC26	CCDC26 long non-coding RNA	454.3532939	919.2254288	-2.023151237	1.10E-12
ENSG00000133226	10250	SRRM1	serine and arginine repetitive matrix 1	3362.714694	5330.657604	-1.585224466	1.10E-12
ENSG00000050748	5601	MAPK9	mitogen-activated protein kinase 9	663.2927553	1232.348257	-1.857925097	1.12E-12
ENSG00000168137	55209	SETD5	SET domain containing 5	2251.041591	3734.719212	-1.659107156	1.12E-12
ENSG00000176058	286262	TPRN	taperin	442.0392508	881.5168562	-1.994204937	1.14E-12
ENSG00000197062	7741	ZSCAN26	zinc finger and SCAN domain containing 26	414.1428227	140.0429838	2.957255061	1.14E-12
ENSG00000176890	7298	TYMS	thymidylate synthetase	4904.473373	7638.606183	-1.557477348	1.15E-12
ENSG00000205133	286144	TRIQK	triple QxxK/R motif containing	407.7045199	139.9589711	2.913028846	1.15E-12
ENSG00000185305	54622	ARL15	ADP ribosylation factor like GTPase 15	4330.441184	2647.557076	1.635636573	1.16E-12
ENSG00000163683	201895	SMIM14	small integral membrane protein 14	233.8468536	48.52690092	4.818911763	1.18E-12
ENSG00000263244	---	---	---	264.9154668	714.4199975	-2.696784775	1.19E-12
ENSG00000171603	22883	CLSTN1	calsyntenin 1	1083.71528	1867.828663	-1.723541873	1.21E-12
ENSG00000145348	93627	TBCK	TBC1 domain containing kinase	177.6800765	482.5826128	-2.716019839	1.21E-12
ENSG00000204387	50854	SNHG32	small nucleolar RNA host gene 32	5284.36971	3277.854293	1.612142956	1.21E-12
ENSG00000261373	100128881	VPS9D1-AS1	VPS9D1 antisense RNA 1	721.4076371	1309.125779	-1.81468245	1.23E-12
ENSG00000057935	57504	MTA3	metastasis associated 1 family member 3	303.5628721	666.934434	-2.197022414	1.23E-12
ENSG00000140009	2100	ESR2	estrogen receptor 2	222.425066	42.42310254	5.243017428	1.24E-12
ENSG00000236144	100506469	TMEM147-AS1	TMEM147 antisense RNA 1	228.3818656	603.3307653	-2.641763013	1.27E-12
ENSG00000136710	84317	CCDC115	coiled-coil domain containing 115	549.2964709	1072.998167	-1.953404443	1.28E-12
ENSG00000137714	2230	FDX1	ferredoxin 1	311.2332709	672.7582361	-2.161588426	1.29E-12
ENSG00000151576	79691	QTRT2	queuine tRNA-ribosyltransferase accessory subunit 2	552.071077	1046.38821	-1.895386759	1.29E-12
ENSG00000167378	126298	IRGQ	immunity related GTPase Q	155.6160661	491.4744488	-3.158250051	1.31E-12
ENSG00000249992	25907	TMEM158	transmembrane protein 158	17.28711152	243.2576548	-14.07161946	1.32E-12
ENSG00000105376	7087	ICAM5	intercellular adhesion molecule 5	344.5896642	754.3218209	-2.189043663	1.32E-12
ENSG00000115053	4691	NCL	nucleolin	25264.02327	38845.72852	-1.537590751	1.32E-12
ENSG00000203875	387066	SNHG5	small nucleolar RNA host gene 5	8897.431946	5565.379536	1.598710724	1.33E-12
ENSG00000183943	5613	PRKX	protein kinase cAMP-dependent X-linked catalytic subunit	840.9316023	1497.670291	-1.780965642	1.34E-12
ENSG00000181090	79813	EHMT1	euchromatic histone lysine methyltransferase 1	1335.925839	2240.722228	-1.677280402	1.36E-12
ENSG00000105612	1777	DNASE2	deoxyribonuclease 2, lysosomal	1036.316997	523.2627355	1.980490731	1.37E-12
ENSG00000186918	55893	ZNF395	zinc finger protein 395	179.5046049	486.7138028	-2.71142795	1.38E-12
ENSG00000174282	57659	ZBTB4	zinc finger and BTB domain containing 4	786.5212636	386.9912371	2.032400706	1.39E-12
ENSG00000154839	220134	SKA1	spindle and kinetochore associated complex subunit 1	2230.200902	1322.062562	1.686910262	1.39E-12
ENSG00000143162	8804	CREG1	cellular repressor of E1A stimulated genes 1	8467.458184	5499.903734	1.539564799	1.40E-12
ENSG00000153187	3192	HNRNPU	heterogeneous nuclear ribonucleoprotein U	27530.92333	42815.56515	-1.555180865	1.41E-12
ENSG00000071539	9319	TRIP13	thyroid hormone receptor interactor 13	1372.19726	2275.496498	-1.658286724	1.41E-12
ENSG00000154269	5169	ENPP3	ectonucleotide pyrophosphatase/phosphodiesterase 3	57.38248527	267.4287484	-4.660459495	1.41E-12
ENSG00000160075	29101	SSU72	SSU72 homolog, RNA polymerase II CTD phosphatase	2418.375287	3861.048423	-1.596546427	1.42E-12
ENSG00000066044	1994	ELAVL1	ELAV like RNA binding protein 1	3516.912733	5503.285229	-1.564805739	1.43E-12
ENSG00000109881	91057	CCDC34	coiled-coil domain containing 34	1451.385196	812.6386554	1.786015452	1.43E-12
ENSG00000184967	79050	NOC4L	nucleolar complex associated 4 homolog	1132.373927	1922.197995	-1.697494042	1.48E-12
ENSG00000072364	27125	AFF4	ALF transcription elongation factor 4	3716.696284	2265.365115	1.64066104	1.50E-12
ENSG00000136877	2356	FPGS	folylpolyglutamate synthase	1315.358473	2227.421082	-1.693394711	1.52E-12
ENSG00000262712	---	---	---	414.0174132	150.1751174	2.75689755	1.52E-12
ENSG00000106785	9830	TRIM14	tripartite motif containing 14	1179.520331	2003.576981	-1.698637088	1.53E-12
ENSG00000145439	84869	CBR4	carbonyl reductase 4	494.4044606	971.5519326	-1.965095403	1.53E-12
ENSG00000068489	55771	PRR11	proline rich 11	3104.980479	1921.191266	1.616174576	1.54E-12
ENSG00000109685	7468	NSD2	nuclear receptor binding SET domain protein 2	3055.258438	4814.956366	-1.575957145	1.55E-12
ENSG00000215424	114044	MCM3AP-AS1	MCM3AP antisense RNA 1	635.5539639	276.5719381	2.297969809	1.55E-12
ENSG00000055609	58508	KMT2C	lysine methyltransferase 2C	6241.03428	3871.254649	1.6121477	1.56E-12
ENSG00000123159	10755	GIPC1	GIPC PDZ domain containing family member 1	831.7824113	1475.125058	-1.77345065	1.57E-12
ENSG00000166913	7529	YWHAB	tyrosine 3-monooxygenase/tryptophan 5-monooxygenase activation protein beta	7032.32408	10794.22634	-1.534944382	1.57E-12
ENSG00000197208	6583	SLC22A4	solute carrier family 22 member 4	107.2154831	350.2891145	-3.267150457	1.57E-12
ENSG00000198755	4736	RPL10A	ribosomal protein L10a	30570.71978	19543.21347	1.564262696	1.60E-12
ENSG00000079819	2037	EPB41L2	erythrocyte membrane protein band 4.1 like 2	1059.983267	1836.404162	-1.732484105	1.61E-12
ENSG00000198169	90987	ZNF251	zinc finger protein 251	404.7872897	142.8237078	2.834174353	1.63E-12
ENSG00000138593	9728	SECISBP2L	SECIS binding protein 2 like	1900.556097	1056.042742	1.799696188	1.65E-12
ENSG00000152527	130271	PLEKHH2	pleckstrin homology, MyTH4 and FERM domain containing H2	270.3357386	65.66753172	4.116733665	1.68E-12
ENSG00000012822	57658	CALCOCO1	calcium binding and coiled-coil domain 1	512.2535372	203.7726689	2.513848104	1.69E-12
ENSG00000173402	1605	DAG1	dystroglycan 1	539.5413495	1018.643015	-1.887979514	1.71E-12
ENSG00000131591	54991	C1orf159	chromosome 1 open reading frame 159	351.8095586	724.4877513	-2.059317985	1.73E-12
ENSG00000001629	54467	ANKIB1	ankyrin repeat and IBR domain containing 1	1314.254845	716.4182931	1.834479741	1.73E-12
ENSG00000162851	64216	TFB2M	transcription factor B2, mitochondrial	1219.827721	2083.007247	-1.707624126	1.73E-12
ENSG00000165716	138311	DIPK1B	divergent protein kinase domain 1B	152.1202493	421.6326463	-2.771706254	1.76E-12
ENSG00000272711	---	---	---	22.66111348	235.4148643	-10.38849501	1.78E-12
ENSG00000198162	10905	MAN1A2	mannosidase alpha class 1A member 2	1668.586001	2826.796827	-1.694127139	1.82E-12
ENSG00000253986	---	---	---	171.6416611	6.328388771	27.12248998	1.84E-12
ENSG00000115414	2335	FN1	fibronectin 1	1550.801307	2543.952412	-1.640411573	1.88E-12
ENSG00000175573	83638	C11orf68	chromosome 11 open reading frame 68	190.6306526	482.3970516	-2.530532447	1.88E-12
ENSG00000100330	8897	MTMR3	myotubularin related protein 3	1356.207919	766.4343793	1.769502981	1.88E-12
ENSG00000121940	23155	CLCC1	chloride channel CLIC like 1	1358.208234	2259.27117	-1.663420316	1.89E-12
ENSG00000128802	---	---	---	285.2165768	42.67526434	6.683416758	1.89E-12
ENSG00000100364	23313	KIAA0930	KIAA0930	152.4999982	416.7515427	-2.732797034	1.89E-12
ENSG00000126062	11070	TMEM115	transmembrane protein 115	442.5434361	875.7611431	-1.978926975	1.89E-12
ENSG00000124532	57380	MRS2	magnesium transporter MRS2	1425.081183	2336.341599	-1.639444564	1.89E-12
ENSG00000004487	23028	KDM1A	lysine demethylase 1A	4465.186284	6961.265751	-1.559009033	1.89E-12
ENSG00000136295	80727	TTYH3	tweety family member 3	23.57831932	211.7523606	-8.980808076	1.90E-12
ENSG00000107643	5599	MAPK8	mitogen-activated protein kinase 8	966.2420155	1663.580383	-1.721701558	1.90E-12
ENSG00000243335	154881	KCTD7	potassium channel tetramerization domain containing 7	1079.050315	587.2127587	1.83757982	1.90E-12
ENSG00000144677	10217	CTDSPL	CTD small phosphatase like	313.8604941	739.5688208	-2.356361615	1.94E-12
ENSG00000101928	56180	MOSPD1	motile sperm domain containing 1	531.3687508	221.102406	2.403269872	1.95E-12
ENSG00000111481	22818	COPZ1	COPI coat complex subunit zeta 1	9699.174229	6342.524865	1.529229201	1.95E-12
ENSG00000075089	64431	ACTR6	actin related protein 6	755.1282226	1346.590216	-1.783260346	1.98E-12
ENSG00000141504	112483	SAT2	spermidine/spermine N1-acetyltransferase family member 2	344.6718866	96.17995786	3.583614448	2.00E-12
ENSG00000166189	79803	HPS6	HPS6 biogenesis of lysosomal organelles complex 2 subunit 3	188.1366905	491.5884408	-2.612932328	2.00E-12
ENSG00000068796	3796	KIF2A	kinesin family member 2A	2684.177606	4284.521015	-1.596213681	2.05E-12
ENSG00000134533	85004	RERG	RAS like estrogen regulated growth inhibitor	299.4449248	78.7051153	3.804643748	2.06E-12
ENSG00000164081	51368	TEX264	testis expressed 264, ER-phagy receptor	282.8615366	635.9725807	-2.248352987	2.08E-12
ENSG00000148218	210	ALAD	aminolevulinate dehydratase	938.7301562	484.584229	1.937186768	2.12E-12
ENSG00000143799	142	PARP1	poly(ADP-ribose) polymerase 1	11442.57268	17319.47918	-1.513600103	2.13E-12
ENSG00000163946	23272	TASOR	transcription activation suppressor	1470.93859	2457.096001	-1.670427317	2.14E-12
ENSG00000082516	25929	GEMIN5	gem nuclear organelle associated protein 5	2973.676398	4685.740908	-1.57574002	2.18E-12
ENSG00000066336	6688	SPI1	Spi-1 proto-oncogene	599.5746032	266.362963	2.250968365	2.21E-12
ENSG00000204946	100289678	ZNF783	zinc finger protein 783	69.77380732	275.8368761	-3.953301198	2.21E-12
ENSG00000135045	55071	C9orf40	chromosome 9 open reading frame 40	300.0420271	664.9740324	-2.21626963	2.22E-12
ENSG00000205777	2543	GAGE1	G antigen 1	587.8077441	1080.334617	-1.837904703	2.26E-12
ENSG00000120053	2805	GOT1	glutamic-oxaloacetic transaminase 1	1406.52207	2315.897776	-1.646542081	2.28E-12
ENSG00000148400	4851	NOTCH1	notch receptor 1	847.6909464	1504.690321	-1.775045879	2.30E-12
ENSG00000113269	55819	RNF130	ring finger protein 130	416.3307392	824.766562	-1.981036912	2.31E-12
ENSG00000089159	5829	PXN	paxillin	2586.902278	1535.591375	1.684629336	2.34E-12
ENSG00000174374	---	---	---	562.032925	1286.705275	-2.289377042	2.35E-12
ENSG00000175084	1674	DES	desmin	728.1431439	355.2072452	2.049910732	2.37E-12
ENSG00000160058	55108	BSDC1	BSD domain containing 1	2907.350129	1805.815619	1.609992791	2.37E-12
ENSG00000116791	1429	CRYZ	crystallin zeta	2945.143484	1836.477583	1.603691497	2.43E-12
ENSG00000197070	92714	ARRDC1	arrestin domain containing 1	77.23357397	301.881811	-3.908686281	2.46E-12
ENSG00000105778	23080	AVL9	AVL9 cell migration associated	1848.186698	2957.950969	-1.600461129	2.46E-12
ENSG00000181704	286451	YIPF6	Yip1 domain family member 6	1666.402739	983.3934572	1.694543243	2.46E-12
ENSG00000074201	1207	CLNS1A	chloride nucleotide-sensitive channel 1A	3170.091447	4928.930203	-1.554822719	2.47E-12
ENSG00000089220	5037	PEBP1	phosphatidylethanolamine binding protein 1	4125.541015	6359.601579	-1.541519417	2.48E-12
ENSG00000150768	1737	DLAT	dihydrolipoamide S-acetyltransferase	4180.383296	6420.739366	-1.535921209	2.52E-12
ENSG00000159082	8867	SYNJ1	synaptojanin 1	1001.111325	535.662564	1.868921579	2.52E-12
ENSG00000228594	643988	FNDC10	fibronectin type III domain containing 10	9.787921825	215.5214035	-22.01911778	2.53E-12
ENSG00000022840	9921	RNF10	ring finger protein 10	7806.261422	5113.25594	1.526671364	2.53E-12
ENSG00000087088	581	BAX	BCL2 associated X, apoptosis regulator	857.5966659	1486.611517	-1.733462333	2.53E-12
ENSG00000186635	116985	ARAP1	ArfGAP with RhoGAP domain, ankyrin repeat and PH domain 1	1455.985433	2369.898979	-1.627694155	2.55E-12
ENSG00000108468	10951	CBX1	chromobox 1	1919.813979	3090.198521	-1.609634347	2.61E-12
ENSG00000142541	23521	RPL13A	ribosomal protein L13a	80694.69739	52559.73035	1.535295118	2.63E-12
ENSG00000100938	51292	GMPR2	guanosine monophosphate reductase 2	1108.444677	613.9937356	1.80530291	2.64E-12
ENSG00000198833	51465	UBE2J1	ubiquitin conjugating enzyme E2 J1	1074.784187	1810.687635	-1.684698804	2.64E-12
ENSG00000067177	5255	PHKA1	phosphorylase kinase regulatory subunit alpha 1	327.2758604	681.3796806	-2.081973537	2.65E-12
ENSG00000103035	5713	PSMD7	proteasome 26S subunit, non-ATPase 7	3157.808421	5122.915443	-1.6223009	2.67E-12
ENSG00000163536	5274	SERPINI1	serpin family I member 1	457.0247584	175.1196569	2.609785597	2.68E-12
ENSG00000101773	5932	RBBP8	RB binding protein 8, endonuclease	975.1912745	1684.347812	-1.727197378	2.74E-12
ENSG00000261455	100128822	LINC01003	long intergenic non-protein coding RNA 1003	36.04839814	208.9910966	-5.797514102	2.78E-12
ENSG00000109458	2549	GAB1	GRB2 associated binding protein 1	1684.617827	979.6667604	1.719582511	2.80E-12
ENSG00000179262	5886	RAD23A	RAD23 homolog A, nucleotide excision repair protein	8099.844063	5315.861409	1.523712422	2.81E-12
ENSG00000103485	23475	QPRT	quinolinate phosphoribosyltransferase	1661.864579	2807.714868	-1.689496787	2.82E-12
ENSG00000140848	221184	CPNE2	copine 2	43.33195554	229.8652614	-5.304751621	2.83E-12
ENSG00000120068	3218	HOXB8	homeobox B8	92.30274585	307.7476831	-3.334111897	2.90E-12
ENSG00000089157	6175	RPLP0	ribosomal protein lateral stalk subunit P0	124506.854	79560.86676	1.564925812	2.92E-12
ENSG00000104093	23312	DMXL2	Dmx like 2	2911.195983	1700.868475	1.711593827	3.02E-12
ENSG00000170653	11016	ATF7	activating transcription factor 7	1366.637469	779.4763004	1.753276486	3.03E-12
ENSG00000125520	56731	SLC2A4RG	SLC2A4 regulator	993.0977138	1676.22773	-1.687877947	3.07E-12
ENSG00000235169	388588	SMIM1	small integral membrane protein 1 (Vel blood group)	302.1346763	655.7090062	-2.170254055	3.11E-12
ENSG00000123213	57486	NLN	neurolysin	1444.848779	2349.094369	-1.62584099	3.13E-12
ENSG00000163376	84541	KBTBD8	kelch repeat and BTB domain containing 8	752.8253437	375.6995033	2.003796484	3.15E-12
ENSG00000013375	5238	PGM3	phosphoglucomutase 3	2379.229854	1466.018569	1.622919317	3.20E-12
ENSG00000132646	5111	PCNA	proliferating cell nuclear antigen	3548.194598	5591.169706	-1.575778766	3.23E-12
ENSG00000118689	2309	FOXO3	forkhead box O3	1854.627099	1070.21319	1.732951076	3.23E-12
ENSG00000139697	55206	SBNO1	strawberry notch homolog 1	3230.826146	5056.117103	-1.564961058	3.25E-12
ENSG00000177963	60626	RIC8A	RIC8 guanine nucleotide exchange factor A	4811.817424	3045.995323	1.579719242	3.31E-12
ENSG00000070669	440	ASNS	asparagine synthetase (glutamine-hydrolyzing)	6200.538747	9603.490062	-1.548815426	3.31E-12
ENSG00000132386	5176	SERPINF1	serpin family F member 1	665.3687209	1201.463771	-1.80571123	3.31E-12
ENSG00000171282	---	---	---	223.1818508	514.7304199	-2.30632741	3.38E-12
ENSG00000104812	2997	GYS1	glycogen synthase 1	1676.523805	1002.283849	1.672703603	3.38E-12
ENSG00000162144	220002	CYB561A3	cytochrome b561 family member A3	1680.407651	2706.393318	-1.610557603	3.41E-12
ENSG00000066455	9950	GOLGA5	golgin A5	1025.9181	556.7430601	1.842713764	3.47E-12
ENSG00000197045	2764	GMFB	glia maturation factor beta	875.7093974	1512.74712	-1.727453336	3.55E-12
ENSG00000111371	81539	SLC38A1	solute carrier family 38 member 1	5891.088459	9190.342363	-1.560041481	3.55E-12
ENSG00000176018	116068	LYSMD3	LysM domain containing 3	2642.896129	1656.977625	1.595010149	3.56E-12
ENSG00000116649	6723	SRM	spermidine synthase	4625.696682	7022.821886	-1.51821928	3.56E-12
ENSG00000168040	8772	FADD	Fas associated via death domain	360.95887	753.033209	-2.086202256	3.57E-12
ENSG00000090565	9727	RAB11FIP3	RAB11 family interacting protein 3	214.5899028	509.4345894	-2.373991426	3.63E-12
ENSG00000265150	---	---	---	363.3534855	1506.741491	-4.146764931	3.71E-12
ENSG00000166503	50810	HDGFL3	HDGF like 3	550.0757099	1011.183945	-1.838263218	3.74E-12
ENSG00000175305	9134	CCNE2	cyclin E2	265.7424894	600.1204676	-2.258278189	3.75E-12
ENSG00000164877	79778	MICALL2	MICAL like 2	585.2069714	1094.102199	-1.86959871	3.81E-12
ENSG00000196776	961	CD47	CD47 molecule	512.6735809	973.6588414	-1.899178888	3.82E-12
ENSG00000147955	10280	SIGMAR1	sigma non-opioid intracellular receptor 1	630.7009882	1126.386492	-1.7859279	3.84E-12
ENSG00000167523	124045	SPATA33	spermatogenesis associated 33	114.8057975	353.7099935	-3.080941915	3.85E-12
ENSG00000204789	---	---	---	396.3662175	144.1255802	2.750144818	3.87E-12
ENSG00000105298	58509	CACTIN	cactin, spliceosome C complex subunit	930.7668419	1638.613305	-1.760498152	3.99E-12
ENSG00000112343	10475	TRIM38	tripartite motif containing 38	867.095814	440.4201608	1.968792283	4.05E-12
ENSG00000139269	83729	INHBE	inhibin subunit beta E	30.56617413	248.035317	-8.114699468	4.08E-12
ENSG00000104998	9466	IL27RA	interleukin 27 receptor subunit alpha	373.881001	740.6246604	-1.980910125	4.13E-12
ENSG00000233476	---	---	---	3218.14034	1304.29749	2.467336144	4.14E-12
ENSG00000117318	3399	ID3	inhibitor of DNA binding 3	1640.332962	957.7615718	1.712673603	4.15E-12
ENSG00000120256	84918	LRP11	LDL receptor related protein 11	61.11610777	253.9027482	-4.154432563	4.18E-12
ENSG00000136937	4686	NCBP1	nuclear cap binding protein subunit 1	3232.005611	4985.990071	-1.54269227	4.23E-12
ENSG00000188554	4077	NBR1	NBR1 autophagy cargo receptor	4203.797387	2701.756073	1.55595001	4.24E-12
ENSG00000125503	54776	PPP1R12C	protein phosphatase 1 regulatory subunit 12C	508.6383422	961.1087989	-1.889572058	4.28E-12
ENSG00000184371	1435	CSF1	colony stimulating factor 1	402.1061185	158.0511007	2.544152598	4.32E-12
ENSG00000135829	1660	DHX9	DExH-box helicase 9	12261.79278	18176.17719	-1.482342551	4.33E-12
ENSG00000100605	3705	ITPK1	inositol-tetrakisphosphate 1-kinase	793.4524996	1404.935032	-1.770660541	4.33E-12
ENSG00000137331	8870	IER3	immediate early response 3	656.5103438	298.4185213	2.19996514	4.41E-12
ENSG00000213918	1773	DNASE1	deoxyribonuclease 1	385.332836	139.2612471	2.766978208	4.44E-12
ENSG00000142039	90324	CCDC97	coiled-coil domain containing 97	1351.506496	718.11141	1.882028996	4.44E-12
ENSG00000205808	403313	PLPP6	phospholipid phosphatase 6	45.80990518	210.2908826	-4.590511197	4.51E-12
ENSG00000123643	206358	SLC36A1	solute carrier family 36 member 1	843.0663687	448.159974	1.881172835	4.53E-12
ENSG00000115073	10120	ACTR1B	actin related protein 1B	324.663175	669.2137557	-2.061255502	4.53E-12
ENSG00000183579	84133	ZNRF3	zinc and ring finger 3	142.6996985	392.0235895	-2.747192837	4.53E-12
ENSG00000170889	6203	RPS9	ribosomal protein S9	32589.13992	20985.18317	1.552959517	4.55E-12
ENSG00000214107	4112	MAGEB1	MAGE family member B1	518.8456664	977.2767663	-1.883559659	4.55E-12
ENSG00000160214	8568	RRP1	ribosomal RNA processing 1	2511.46176	3927.805036	-1.563951758	4.59E-12
ENSG00000150540	3176	HNMT	histamine N-methyltransferase	204.1378174	37.21675546	5.485105158	4.72E-12
ENSG00000233927	6234	RPS28	ribosomal protein S28	16438.30414	11015.347	1.492309243	4.73E-12
ENSG00000118655	64858	DCLRE1B	DNA cross-link repair 1B	2149.104359	1333.793417	1.611272278	4.77E-12
ENSG00000182199	6472	SHMT2	serine hydroxymethyltransferase 2	4586.414295	7167.395494	-1.562744888	4.80E-12
ENSG00000105926	51678	PALS2	protein associated with LIN7 2, MAGUK p55 family member	745.867843	1379.995933	-1.850188268	4.81E-12
ENSG00000102021	51213	LUZP4	leucine zipper protein 4	176.547905	12.14261904	14.53952434	4.87E-12
ENSG00000198898	830	CAPZA2	capping actin protein of muscle Z-line subunit alpha 2	6973.731323	4629.524073	1.506360311	4.91E-12
ENSG00000115904	6654	SOS1	SOS Ras/Rac guanine nucleotide exchange factor 1	1485.64186	2405.677138	-1.619284703	4.99E-12
ENSG00000183020	161	AP2A2	adaptor related protein complex 2 subunit alpha 2	760.6359315	1314.08702	-1.727616282	5.01E-12
ENSG00000172493	4299	AFF1	ALF transcription elongation factor 1	4377.753967	2773.175891	1.578606673	5.14E-12
ENSG00000131508	7322	UBE2D2	ubiquitin conjugating enzyme E2 D2	2531.22033	3922.858473	-1.549789414	5.19E-12
ENSG00000090447	7023	TFAP4	transcription factor AP-4	412.0299266	817.226655	-1.983415772	5.24E-12
ENSG00000142528	25888	ZNF473	zinc finger protein 473	2446.982417	1534.860067	1.59427069	5.26E-12
ENSG00000004142	26073	POLDIP2	DNA polymerase delta interacting protein 2	2745.035375	4219.458095	-1.537123395	5.27E-12
ENSG00000116809	7709	ZBTB17	zinc finger and BTB domain containing 17	1310.847843	732.841717	1.788718918	5.32E-12
ENSG00000173821	57674	RNF213	ring finger protein 213	3741.180281	2365.790512	1.581365832	5.32E-12
ENSG00000100580	283578	TMED8	transmembrane p24 trafficking protein family member 8	1116.8648	1843.736779	-1.650814655	5.34E-12
ENSG00000143179	7371	UCK2	uridine-cytidine kinase 2	2045.607643	3225.902993	-1.576990096	5.36E-12
ENSG00000169692	10555	AGPAT2	1-acylglycerol-3-phosphate O-acyltransferase 2	791.713928	1357.818609	-1.71503691	5.45E-12
ENSG00000183496	84206	MEX3B	mex-3 RNA binding family member B	255.1174094	611.49233	-2.396905532	5.46E-12
ENSG00000114739	93	ACVR2B	activin A receptor type 2B	738.5081854	1416.004917	-1.917385541	5.47E-12
ENSG00000158941	57805	CCAR2	cell cycle and apoptosis regulator 2	3411.630974	5298.615749	-1.553103424	5.47E-12
ENSG00000198909	4215	MAP3K3	mitogen-activated protein kinase kinase kinase 3	229.5106767	509.7093741	-2.220852561	5.51E-12
ENSG00000158109	127262	TPRG1L	tumor protein p63 regulated 1 like	649.1028181	323.1729454	2.008530811	5.54E-12
ENSG00000163029	79677	SMC6	structural maintenance of chromosomes 6	1982.092768	3151.729463	-1.590101893	5.63E-12
ENSG00000053371	8574	AKR7A2	aldo-keto reductase family 7 member A2	664.5658397	1184.951882	-1.783046632	5.63E-12
ENSG00000175213	79797	ZNF408	zinc finger protein 408	961.9972148	506.8618257	1.897947658	5.72E-12
ENSG00000160953	84939	PWWP3A	PWWP domain containing 3A, DNA repair factor	866.8615359	1478.265781	-1.705307848	5.73E-12
ENSG00000035687	159	ADSS2	adenylosuccinate synthase 2	1345.439328	2209.203796	-1.641994366	5.78E-12
ENSG00000107789	9562	MINPP1	multiple inositol-polyphosphate phosphatase 1	787.5978527	1366.448116	-1.73495663	5.78E-12
ENSG00000140854	10300	KATNB1	katanin regulatory subunit B1	721.3966812	1294.341103	-1.794215494	5.78E-12
ENSG00000204580	780	DDR1	discoidin domain receptor tyrosine kinase 1	2373.974285	1495.837153	1.587053965	5.78E-12
ENSG00000165861	53349	ZFYVE1	zinc finger FYVE-type containing 1	514.500005	227.7757124	2.258800991	5.80E-12
ENSG00000205084	79583	TMEM231	transmembrane protein 231	45.3893033	221.1158658	-4.871541304	5.84E-12
ENSG00000161091	126321	MFSD12	major facilitator superfamily domain containing 12	1283.910397	2104.775873	-1.639347947	5.88E-12
ENSG00000104885	84444	DOT1L	DOT1 like histone lysine methyltransferase	2837.355028	4361.370179	-1.537125293	5.94E-12
ENSG00000228203	386597	GRASLND	glycosaminoglycan regulatory associated long non-coding RNA	160.6241483	17.70313818	9.073201973	5.96E-12
ENSG00000153560	7342	UBP1	upstream binding protein 1	2853.899486	4381.011987	-1.535096806	6.00E-12
ENSG00000128564	7425	VGF	VGF nerve growth factor inducible	366.4588797	93.74778091	3.908987244	6.00E-12
ENSG00000096717	23411	SIRT1	sirtuin 1	799.0866816	1403.090977	-1.755868305	6.03E-12
ENSG00000125741	80207	OPA3	outer mitochondrial membrane lipid metabolism regulator OPA3	907.0881597	1523.875981	-1.679964582	6.03E-12
ENSG00000183527	8624	PSMG1	proteasome assembly chaperone 1	2724.614318	4312.036078	-1.582622557	6.06E-12
ENSG00000100426	9889	ZBED4	zinc finger BED-type containing 4	856.3429329	1444.008504	-1.686250272	6.07E-12
ENSG00000179364	23241	PACS2	phosphofurin acidic cluster sorting protein 2	186.7281475	466.8016208	-2.499899597	6.08E-12
ENSG00000166012	79101	TAF1D	TATA-box binding protein associated factor, RNA polymerase I subunit D	2102.443946	1305.319185	1.610674208	6.09E-12
ENSG00000132199	55556	ENOSF1	enolase superfamily member 1	207.7144451	493.6170762	-2.376421514	6.11E-12
ENSG00000155363	4343	MOV10	Mov10 RISC complex RNA helicase	3826.164035	2446.328509	1.564043431	6.17E-12
ENSG00000136738	8027	STAM	signal transducing adaptor molecule	2344.915343	1430.781381	1.638905408	6.17E-12
ENSG00000157240	8321	FZD1	frizzled class receptor 1	178.8190304	443.6539282	-2.481021887	6.28E-12
ENSG00000170779	55038	CDCA4	cell division cycle associated 4	686.8990195	1254.757783	-1.826699045	6.32E-12
ENSG00000084676	8648	NCOA1	nuclear receptor coactivator 1	1052.60192	1749.342657	-1.66192235	6.36E-12
ENSG00000147687	83940	TATDN1	TatD DNase domain containing 1	1267.051292	733.5282259	1.727338154	6.36E-12
ENSG00000134369	89796	NAV1	neuron navigator 1	304.8576487	664.7216261	-2.180432831	6.40E-12
ENSG00000143622	6016	RIT1	Ras like without CAAX 1	1089.734741	599.0321316	1.819159079	6.46E-12
ENSG00000145725	23262	PPIP5K2	diphosphoinositol pentakisphosphate kinase 2	2804.764515	4425.412421	-1.577819599	6.58E-12
ENSG00000103274	4682	NUBP1	NUBP iron-sulfur cluster assembly factor 1, cytosolic	1340.517585	764.2879458	1.753943121	6.59E-12
ENSG00000133627	57180	ACTR3B	actin related protein 3B	283.8556403	596.1157221	-2.100066504	6.59E-12
ENSG00000213553	220717	RPLP0P6	ribosomal protein lateral stalk subunit P0 pseudogene 6	4688.075725	2903.520669	1.614617652	6.72E-12
ENSG00000152518	678	ZFP36L2	ZFP36 ring finger protein like 2	1405.679952	2399.274675	-1.706842778	6.73E-12
ENSG00000159461	267	AMFR	autocrine motility factor receptor	1720.554229	2705.928871	-1.572707693	6.74E-12
ENSG00000260604	---	---	---	146.2679138	5.56588954	26.27934184	6.76E-12
ENSG00000128016	7538	ZFP36	ZFP36 ring finger protein	566.0864411	260.9388426	2.169421905	6.91E-12
ENSG00000072756	51095	TRNT1	tRNA nucleotidyl transferase 1	536.78279	1008.822739	-1.879387263	6.91E-12
ENSG00000187446	11261	CHP1	calcineurin like EF-hand protein 1	5323.886007	3474.668729	1.532199591	6.98E-12
ENSG00000143409	55793	MINDY1	MINDY lysine 48 deubiquitinase 1	464.6725744	207.6873831	2.237365445	6.99E-12
ENSG00000145147	9353	SLIT2	slit guidance ligand 2	110.4109669	325.3987896	-2.94716004	7.03E-12
ENSG00000197299	641	BLM	BLM RecQ like helicase	1333.941136	2168.609392	-1.625715958	7.06E-12
ENSG00000160200	875	CBS	cystathionine beta-synthase	5332.189758	8062.917197	-1.512121204	7.07E-12
ENSG00000122863	9469	CHST3	carbohydrate sulfotransferase 3	218.2811768	50.8715203	4.290832582	7.12E-12
ENSG00000132475	3021	H3-3B	H3.3 histone B	9019.694541	13312.73596	-1.475963061	7.32E-12
ENSG00000086232	27102	EIF2AK1	eukaryotic translation initiation factor 2 alpha kinase 1	10507.13687	7084.575622	1.48310039	7.32E-12
ENSG00000064601	5476	CTSA	cathepsin A	1804.297448	1113.209934	1.620806096	7.43E-12
ENSG00000155846	133522	PPARGC1B	PPARG coactivator 1 beta	696.1309057	1261.543817	-1.812222108	7.47E-12
ENSG00000012232	2137	EXTL3	exostosin like glycosyltransferase 3	714.0787184	1235.25091	-1.729852576	7.53E-12
ENSG00000168209	54541	DDIT4	DNA damage inducible transcript 4	2790.631293	4264.269237	-1.528066157	7.60E-12
ENSG00000176946	51078	THAP4	THAP domain containing 4	1030.739929	1741.435353	-1.689500235	7.67E-12
ENSG00000072310	6720	SREBF1	sterol regulatory element binding transcription factor 1	1734.534416	2739.814201	-1.579567506	7.72E-12
ENSG00000184110	8663	EIF3C	eukaryotic translation initiation factor 3 subunit C	857.7879461	1492.123915	-1.739502079	7.75E-12
ENSG00000164117	26269	FBXO8	F-box protein 8	665.5800879	337.3320708	1.973070886	7.75E-12
ENSG00000185220	267002	PGBD2	piggyBac transposable element derived 2	502.4206456	222.2400857	2.260711176	7.76E-12
ENSG00000137825	3706	ITPKA	inositol-trisphosphate 3-kinase A	225.6655626	528.0588165	-2.340006205	7.80E-12
ENSG00000068079	3430	IFI35	interferon induced protein 35	443.3588239	167.9183831	2.640323328	7.84E-12
ENSG00000147155	10682	EBP	EBP cholestenol delta-isomerase	2462.022096	3832.689576	-1.55672428	7.87E-12
ENSG00000151726	2180	ACSL1	acyl-CoA synthetase long chain family member 1	335.2240768	673.5125249	-2.009141263	7.91E-12
ENSG00000173281	79660	PPP1R3B	protein phosphatase 1 regulatory subunit 3B	439.6198104	182.2817218	2.411760248	7.91E-12
ENSG00000109084	27346	TMEM97	transmembrane protein 97	2258.020122	3507.506286	-1.553354752	7.94E-12
ENSG00000071859	9130	FAM50A	family with sequence similarity 50 member A	865.1481787	1468.661386	-1.69758363	8.06E-12
ENSG00000203883	54345	SOX18	SRY-box transcription factor 18	16.32859596	161.8467484	-9.91185946	8.06E-12
ENSG00000169564	5093	PCBP1	poly(rC) binding protein 1	7354.801472	10865.13488	-1.47728459	8.16E-12
ENSG00000198054	84677	DSCR8	Down syndrome critical region 8	1076.910414	606.350716	1.77605202	8.18E-12
ENSG00000183605	119559	SFXN4	sideroflexin 4	657.5707496	1166.93158	-1.774609927	8.35E-12
ENSG00000173456	79102	RNF26	ring finger protein 26	1436.186146	2336.939489	-1.627184258	8.42E-12
ENSG00000181220	155061	ZNF746	zinc finger protein 746	642.5564218	1129.826568	-1.758330522	8.42E-12
ENSG00000119669	64207	IRF2BPL	interferon regulatory factor 2 binding protein like	458.8052948	869.2963264	-1.894695498	8.45E-12
ENSG00000140993	91151	TIGD7	tigger transposable element derived 7	483.5618975	204.257149	2.367417248	8.45E-12
ENSG00000162852	163882	CNST	consortin, connexin sorting protein	1188.526425	1916.823539	-1.612773177	8.50E-12
ENSG00000176055	153364	MBLAC2	metallo-beta-lactamase domain containing 2	286.9721557	607.1480826	-2.115703808	8.50E-12
ENSG00000204178	55219	MACO1	macoilin 1	2996.229915	1932.800261	1.550201527	8.53E-12
ENSG00000204366	221527	ZBTB12	zinc finger and BTB domain containing 12	274.6279832	582.3315868	-2.12043791	8.56E-12
ENSG00000114999	150465	TTL	tubulin tyrosine ligase	1202.968967	1958.482569	-1.628040808	8.57E-12
ENSG00000205581	3150	HMGN1	high mobility group nucleosome binding domain 1	6531.284437	9892.838889	-1.514685049	8.70E-12
ENSG00000110321	1982	EIF4G2	eukaryotic translation initiation factor 4 gamma 2	23599.14459	34637.80104	-1.467756634	8.70E-12
ENSG00000085999	8438	RAD54L	RAD54 like	1218.496133	1965.394277	-1.612967185	8.71E-12
ENSG00000177732	6666	SOX12	SRY-box transcription factor 12	847.3628447	1456.366236	-1.718704384	8.78E-12
ENSG00000171608	5293	PIK3CD	phosphatidylinositol-4,5-bisphosphate 3-kinase catalytic subunit delta	647.334708	1129.093892	-1.74421961	8.78E-12
ENSG00000173065	55731	FAM222B	family with sequence similarity 222 member B	2231.656905	1407.682828	1.585340719	8.78E-12
ENSG00000119778	54454	ATAD2B	ATPase family AAA domain containing 2B	534.7849842	971.0402721	-1.815758297	8.78E-12
ENSG00000167491	54815	GATAD2A	GATA zinc finger domain containing 2A	4814.969222	7222.960024	-1.500105129	8.82E-12
ENSG00000196182	83931	STK40	serine/threonine kinase 40	3084.290502	4679.399586	-1.517172128	8.90E-12
ENSG00000113161	3156	HMGCR	3-hydroxy-3-methylglutaryl-CoA reductase	4205.377204	6308.512181	-1.500106144	8.92E-12
ENSG00000100473	1690	COCH	cochlin	1924.266358	2978.151267	-1.547681409	9.02E-12
ENSG00000131187	2161	F12	coagulation factor XII	129.7210853	364.8706992	-2.812732398	9.09E-12
ENSG00000131697	261734	NPHP4	nephrocystin 4	144.8182103	401.7810061	-2.774381795	9.09E-12
ENSG00000100889	5106	PCK2	phosphoenolpyruvate carboxykinase 2, mitochondrial	968.7327693	1613.358718	-1.66543217	9.14E-12
ENSG00000063601	8776	MTMR1	myotubularin related protein 1	790.2808287	1375.379671	-1.74036826	9.24E-12
ENSG00000258486	---	---	---	243.244469	1046.740674	-4.303245529	9.27E-12
ENSG00000104886	55111	PLEKHJ1	pleckstrin homology domain containing J1	1139.356042	1870.699315	-1.641891775	9.28E-12
ENSG00000179958	79077	DCTPP1	dCTP pyrophosphatase 1	1830.197218	2864.156569	-1.564944226	9.32E-12
ENSG00000158373	3017	H2BC5	H2B clustered histone 5	1449.70108	873.5536588	1.659544397	9.33E-12
ENSG00000109610	6649	SOD3	superoxide dismutase 3	208.834306	38.93983799	5.36299884	9.39E-12
ENSG00000107771	54462	CCSER2	coiled-coil serine rich protein 2	271.4453358	586.1642703	-2.159419201	9.39E-12
ENSG00000173457	26472	PPP1R14B	protein phosphatase 1 regulatory inhibitor subunit 14B	1933.058642	2993.092067	-1.548371064	9.51E-12
ENSG00000227097	---	---	---	5323.997324	3388.145695	1.571360208	9.54E-12
ENSG00000262944	---	---	---	165.7814872	478.4210543	-2.885853315	9.56E-12
ENSG00000172354	2783	GNB2	G protein subunit beta 2	4544.300156	6777.513737	-1.491431795	9.56E-12
ENSG00000166896	91419	ATP23	ATP23 metallopeptidase and ATP synthase assembly factor homolog	246.3643238	532.5061642	-2.161458104	9.57E-12
ENSG00000102189	8411	EEA1	early endosome antigen 1	534.2433321	966.519995	-1.809138153	9.65E-12
ENSG00000076201	25930	PTPN23	protein tyrosine phosphatase non-receptor type 23	4673.587243	3028.466645	1.543218992	9.68E-12
ENSG00000156136	1633	DCK	deoxycytidine kinase	480.030685	913.6711643	-1.903359916	9.83E-12
ENSG00000106049	11112	HIBADH	3-hydroxyisobutyrate dehydrogenase	434.5730894	821.2525132	-1.88979146	9.83E-12
ENSG00000110497	55626	AMBRA1	autophagy and beclin 1 regulator 1	2596.320989	1661.212676	1.562907041	9.87E-12
ENSG00000181035	284439	SLC25A42	solute carrier family 25 member 42	532.929248	973.2925329	-1.826307219	9.88E-12
ENSG00000112667	10591	DNPH1	2'-deoxynucleoside 5'-phosphate N-hydrolase 1	900.6959679	1649.111996	-1.830930808	9.89E-12
ENSG00000186197	128178	EDARADD	EDAR associated death domain	66.30851831	244.717817	-3.690593958	9.91E-12
ENSG00000188636	84247	RTL6	retrotransposon Gag like 6	272.1149692	585.3687748	-2.15118182	9.91E-12
ENSG00000151849	55835	CENPJ	centromere protein J	424.7565495	815.1638293	-1.919131865	9.96E-12
ENSG00000105011	55723	ASF1B	anti-silencing function 1B histone chaperone	1370.759828	2229.459825	-1.626440883	1.00E-11
ENSG00000205413	54809	SAMD9	sterile alpha motif domain containing 9	324.5082848	115.9412637	2.79890243	1.00E-11
ENSG00000137502	27314	RAB30	RAB30, member RAS oncogene family	216.0364952	50.53317553	4.275141883	1.01E-11
ENSG00000161533	51	ACOX1	acyl-CoA oxidase 1	1432.157838	856.9128709	1.671299249	1.01E-11
ENSG00000181418	23109	DDN	dendrin	34.29160181	199.9973002	-5.832253079	1.02E-11
ENSG00000170832	84669	USP32	ubiquitin specific peptidase 32	4788.779984	3157.201309	1.516780058	1.04E-11
ENSG00000238269	389860	PAGE2B	PAGE family member 2B	171.1628191	34.20282729	5.004347086	1.04E-11
ENSG00000071051	8440	NCK2	NCK adaptor protein 2	505.0603553	927.1502263	-1.835721645	1.05E-11
ENSG00000153976	9955	HS3ST3A1	heparan sulfate-glucosamine 3-sulfotransferase 3A1	205.0004799	491.1734363	-2.395962374	1.07E-11
ENSG00000170606	3308	HSPA4	heat shock protein family A (Hsp70) member 4	8954.917061	13250.75794	-1.479718668	1.09E-11
ENSG00000162722	25893	TRIM58	tripartite motif containing 58	1830.48909	1121.457408	1.632241293	1.10E-11
ENSG00000169554	9839	ZEB2	zinc finger E-box binding homeobox 2	2919.776665	1888.800657	1.545836325	1.11E-11
ENSG00000187079	7003	TEAD1	TEA domain transcription factor 1	1878.01289	1110.815633	1.690661199	1.11E-11
ENSG00000109079	7126	TNFAIP1	TNF alpha induced protein 1	1061.387381	611.7950683	1.734874039	1.11E-11
ENSG00000164211	134429	STARD4	StAR related lipid transfer domain containing 4	996.6362752	1627.86341	-1.633357575	1.13E-11
ENSG00000177685	283229	CRACR2B	calcium release activated channel regulator 2B	106.7610673	321.9117774	-3.015254394	1.15E-11
ENSG00000069869	4734	NEDD4	NEDD4 E3 ubiquitin protein ligase	594.9770332	1062.093358	-1.785099758	1.15E-11
ENSG00000180354	222166	MTURN	maturin, neural progenitor differentiation regulator homolog	755.6814051	388.9715215	1.942767949	1.16E-11
ENSG00000106397	8985	PLOD3	procollagen-lysine,2-oxoglutarate 5-dioxygenase 3	1659.879997	2598.717468	-1.56560563	1.16E-11
ENSG00000112679	56940	DUSP22	dual specificity phosphatase 22	257.1233341	546.5126113	-2.125488195	1.17E-11
ENSG00000157184	1376	CPT2	carnitine palmitoyltransferase 2	337.3056885	717.4611332	-2.12703538	1.18E-11
ENSG00000139370	121260	SLC15A4	solute carrier family 15 member 4	107.8915604	304.2053336	-2.819547077	1.18E-11
ENSG00000187678	81848	SPRY4	sprouty RTK signaling antagonist 4	425.0933981	844.7584584	-1.987230247	1.19E-11
ENSG00000173926	115123	MARCHF3	membrane associated ring-CH-type finger 3	818.0412368	438.1328857	1.867107591	1.22E-11
ENSG00000167306	4645	MYO5B	myosin VB	149.0139921	14.37535732	10.36593309	1.24E-11
ENSG00000166863	6866	TAC3	tachykinin precursor 3	186.9835624	33.02196964	5.662398835	1.25E-11
ENSG00000075651	5337	PLD1	phospholipase D1	453.6611785	857.3447968	-1.889835052	1.25E-11
ENSG00000140987	54925	ZSCAN32	zinc finger and SCAN domain containing 32	848.1735402	458.2924375	1.850725586	1.27E-11
ENSG00000080819	1371	CPOX	coproporphyrinogen oxidase	2923.804875	1801.364291	1.623105826	1.27E-11
ENSG00000095139	372	ARCN1	archain 1	7896.910917	5354.630431	1.47478169	1.28E-11
ENSG00000135324	112609	MRAP2	melanocortin 2 receptor accessory protein 2	904.4152928	496.4400701	1.821801557	1.28E-11
ENSG00000143891	130589	GALM	galactose mutarotase	818.5191852	444.1051846	1.84307505	1.28E-11
ENSG00000156508	1915	EEF1A1	eukaryotic translation elongation factor 1 alpha 1	435196.612	278336.6243	1.563562154	1.28E-11
ENSG00000100097	3956	LGALS1	galectin 1	3518.183477	2300.607989	1.529240746	1.28E-11
ENSG00000139410	113675	SDSL	serine dehydratase like	375.482044	143.0716089	2.624434344	1.30E-11
ENSG00000120963	51123	ZNF706	zinc finger protein 706	1043.529967	1727.283575	-1.655231407	1.30E-11
ENSG00000174684	11041	B4GAT1	beta-1,4-glucuronyltransferase 1	57.889817	226.6085792	-3.914480836	1.30E-11
ENSG00000160584	23387	SIK3	SIK family kinase 3	1314.293218	748.6878047	1.755462303	1.32E-11
ENSG00000087086	2512	FTL	ferritin light chain	78308.61763	53710.66486	1.457971482	1.33E-11
ENSG00000167632	83696	TRAPPC9	trafficking protein particle complex subunit 9	385.7278963	731.6736842	-1.89686484	1.34E-11
ENSG00000152782	53354	PANK1	pantothenate kinase 1	54.99199768	212.8400582	-3.870382368	1.36E-11
ENSG00000111275	217	ALDH2	aldehyde dehydrogenase 2 family member	157.6299571	394.805301	-2.50463369	1.36E-11
ENSG00000102109	27344	PCSK1N	proprotein convertase subtilisin/kexin type 1 inhibitor	168.7024549	9.150676444	18.43606382	1.36E-11
ENSG00000176715	197322	ACSF3	acyl-CoA synthetase family member 3	407.4305119	792.6951562	-1.945595956	1.37E-11
ENSG00000183963	6525	SMTN	smoothelin	1500.17046	917.9020818	1.634346942	1.38E-11
ENSG00000090013	645	BLVRB	biliverdin reductase B	13621.63123	8840.58019	1.540807383	1.38E-11
ENSG00000156206	161502	CFAP161	cilia and flagella associated protein 161	27.06689111	186.0907796	-6.875218099	1.42E-11
ENSG00000133313	55748	CNDP2	carnosine dipeptidase 2	1898.809972	2971.814692	-1.565093262	1.42E-11
ENSG00000129675	9459	ARHGEF6	Rac/Cdc42 guanine nucleotide exchange factor 6	66.23217496	247.097945	-3.730784096	1.42E-11
ENSG00000148516	6935	ZEB1	zinc finger E-box binding homeobox 1	672.2950244	337.3225018	1.993033435	1.42E-11
ENSG00000130656	3050	HBZ	hemoglobin subunit zeta	18641.84089	11801.04919	1.579676568	1.42E-11
ENSG00000112200	26036	ZNF451	zinc finger protein 451	3603.055067	2383.160594	1.511880935	1.43E-11
ENSG00000150637	10666	CD226	CD226 molecule	178.4710295	22.46410641	7.944719736	1.43E-11
ENSG00000138449	30061	SLC40A1	solute carrier family 40 member 1	674.1035251	1153.500968	-1.711162938	1.43E-11
ENSG00000131979	2643	GCH1	GTP cyclohydrolase 1	99.66233113	296.8067751	-2.978123949	1.43E-11
ENSG00000086475	22929	SEPHS1	selenophosphate synthetase 1	1298.988332	2076.253866	-1.598362213	1.44E-11
ENSG00000128284	80833	APOL3	apolipoprotein L3	150.3392116	6.389788389	23.52804231	1.45E-11
ENSG00000140157	81614	NIPA2	NIPA magnesium transporter 2	3145.944944	4774.777102	-1.517756092	1.48E-11
ENSG00000148300	57109	REXO4	REX4 homolog, 3'-5' exonuclease	1644.83025	2563.461833	-1.558496284	1.49E-11
ENSG00000123064	79039	DDX54	DEAD-box helicase 54	3724.83051	5666.167408	-1.521187982	1.50E-11
ENSG00000105617	79165	LENG1	leukocyte receptor cluster member 1	578.2474027	278.6645448	2.075066289	1.50E-11
ENSG00000125457	57409	MIF4GD	MIF4G domain containing	774.9816262	418.2059712	1.853109902	1.52E-11
ENSG00000054356	5798	PTPRN	protein tyrosine phosphatase receptor type N	134.7208339	14.69230997	9.169479422	1.54E-11
ENSG00000114315	3280	HES1	hes family bHLH transcription factor 1	81.70844758	283.5793897	-3.470625108	1.56E-11
ENSG00000021355	1992	SERPINB1	serpin family B member 1	1266.186594	2005.093488	-1.583568724	1.57E-11
ENSG00000004455	204	AK2	adenylate kinase 2	11129.52895	16197.53064	-1.455365336	1.57E-11
ENSG00000158406	8365	H4C8	H4 clustered histone 8	682.9084931	312.0031763	2.18878699	1.57E-11
ENSG00000198087	23607	CD2AP	CD2 associated protein	7391.231362	4846.951487	1.524923734	1.58E-11
ENSG00000112787	57666	FBRSL1	fibrosin like 1	1736.06419	2796.45076	-1.610799172	1.60E-11
ENSG00000172239	10605	PAIP1	poly(A) binding protein interacting protein 1	1680.316402	2608.943159	-1.552649939	1.61E-11
ENSG00000108405	5023	P2RX1	purinergic receptor P2X 1	11.88784282	147.6712867	-12.42204233	1.62E-11
ENSG00000139629	11226	GALNT6	polypeptide N-acetylgalactosaminyltransferase 6	645.2768985	330.3937691	1.953054079	1.62E-11
ENSG00000198315	7745	ZKSCAN8	zinc finger with KRAB and SCAN domains 8	2618.874267	1694.662857	1.545365945	1.67E-11
ENSG00000165795	57447	NDRG2	NDRG family member 2	1404.669189	854.2687679	1.64429421	1.69E-11
ENSG00000159479	112950	MED8	mediator complex subunit 8	2316.692497	1464.441692	1.581962949	1.70E-11
ENSG00000189241	7259	TSPYL1	TSPY like 1	1825.328284	2821.592555	-1.545800051	1.71E-11
ENSG00000153317	50807	ASAP1	ArfGAP with SH3 domain, ankyrin repeat and PH domain 1	1781.175737	1081.690939	1.646658646	1.72E-11
ENSG00000183087	2621	GAS6	growth arrest specific 6	46.47881017	205.7981915	-4.42778528	1.72E-11
ENSG00000164687	2171	FABP5	fatty acid binding protein 5	194.7761385	460.0979087	-2.362188265	1.73E-11
ENSG00000005812	26224	FBXL3	F-box and leucine rich repeat protein 3	1060.176845	596.9264673	1.77605937	1.73E-11
ENSG00000162521	5928	RBBP4	RB binding protein 4, chromatin remodeling factor	7822.838203	11401.99907	-1.45752715	1.74E-11
ENSG00000172888	285268	ZNF621	zinc finger protein 621	1306.625306	755.4085661	1.729693526	1.74E-11
ENSG00000173889	80012	PHC3	polyhomeotic homolog 3	996.3884068	566.0728466	1.760177003	1.76E-11
ENSG00000172349	3603	IL16	interleukin 16	17.0874034	155.3261763	-9.090098282	1.79E-11
ENSG00000166974	10982	MAPRE2	microtubule associated protein RP/EB family member 2	4900.238923	3298.99091	1.485375091	1.79E-11
ENSG00000172053	5859	QARS1	glutaminyl-tRNA synthetase 1	6740.0195	4522.566641	1.490308499	1.80E-11
ENSG00000116793	10745	PHTF1	putative homeodomain transcription factor 1	428.9766083	798.0795044	-1.860426627	1.81E-11
ENSG00000165912	29763	PACSIN3	protein kinase C and casein kinase substrate in neurons 3	142.6260019	373.8715638	-2.621342244	1.83E-11
ENSG00000159200	1827	RCAN1	regulator of calcineurin 1	294.6446656	598.0090827	-2.029594127	1.84E-11
ENSG00000157020	6396	SEC13	SEC13 homolog, nuclear pore and COPII coat complex component	8477.366333	5793.574934	1.463235814	1.84E-11
ENSG00000170545	57228	SMAGP	small cell adhesion glycoprotein	185.8863499	438.8379262	-2.360786181	1.84E-11
ENSG00000165644	118881	COMTD1	catechol-O-methyltransferase domain containing 1	184.5941933	470.2928772	-2.547712194	1.85E-11
ENSG00000100284	10043	TOM1	target of myb1 membrane trafficking protein	660.1547019	342.3232459	1.928454202	1.91E-11
ENSG00000160221	8209	GATD3	glutamine amidotransferase class 1 domain containing 3	1858.843188	2838.430193	-1.526987436	1.92E-11
ENSG00000116161	27101	CACYBP	calcyclin binding protein	6796.948791	9969.875688	-1.46681636	1.93E-11
ENSG00000185608	64976	MRPL40	mitochondrial ribosomal protein L40	4900.636705	3213.098201	1.525206016	1.94E-11
ENSG00000137818	6176	RPLP1	ribosomal protein lateral stalk subunit P1	59453.52838	40776.15379	1.458046502	1.97E-11
ENSG00000197746	5660	PSAP	prosaposin	25398.63395	17619.61039	1.441498046	1.98E-11
ENSG00000103253	84264	HAGHL	hydroxyacylglutathione hydrolase like	179.877409	437.273924	-2.430955207	1.98E-11
ENSG00000149328	89944	GLB1L2	galactosidase beta 1 like 2	529.0707614	939.8613231	-1.776437845	2.03E-11
ENSG00000128294	8459	TPST2	tyrosylprotein sulfotransferase 2	1408.897598	2193.728591	-1.557053255	2.04E-11
ENSG00000152078	148534	TLCD4	TLC domain containing 4	4108.769765	2556.075222	1.607452602	2.05E-11
ENSG00000157911	5192	PEX10	peroxisomal biogenesis factor 10	191.7319253	450.306804	-2.348627144	2.06E-11
ENSG00000170500	164832	LONRF2	LON peptidase N-terminal domain and ring finger 2	360.1740053	735.5654995	-2.042250381	2.07E-11
ENSG00000157077	9372	ZFYVE9	zinc finger FYVE-type containing 9	351.026809	716.9658869	-2.042481852	2.07E-11
ENSG00000244300	---	---	---	372.083064	735.4441487	-1.976559053	2.10E-11
ENSG00000152291	10618	TGOLN2	trans-golgi network protein 2	2173.137832	3295.119874	-1.516295849	2.13E-11
ENSG00000149516	932	MS4A3	membrane spanning 4-domains A3	268.2112021	80.04505143	3.350753074	2.14E-11
ENSG00000101444	191	AHCY	adenosylhomocysteinase	7350.839027	10746.09401	-1.461886728	2.15E-11
ENSG00000184009	71	ACTG1	actin gamma 1	48658.35269	33729.73663	1.442595097	2.15E-11
ENSG00000224870	148413	MRPL20-AS1	MRPL20 antisense RNA 1	473.570201	863.9411683	-1.824314888	2.16E-11
ENSG00000005339	1387	CREBBP	CREB binding protein	3640.40425	2376.816312	1.531630455	2.17E-11
ENSG00000184545	1850	DUSP8	dual specificity phosphatase 8	250.8849096	18.66958116	13.43816486	2.20E-11
ENSG00000088882	56265	CPXM1	carboxypeptidase X, M14 family member 1	152.1522009	11.92555784	12.75849759	2.20E-11
ENSG00000171984	149840	SHLD1	shieldin complex subunit 1	400.6617534	153.2885028	2.613775632	2.21E-11
ENSG00000104219	51201	ZDHHC2	zinc finger DHHC-type palmitoyltransferase 2	110.7424889	306.4659571	-2.767374656	2.22E-11
ENSG00000185000	8694	DGAT1	diacylglycerol O-acyltransferase 1	313.5058506	632.0015954	-2.015916431	2.23E-11
ENSG00000117479	10560	SLC19A2	solute carrier family 19 member 2	433.2988764	811.6187345	-1.873115253	2.25E-11
ENSG00000069482	51083	GAL	galanin and GMAP prepropeptide	767.4925666	1305.856498	-1.70145817	2.25E-11
ENSG00000169258	114787	GPRIN1	G protein regulated inducer of neurite outgrowth 1	336.9431094	661.5982163	-1.963530928	2.25E-11
ENSG00000257221	---	---	---	174.1370821	34.75228241	5.010809937	2.25E-11
ENSG00000184207	283871	PGP	phosphoglycolate phosphatase	484.7450035	869.4183457	-1.793558138	2.26E-11
ENSG00000171492	55144	LRRC8D	leucine rich repeat containing 8 VRAC subunit D	864.6530505	1423.333408	-1.646132408	2.27E-11
ENSG00000108784	4669	NAGLU	N-acetyl-alpha-glucosaminidase	95.50484132	304.72324	-3.190657518	2.27E-11
ENSG00000081026	260425	MAGI3	membrane associated guanylate kinase, WW and PDZ domain containing 3	629.4189353	310.9037623	2.024481565	2.28E-11
ENSG00000128626	6183	MRPS12	mitochondrial ribosomal protein S12	1656.779575	2561.340327	-1.545975316	2.28E-11
ENSG00000105640	6142	RPL18A	ribosomal protein L18a	39637.35285	26979.42712	1.469169552	2.29E-11
ENSG00000143653	51097	SCCPDH	saccharopine dehydrogenase (putative)	1349.85904	2120.265914	-1.570731351	2.33E-11
ENSG00000205683	8110	DPF3	double PHD fingers 3	218.591146	56.54271497	3.865947118	2.34E-11
ENSG00000269821	10984	KCNQ1OT1	KCNQ1 opposite strand/antisense transcript 1	357.7320119	118.0896689	3.029325218	2.36E-11
ENSG00000221890	23467	NPTXR	neuronal pentraxin receptor	6.863055613	201.5911375	-29.37337957	2.36E-11
ENSG00000165813	55088	CCDC186	coiled-coil domain containing 186	567.197102	273.3977201	2.074622648	2.37E-11
ENSG00000121957	29899	GPSM2	G protein signaling modulator 2	1939.956107	1232.170362	1.574421985	2.37E-11
ENSG00000135535	8763	CD164	CD164 molecule	6709.108002	4558.237462	1.471864522	2.40E-11
ENSG00000166946	23582	CCNDBP1	cyclin D1 binding protein 1	1784.229569	1065.456497	1.674615129	2.42E-11
ENSG00000196950	57181	SLC39A10	solute carrier family 39 member 10	1283.661118	2036.648096	-1.586593275	2.46E-11
ENSG00000135503	91	ACVR1B	activin A receptor type 1B	970.172465	547.4257461	1.77224486	2.47E-11
ENSG00000112984	10112	KIF20A	kinesin family member 20A	2887.949307	1867.506444	1.546419996	2.56E-11
ENSG00000134086	7428	VHL	von Hippel-Lindau tumor suppressor	2039.032251	3212.83006	-1.57566417	2.59E-11
ENSG00000112739	8899	PRPF4B	pre-mRNA processing factor 4B	2512.046954	3766.263453	-1.499280675	2.59E-11
ENSG00000175756	54998	AURKAIP1	aurora kinase A interacting protein 1	3396.568961	5025.573989	-1.479603107	2.61E-11
ENSG00000111361	1967	EIF2B1	eukaryotic translation initiation factor 2B subunit alpha	2060.97278	3110.05714	-1.50902388	2.61E-11
ENSG00000133863	56154	TEX15	testis expressed 15, meiosis and synapsis associated	803.3276525	1386.696166	-1.726190006	2.61E-11
ENSG00000182973	25904	CNOT10	CCR4-NOT transcription complex subunit 10	5390.948058	3529.460613	1.527414143	2.66E-11
ENSG00000153575	---	---	---	264.647337	592.6914089	-2.239551759	2.67E-11
ENSG00000167778	84926	SPRYD3	SPRY domain containing 3	926.2730061	521.6148155	1.775779711	2.69E-11
ENSG00000170471	57148	RALGAPB	Ral GTPase activating protein non-catalytic subunit beta	3672.48446	2446.712748	1.500987177	2.70E-11
ENSG00000143643	79573	TTC13	tetratricopeptide repeat domain 13	35.02436454	191.6098357	-5.470758377	2.71E-11
ENSG00000155380	6566	SLC16A1	solute carrier family 16 member 1	6629.876695	9636.150516	-1.453443399	2.72E-11
ENSG00000006530	55750	AGK	acylglycerol kinase	1104.821899	1751.544741	-1.585363889	2.77E-11
ENSG00000152455	79723	SUV39H2	SUV39H2 histone lysine methyltransferase	1007.503795	1612.582714	-1.600572348	2.80E-11
ENSG00000165209	55342	STRBP	spermatid perinuclear RNA binding protein	2399.132088	3591.617442	-1.497048645	2.85E-11
ENSG00000106105	2617	GARS1	glycyl-tRNA synthetase 1	8111.09719	11825.56602	-1.457948997	2.86E-11
ENSG00000189056	5649	RELN	reelin	10897.8497	7394.794277	1.473719118	2.87E-11
ENSG00000188620	340784	HMX3	H6 family homeobox 3	183.1465076	452.1949984	-2.469034241	2.90E-11
ENSG00000112306	6206	RPS12	ribosomal protein S12	41440.39808	28958.55622	1.431024315	2.90E-11
ENSG00000047230	56474	CTPS2	CTP synthase 2	476.5569257	862.5497269	-1.809961581	2.90E-11
ENSG00000187051	91582	RPS19BP1	ribosomal protein S19 binding protein 1	1253.164103	1962.238735	-1.565827436	2.90E-11
ENSG00000111605	11052	CPSF6	cleavage and polyadenylation specific factor 6	3049.251799	4501.732357	-1.476339986	2.93E-11
ENSG00000010539	7752	ZNF200	zinc finger protein 200	795.8113456	439.6294738	1.810186516	2.96E-11
ENSG00000116044	4780	NFE2L2	NFE2 like bZIP transcription factor 2	1516.251832	2370.853931	-1.563628074	2.96E-11
ENSG00000062598	63916	ELMO2	engulfment and cell motility 2	1023.837388	600.3446494	1.705416029	2.98E-11
ENSG00000130309	79709	COLGALT1	collagen beta(1-O)galactosyltransferase 1	3832.174069	5637.300317	-1.471044951	3.00E-11
ENSG00000204356	7936	NELFE	negative elongation factor complex member E	4088.005805	2749.822488	1.486643528	3.00E-11
ENSG00000157881	55229	PANK4	pantothenate kinase 4 (inactive)	540.6410744	976.2063887	-1.805645991	3.03E-11
ENSG00000144635	51143	DYNC1LI1	dynein cytoplasmic 1 light intermediate chain 1	5380.35781	3479.752229	1.546189917	3.03E-11
ENSG00000135966	9392	TGFBRAP1	transforming growth factor beta receptor associated protein 1	846.0324846	1381.022951	-1.632352157	3.06E-11
ENSG00000159131	2618	GART	phosphoribosylglycinamide formyltransferase, phosphoribosylglycinamide synthetase, phosphoribosylaminoimidazole synthetase	10105.80624	14537.93122	-1.438572132	3.08E-11
ENSG00000112290	8936	WASF1	WASP family member 1	204.3730818	451.885389	-2.211080759	3.12E-11
ENSG00000119537	2531	KDSR	3-ketodihydrosphingosine reductase	302.3937898	603.300667	-1.99508286	3.14E-11
ENSG00000001630	1595	CYP51A1	cytochrome P450 family 51 subfamily A member 1	565.8624535	985.2259595	-1.741105022	3.19E-11
ENSG00000036257	8452	CUL3	cullin 3	1918.906865	2900.490909	-1.511532926	3.19E-11
ENSG00000197608	284371	ZNF841	zinc finger protein 841	433.2836799	180.9642925	2.394304831	3.22E-11
ENSG00000181381	91351	DDX60L	DExD/H-box 60 like	204.8950706	54.93420706	3.729826669	3.26E-11
ENSG00000119487	79109	MAPKAP1	MAPK associated protein 1	1699.874596	2590.357738	-1.523852256	3.26E-11
ENSG00000008283	1534	CYB561	cytochrome b561	576.3181837	983.1197922	-1.705862872	3.28E-11
ENSG00000101158	51497	NELFCD	negative elongation factor complex member C/D	2263.458472	3396.459273	-1.500561779	3.28E-11
ENSG00000234072	---	---	---	182.8737272	423.2019253	-2.314175643	3.29E-11
ENSG00000056998	8908	GYG2	glycogenin 2	515.5236568	243.6637936	2.115717109	3.30E-11
ENSG00000177156	6888	TALDO1	transaldolase 1	7933.455014	11716.11894	-1.476799064	3.36E-11
ENSG00000078140	3093	UBE2K	ubiquitin conjugating enzyme E2 K	5715.043019	8329.768609	-1.457516344	3.36E-11
ENSG00000131374	9779	TBC1D5	TBC1 domain family member 5	1628.138767	2477.362568	-1.521591782	3.37E-11
ENSG00000224051	80772	CPTP	ceramide-1-phosphate transfer protein	552.2810735	987.1354598	-1.787378759	3.42E-11
ENSG00000165732	9188	DDX21	DExD-box helicase 21	23390.81278	33160.48389	-1.417671297	3.49E-11
ENSG00000153879	1054	CEBPG	CCAAT enhancer binding protein gamma	1246.37126	1943.095428	-1.559002113	3.50E-11
ENSG00000169180	23214	XPO6	exportin 6	4166.979296	6073.207461	-1.457460436	3.52E-11
ENSG00000130208	341	APOC1	apolipoprotein C1	3057.774097	1960.606176	1.55960648	3.52E-11
ENSG00000158006	5051	PAFAH2	platelet activating factor acetylhydrolase 2	725.7706809	385.0474578	1.884886307	3.56E-11
ENSG00000101558	9218	VAPA	VAMP associated protein A	6292.158889	9416.80436	-1.496593542	3.59E-11
ENSG00000147382	---	---	---	227.1628483	487.2953308	-2.145136559	3.62E-11
ENSG00000213889	147699	PPM1N	protein phosphatase, Mg2+/Mn2+ dependent 1N (putative)	211.8111192	54.47751186	3.888046865	3.64E-11
ENSG00000183431	10946	SF3A3	splicing factor 3a subunit 3	7715.564843	11342.77564	-1.470116041	3.67E-11
ENSG00000008083	3720	JARID2	jumonji and AT-rich interaction domain containing 2	3764.639221	2497.996282	1.50706358	3.68E-11
ENSG00000116675	9829	DNAJC6	DnaJ heat shock protein family (Hsp40) member C6	2083.863866	3156.4852	-1.514727162	3.73E-11
ENSG00000126709	2537	IFI6	interferon alpha inducible protein 6	151.9256494	28.60204204	5.311706389	3.75E-11
ENSG00000159069	54461	FBXW5	F-box and WD repeat domain containing 5	1410.820978	2174.256984	-1.541128902	3.75E-11
ENSG00000167700	113655	MFSD3	major facilitator superfamily domain containing 3	111.7833022	303.3102755	-2.713377308	3.77E-11
ENSG00000159733	57732	ZFYVE28	zinc finger FYVE-type containing 28	87.88646395	262.6896262	-2.988965699	3.77E-11
ENSG00000169432	6335	SCN9A	sodium voltage-gated channel alpha subunit 9	293.6312566	615.8974898	-2.097520192	3.86E-11
ENSG00000130702	3911	LAMA5	laminin subunit alpha 5	771.7964324	1273.518341	-1.650070261	3.91E-11
ENSG00000100297	4174	MCM5	minichromosome maintenance complex component 5	7745.116971	5310.902942	1.458342782	3.91E-11
ENSG00000003402	8837	CFLAR	CASP8 and FADD like apoptosis regulator	939.6313524	1514.371872	-1.611665966	3.91E-11
ENSG00000184990	10572	SIVA1	SIVA1 apoptosis inducing factor	631.6006961	1065.903056	-1.687621724	3.92E-11
ENSG00000187840	1978	EIF4EBP1	eukaryotic translation initiation factor 4E binding protein 1	1648.406411	2538.430965	-1.539930292	3.94E-11
ENSG00000163950	7884	SLBP	stem-loop binding protein	2088.925894	3154.352584	-1.510035657	3.98E-11
ENSG00000140939	8996	NOL3	nucleolar protein 3	213.3328617	52.29584019	4.079346674	4.01E-11
ENSG00000088766	54675	CRLS1	cardiolipin synthase 1	607.3521773	1034.706614	-1.703635308	4.05E-11
ENSG00000166451	55839	CENPN	centromere protein N	2728.181905	1797.543875	1.517727574	4.06E-11
ENSG00000167748	3816	KLK1	kallikrein 1	398.303322	163.1450039	2.4414068	4.08E-11
ENSG00000184319	118433	RPL23AP7	ribosomal protein L23a pseudogene 7	290.713243	95.69908625	3.03778494	4.09E-11
ENSG00000107651	11196	SEC23IP	SEC23 interacting protein	889.8564048	1433.621006	-1.611070054	4.17E-11
ENSG00000169299	55276	PGM2	phosphoglucomutase 2	1266.075609	1971.449907	-1.557134418	4.18E-11
ENSG00000112182	60468	BACH2	BTB domain and CNC homolog 2	281.7100048	97.79998806	2.880470748	4.18E-11
ENSG00000092445	7301	TYRO3	TYRO3 protein tyrosine kinase	846.156709	1382.283629	-1.633602399	4.19E-11
ENSG00000227500	113178	SCAMP4	secretory carrier membrane protein 4	1783.005857	1139.718849	1.564426049	4.19E-11
ENSG00000114867	1981	EIF4G1	eukaryotic translation initiation factor 4 gamma 1	22800.48104	32200.59271	-1.412276901	4.21E-11
ENSG00000183978	28958	COA3	cytochrome c oxidase assembly factor 3	1144.657645	696.6748147	1.643030035	4.23E-11
ENSG00000105443	9266	CYTH2	cytohesin 2	1296.534673	767.3792398	1.68956183	4.24E-11
ENSG00000169021	7386	UQCRFS1	ubiquinol-cytochrome c reductase, Rieske iron-sulfur polypeptide 1	1921.768221	2872.151128	-1.494535655	4.25E-11
ENSG00000144746	10550	ARL6IP5	ADP ribosylation factor like GTPase 6 interacting protein 5	1112.481943	665.1202068	1.672602834	4.28E-11
ENSG00000102054	5931	RBBP7	RB binding protein 7, chromatin remodeling factor	3778.060448	5635.915628	-1.4917484	4.28E-11
ENSG00000115129	9540	TP53I3	tumor protein p53 inducible protein 3	358.856822	134.5439927	2.667208061	4.29E-11
ENSG00000161791	91010	FMNL3	formin like 3	251.0664432	519.1381915	-2.06773229	4.29E-11
ENSG00000105700	79036	KXD1	KxDL motif containing 1	4480.951245	3037.816078	1.475056794	4.31E-11
ENSG00000113719	57222	ERGIC1	endoplasmic reticulum-golgi intermediate compartment 1	1482.593162	2282.695788	-1.539664316	4.33E-11
ENSG00000101152	80331	DNAJC5	DnaJ heat shock protein family (Hsp40) member C5	2425.51199	3584.783301	-1.477949116	4.34E-11
ENSG00000071082	6160	RPL31	ribosomal protein L31	20785.05886	14555.48846	1.427987725	4.37E-11
ENSG00000165775	65991	FUNDC2	FUN14 domain containing 2	2833.576549	1876.333109	1.51016711	4.42E-11
ENSG00000149474	57325	KAT14	lysine acetyltransferase 14	63.38088636	225.2858638	-3.554476384	4.44E-11
ENSG00000157212	22976	PAXIP1	PAX interacting protein 1	795.4652554	1306.576909	-1.642531714	4.48E-11
ENSG00000102103	10084	PQBP1	polyglutamine binding protein 1	2163.077511	3286.543248	-1.519383023	4.48E-11
ENSG00000131724	3597	IL13RA1	interleukin 13 receptor subunit alpha 1	523.7050782	924.5780417	-1.765455559	4.48E-11
ENSG00000161671	284361	EMC10	ER membrane protein complex subunit 10	1028.473241	1653.356962	-1.60758384	4.50E-11
ENSG00000166582	201161	CENPV	centromere protein V	444.7645179	802.3289097	-1.803940911	4.50E-11
ENSG00000181045	284129	SLC26A11	solute carrier family 26 member 11	209.5899033	43.88297929	4.77610925	4.50E-11
ENSG00000102181	83692	CD99L2	CD99 molecule like 2	563.9637086	962.3049746	-1.70632429	4.57E-11
ENSG00000198380	2673	GFPT1	glutamine--fructose-6-phosphate transaminase 1	3857.534088	2581.135516	1.494510484	4.59E-11
ENSG00000049449	5954	RCN1	reticulocalbin 1	119.775969	318.9759285	-2.663104555	4.60E-11
ENSG00000135723	29109	FHOD1	formin homology 2 domain containing 1	1895.616596	2854.572668	-1.505880817	4.60E-11
ENSG00000175854	375757	SWI5	SWI5 homologous recombination repair protein	1538.722253	893.1182241	1.722865138	4.60E-11
ENSG00000269293	100129195	ZSCAN16-AS1	ZSCAN16 antisense RNA 1	527.5459994	253.3252587	2.082484795	4.63E-11
ENSG00000137942	54874	FNBP1L	formin binding protein 1 like	565.4843921	282.3992306	2.00242894	4.71E-11
ENSG00000104447	7227	TRPS1	transcriptional repressor GATA binding 1	683.0379707	363.4444903	1.87934606	4.71E-11
ENSG00000085274	55892	MYNN	myoneurin	1183.66012	710.9346322	1.664935236	4.73E-11
ENSG00000127080	64768	IPPK	inositol-pentakisphosphate 2-kinase	312.8297489	601.5915861	-1.923063865	4.75E-11
ENSG00000173812	10209	EIF1	eukaryotic translation initiation factor 1	22153.16492	15473.95262	1.431642287	4.75E-11
ENSG00000160972	84988	PPP1R16A	protein phosphatase 1 regulatory subunit 16A	353.5619704	767.5736852	-2.170973548	4.80E-11
ENSG00000160949	4796	TONSL	tonsoku like, DNA repair protein	1765.381579	2657.705509	-1.50545669	4.80E-11
ENSG00000145833	9879	DDX46	DEAD-box helicase 46	3797.087173	5606.338304	-1.476483959	4.82E-11
ENSG00000037280	2324	FLT4	fms related receptor tyrosine kinase 4	118.773998	8.330968739	14.25692518	4.88E-11
ENSG00000166963	4130	MAP1A	microtubule associated protein 1A	9261.442732	6480.901989	1.429036074	4.90E-11
ENSG00000167110	2801	GOLGA2	golgin A2	5782.942397	3893.521684	1.48527294	4.90E-11
ENSG00000168610	6774	STAT3	signal transducer and activator of transcription 3	3421.572363	5003.675313	-1.462390615	4.91E-11
ENSG00000119715	2103	ESRRB	estrogen related receptor beta	262.4424367	566.7014022	-2.159336003	4.91E-11
ENSG00000136861	55755	CDK5RAP2	CDK5 regulatory subunit associated protein 2	4838.676469	3280.686271	1.474897649	4.92E-11
ENSG00000132967	10354	HMGB1P5	high mobility group box 1 pseudogene 5	2169.383104	3389.135962	-1.562257933	4.93E-11
ENSG00000072506	3028	HSD17B10	hydroxysteroid 17-beta dehydrogenase 10	2363.661187	3708.502454	-1.56896533	4.93E-11
ENSG00000108292	---	---	---	1371.688879	2136.123038	-1.557294129	4.96E-11
ENSG00000123353	29095	ORMDL2	ORMDL sphingolipid biosynthesis regulator 2	790.8097378	443.9349336	1.781364065	4.97E-11
ENSG00000146278	10957	PNRC1	proline rich nuclear receptor coactivator 1	204.9567943	50.76770155	4.037149369	4.97E-11
ENSG00000198276	54963	UCKL1	uridine-cytidine kinase 1 like 1	279.321848	572.6095694	-2.049999216	4.97E-11
ENSG00000011451	58525	WIZ	WIZ zinc finger	1021.284231	1627.364421	-1.593449083	4.97E-11
ENSG00000165169	6990	DYNLT3	dynein light chain Tctex-type 3	415.2108377	183.0673074	2.268077482	4.99E-11
ENSG00000103266	10273	STUB1	STIP1 homology and U-box containing protein 1	1888.376782	2826.915449	-1.497008158	4.99E-11
ENSG00000144895	83939	EIF2A	eukaryotic translation initiation factor 2A	5849.29185	3983.38516	1.468422363	5.00E-11
ENSG00000125843	55317	AP5S1	adaptor related protein complex 5 subunit sigma 1	102.306476	279.338156	-2.730405415	5.05E-11
ENSG00000164237	134147	CMBL	carboxymethylenebutenolidase homolog	2931.66991	4350.227532	-1.483873582	5.15E-11
ENSG00000183091	4703	NEB	nebulin	448.8633284	202.1039892	2.220952343	5.25E-11
ENSG00000146530	221806	VWDE	von Willebrand factor D and EGF domains	1441.724609	900.9981852	1.600141524	5.26E-11
ENSG00000078596	9452	ITM2A	integral membrane protein 2A	1232.704634	1896.737188	-1.538679369	5.27E-11
ENSG00000088247	8570	KHSRP	KH-type splicing regulatory protein	12502.87216	17645.7702	-1.411337329	5.38E-11
ENSG00000079393	51207	DUSP13	dual specificity phosphatase 13	464.214937	223.2857657	2.079017154	5.39E-11
ENSG00000170144	220988	HNRNPA3	heterogeneous nuclear ribonucleoprotein A3	16815.55749	23902.64589	-1.421460211	5.41E-11
ENSG00000130338	56995	TULP4	TUB like protein 4	287.3533577	585.5878698	-2.037866808	5.44E-11
ENSG00000196924	2316	FLNA	filamin A	41350.663	29491.15716	1.402137691	5.46E-11
ENSG00000171530	6902	TBCA	tubulin folding cofactor A	2289.603854	3428.790857	-1.497547644	5.47E-11
ENSG00000133112	7178	TPT1	tumor protein, translationally-controlled 1	29961.49438	21202.76938	1.413093443	5.47E-11
ENSG00000162543	127733	UBXN10	UBX domain protein 10	371.3545156	700.9619775	-1.887581672	5.48E-11
ENSG00000168032	956	ENTPD3	ectonucleoside triphosphate diphosphohydrolase 3	138.7923923	22.03293214	6.299315563	5.52E-11
ENSG00000110107	27339	PRPF19	pre-mRNA processing factor 19	6090.183428	8704.483477	-1.429264583	5.54E-11
ENSG00000077157	4660	PPP1R12B	protein phosphatase 1 regulatory subunit 12B	949.5871613	492.1838889	1.929334102	5.55E-11
ENSG00000135720	1783	DYNC1LI2	dynein cytoplasmic 1 light intermediate chain 2	2393.133336	1567.697134	1.526527851	5.56E-11
ENSG00000175606	54968	TMEM70	transmembrane protein 70	671.7804495	1128.124107	-1.679304761	5.64E-11
ENSG00000138660	55435	AP1AR	adaptor related protein complex 1 associated regulatory protein	288.0394916	566.8095325	-1.96781882	5.83E-11
ENSG00000133134	84707	BEX2	brain expressed X-linked 2	265.8951489	98.13826282	2.709393271	5.86E-11
ENSG00000197766	1675	CFD	complement factor D	270.5036826	602.3066295	-2.226611571	5.89E-11
ENSG00000103197	7249	TSC2	TSC complex subunit 2	1080.851458	1689.488667	-1.563109023	5.94E-11
ENSG00000203485	64423	INF2	inverted formin 2	565.5385867	961.8375504	-1.700746108	6.01E-11
ENSG00000168374	378	ARF4	ADP ribosylation factor 4	3746.241625	2551.990231	1.467968639	6.11E-11
ENSG00000105176	8725	URI1	URI1 prefoldin like chaperone	1642.262547	2499.055466	-1.521714948	6.18E-11
ENSG00000185760	56479	KCNQ5	potassium voltage-gated channel subfamily Q member 5	85.32813219	272.4541872	-3.193017123	6.22E-11
ENSG00000229688	100506025	CRPPA-AS1	CRPPA antisense RNA 1	363.9267907	154.5018178	2.355485495	6.22E-11
ENSG00000125977	8894	EIF2S2	eukaryotic translation initiation factor 2 subunit beta	6710.416011	10072.3234	-1.500998356	6.29E-11
ENSG00000030066	23279	NUP160	nucleoporin 160	4310.70206	6199.393427	-1.438140085	6.32E-11
ENSG00000100142	5435	POLR2F	RNA polymerase II, I and III subunit F	1114.764484	1758.67399	-1.577619322	6.37E-11
ENSG00000034693	8504	PEX3	peroxisomal biogenesis factor 3	302.7889925	601.3650847	-1.986086349	6.40E-11
ENSG00000137275	8737	RIPK1	receptor interacting serine/threonine kinase 1	959.1903644	1546.113667	-1.611894494	6.51E-11
ENSG00000162613	8880	FUBP1	far upstream element binding protein 1	4208.247476	6090.833758	-1.447356362	6.54E-11
ENSG00000166046	255394	TCP11L2	t-complex 11 like 2	129.6930395	17.02053897	7.619796277	6.66E-11
ENSG00000117707	5629	PROX1	prospero homeobox 1	128.5666384	8.587235981	14.97183013	6.69E-11
ENSG00000104805	4924	NUCB1	nucleobindin 1	7476.129477	5126.917256	1.458211456	6.69E-11
ENSG00000169738	51181	DCXR	dicarbonyl and L-xylulose reductase	1394.824688	2188.231398	-1.568821814	6.71E-11
ENSG00000143815	3930	LBR	lamin B receptor	7925.508694	11407.92997	-1.439394039	6.72E-11
ENSG00000068878	23198	PSME4	proteasome activator subunit 4	8617.571174	6054.603924	1.423308821	6.72E-11
ENSG00000146373	154214	RNF217	ring finger protein 217	1582.261459	888.3506152	1.781122715	6.78E-11
ENSG00000132507	1984	EIF5A	eukaryotic translation initiation factor 5A	16992.08968	24053.51823	-1.415571521	6.81E-11
ENSG00000167088	6632	SNRPD1	small nuclear ribonucleoprotein D1 polypeptide	3269.706483	4858.833765	-1.486015271	6.82E-11
ENSG00000159110	3455	IFNAR2	interferon alpha and beta receptor subunit 2	147.1819309	348.0933577	-2.365054973	6.84E-11
ENSG00000106524	57037	ANKMY2	ankyrin repeat and MYND domain containing 2	2489.450056	1620.872727	1.535870161	6.89E-11
ENSG00000184897	8971	H1-10	H1.10 linker histone	1392.253443	2134.952497	-1.533451045	6.90E-11
ENSG00000128050	10606	PAICS	phosphoribosylaminoimidazole carboxylase and phosphoribosylaminoimidazolesuccinocarboxamide synthase	12263.54644	17374.71403	-1.416777285	6.94E-11
ENSG00000111676	1822	ATN1	atrophin 1	3826.329052	2622.167444	1.459223766	7.05E-11
ENSG00000041515	23026	MYO16	myosin XVI	50.33305827	201.5548599	-4.004423074	7.10E-11
ENSG00000141458	4864	NPC1	NPC intracellular cholesterol transporter 1	1081.062522	1681.41832	-1.555338647	7.11E-11
ENSG00000088448	55608	ANKRD10	ankyrin repeat domain 10	783.76218	398.4598203	1.966979204	7.14E-11
ENSG00000165185	158405	KIAA1958	KIAA1958	441.0987863	827.6566218	-1.876352072	7.25E-11
ENSG00000087448	57542	KLHL42	kelch like family member 42	126.415857	314.5855091	-2.488497223	7.27E-11
ENSG00000114346	1894	ECT2	epithelial cell transforming 2	2837.220029	1872.467893	1.515230269	7.27E-11
ENSG00000179041	23212	RRS1	ribosome biogenesis regulator 1 homolog	1328.573423	2028.232788	-1.526624537	7.33E-11
ENSG00000090238	83719	YPEL3	yippee like 3	187.4684477	39.06152389	4.799312188	7.38E-11
ENSG00000135451	10024	TROAP	trophinin associated protein	1568.049267	1001.625441	1.565504632	7.39E-11
ENSG00000114126	7029	TFDP2	transcription factor Dp-2	4609.829133	3150.046197	1.463416358	7.39E-11
ENSG00000103423	9093	DNAJA3	DnaJ heat shock protein family (Hsp40) member A3	2685.338761	3915.918169	-1.458258536	7.42E-11
ENSG00000197122	6714	SRC	SRC proto-oncogene, non-receptor tyrosine kinase	73.43298376	242.78472	-3.306208023	7.42E-11
ENSG00000163923	116832	RPL39L	ribosomal protein L39 like	407.7280603	751.4964403	-1.843131522	7.42E-11
ENSG00000176700	---	---	---	204.8920406	55.9286182	3.663456155	7.47E-11
ENSG00000044090	9820	CUL7	cullin 7	1391.979052	881.4289939	1.579229934	7.53E-11
ENSG00000122566	3181	HNRNPA2B1	heterogeneous nuclear ribonucleoprotein A2/B1	34585.38967	48256.44632	-1.395284159	7.57E-11
ENSG00000141720	---	---	---	1892.536014	2868.667142	-1.515779421	7.59E-11
ENSG00000144579	58190	CTDSP1	CTD small phosphatase 1	1040.736211	1636.657249	-1.572595661	7.61E-11
ENSG00000142227	2014	EMP3	epithelial membrane protein 3	2885.729075	4212.496958	-1.459768692	7.61E-11
ENSG00000111331	4940	OAS3	2'-5'-oligoadenylate synthetase 3	223.1833755	68.32528779	3.266482773	7.70E-11
ENSG00000084090	56910	STARD7	StAR related lipid transfer domain containing 7	5697.269536	8156.628496	-1.431673268	7.71E-11
ENSG00000198910	3897	L1CAM	L1 cell adhesion molecule	137.7391041	5.974981904	23.05263954	7.75E-11
ENSG00000130479	55201	MAP1S	microtubule associated protein 1S	2469.002649	1642.021318	1.503636172	7.82E-11
ENSG00000110958	10728	PTGES3	prostaglandin E synthase 3	16540.33379	23483.39388	-1.419765416	7.88E-11
ENSG00000115275	7841	MOGS	mannosyl-oligosaccharide glucosidase	940.9460236	1469.379958	-1.561598563	7.88E-11
ENSG00000132613	92154	MTSS2	MTSS I-BAR domain containing 2	2225.607442	3288.964332	-1.477782771	7.92E-11
ENSG00000100802	60686	C14orf93	chromosome 14 open reading frame 93	655.9362724	341.7550477	1.919316999	7.95E-11
ENSG00000132323	80895	ILKAP	ILK associated serine/threonine phosphatase	343.1697494	647.0058007	-1.88538122	7.98E-11
ENSG00000122873	55847	CISD1	CDGSH iron sulfur domain 1	1053.939185	1702.104324	-1.614992921	8.02E-11
ENSG00000103061	84138	SLC7A6OS	solute carrier family 7 member 6 opposite strand	928.7720177	545.9658239	1.701154133	8.07E-11
ENSG00000163428	116064	LRRC58	leucine rich repeat containing 58	1644.739853	2645.074192	-1.608202164	8.07E-11
ENSG00000196911	3841	KPNA5	karyopherin subunit alpha 5	649.8482286	324.8787905	2.00027902	8.09E-11
ENSG00000116786	23207	PLEKHM2	pleckstrin homology and RUN domain containing M2	1774.190237	2645.259873	-1.490967438	8.10E-11
ENSG00000167612	341405	ANKRD33	ankyrin repeat domain 33	273.3951649	1.610684787	169.738466	8.10E-11
ENSG00000196547	4122	MAN2A2	mannosidase alpha class 2A member 2	3708.75118	2541.058599	1.45952997	8.10E-11
ENSG00000213442	390354	RPL18AP3	ribosomal protein L18a pseudogene 3	2440.639844	1542.62717	1.582132022	8.12E-11
ENSG00000116984	4548	MTR	5-methyltetrahydrofolate-homocysteine methyltransferase	1396.000246	2235.488824	-1.601352744	8.26E-11
ENSG00000138346	1763	DNA2	DNA replication helicase/nuclease 2	1139.715204	1760.645177	-1.544811521	8.26E-11
ENSG00000160877	112939	NACC1	nucleus accumbens associated 1	3945.055117	5682.262892	-1.440350698	8.27E-11
ENSG00000093009	8318	CDC45	cell division cycle 45	4133.360594	5985.045573	-1.447985347	8.34E-11
ENSG00000198242	6147	RPL23A	ribosomal protein L23a	51178.38013	34479.6315	1.48430763	8.40E-11
ENSG00000136842	7111	TMOD1	tropomodulin 1	4326.959359	2985.806273	1.44917619	8.50E-11
ENSG00000151729	291	SLC25A4	solute carrier family 25 member 4	782.1467305	1277.241674	-1.632994966	8.52E-11
ENSG00000113648	9555	MACROH2A1	macroH2A.1 histone	3886.856797	5566.558743	-1.432149172	8.67E-11
ENSG00000175164	28	ABO	ABO, alpha 1-3-N-acetylgalactosaminyltransferase and alpha 1-3-galactosyltransferase	92.55457953	277.0420874	-2.99328341	8.69E-11
ENSG00000185085	80789	INTS5	integrator complex subunit 5	957.8397145	1510.30068	-1.576778095	8.70E-11
ENSG00000085563	5243	ABCB1	ATP binding cassette subfamily B member 1	112.2137118	6.835277291	16.4168485	8.70E-11
ENSG00000174669	3177	SLC29A2	solute carrier family 29 member 2	906.3663158	1423.213073	-1.570240474	8.71E-11
ENSG00000167658	1938	EEF2	eukaryotic translation elongation factor 2	174416.2291	123719.2643	1.409774218	8.71E-11
ENSG00000182325	26233	FBXL6	F-box and leucine rich repeat protein 6	121.4924527	315.1289426	-2.593814971	8.86E-11
ENSG00000011485	5536	PPP5C	protein phosphatase 5 catalytic subunit	1813.512252	2798.87858	-1.543346937	8.93E-11
ENSG00000172331	669	BPGM	bisphosphoglycerate mutase	1288.394093	782.5248066	1.646457827	8.94E-11
ENSG00000141644	4152	MBD1	methyl-CpG binding domain protein 1	1723.885641	1109.567236	1.553655863	9.00E-11
ENSG00000176597	84002	B3GNT5	UDP-GlcNAc:betaGal beta-1,3-N-acetylglucosaminyltransferase 5	2317.184021	1502.298139	1.542426208	9.03E-11
ENSG00000131015	80328	ULBP2	UL16 binding protein 2	153.7769276	30.27513283	5.079314713	9.03E-11
ENSG00000117528	5825	ABCD3	ATP binding cassette subfamily D member 3	929.5181902	1458.194026	-1.568763302	9.12E-11
ENSG00000168806	9836	LCMT2	leucine carboxyl methyltransferase 2	448.5870041	779.3329338	-1.737306089	9.15E-11
ENSG00000164867	4846	NOS3	nitric oxide synthase 3	1195.900248	1870.269374	-1.563900817	9.19E-11
ENSG00000143971	54465	ETAA1	ETAA1 activator of ATR kinase	258.2971091	512.5626693	-1.984391816	9.22E-11
ENSG00000115896	5334	PLCL1	phospholipase C like 1 (inactive)	217.4443195	478.8484477	-2.202165819	9.24E-11
ENSG00000143627	5313	PKLR	pyruvate kinase L/R	6032.382607	4222.071719	1.428773126	9.26E-11
ENSG00000090382	4069	LYZ	lysozyme	215.0935784	458.1740045	-2.130114753	9.31E-11
ENSG00000107521	3257	HPS1	HPS1 biogenesis of lysosomal organelles complex 3 subunit 1	1481.274654	937.7596024	1.579588895	9.31E-11
ENSG00000128989	10776	ARPP19	cAMP regulated phosphoprotein 19	3005.560953	4352.78864	-1.448245006	9.31E-11
ENSG00000272841	117981787	MAP3K4-AS1	MAP3K4 antisense RNA 1	33.35273323	149.368312	-4.47844292	9.31E-11
ENSG00000164050	5364	PLXNB1	plexin B1	67.53857944	221.9870111	-3.286817888	9.40E-11
ENSG00000168066	7536	SF1	splicing factor 1	8073.542179	11381.50072	-1.409728279	9.47E-11
ENSG00000171475	147179	WIPF2	WAS/WASL interacting protein family member 2	2349.350736	1560.806672	1.505215718	9.49E-11
ENSG00000100324	10454	TAB1	TGF-beta activated kinase 1 (MAP3K7) binding protein 1	536.9102864	914.1176853	-1.702552006	9.49E-11
ENSG00000116560	6421	SFPQ	splicing factor proline and glutamine rich	13237.29427	18668.1977	-1.410272924	9.49E-11
ENSG00000132109	6737	TRIM21	tripartite motif containing 21	667.2804083	359.5399081	1.855928628	9.58E-11
ENSG00000080986	10403	NDC80	NDC80 kinetochore complex component	3232.101221	2149.712574	1.503503892	9.65E-11
ENSG00000135838	80896	NPL	N-acetylneuraminate pyruvate lyase	815.2685496	474.8149344	1.717023814	9.67E-11
ENSG00000172986	727936	GXYLT2	glucoside xylosyltransferase 2	20.51725777	147.0145353	-7.1654086	9.69E-11
ENSG00000134852	9575	CLOCK	clock circadian regulator	1295.118362	771.2055001	1.679342746	9.72E-11
ENSG00000169756	3987	LIMS1	LIM zinc finger domain containing 1	7125.347375	4922.67887	1.447453219	9.85E-11
ENSG00000130830	4354	MPP1	MAGUK p55 scaffold protein 1	11020.41444	7645.392587	1.4414452	1.01E-10
ENSG00000253719	552889	ATXN7L3B	ataxin 7 like 3B	4081.749234	5855.6736	-1.434599057	1.02E-10
ENSG00000163655	8833	GMPS	guanine monophosphate synthase	5770.108293	8279.71335	-1.434932055	1.02E-10
ENSG00000260629	103344929	BGLT3	beta globin locus transcript 3	229.3138597	69.75628411	3.28735773	1.02E-10
ENSG00000171243	25928	SOSTDC1	sclerostin domain containing 1	436.186426	203.7383743	2.140914432	1.02E-10
ENSG00000158186	22808	MRAS	muscle RAS oncogene homolog	68.39334802	234.1786766	-3.423997851	1.02E-10
ENSG00000124019	79843	FAM124B	family with sequence similarity 124 member B	48.08124637	176.5094635	-3.671066722	1.03E-10
ENSG00000152926	51351	ZNF117	zinc finger protein 117	776.2556982	435.9020811	1.780802919	1.03E-10
ENSG00000140564	5045	FURIN	furin, paired basic amino acid cleaving enzyme	8284.453818	5839.786773	1.418622655	1.03E-10
ENSG00000255198	---	---	---	262.4277219	90.19483657	2.909564803	1.04E-10
ENSG00000139372	6996	TDG	thymine DNA glycosylase	2224.71653	3253.924594	-1.462624362	1.05E-10
ENSG00000033867	9497	SLC4A7	solute carrier family 4 member 7	80.63078086	235.5241514	-2.921020346	1.05E-10
ENSG00000168005	144097	SPINDOC	spindlin interactor and repressor of chromatin binding	562.0258142	1004.82041	-1.787854551	1.06E-10
ENSG00000236552	728658	RPL13AP5	ribosomal protein L13a pseudogene 5	7279.337431	4339.953327	1.677284727	1.06E-10
ENSG00000177119	196527	ANO6	anoctamin 6	876.9094378	1391.32841	-1.58662725	1.07E-10
ENSG00000185347	283643	TEDC1	tubulin epsilon and delta complex 1	125.7873164	326.556403	-2.59609961	1.07E-10
ENSG00000153574	22934	RPIA	ribose 5-phosphate isomerase A	1195.98674	1817.379844	-1.519565212	1.07E-10
ENSG00000108651	55813	UTP6	UTP6 small subunit processome component	2429.603414	3549.570733	-1.460967133	1.08E-10
ENSG00000111530	55832	CAND1	cullin associated and neddylation dissociated 1	4179.724173	5952.67269	-1.424178353	1.08E-10
ENSG00000160445	10444	ZER1	zyg-11 related cell cycle regulator	998.5032673	603.3376342	1.654965994	1.08E-10
ENSG00000108179	10105	PPIF	peptidylprolyl isomerase F	4482.835744	6387.281681	-1.424830631	1.08E-10
ENSG00000101193	54994	GID8	GID complex subunit 8 homolog	953.1675316	1498.390294	-1.572011471	1.08E-10
ENSG00000151503	23310	NCAPD3	non-SMC condensin II complex subunit D3	2863.86525	4133.233545	-1.443236041	1.09E-10
ENSG00000138698	5910	RAP1GDS1	Rap1 GTPase-GDP dissociation stimulator 1	901.071397	1430.322091	-1.587357112	1.09E-10
ENSG00000151332	51562	MBIP	MAP3K12 binding inhibitory protein 1	731.3456701	416.7924035	1.754700095	1.11E-10
ENSG00000092201	11198	SUPT16H	SPT16 homolog, facilitates chromatin remodeling subunit	5708.389183	8196.942976	-1.435946764	1.11E-10
ENSG00000185567	113146	AHNAK2	AHNAK nucleoprotein 2	223.7128011	1.477464175	151.4167347	1.11E-10
ENSG00000204390	3305	HSPA1L	heat shock protein family A (Hsp70) member 1 like	259.8043949	92.45335811	2.810113123	1.12E-10
ENSG00000135365	51317	PHF21A	PHD finger protein 21A	1423.905807	881.8944208	1.614598951	1.12E-10
ENSG00000068366	2182	ACSL4	acyl-CoA synthetase long chain family member 4	746.4551967	1204.152993	-1.613161779	1.12E-10
ENSG00000103855	80381	CD276	CD276 molecule	431.8829677	200.0106584	2.159299765	1.12E-10
ENSG00000181789	22820	COPG1	COPI coat complex subunit gamma 1	4200.762068	2894.94326	1.451068878	1.12E-10
ENSG00000197774	197342	EME2	essential meiotic structure-specific endonuclease subunit 2	112.5912964	289.2372564	-2.568913101	1.13E-10
ENSG00000204291	1306	COL15A1	collagen type XV alpha 1 chain	116.6145285	324.2289786	-2.780348063	1.13E-10
ENSG00000165689	10807	ENTR1	endosome associated trafficking regulator 1	950.5157416	1514.085461	-1.592909402	1.13E-10
ENSG00000181222	5430	POLR2A	RNA polymerase II subunit A	10031.45211	7111.177931	1.410659697	1.14E-10
ENSG00000196792	29966	STRN3	striatin 3	1183.388524	734.3336992	1.611513301	1.15E-10
ENSG00000087299	79944	L2HGDH	L-2-hydroxyglutarate dehydrogenase	194.4220274	420.3725718	-2.162165355	1.16E-10
ENSG00000213015	51157	ZNF580	zinc finger protein 580	148.740577	358.2295727	-2.408418603	1.16E-10
ENSG00000091140	1738	DLD	dihydrolipoamide dehydrogenase	5432.217543	7687.362814	-1.415142666	1.16E-10
ENSG00000203668	1122	CHML	CHM like Rab escort protein	9759.62594	6917.587466	1.410842434	1.18E-10
ENSG00000196914	23365	ARHGEF12	Rho guanine nucleotide exchange factor 12	9374.911666	6567.576753	1.427453689	1.18E-10
ENSG00000107745	10367	MICU1	mitochondrial calcium uptake 1	3016.977543	2039.730946	1.479105638	1.18E-10
ENSG00000198814	2710	GK	glycerol kinase	123.0762199	323.6853991	-2.629958894	1.19E-10
ENSG00000004399	23129	PLXND1	plexin D1	328.891886	621.713248	-1.890327109	1.19E-10
ENSG00000188786	4520	MTF1	metal regulatory transcription factor 1	922.3962198	549.186166	1.679569292	1.20E-10
ENSG00000173267	6623	SNCG	synuclein gamma	482.0076987	822.0670954	-1.705506152	1.20E-10
ENSG00000118369	57558	USP35	ubiquitin specific peptidase 35	308.564679	111.9918527	2.755242202	1.21E-10
ENSG00000117500	50999	TMED5	transmembrane p24 trafficking protein 5	2922.31641	4207.598157	-1.43981608	1.22E-10
ENSG00000132356	5562	PRKAA1	protein kinase AMP-activated catalytic subunit alpha 1	2287.57145	1478.616137	1.547102993	1.22E-10
ENSG00000103275	7329	UBE2I	ubiquitin conjugating enzyme E2 I	3640.88255	5195.581004	-1.427011427	1.23E-10
ENSG00000107929	23185	LARP4B	La ribonucleoprotein 4B	2747.583175	4021.20733	-1.463543439	1.23E-10
ENSG00000050628	5733	PTGER3	prostaglandin E receptor 3	654.5167072	1103.87152	-1.686544451	1.23E-10
ENSG00000198742	57154	SMURF1	SMAD specific E3 ubiquitin protein ligase 1	663.5989624	1080.943907	-1.628911389	1.23E-10
ENSG00000164128	4886	NPY1R	neuropeptide Y receptor Y1	134.2181922	2.419710835	55.46869084	1.23E-10
ENSG00000005100	56919	DHX33	DEAH-box helicase 33	940.1387652	1489.399764	-1.584233966	1.24E-10
ENSG00000151092	55768	NGLY1	N-glycanase 1	2099.978219	3080.964339	-1.467141093	1.25E-10
ENSG00000132549	157680	VPS13B	vacuolar protein sorting 13 homolog B	1573.125891	1008.529608	1.559821227	1.25E-10
ENSG00000251562	378938	MALAT1	metastasis associated lung adenocarcinoma transcript 1	4967.614801	3128.886431	1.587662228	1.26E-10
ENSG00000124207	1434	CSE1L	chromosome segregation 1 like	9336.041507	13122.16607	-1.405538532	1.27E-10
ENSG00000163913	55764	IFT122	intraflagellar transport 122	631.8325014	331.611665	1.905338587	1.28E-10
ENSG00000141446	114799	ESCO1	establishment of sister chromatid cohesion N-acetyltransferase 1	670.022255	1096.985085	-1.637236789	1.29E-10
ENSG00000125755	8189	SYMPK	symplekin scaffold protein	2538.784318	3762.206059	-1.481892744	1.29E-10
ENSG00000126457	3276	PRMT1	protein arginine methyltransferase 1	4794.039832	6881.826493	-1.435496311	1.30E-10
ENSG00000100316	6122	RPL3	ribosomal protein L3	68208.34708	48071.50199	1.418893612	1.31E-10
ENSG00000102575	54	ACP5	acid phosphatase 5, tartrate resistant	120.0570991	4.385887874	27.37349941	1.31E-10
ENSG00000105655	51477	ISYNA1	inositol-3-phosphate synthase 1	3587.465573	5200.034904	-1.449500991	1.31E-10
ENSG00000254087	4067	LYN	LYN proto-oncogene, Src family tyrosine kinase	2598.691419	3773.779451	-1.45218452	1.32E-10
ENSG00000133069	9911	TMCC2	transmembrane and coiled-coil domain family 2	255.9964781	86.23882018	2.968459884	1.33E-10
ENSG00000167967	1877	E4F1	E4F transcription factor 1	720.085105	1185.146943	-1.645842881	1.34E-10
ENSG00000126091	6487	ST3GAL3	ST3 beta-galactoside alpha-2,3-sialyltransferase 3	99.89350099	280.2969308	-2.805957625	1.35E-10
ENSG00000079332	56681	SAR1A	secretion associated Ras related GTPase 1A	5563.789824	3878.231378	1.434620393	1.35E-10
ENSG00000112077	6005	RHAG	Rh associated glycoprotein	21593.22164	15300.05796	1.41131633	1.35E-10
ENSG00000105486	3978	LIG1	DNA ligase 1	1579.545129	2346.090506	-1.485295015	1.35E-10
ENSG00000127481	23352	UBR4	ubiquitin protein ligase E3 component n-recognin 4	23677.69928	16314.24058	1.451351607	1.37E-10
ENSG00000187990	---	---	---	481.0251854	236.5630863	2.033390724	1.38E-10
ENSG00000108021	54906	TASOR2	transcription activation suppressor family member 2	2443.92355	3539.324543	-1.448214099	1.39E-10
ENSG00000169188	27301	APEX2	apurinic/apyrimidinic endodeoxyribonuclease 2	1501.153816	972.1227058	1.544201989	1.40E-10
ENSG00000174173	54931	TRMT10C	tRNA methyltransferase 10C, mitochondrial RNase P subunit	1266.063617	1940.757138	-1.532906491	1.40E-10
ENSG00000136720	9394	HS6ST1	heparan sulfate 6-O-sulfotransferase 1	201.9898964	437.1249659	-2.164093223	1.41E-10
ENSG00000049249	3604	TNFRSF9	TNF receptor superfamily member 9	151.8461311	3.048146797	49.81588526	1.42E-10
ENSG00000105993	10049	DNAJB6	DnaJ heat shock protein family (Hsp40) member B6	4027.344634	5726.202968	-1.421830881	1.42E-10
ENSG00000250571	2738	GLI4	GLI family zinc finger 4	34.59271187	176.8041232	-5.11102234	1.42E-10
ENSG00000083857	2195	FAT1	FAT atypical cadherin 1	975.585004	1575.330238	-1.614754462	1.42E-10
ENSG00000008988	6224	RPS20	ribosomal protein S20	33064.50188	23330.58197	1.417217192	1.42E-10
ENSG00000164933	81034	SLC25A32	solute carrier family 25 member 32	1215.080899	1863.436644	-1.5335906	1.43E-10
ENSG00000092199	3183	HNRNPC	heterogeneous nuclear ribonucleoprotein C	20596.50823	28906.14973	-1.403449041	1.43E-10
ENSG00000110700	6207	RPS13	ribosomal protein S13	20475.68398	14450.31283	1.416971675	1.43E-10
ENSG00000157107	115548	FCHO2	FCH and mu domain containing endocytic adaptor 2	732.804417	413.6848667	1.771407359	1.43E-10
ENSG00000137941	79739	TTLL7	tubulin tyrosine ligase like 7	225.9199439	67.60250376	3.341887228	1.43E-10
ENSG00000137574	96764	TGS1	trimethylguanosine synthase 1	1262.604424	1931.163478	-1.529507929	1.43E-10
ENSG00000143977	6637	SNRPG	small nuclear ribonucleoprotein polypeptide G	3939.85249	5788.030993	-1.469098401	1.44E-10
ENSG00000109919	23788	MTCH2	mitochondrial carrier 2	3531.193668	5147.36836	-1.45768509	1.44E-10
ENSG00000185669	333929	SNAI3	snail family transcriptional repressor 3	277.8379393	104.5618755	2.657162929	1.45E-10
ENSG00000166068	161742	SPRED1	sprouty related EVH1 domain containing 1	813.7460559	1346.408527	-1.65458071	1.47E-10
ENSG00000178974	55030	FBXO34	F-box protein 34	413.9432395	753.2321844	-1.819650891	1.48E-10
ENSG00000149313	60496	AASDHPPT	aminoadipate-semialdehyde dehydrogenase-phosphopantetheinyl transferase	2361.995164	3421.784471	-1.448683945	1.48E-10
ENSG00000198598	4326	MMP17	matrix metallopeptidase 17	5.359734936	131.6770184	-24.56782284	1.48E-10
ENSG00000117448	10327	AKR1A1	aldo-keto reductase family 1 member A1	2649.322066	1709.033315	1.55018749	1.49E-10
ENSG00000165476	221035	REEP3	receptor accessory protein 3	231.6726565	482.000369	-2.08052334	1.49E-10
ENSG00000167220	84064	HDHD2	haloacid dehalogenase like hydrolase domain containing 2	1236.718176	770.4907986	1.605104406	1.49E-10
ENSG00000149212	143686	SESN3	sestrin 3	314.3857962	117.3831268	2.678287798	1.50E-10
ENSG00000205937	10921	RNPS1	RNA binding protein with serine rich domain 1	4786.067865	6778.178339	-1.416231138	1.50E-10
ENSG00000165092	216	ALDH1A1	aldehyde dehydrogenase 1 family member A1	601.4625129	327.8392966	1.834626048	1.51E-10
ENSG00000139343	6636	SNRPF	small nuclear ribonucleoprotein polypeptide F	2408.370017	3559.992713	-1.478175151	1.52E-10
ENSG00000113851	51185	CRBN	cereblon	1388.296359	872.5929714	1.591001079	1.52E-10
ENSG00000138709	55132	LARP1B	La ribonucleoprotein 1B	872.489933	1388.797081	-1.591762871	1.52E-10
ENSG00000197701	---	---	---	1611.764002	2380.886	-1.477192689	1.52E-10
ENSG00000198839	11179	ZNF277	zinc finger protein 277	1095.222889	652.7436201	1.677876053	1.53E-10
ENSG00000116133	1718	DHCR24	24-dehydrocholesterol reductase	9947.792074	13841.19248	-1.391383372	1.53E-10
ENSG00000153944	124540	MSI2	musashi RNA binding protein 2	1909.528892	2829.396524	-1.481724909	1.53E-10
ENSG00000156639	60685	ZFAND3	zinc finger AN1-type containing 3	1938.687081	1275.101552	1.520417788	1.53E-10
ENSG00000133597	90956	ADCK2	aarF domain containing kinase 2	280.487434	538.4960067	-1.919857867	1.54E-10
ENSG00000180104	11336	EXOC3	exocyst complex component 3	1027.032975	1575.752658	-1.534276597	1.54E-10
ENSG00000088833	55968	NSFL1C	NSFL1 cofactor	3404.689162	2280.088507	1.493226755	1.54E-10
ENSG00000138442	55759	WDR12	WD repeat domain 12	2258.386081	3272.656142	-1.449112784	1.56E-10
ENSG00000120915	2053	EPHX2	epoxide hydrolase 2	339.6650856	646.7146353	-1.903977367	1.56E-10
ENSG00000101974	286410	ATP11C	ATPase phospholipid transporting 11C	1529.882517	2286.64787	-1.49465586	1.58E-10
ENSG00000117614	25949	SYF2	SYF2 pre-mRNA splicing factor	1582.793424	1021.686617	1.54919659	1.58E-10
ENSG00000121057	8165	AKAP1	A-kinase anchoring protein 1	1355.199468	2028.953398	-1.497162186	1.61E-10
ENSG00000028277	5452	POU2F2	POU class 2 homeobox 2	134.1049858	22.6466153	5.921634825	1.61E-10
ENSG00000166167	8945	BTRC	beta-transducin repeat containing E3 ubiquitin protein ligase	1456.72887	946.0335064	1.539827987	1.61E-10
ENSG00000184640	10801	SEPTIN9	septin 9	4734.429245	6670.730095	-1.408982952	1.61E-10
ENSG00000171443	147807	ZNF524	zinc finger protein 524	88.53930068	243.6205168	-2.751552304	1.62E-10
ENSG00000158793	4817	NIT1	nitrilase 1	910.3273652	538.8226812	1.689474844	1.64E-10
ENSG00000171813	170394	PWWP2B	PWWP domain containing 2B	31.82080375	179.9711581	-5.655770343	1.65E-10
ENSG00000168334	165904	XIRP1	xin actin binding repeat containing 1	145.9998285	6.574958505	22.20543724	1.65E-10
ENSG00000164403	134549	SHROOM1	shroom family member 1	231.1249883	507.9087564	-2.197550166	1.67E-10
ENSG00000142937	6202	RPS8	ribosomal protein S8	64486.38295	45283.19565	1.424068731	1.68E-10
ENSG00000100100	113791	PIK3IP1	phosphoinositide-3-kinase interacting protein 1	148.0155452	21.70524284	6.819345274	1.70E-10
ENSG00000197872	81553	CYRIA	CYFIP related Rac1 interactor A	152.6681762	19.48777566	7.834048323	1.71E-10
ENSG00000149925	226	ALDOA	aldolase, fructose-bisphosphate A	36173.63074	50660.65848	-1.400485863	1.71E-10
ENSG00000227533	440584	SLC2A1-DT	SLC2A1 divergent transcript	134.648345	20.12146709	6.691775726	1.72E-10
ENSG00000213638	113179	ADAT3	adenosine deaminase tRNA specific 3	18.60472186	130.2164667	-6.99910849	1.72E-10
ENSG00000138778	1062	CENPE	centromere protein E	4185.986284	2916.578175	1.435238843	1.75E-10
ENSG00000186395	3858	KRT10	keratin 10	1108.214508	1681.83226	-1.517605344	1.75E-10
ENSG00000220205	6844	VAMP2	vesicle associated membrane protein 2	475.9722416	242.7308836	1.960905158	1.76E-10
ENSG00000067064	3422	IDI1	isopentenyl-diphosphate delta isomerase 1	2814.727639	4078.36319	-1.44893706	1.77E-10
ENSG00000169551	54967	CT55	cancer/testis antigen 55	497.8898209	897.4679025	-1.802543183	1.79E-10
ENSG00000102362	94121	SYTL4	synaptotagmin like 4	275.5116504	98.00682349	2.811147638	1.80E-10
ENSG00000170689	3219	HOXB9	homeobox B9	3319.201851	4718.320354	-1.421522573	1.83E-10
ENSG00000127616	6597	SMARCA4	SWI/SNF related, matrix associated, actin dependent regulator of chromatin, subfamily a, member 4	9086.497229	12622.98206	-1.389202213	1.83E-10
ENSG00000163131	1520	CTSS	cathepsin S	193.3257187	49.63682817	3.894804036	1.83E-10
ENSG00000257103	26065	LSM14A	LSM14A mRNA processing body assembly factor	4048.303402	5742.267044	-1.418437917	1.86E-10
ENSG00000240356	---	---	---	390.4642581	168.765185	2.313654075	1.87E-10
ENSG00000125844	6238	RRBP1	ribosome binding protein 1	3111.885098	2081.076239	1.49532489	1.88E-10
ENSG00000062822	5424	POLD1	DNA polymerase delta 1, catalytic subunit	3433.019098	4966.38639	-1.446652712	1.90E-10
ENSG00000141068	8844	KSR1	kinase suppressor of ras 1	1302.532371	1947.487576	-1.495154838	1.90E-10
ENSG00000145375	166378	SPATA5	spermatogenesis associated 5	695.5600775	1127.770522	-1.621384779	1.90E-10
ENSG00000175792	8607	RUVBL1	RuvB like AAA ATPase 1	2335.029933	3439.743783	-1.473104792	1.91E-10
ENSG00000160131	203547	VMA21	vacuolar ATPase assembly factor VMA21	1531.084421	2495.603067	-1.629957848	1.91E-10
ENSG00000205978	57523	NYNRIN	NYN domain and retroviral integrase containing	320.2690093	137.1346768	2.335434164	1.92E-10
ENSG00000198363	444	ASPH	aspartate beta-hydroxylase	817.1394967	1365.564593	-1.671152353	1.93E-10
ENSG00000181444	168544	ZNF467	zinc finger protein 467	611.3184203	320.0973411	1.909789123	1.93E-10
ENSG00000132780	4678	NASP	nuclear autoantigenic sperm protein	7168.962002	10233.72287	-1.427504131	1.93E-10
ENSG00000147416	526	ATP6V1B2	ATPase H+ transporting V1 subunit B2	5361.420902	3786.09587	1.416081654	1.93E-10
ENSG00000103257	8140	SLC7A5	solute carrier family 7 member 5	11037.86831	15328.86505	-1.388752305	1.96E-10
ENSG00000179750	9582	APOBEC3B	apolipoprotein B mRNA editing enzyme catalytic subunit 3B	1368.25612	845.9500681	1.617419481	1.96E-10
ENSG00000157557	2114	ETS2	ETS proto-oncogene 2, transcription factor	750.7346653	1190.93195	-1.586355346	1.98E-10
ENSG00000107819	81855	SFXN3	sideroflexin 3	136.7604346	18.6585491	7.329639291	2.00E-10
ENSG00000136560	10010	TANK	TRAF family member associated NFKB activator	1127.2303	688.8954572	1.636286448	2.00E-10
ENSG00000068028	11186	RASSF1	Ras association domain family member 1	1008.388867	625.3976651	1.612396277	2.02E-10
ENSG00000140905	2653	GCSH	glycine cleavage system protein H	239.3709234	577.5461926	-2.412766699	2.02E-10
ENSG00000105771	56006	SMG9	SMG9 nonsense mediated mRNA decay factor	1066.441024	1720.296309	-1.613119029	2.03E-10
ENSG00000132716	50717	DCAF8	DDB1 and CUL4 associated factor 8	1372.601939	873.6439862	1.571122746	2.03E-10
ENSG00000146830	64599	GIGYF1	GRB10 interacting GYF protein 1	1174.259027	1883.912107	-1.604341175	2.03E-10
ENSG00000173221	2745	GLRX	glutaredoxin	203.4214371	65.91736453	3.086006829	2.05E-10
ENSG00000131650	79412	KREMEN2	kringle containing transmembrane protein 2	29.99340645	149.9159637	-4.998297343	2.06E-10
ENSG00000185361	126282	TNFAIP8L1	TNF alpha induced protein 8 like 1	135.4623092	332.8540579	-2.457171	2.06E-10
ENSG00000179335	1198	CLK3	CDC like kinase 3	1239.208196	781.8961152	1.584875755	2.10E-10
ENSG00000020129	23154	NCDN	neurochondrin	1231.233913	1867.918593	-1.517111066	2.13E-10
ENSG00000103148	8131	NPRL3	NPR3 like, GATOR1 complex subunit	1716.111392	2553.687345	-1.488066192	2.13E-10
ENSG00000181788	6478	SIAH2	siah E3 ubiquitin protein ligase 2	1641.089543	1084.630491	1.513040207	2.13E-10
ENSG00000162341	219931	TPCN2	two pore segment channel 2	36.75759371	158.4638425	-4.311050494	2.14E-10
ENSG00000130818	79088	ZNF426	zinc finger protein 426	622.2016109	347.5517951	1.790241396	2.14E-10
ENSG00000104267	760	CA2	carbonic anhydrase 2	140.770962	26.15975126	5.38120415	2.16E-10
ENSG00000104522	7264	GFUS	GDP-L-fucose synthase	2589.694031	1725.479136	1.500855025	2.18E-10
ENSG00000099817	5434	POLR2E	RNA polymerase II, I and III subunit E	4303.615799	6110.289266	-1.419803614	2.18E-10
ENSG00000115241	5496	PPM1G	protein phosphatase, Mg2+/Mn2+ dependent 1G	5686.773284	8014.172552	-1.409265352	2.19E-10
ENSG00000273117	---	---	---	25.32286362	137.3049386	-5.422172652	2.19E-10
ENSG00000050820	9564	BCAR1	BCAR1 scaffold protein, Cas family member	549.9249904	956.9163306	-1.740085189	2.21E-10
ENSG00000137166	116113	FOXP4	forkhead box P4	1174.258079	1777.960531	-1.514113944	2.22E-10
ENSG00000124596	221443	OARD1	O-acyl-ADP-ribose deacylase 1	1774.174822	1181.099579	1.502138223	2.25E-10
ENSG00000186162	152302	CIDECP1	cell death inducing DFFA like effector c pseudogene 1	477.2322344	239.7834577	1.990263377	2.27E-10
ENSG00000046604	1829	DSG2	desmoglein 2	3254.873773	4626.538328	-1.421418663	2.28E-10
ENSG00000197343	79027	ZNF655	zinc finger protein 655	2570.296357	1762.36695	1.458434271	2.28E-10
ENSG00000204371	10919	EHMT2	euchromatic histone lysine methyltransferase 2	2269.515803	3276.910525	-1.443880902	2.30E-10
ENSG00000261341	105372440	LOC105372440	uncharacterized LOC105372440	166.1933223	0.969286169	171.4595005	2.31E-10
ENSG00000102226	8237	USP11	ubiquitin specific peptidase 11	1781.315906	1174.838868	1.516221462	2.31E-10
ENSG00000160310	3275	PRMT2	protein arginine methyltransferase 2	2249.04872	1532.691596	1.467385041	2.31E-10
ENSG00000163743	25898	RCHY1	ring finger and CHY zinc finger domain containing 1	1764.095723	1179.17288	1.496045027	2.31E-10
ENSG00000134987	134430	WDR36	WD repeat domain 36	2470.475307	3657.263689	-1.480388684	2.32E-10
ENSG00000130764	57470	LRRC47	leucine rich repeat containing 47	1934.24589	2823.187561	-1.459580488	2.32E-10
ENSG00000142676	6135	RPL11	ribosomal protein L11	39109.92767	26297.47099	1.487212504	2.32E-10
ENSG00000138035	87178	PNPT1	polyribonucleotide nucleotidyltransferase 1	1905.888788	2791.581642	-1.464713817	2.32E-10
ENSG00000136235	10457	GPNMB	glycoprotein nmb	93.23231052	5.164116591	18.05387405	2.33E-10
ENSG00000178464	284393	RPL10P16	ribosomal protein L10 pseudogene 16	17864.83695	11243.91972	1.588844228	2.34E-10
ENSG00000103245	64428	CIAO3	cytosolic iron-sulfur assembly component 3	408.9374348	723.6663533	-1.769626089	2.35E-10
ENSG00000131389	6533	SLC6A6	solute carrier family 6 member 6	2263.183699	3271.665567	-1.445603186	2.35E-10
ENSG00000155099	55529	PIP4P2	phosphatidylinositol-4,5-bisphosphate 4-phosphatase 2	225.5906339	474.0283923	-2.10127692	2.36E-10
ENSG00000069702	7049	TGFBR3	transforming growth factor beta receptor 3	2373.481956	1599.836203	1.483578101	2.36E-10
ENSG00000160404	27433	TOR2A	torsin family 2 member A	250.7897522	483.8980247	-1.929496802	2.37E-10
ENSG00000107263	2889	RAPGEF1	Rap guanine nucleotide exchange factor 1	1652.906018	2447.258421	-1.480579291	2.40E-10
ENSG00000136938	10541	ANP32B	acidic nuclear phosphoprotein 32 family member B	15085.5917	20895.61678	-1.385137368	2.42E-10
ENSG00000006327	51330	TNFRSF12A	TNF receptor superfamily member 12A	615.5643937	326.2230093	1.886943521	2.42E-10
ENSG00000014138	23649	POLA2	DNA polymerase alpha 2, accessory subunit	1017.097529	1545.042886	-1.519070534	2.43E-10
ENSG00000125753	7408	VASP	vasodilator stimulated phosphoprotein	3920.225102	5515.099352	-1.406832314	2.43E-10
ENSG00000163728	151613	TTC14	tetratricopeptide repeat domain 14	582.709836	312.6789696	1.863604184	2.45E-10
ENSG00000162813	10380	BPNT1	3'(2'), 5'-bisphosphate nucleotidase 1	1042.398513	1582.690766	-1.518316409	2.47E-10
ENSG00000005955	---	---	---	2805.794292	1936.022991	1.4492567	2.49E-10
ENSG00000167508	4597	MVD	mevalonate diphosphate decarboxylase	2117.908082	3135.692431	-1.480561153	2.50E-10
ENSG00000142686	127703	C1orf216	chromosome 1 open reading frame 216	549.8991003	909.2278522	-1.653444881	2.52E-10
ENSG00000180900	23513	SCRIB	scribble planar cell polarity protein	2924.956583	4164.541141	-1.423795883	2.53E-10
ENSG00000133731	3612	IMPA1	inositol monophosphatase 1	564.150944	925.6798903	-1.640837262	2.55E-10
ENSG00000105701	23770	FKBP8	FKBP prolyl isomerase 8	11547.21976	8248.205211	1.399967565	2.56E-10
ENSG00000174721	143282	FGFBP3	fibroblast growth factor binding protein 3	22.92418755	145.5808336	-6.350534051	2.56E-10
[truncated: 17,438 more rows]
