# Supplementary material for: Evolutionarily recent transcription factors partake in human cell cycle regulation
Source: Cell Genom. 2025 Jun 23;5(8):100923. doi: 10.1016/j.xgen.2025.100923 (PMC12366659; doi:10.1016/j.xgen.2025.100923)
Supplement: Table S9. Differential gene expression analysis upon ZNF519 knockdown in K562 cells, related to Figure 3 [file mmc10.xls]

ensembl	entrez	symbol	genename	mean.v9_D7	mean.SCR_D7	foldChange	padj
ENSG00000130600	283120	H19	H19 imprinted maternally expressed transcript	1231.529356	8265.837362	-6.711847609	1.74E-21
ENSG00000143627	5313	PKLR	pyruvate kinase L/R	679.1051415	4648.136428	-6.844501895	6.80E-20
ENSG00000130203	348	APOE	apolipoprotein E	1009.873053	7764.43963	-7.688530359	1.10E-19
ENSG00000130656	3050	HBZ	hemoglobin subunit zeta	1276.885302	6245.51108	-4.891207591	1.05E-18
ENSG00000198336	4635	MYL4	myosin light chain 4	597.84671	3376.450407	-5.647685853	1.21E-18
ENSG00000043462	3937	LCP2	lymphocyte cytosolic protein 2	2048.541297	426.492601	4.80322822	3.14E-18
ENSG00000187867	342979	PALM3	paralemmin 3	221.6670679	1472.902828	-6.644662386	6.86E-18
ENSG00000111674	2026	ENO2	enolase 2	278.3532	1497.722919	-5.380656373	2.99E-17
ENSG00000102409	56271	BEX4	brain expressed X-linked 4	748.8058726	2614.576868	-3.49166181	2.99E-17
ENSG00000158578	212	ALAS2	5'-aminolevulinate synthase 2	598.4145508	2358.672644	-3.94153625	3.78E-17
ENSG00000112245	7803	PTP4A1	protein tyrosine phosphatase 4A1	651.6093947	2272.289687	-3.487196019	7.54E-17
ENSG00000168615	8754	ADAM9	ADAM metallopeptidase domain 9	313.6584761	1371.494887	-4.372573966	9.40E-17
ENSG00000198400	4914	NTRK1	neurotrophic receptor tyrosine kinase 1	536.2172953	1960.303628	-3.65580082	1.38E-16
ENSG00000116473	5906	RAP1A	RAP1A, member of RAS oncogene family	352.0888573	1610.071461	-4.572912284	1.50E-16
ENSG00000065154	4942	OAT	ornithine aminotransferase	1928.300138	4907.40592	-2.544938842	1.50E-16
ENSG00000140157	81614	NIPA2	NIPA magnesium transporter 2	1300.892825	3666.729819	-2.818625599	1.50E-16
ENSG00000141367	1213	CLTC	clathrin heavy chain	9999.370411	21951.29032	-2.195267244	1.50E-16
ENSG00000162511	7805	LAPTM5	lysosomal protein transmembrane 5	153.0322127	1038.527958	-6.786335635	1.67E-16
ENSG00000168754	51252	FAM178B	family with sequence similarity 178 member B	887.376037	3210.336478	-3.617785859	1.76E-16
ENSG00000076706	4162	MCAM	melanoma cell adhesion molecule	690.7480462	2243.652453	-3.248148822	2.08E-16
ENSG00000132386	5176	SERPINF1	serpin family F member 1	488.5187391	1795.151958	-3.674683925	2.25E-16
ENSG00000128564	7425	VGF	VGF nerve growth factor inducible	147.5693891	1612.608574	-10.92779867	2.40E-16
ENSG00000090054	10558	SPTLC1	serine palmitoyltransferase long chain base subunit 1	526.154658	1700.334858	-3.231625591	2.40E-16
ENSG00000197903	85236	H2BC12	H2B clustered histone 12	5499.370087	14928.39179	-2.71456395	2.54E-16
ENSG00000213931	3046	HBE1	hemoglobin subunit epsilon 1	20617.31488	44519.77402	-2.159339093	2.88E-16
ENSG00000170180	2993	GYPA	glycophorin A (MNS blood group)	1493.001776	4364.570117	-2.923352261	3.14E-16
ENSG00000129128	60559	SPCS3	signal peptidase complex subunit 3	1294.786348	3997.080942	-3.0870583	3.94E-16
ENSG00000114268	5210	PFKFB4	6-phosphofructo-2-kinase/fructose-2,6-biphosphatase 4	747.3499619	2134.715265	-2.856379707	4.12E-16
ENSG00000188672	6006	RHCE	Rh blood group CcEe antigens	287.8852347	1209.053333	-4.199775422	4.78E-16
ENSG00000135047	1514	CTSL	cathepsin L	2061.706887	5017.915348	-2.433864571	5.52E-16
ENSG00000198756	23127	COLGALT2	collagen beta(1-O)galactosyltransferase 2	2033.588457	665.8551424	3.0541004	5.64E-16
ENSG00000105971	858	CAV2	caveolin 2	421.6835952	1597.746431	-3.788969857	5.64E-16
ENSG00000198087	23607	CD2AP	CD2 associated protein	932.7857488	2835.432145	-3.039746424	7.21E-16
ENSG00000214049	652995	UCA1	urothelial cancer associated 1	290.5655219	1147.611231	-3.949578132	9.17E-16
ENSG00000129521	112399	EGLN3	egl-9 family hypoxia inducible factor 3	772.714887	2094.67431	-2.710798439	1.07E-15
ENSG00000092621	26227	PHGDH	phosphoglycerate dehydrogenase	4788.59221	1952.70855	2.452282093	1.33E-15
ENSG00000170421	3856	KRT8	keratin 8	17876.28577	36967.95857	-2.06798879	1.34E-15
ENSG00000092068	23428	SLC7A8	solute carrier family 7 member 8	738.9342701	2121.356744	-2.870832805	1.56E-15
ENSG00000104549	6713	SQLE	squalene epoxidase	3741.0793	8167.362178	-2.183156657	1.75E-15
ENSG00000125148	4502	MT2A	metallothionein 2A	71.26515773	623.9448594	-8.755258239	2.27E-15
ENSG00000103257	8140	SLC7A5	solute carrier family 7 member 5	20403.54679	10130.4707	2.014076877	2.27E-15
ENSG00000123146	976	ADGRE5	adhesion G protein-coupled receptor E5	3290.648401	1388.757235	2.369491455	2.27E-15
ENSG00000170271	10826	FAXDC2	fatty acid hydroxylase domain containing 2	499.715021	1522.378343	-3.04649306	2.36E-15
ENSG00000114554	5361	PLXNA1	plexin A1	5664.904391	2509.997151	2.256936582	2.82E-15
ENSG00000048740	10659	CELF2	CUGBP Elav-like family member 2	1600.276768	566.9378369	2.822667078	3.07E-15
ENSG00000066926	2235	FECH	ferrochelatase	1191.315165	2925.618234	-2.455788628	3.08E-15
ENSG00000196565	3048	HBG2	hemoglobin subunit gamma 2	19254.04861	37068.83409	-1.925248805	3.11E-15
ENSG00000122565	11335	CBX3	chromobox 3	2823.089906	6732.06781	-2.384645206	3.11E-15
ENSG00000154310	23043	TNIK	TRAF2 and NCK interacting kinase	1769.526339	4017.88015	-2.270596408	3.62E-15
ENSG00000164442	10370	CITED2	Cbp/p300 interacting transactivator with Glu/Asp rich carboxy-terminal domain 2	672.728399	1757.701063	-2.612794503	4.48E-15
ENSG00000161714	113026	PLCD3	phospholipase C delta 3	862.6777583	243.7268726	3.53952664	4.52E-15
ENSG00000086200	51194	IPO11	importin 11	1250.52777	3037.092999	-2.428648985	4.95E-15
ENSG00000132688	10763	NES	nestin	835.5402373	2126.530618	-2.545096601	5.04E-15
ENSG00000119471	84263	HSDL2	hydroxysteroid dehydrogenase like 2	517.5744723	1478.644548	-2.856873024	5.05E-15
ENSG00000147454	51312	SLC25A37	solute carrier family 25 member 37	1704.458472	3772.827458	-2.213505063	5.12E-15
ENSG00000198843	51714	SELENOT	selenoprotein T	383.6354487	1403.362616	-3.658062936	5.25E-15
ENSG00000198898	830	CAPZA2	capping actin protein of muscle Z-line subunit alpha 2	1287.27427	3105.918828	-2.412787158	5.29E-15
ENSG00000267243	---	---	---	611.9812471	1659.397821	-2.711517435	6.02E-15
ENSG00000072274	7037	TFRC	transferrin receptor	6288.480188	13641.67172	-2.169311394	7.34E-15
ENSG00000167601	558	AXL	AXL receptor tyrosine kinase	306.9404509	1005.482222	-3.275821805	8.44E-15
ENSG00000111897	57515	SERINC1	serine incorporator 1	737.0440805	1936.439345	-2.627304657	9.77E-15
ENSG00000186480	3638	INSIG1	insulin induced gene 1	7359.142029	14368.51047	-1.952470875	9.77E-15
ENSG00000095303	5742	PTGS1	prostaglandin-endoperoxide synthase 1	178.8110284	748.0219938	-4.183310171	9.77E-15
ENSG00000138279	310	ANXA7	annexin A7	1848.898231	3925.340281	-2.123069954	1.02E-14
ENSG00000135842	116496	NIBAN1	niban apoptosis regulator 1	1559.339958	591.0778779	2.638129453	1.09E-14
ENSG00000187091	5333	PLCD1	phospholipase C delta 1	1978.974077	4353.320954	-2.19978675	1.12E-14
ENSG00000185559	8788	DLK1	delta like non-canonical Notch ligand 1	735.9558835	2290.966668	-3.112913042	1.14E-14
ENSG00000174996	64837	KLC2	kinesin light chain 2	2011.795009	793.8437493	2.534245575	1.14E-14
ENSG00000125971	83658	DYNLRB1	dynein light chain roadblock-type 1	2424.388495	926.3378851	2.617175151	1.23E-14
ENSG00000141425	55197	RPRD1A	regulation of nuclear pre-mRNA domain containing 1A	416.1356726	1199.896683	-2.883426636	1.35E-14
ENSG00000182871	80781	COL18A1	collagen type XVIII alpha 1 chain	1084.822044	3241.599509	-2.988139414	1.35E-14
ENSG00000090263	51650	MRPS33	mitochondrial ribosomal protein S33	318.6690983	1056.70218	-3.315985721	1.68E-14
ENSG00000135776	23456	ABCB10	ATP binding cassette subfamily B member 10	758.1806014	1787.65165	-2.357817711	1.69E-14
ENSG00000205978	57523	NYNRIN	NYN domain and retroviral integrase containing	122.1542766	634.0595475	-5.190645512	1.69E-14
ENSG00000189056	5649	RELN	reelin	2276.54118	4609.829962	-2.024927114	1.85E-14
ENSG00000010292	9918	NCAPD2	non-SMC condensin I complex subunit D2	2987.305638	6018.572623	-2.014716053	1.99E-14
ENSG00000068078	2261	FGFR3	fibroblast growth factor receptor 3	893.4866709	1989.841339	-2.227052069	2.68E-14
ENSG00000136929	55363	HEMGN	hemogen	1762.643655	3670.092208	-2.082152111	2.96E-14
ENSG00000085491	29957	SLC25A24	solute carrier family 25 member 24	296.6499591	989.2465714	-3.334726809	3.19E-14
ENSG00000197622	56882	CDC42SE1	CDC42 small effector 1	1566.716453	3278.635054	-2.092679276	3.41E-14
ENSG00000079332	56681	SAR1A	secretion associated Ras related GTPase 1A	1176.562304	2663.173403	-2.263520932	3.56E-14
ENSG00000130787	9026	HIP1R	huntingtin interacting protein 1 related	1202.751495	450.6009578	2.669216464	3.60E-14
ENSG00000042493	822	CAPG	capping actin protein, gelsolin like	407.485586	1187.721019	-2.914755908	3.60E-14
ENSG00000213654	63940	GPSM3	G protein signaling modulator 3	523.9974299	1314.163555	-2.507958016	3.60E-14
ENSG00000172893	1717	DHCR7	7-dehydrocholesterol reductase	5357.536587	10433.67215	-1.947475669	4.62E-14
ENSG00000197471	6693	SPN	sialophorin	9745.690276	5129.635429	1.899879711	5.37E-14
ENSG00000106683	3984	LIMK1	LIM domain kinase 1	2505.704622	1088.58743	2.301794558	6.69E-14
ENSG00000067225	5315	PKM	pyruvate kinase M1/2	21414.70905	37686.63321	-1.759848015	7.10E-14
ENSG00000176105	7525	YES1	YES proto-oncogene 1, Src family tyrosine kinase	1913.471776	4449.651359	-2.325433494	7.37E-14
ENSG00000124942	79026	AHNAK	AHNAK nucleoprotein	2655.546261	6173.010024	-2.324572581	8.01E-14
ENSG00000151239	5756	TWF1	twinfilin actin binding protein 1	1237.877925	495.275068	2.499374601	8.78E-14
ENSG00000112697	55754	TMEM30A	transmembrane protein 30A	400.3686194	1277.376908	-3.190502069	8.78E-14
ENSG00000128595	813	CALU	calumenin	4640.420343	8564.454773	-1.84562047	1.11E-13
ENSG00000129353	57153	SLC44A2	solute carrier family 44 member 2	745.8187263	1689.179868	-2.264866526	1.31E-13
ENSG00000187010	6007	RHD	Rh blood group D antigen	480.0110234	1147.216011	-2.389978469	1.45E-13
ENSG00000189120	80320	SP6	Sp6 transcription factor	451.5272635	1146.688348	-2.539577209	1.53E-13
ENSG00000134333	3939	LDHA	lactate dehydrogenase A	46062.67756	74308.4897	-1.61320387	1.91E-13
ENSG00000135655	9958	USP15	ubiquitin specific peptidase 15	2018.33437	4217.354739	-2.089522331	1.92E-13
ENSG00000187837	3006	H1-2	H1.2 linker histone, cluster member	12003.55978	24369.49404	-2.030188918	1.92E-13
ENSG00000184702	5413	SEPTIN5	septin 5	9347.879876	4797.153774	1.948630441	1.98E-13
ENSG00000131389	6533	SLC6A6	solute carrier family 6 member 6	4081.017855	2015.820936	2.024494231	1.98E-13
ENSG00000165795	57447	NDRG2	NDRG family member 2	501.8254385	1210.242773	-2.411680796	2.27E-13
ENSG00000152291	10618	TGOLN2	trans-golgi network protein 2	1203.806687	2429.997039	-2.018594069	2.27E-13
ENSG00000158615	84919	PPP1R15B	protein phosphatase 1 regulatory subunit 15B	645.4649562	1596.280914	-2.473071386	2.47E-13
ENSG00000106348	3614	IMPDH1	inosine monophosphate dehydrogenase 1	4827.583291	2580.469005	1.870816228	2.63E-13
ENSG00000109107	230	ALDOC	aldolase, fructose-bisphosphate C	4387.033607	7951.281279	-1.812450505	2.74E-13
ENSG00000128268	4248	MGAT3	beta-1,4-mannosyl-glycoprotein 4-beta-N-acetylglucosaminyltransferase	259.806867	755.3223782	-2.907245627	2.74E-13
ENSG00000106123	2051	EPHB6	EPH receptor B6	2483.857431	1256.659179	1.976556151	2.74E-13
ENSG00000124762	1026	CDKN1A	cyclin dependent kinase inhibitor 1A	1008.589607	406.8689377	2.478905401	2.81E-13
ENSG00000172795	167227	DCP2	decapping mRNA 2	950.416163	2506.82256	-2.637605143	2.90E-13
ENSG00000131069	55902	ACSS2	acyl-CoA synthetase short chain family member 2	2895.360124	5803.125938	-2.00428468	2.90E-13
ENSG00000178951	51341	ZBTB7A	zinc finger and BTB domain containing 7A	2663.229814	1284.444307	2.073449038	3.59E-13
ENSG00000091317	54918	CMTM6	CKLF like MARVEL transmembrane domain containing 6	2066.397009	884.2729337	2.336831684	3.89E-13
ENSG00000161011	8878	SQSTM1	sequestosome 1	4478.022011	8376.380282	-1.87055362	3.89E-13
ENSG00000188707	---	---	---	457.9848762	1090.290628	-2.380625834	3.89E-13
ENSG00000139146	58516	SINHCAF	SIN3-HDAC complex associated factor	894.4076896	1984.440443	-2.21872024	4.46E-13
ENSG00000223380	---	---	---	693.95681	1441.87535	-2.077759493	4.90E-13
ENSG00000117155	117178	SSX2IP	SSX family member 2 interacting protein	1223.072035	2404.278382	-1.965770056	5.56E-13
ENSG00000118513	4602	MYB	MYB proto-oncogene, transcription factor	5097.440051	2708.350143	1.88212003	5.71E-13
ENSG00000147872	123	PLIN2	perilipin 2	2164.794264	1090.699743	1.984775624	5.72E-13
ENSG00000205213	55366	LGR4	leucine rich repeat containing G protein-coupled receptor 4	143.1838632	501.5027241	-3.502508682	5.77E-13
ENSG00000111445	5985	RFC5	replication factor C subunit 5	882.2390775	1773.509406	-2.010236739	6.15E-13
ENSG00000112972	3157	HMGCS1	3-hydroxy-3-methylglutaryl-CoA synthase 1	5884.389597	10469.08299	-1.779128119	6.21E-13
ENSG00000125354	23157	SEPTIN6	septin 6	1316.519577	2514.752228	-1.910151791	6.39E-13
ENSG00000167778	84926	SPRYD3	SPRY domain containing 3	916.3520137	335.5471168	2.730919051	7.41E-13
ENSG00000157538	10311	VPS26C	VPS26 endosomal protein sorting factor C	600.5261388	1272.04143	-2.118211595	7.73E-13
ENSG00000170027	7532	YWHAG	tyrosine 3-monooxygenase/tryptophan 5-monooxygenase activation protein gamma	8743.422034	14768.17351	-1.68906104	7.73E-13
ENSG00000106366	5054	SERPINE1	serpin family E member 1	112.9167026	457.3400121	-4.050242361	7.84E-13
ENSG00000147168	3561	IL2RG	interleukin 2 receptor subunit gamma	684.5882355	1516.79858	-2.215636351	8.74E-13
ENSG00000135363	4005	LMO2	LIM domain only 2	2098.668197	1056.916315	1.985652191	8.95E-13
ENSG00000141424	25800	SLC39A6	solute carrier family 39 member 6	1061.625005	462.6506713	2.294657872	8.95E-13
ENSG00000099194	6319	SCD	stearoyl-CoA desaturase	12820.53572	21187.41107	-1.652615112	9.14E-13
ENSG00000120833	8835	SOCS2	suppressor of cytokine signaling 2	3585.292335	1885.250841	1.901758777	9.14E-13
ENSG00000185896	3916	LAMP1	lysosomal associated membrane protein 1	1428.692153	2888.321077	-2.02165391	9.30E-13
ENSG00000054356	5798	PTPRN	protein tyrosine phosphatase receptor type N	29.78149908	334.773188	-11.2409784	1.01E-12
ENSG00000005187	6296	ACSM3	acyl-CoA synthetase medium chain family member 3	1457.502146	689.458931	2.113979645	1.11E-12
ENSG00000065911	10797	MTHFD2	methylenetetrahydrofolate dehydrogenase (NADP+ dependent) 2, methenyltetrahydrofolate cyclohydrolase	2550.109761	4686.881673	-1.837913703	1.11E-12
ENSG00000128059	5471	PPAT	phosphoribosyl pyrophosphate amidotransferase	991.0115149	1970.543466	-1.988416317	1.23E-12
ENSG00000008441	4784	NFIX	nuclear factor I X	1399.56056	675.4616589	2.072005927	1.27E-12
ENSG00000181035	284439	SLC25A42	solute carrier family 25 member 42	386.0423721	886.1959789	-2.295592513	1.28E-12
ENSG00000159399	3099	HK2	hexokinase 2	1924.829577	3511.950965	-1.824551642	1.32E-12
ENSG00000124006	23363	OBSL1	obscurin like cytoskeletal adaptor 1	446.9706856	1197.41303	-2.678952041	1.33E-12
ENSG00000241685	10552	ARPC1A	actin related protein 2/3 complex subunit 1A	4797.748913	2537.886721	1.890450379	1.33E-12
ENSG00000171777	115727	RASGRP4	RAS guanyl releasing protein 4	64.27943647	317.916716	-4.945854124	1.35E-12
ENSG00000128965	79094	CHAC1	ChaC glutathione specific gamma-glutamylcyclotransferase 1	639.0355405	213.7949465	2.989011438	1.37E-12
ENSG00000272620	84740	AFAP1-AS1	AFAP1 antisense RNA 1	458.0955115	998.8150355	-2.180364161	1.37E-12
ENSG00000213626	81606	LBH	LBH regulator of WNT signaling pathway	96.48045244	398.1454062	-4.126695057	1.38E-12
ENSG00000129244	482	ATP1B2	ATPase Na+/K+ transporting subunit beta 2	137.8282074	465.8949198	-3.380258138	1.45E-12
ENSG00000140961	29948	OSGIN1	oxidative stress induced growth inhibitor 1	264.2827914	738.6508504	-2.79492602	1.55E-12
ENSG00000168497	8436	CAVIN2	caveolae associated protein 2	639.2316399	1358.472897	-2.125165296	1.55E-12
ENSG00000087053	8898	MTMR2	myotubularin related protein 2	984.2566682	1884.46624	-1.914608557	1.66E-12
ENSG00000197465	2996	GYPE	glycophorin E (MNS blood group)	567.1000297	1189.812449	-2.098064516	1.70E-12
ENSG00000177606	3725	JUN	Jun proto-oncogene, AP-1 transcription factor subunit	540.9441021	1170.835005	-2.164428822	1.70E-12
ENSG00000272405	---	---	---	1960.512278	3556.944051	-1.814293178	2.05E-12
ENSG00000141380	6760	SS18	SS18 subunit of BAF chromatin remodeling complex	1871.147703	995.3706677	1.879850154	2.09E-12
ENSG00000069329	55737	VPS35	VPS35 retromer complex component	1973.52677	3481.274817	-1.76398662	2.09E-12
ENSG00000139629	11226	GALNT6	polypeptide N-acetylgalactosaminyltransferase 6	248.7416666	634.1328518	-2.549363203	2.18E-12
ENSG00000108813	1748	DLX4	distal-less homeobox 4	363.8245684	98.33584709	3.699816284	2.21E-12
ENSG00000140740	7385	UQCRC2	ubiquinol-cytochrome c reductase core protein 2	3579.017717	6129.85964	-1.712721234	2.29E-12
ENSG00000105173	898	CCNE1	cyclin E1	1177.473841	575.3404029	2.046569014	2.32E-12
ENSG00000070669	440	ASNS	asparagine synthetase (glutamine-hydrolyzing)	13090.85404	7905.028441	1.656016058	2.34E-12
ENSG00000088280	55616	ASAP3	ArfGAP with SH3 domain, ankyrin repeat and PH domain 3	383.2416399	935.9311355	-2.442143646	2.35E-12
ENSG00000135409	269	AMHR2	anti-Mullerian hormone receptor type 2	129.4522421	535.7589507	-4.138661038	2.37E-12
ENSG00000166963	4130	MAP1A	microtubule associated protein 1A	5857.448854	9786.999482	-1.67086384	2.38E-12
ENSG00000109971	3312	HSPA8	heat shock protein family A (Hsp70) member 8	97582.0222	63614.26612	1.533964442	2.40E-12
ENSG00000127399	65999	LRRC61	leucine rich repeat containing 61	728.0963529	1506.99555	-2.069774893	2.40E-12
ENSG00000070961	490	ATP2B1	ATPase plasma membrane Ca2+ transporting 1	712.4302272	1499.505589	-2.104775362	2.45E-12
ENSG00000077238	3566	IL4R	interleukin 4 receptor	435.4445425	134.2441005	3.243677308	2.45E-12
ENSG00000103811	1512	CTSH	cathepsin H	6516.523456	3783.510764	1.722348333	2.47E-12
ENSG00000165025	6850	SYK	spleen associated tyrosine kinase	964.1598696	421.0840584	2.28970879	2.47E-12
ENSG00000023909	2730	GCLM	glutamate-cysteine ligase modifier subunit	1234.471342	2237.817113	-1.812773643	2.48E-12
ENSG00000105778	23080	AVL9	AVL9 cell migration associated	1169.680829	2241.55067	-1.916378052	2.51E-12
ENSG00000166224	8879	SGPL1	sphingosine-1-phosphate lyase 1	1210.692951	569.4072545	2.126233802	2.82E-12
ENSG00000071794	6596	HLTF	helicase like transcription factor	1073.15115	2212.268908	-2.061470007	3.07E-12
ENSG00000072506	3028	HSD17B10	hydroxysteroid 17-beta dehydrogenase 10	4689.225025	2507.757554	1.869887708	3.07E-12
ENSG00000213934	3047	HBG1	hemoglobin subunit gamma 1	21283.4593	40465.99993	-1.901288666	3.10E-12
ENSG00000130005	2593	GAMT	guanidinoacetate N-methyltransferase	419.2802506	964.1264011	-2.299479643	3.10E-12
ENSG00000115738	3398	ID2	inhibitor of DNA binding 2	184.0780954	511.6276354	-2.779405308	3.10E-12
ENSG00000072364	27125	AFF4	ALF transcription elongation factor 4	732.6433467	1534.170337	-2.094020705	3.10E-12
ENSG00000176171	664	BNIP3	BCL2 interacting protein 3	1915.584918	3512.35462	-1.833567693	3.12E-12
ENSG00000135341	6885	MAP3K7	mitogen-activated protein kinase kinase kinase 7	909.4118999	1711.841801	-1.882361338	3.14E-12
ENSG00000087095	51701	NLK	nemo like kinase	412.1657067	919.8351247	-2.23171193	3.26E-12
ENSG00000165272	360	AQP3	aquaporin 3 (Gill blood group)	1881.275319	983.5918378	1.912658531	3.30E-12
ENSG00000137992	1629	DBT	dihydrolipoamide branched chain transacylase E2	196.0818308	547.253461	-2.790944265	3.30E-12
ENSG00000110880	23603	CORO1C	coronin 1C	6550.252194	10523.85924	-1.606634207	3.33E-12
ENSG00000135801	27097	TAF5L	TATA-box binding protein associated factor 5 like	492.7892664	1039.24971	-2.108913039	3.40E-12
ENSG00000176407	56888	KCMF1	potassium channel modulatory factor 1	741.470441	1456.401333	-1.964206869	3.46E-12
ENSG00000139194	83758	RBP5	retinol binding protein 5	120.5968479	437.1358927	-3.624770468	3.75E-12
ENSG00000111615	11103	KRR1	KRR1 small subunit processome component homolog	610.1179441	1204.727614	-1.974581514	3.75E-12
ENSG00000079393	51207	DUSP13	dual specificity phosphatase 13	119.9179092	389.130399	-3.24497318	4.04E-12
ENSG00000070081	4925	NUCB2	nucleobindin 2	2401.188207	1339.15839	1.793057658	4.11E-12
ENSG00000141985	6455	SH3GL1	SH3 domain containing GRB2 like 1, endophilin A2	4005.715907	2278.457988	1.758081969	4.11E-12
ENSG00000126773	64430	PCNX4	pecanex 4	183.6292043	520.3550507	-2.833727091	4.76E-12
ENSG00000185722	51479	ANKFY1	ankyrin repeat and FYVE domain containing 1	502.3756723	1031.574614	-2.053392852	4.98E-12
ENSG00000204291	1306	COL15A1	collagen type XV alpha 1 chain	740.3057191	296.6829603	2.49527549	5.15E-12
ENSG00000125841	80023	NRSN2	neurensin 2	507.1956699	1075.686604	-2.120851316	5.38E-12
ENSG00000124767	2739	GLO1	glyoxalase I	5719.756255	9655.595016	-1.688113022	5.38E-12
ENSG00000033327	9846	GAB2	GRB2 associated binding protein 2	3261.933816	1921.777775	1.697352242	5.59E-12
ENSG00000156603	219541	MED19	mediator complex subunit 19	450.4489262	159.2770651	2.828084043	5.83E-12
ENSG00000130066	6303	SAT1	spermidine/spermine N1-acetyltransferase 1	297.6198942	675.9081697	-2.27104499	5.96E-12
ENSG00000179604	23580	CDC42EP4	CDC42 effector protein 4	1657.338686	777.1102683	2.13269436	6.00E-12
ENSG00000186591	7328	UBE2H	ubiquitin conjugating enzyme E2 H	986.7116815	1815.022443	-1.839465852	6.04E-12
ENSG00000139112	23710	GABARAPL1	GABA type A receptor associated protein like 1	169.3175362	469.8821175	-2.775153288	6.39E-12
ENSG00000198856	58505	OSTC	oligosaccharyltransferase complex non-catalytic subunit	1516.441198	2797.887201	-1.845035076	6.74E-12
ENSG00000162576	54587	MXRA8	matrix remodeling associated 8	250.5237838	661.6079689	-2.640898835	6.83E-12
ENSG00000184007	8073	PTP4A2	protein tyrosine phosphatase 4A2	7043.187344	11306.37988	-1.605293076	6.83E-12
ENSG00000166986	4141	mars-01	methionyl-tRNA synthetase 1	13307.28672	8469.379232	1.571223387	6.83E-12
ENSG00000163814	64866	CDCP1	CUB domain containing protein 1	843.4937682	1585.979076	-1.880249904	7.14E-12
ENSG00000198668	801	CALM1	calmodulin 1	1543.685911	2808.346499	-1.819247347	7.33E-12
ENSG00000139645	283373	ANKRD52	ankyrin repeat domain 52	3827.673027	2200.893157	1.739145317	7.93E-12
ENSG00000120137	79646	PANK3	pantothenate kinase 3	929.4142293	1995.240914	-2.146772506	7.93E-12
ENSG00000169032	5604	MAP2K1	mitogen-activated protein kinase kinase 1	1090.987129	1940.382305	-1.778556551	8.11E-12
ENSG00000122958	9559	VPS26A	VPS26 retromer complex component A	1620.374138	2912.768358	-1.797590007	8.17E-12
ENSG00000138398	9360	PPIG	peptidylprolyl isomerase G	1591.093874	2872.770366	-1.805531661	8.71E-12
ENSG00000141753	3487	IGFBP4	insulin like growth factor binding protein 4	1646.79886	876.7592756	1.87827937	9.10E-12
ENSG00000131370	9467	SH3BP5	SH3 domain binding protein 5	524.1784155	1071.832814	-2.044786246	9.30E-12
ENSG00000044574	3309	HSPA5	heat shock protein family A (Hsp70) member 5	14106.96543	21386.13677	-1.515998382	9.32E-12
ENSG00000181192	55526	DHTKD1	dehydrogenase E1 and transketolase domain containing 1	173.5168872	513.3472581	-2.958485865	9.44E-12
ENSG00000164649	55536	CDCA7L	cell division cycle associated 7 like	672.6204048	290.2017536	2.31776823	9.44E-12
ENSG00000229988	---	---	---	191.4224303	510.723044	-2.668041792	9.65E-12
ENSG00000109099	5376	PMP22	peripheral myelin protein 22	529.499428	212.1421164	2.495965615	1.11E-11
ENSG00000167680	10501	SEMA6B	semaphorin 6B	91.58178994	333.0984461	-3.637168987	1.11E-11
ENSG00000115758	4953	ODC1	ornithine decarboxylase 1	18285.30221	11831.07704	1.545531498	1.22E-11
ENSG00000198771	92241	RCSD1	RCSD domain containing 1	1423.374463	2524.338117	-1.773488413	1.24E-11
ENSG00000152558	114908	TMEM123	transmembrane protein 123	1375.817872	2672.883507	-1.942759693	1.24E-11
ENSG00000168003	6520	SLC3A2	solute carrier family 3 member 2	8224.590092	5008.248153	1.64220898	1.28E-11
ENSG00000197701	---	---	---	698.5641443	1314.361867	-1.881519225	1.33E-11
ENSG00000081237	5788	PTPRC	protein tyrosine phosphatase receptor type C	791.2935523	365.1698392	2.166919245	1.34E-11
ENSG00000162302	8986	RPS6KA4	ribosomal protein S6 kinase A4	1395.19565	726.8319472	1.91955741	1.37E-11
ENSG00000159388	7832	BTG2	BTG anti-proliferation factor 2	699.0660235	1319.621752	-1.887692589	1.47E-11
ENSG00000167658	1938	EEF2	eukaryotic translation elongation factor 2	186857.6445	129793.785	1.439650169	1.54E-11
ENSG00000071127	9948	WDR1	WD repeat domain 1	10560.90296	6772.536747	1.559371821	1.58E-11
ENSG00000250361	2994	GYPB	glycophorin B (MNS blood group)	154.2064134	527.2327158	-3.419006409	1.70E-11
ENSG00000188690	7390	UROS	uroporphyrinogen III synthase	405.9274544	865.4264795	-2.131973263	1.75E-11
ENSG00000104765	665	BNIP3L	BCL2 interacting protein 3 like	2000.020876	3650.223079	-1.82509249	1.87E-11
ENSG00000139514	6541	SLC7A1	solute carrier family 7 member 1	4956.542295	3072.000732	1.613457394	1.97E-11
ENSG00000169710	2194	FASN	fatty acid synthase	37511.83972	57891.768	-1.543293222	2.04E-11
ENSG00000236320	342618	SLFN14	schlafen family member 14	84.17785936	313.1420377	-3.720004762	2.16E-11
ENSG00000129250	10749	KIF1C	kinesin family member 1C	5396.731747	3292.036558	1.639329227	2.24E-11
ENSG00000135002	55312	RFK	riboflavin kinase	526.2718744	1025.011451	-1.947684269	2.32E-11
ENSG00000149516	932	MS4A3	membrane spanning 4-domains A3	231.4474293	6.491177879	35.65569049	2.35E-11
ENSG00000130528	3270	HRC	histidine rich calcium binding protein	344.0975756	781.6686599	-2.271648263	2.35E-11
ENSG00000164105	8819	SAP30	Sin3A associated protein 30	218.5690339	541.8684242	-2.479163743	2.35E-11
ENSG00000214063	7106	TSPAN4	tetraspanin 4	240.4232638	569.328202	-2.368024595	2.37E-11
ENSG00000090621	8761	PABPC4	poly(A) binding protein cytoplasmic 4	12021.55721	7226.255205	1.663594334	2.39E-11
ENSG00000102144	5230	PGK1	phosphoglycerate kinase 1	18827.64241	28857.87803	-1.532739862	2.50E-11
ENSG00000184117	8508	NIPSNAP1	nipsnap homolog 1	574.345594	1153.341794	-2.008097225	2.61E-11
ENSG00000100867	10202	DHRS2	dehydrogenase/reductase 2	49.00294087	246.8625282	-5.037708427	2.68E-11
ENSG00000105613	22983	MAST1	microtubule associated serine/threonine kinase 1	222.0049686	524.1973659	-2.36119655	2.68E-11
ENSG00000162704	10092	ARPC5	actin related protein 2/3 complex subunit 5	1580.872287	2850.381305	-1.803043376	2.78E-11
ENSG00000102804	8848	TSC22D1	TSC22 domain family member 1	235.2298269	550.464333	-2.340112817	2.85E-11
ENSG00000149639	140710	SOGA1	suppressor of glucose, autophagy associated 1	2535.751943	1432.930559	1.769626537	2.86E-11
ENSG00000115216	29959	NRBP1	nuclear receptor binding protein 1	3119.161173	1875.155936	1.663414286	3.03E-11
ENSG00000167508	4597	MVD	mevalonate diphosphate decarboxylase	3406.484956	5709.994542	-1.676213051	3.13E-11
ENSG00000133318	10313	RTN3	reticulon 3	4584.29695	7139.415181	-1.557363159	3.19E-11
ENSG00000139579	79035	NABP2	nucleic acid binding protein 2	1878.687993	1074.835512	1.747884186	3.19E-11
ENSG00000152527	130271	PLEKHH2	pleckstrin homology, MyTH4 and FERM domain containing H2	336.5881007	106.8041287	3.151452146	3.20E-11
ENSG00000198720	124930	ANKRD13B	ankyrin repeat domain 13B	700.0385337	325.6159909	2.149889911	3.30E-11
ENSG00000134352	3572	IL6ST	interleukin 6 cytokine family signal transducer	261.7111753	631.5141136	-2.413019287	3.31E-11
ENSG00000102755	2321	FLT1	fms related receptor tyrosine kinase 1	47.96500993	248.7892639	-5.186890698	3.39E-11
ENSG00000102265	7076	TIMP1	TIMP metallopeptidase inhibitor 1	13239.86098	23261.0715	-1.756896959	3.39E-11
ENSG00000140105	7453	WARS1	tryptophanyl-tRNA synthetase 1	16520.76363	10596.06487	1.559141419	3.47E-11
ENSG00000139289	22822	PHLDA1	pleckstrin homology like domain family A member 1	165.0580342	433.707047	-2.62760337	3.55E-11
ENSG00000175115	55690	PACS1	phosphofurin acidic cluster sorting protein 1	1965.096115	1067.621163	1.840630537	3.55E-11
ENSG00000197746	5660	PSAP	prosaposin	13413.83326	20225.09365	-1.507778818	3.62E-11
ENSG00000232759	100506178	STEAP1B-AS1	STEAP1B antisense RNA 1	259.7419252	65.8831856	3.942461537	3.69E-11
ENSG00000184922	752	FMNL1	formin like 1	1924.333566	988.2223078	1.947267888	3.78E-11
ENSG00000017427	3479	IGF1	insulin like growth factor 1	551.3369858	209.2287676	2.635091685	3.87E-11
ENSG00000174004	375387	NRROS	negative regulator of reactive oxygen species	684.3084725	303.5546791	2.254316997	3.98E-11
ENSG00000204370	6392	SDHD	succinate dehydrogenase complex subunit D	760.8601063	1702.886857	-2.238107693	4.02E-11
ENSG00000205542	7114	TMSB4X	thymosin beta 4 X-linked	4573.234244	7295.834174	-1.595333583	4.07E-11
ENSG00000157077	9372	ZFYVE9	zinc finger FYVE-type containing 9	205.9670247	507.0169666	-2.461641456	4.11E-11
ENSG00000123358	3164	NR4A1	nuclear receptor subfamily 4 group A member 1	163.7796097	415.2634836	-2.535501729	4.12E-11
ENSG00000115255	92840	REEP6	receptor accessory protein 6	1859.969452	3316.245752	-1.782957107	4.23E-11
ENSG00000106333	5118	PCOLCE	procollagen C-endopeptidase enhancer	220.2756237	617.8049078	-2.804690312	4.27E-11
ENSG00000167460	7171	TPM4	tropomyosin 4	5704.976411	3683.223121	1.54890872	4.34E-11
ENSG00000073008	5817	PVR	PVR cell adhesion molecule	439.7791528	167.1587966	2.63090643	4.34E-11
ENSG00000135069	29968	PSAT1	phosphoserine aminotransferase 1	4730.971836	3008.817576	1.572369117	4.52E-11
ENSG00000169136	22809	ATF5	activating transcription factor 5	1940.836367	1060.879374	1.829459988	4.58E-11
ENSG00000081014	23431	AP4E1	adaptor related protein complex 4 subunit epsilon 1	145.3845262	472.7757772	-3.251898875	4.72E-11
ENSG00000152256	5163	PDK1	pyruvate dehydrogenase kinase 1	682.4352666	1245.880281	-1.825638771	4.72E-11
ENSG00000115107	55240	STEAP3	STEAP3 metalloreductase	1789.300712	1048.030185	1.707298832	4.76E-11
ENSG00000196968	170384	FUT11	fucosyltransferase 11	251.3390521	567.2838966	-2.257046375	4.81E-11
ENSG00000186141	10623	POLR3C	RNA polymerase III subunit C	1506.243241	872.1234976	1.727098565	5.07E-11
ENSG00000115159	2820	GPD2	glycerol-3-phosphate dehydrogenase 2	507.9343783	1061.719761	-2.090269543	5.07E-11
ENSG00000113161	3156	HMGCR	3-hydroxy-3-methylglutaryl-CoA reductase	4154.577368	6474.00116	-1.558281526	5.14E-11
ENSG00000163840	151636	DTX3L	deltex E3 ubiquitin ligase 3L	675.1568495	332.5742039	2.030093861	5.16E-11
ENSG00000156671	142891	SAMD8	sterile alpha motif domain containing 8	62.71050713	276.9530218	-4.416373499	5.31E-11
ENSG00000119314	9991	PTBP3	polypyrimidine tract binding protein 3	3070.180546	5355.639121	-1.744405269	5.31E-11
ENSG00000181938	64785	GINS3	GINS complex subunit 3	759.8765168	387.8286165	1.959310078	5.51E-11
ENSG00000141562	26502	NARF	nuclear prelamin A recognition factor	4208.666659	6543.318809	-1.55472489	5.53E-11
ENSG00000143751	163859	SDE2	SDE2 telomere maintenance homolog	686.3434639	1367.032776	-1.99176192	5.78E-11
ENSG00000162434	3716	JAK1	Janus kinase 1	1700.920309	2949.422182	-1.734015501	5.82E-11
ENSG00000203875	387066	SNHG5	small nucleolar RNA host gene 5	6369.323134	3979.408539	1.600570304	5.82E-11
ENSG00000113648	9555	MACROH2A1	macroH2A.1 histone	3137.69494	4924.621769	-1.569503047	5.99E-11
ENSG00000109861	1075	CTSC	cathepsin C	6886.557648	4358.917578	1.579877923	6.02E-11
ENSG00000165716	138311	DIPK1B	divergent protein kinase domain 1B	225.708496	505.5500027	-2.239835946	6.02E-11
ENSG00000181019	1728	NQO1	NAD(P)H quinone dehydrogenase 1	4048.686153	2565.664799	1.578026153	6.09E-11
ENSG00000169442	1043	CD52	CD52 molecule	318.6495727	670.5094413	-2.104222	6.31E-11
ENSG00000102931	23568	ARL2BP	ADP ribosylation factor like GTPase 2 binding protein	1835.423279	1051.309263	1.745845245	6.54E-11
ENSG00000198915	221002	RASGEF1A	RasGEF domain family member 1A	291.8880166	615.8689973	-2.109949578	6.64E-11
ENSG00000108175	57178	ZMIZ1	zinc finger MIZ-type containing 1	1337.685305	2322.678557	-1.736341536	6.66E-11
ENSG00000197694	6709	SPTAN1	spectrin alpha, non-erythrocytic 1	903.144469	1673.935561	-1.853452707	7.05E-11
ENSG00000103485	23475	QPRT	quinolinate phosphoribosyltransferase	2615.726986	4313.909057	-1.649219922	7.06E-11
ENSG00000112137	221692	PHACTR1	phosphatase and actin regulator 1	213.5914544	497.1185465	-2.327427134	7.06E-11
ENSG00000055118	3757	KCNH2	potassium voltage-gated channel subfamily H member 2	21443.24626	14586.93564	1.470030909	7.06E-11
ENSG00000204054	---	---	---	588.6944013	1079.881047	-1.834366089	7.23E-11
ENSG00000041515	23026	MYO16	myosin XVI	230.1745086	49.58815654	4.641723441	7.25E-11
ENSG00000130821	6535	SLC6A8	solute carrier family 6 member 8	3325.162215	5397.383086	-1.623193919	7.30E-11
ENSG00000142949	5792	PTPRF	protein tyrosine phosphatase receptor type F	159.8060119	456.8149949	-2.858559509	7.69E-11
ENSG00000003056	4074	M6PR	mannose-6-phosphate receptor, cation dependent	2503.677711	1511.108884	1.656847986	7.69E-11
ENSG00000226950	57291	DANCR	differentiation antagonizing non-protein coding RNA	1934.269739	1142.325403	1.693273856	7.75E-11
ENSG00000143226	2212	FCGR2A	Fc gamma receptor IIa	1631.759602	961.1110493	1.697784666	7.82E-11
ENSG00000130707	445	ASS1	argininosuccinate synthase 1	278.4916466	71.20142527	3.911321235	8.37E-11
ENSG00000070831	998	CDC42	cell division cycle 42	3421.742206	5432.717086	-1.587704964	8.68E-11
ENSG00000180304	4947	OAZ2	ornithine decarboxylase antizyme 2	905.7157874	1613.869141	-1.781871492	8.76E-11
ENSG00000181444	168544	ZNF467	zinc finger protein 467	246.3676706	608.3310003	-2.469199789	8.93E-11
ENSG00000070190	27071	DAPP1	dual adaptor of phosphotyrosine and 3-phosphoinositides 1	57.4028079	223.7503776	-3.897899524	8.99E-11
ENSG00000134108	55207	ARL8B	ADP ribosylation factor like GTPase 8B	2057.806173	3473.668507	-1.688044556	9.13E-11
ENSG00000113504	10723	SLC12A7	solute carrier family 12 member 7	205.3886988	492.6431308	-2.398589278	9.13E-11
ENSG00000111885	4121	MAN1A1	mannosidase alpha class 1A member 1	2616.284053	4267.740727	-1.631222238	9.13E-11
ENSG00000148411	138151	NACC2	NACC family member 2	1759.348398	1032.231056	1.704413356	9.13E-11
ENSG00000133597	90956	ADCK2	aarF domain containing kinase 2	867.3256709	444.2932845	1.952146704	9.18E-11
ENSG00000106392	56913	C1GALT1	core 1 synthase, glycoprotein-N-acetylgalactosamine 3-beta-galactosyltransferase 1	290.7873937	713.07299	-2.452214248	9.23E-11
ENSG00000100422	64781	CERK	ceramide kinase	866.1473578	441.1108397	1.96355945	9.24E-11
ENSG00000134982	324	APC	APC regulator of WNT signaling pathway	862.3593361	1526.884744	-1.770589916	9.77E-11
ENSG00000135046	301	ANXA1	annexin A1	6081.323791	9309.543694	-1.530841641	1.11E-10
ENSG00000104635	23516	SLC39A14	solute carrier family 39 member 14	2676.15576	1650.998965	1.620931216	1.13E-10
ENSG00000133317	85329	LGALS12	galectin 12	34.47917356	232.7972903	-6.751823385	1.20E-10
ENSG00000100129	51386	EIF3L	eukaryotic translation initiation factor 3 subunit L	12046.50103	7909.549562	1.523032498	1.23E-10
ENSG00000123836	5208	PFKFB2	6-phosphofructo-2-kinase/fructose-2,6-biphosphatase 2	348.727214	684.4222387	-1.962629274	1.23E-10
ENSG00000111726	55907	CMAS	cytidine monophosphate N-acetylneuraminic acid synthetase	1537.500058	2570.777153	-1.672050118	1.24E-10
ENSG00000138449	30061	SLC40A1	solute carrier family 40 member 1	542.0467161	994.8118797	-1.835288085	1.25E-10
ENSG00000136436	10241	CALCOCO2	calcium binding and coiled-coil domain 2	2231.902921	1338.009717	1.668076766	1.25E-10
ENSG00000102996	4324	MMP15	matrix metallopeptidase 15	1306.497547	733.5019935	1.781177909	1.26E-10
ENSG00000139182	9746	CLSTN3	calsyntenin 3	551.8878791	1006.266797	-1.823317445	1.27E-10
ENSG00000175084	1674	DES	desmin	218.169489	477.857787	-2.190305295	1.27E-10
ENSG00000177731	2314	FLII	FLII actin remodeling protein	3551.197523	2207.207573	1.608909631	1.28E-10
ENSG00000037474	54888	NSUN2	NOP2/Sun RNA methyltransferase 2	3205.080318	5112.463078	-1.595112312	1.30E-10
ENSG00000135108	23014	FBXO21	F-box protein 21	235.3372207	504.9301711	-2.145560186	1.33E-10
ENSG00000024526	55635	DEPDC1	DEP domain containing 1	269.9861155	735.1918523	-2.723072818	1.36E-10
ENSG00000134248	10542	LAMTOR5	late endosomal/lysosomal adaptor, MAPK and MTOR activator 5	970.664349	1661.480384	-1.711694043	1.36E-10
ENSG00000099385	9274	BCL7C	BAF chromatin remodeling complex subunit BCL7C	1496.901345	867.3076558	1.725917366	1.38E-10
ENSG00000165240	538	ATP7A	ATPase copper transporting alpha	853.6051279	1539.174356	-1.803145629	1.39E-10
ENSG00000198399	50618	ITSN2	intersectin 2	220.3370504	513.9416317	-2.332524788	1.40E-10
ENSG00000111057	3875	KRT18	keratin 18	15757.35597	23989.93505	-1.522459421	1.41E-10
ENSG00000143382	54507	ADAMTSL4	ADAMTS like 4	2505.597214	4044.250073	-1.614086275	1.41E-10
ENSG00000123609	9111	NMI	N-myc and STAT interactor	1502.763795	840.8754129	1.787142033	1.43E-10
ENSG00000189337	23254	KAZN	kazrin, periplakin interacting protein	450.19637	197.8038421	2.27597384	1.44E-10
ENSG00000149150	8501	SLC43A1	solute carrier family 43 member 1	1503.337251	865.6715395	1.736613926	1.44E-10
ENSG00000134107	8553	BHLHE40	basic helix-loop-helix family member e40	5244.392799	7771.602852	-1.481888018	1.44E-10
ENSG00000101210	1917	EEF1A2	eukaryotic translation elongation factor 1 alpha 2	590.8123461	1224.221664	-2.072098987	1.44E-10
ENSG00000107957	9644	SH3PXD2A	SH3 and PX domains 2A	1188.446981	655.2866848	1.813629071	1.49E-10
ENSG00000132613	92154	MTSS2	MTSS I-BAR domain containing 2	3127.946098	1960.324866	1.595626394	1.50E-10
ENSG00000167842	79003	MIS12	MIS12 kinetochore complex component	256.1115105	555.0415163	-2.167186922	1.51E-10
ENSG00000180573	8334	H2AC6	H2A clustered histone 6	1462.031748	2429.802589	-1.661935585	1.55E-10
ENSG00000170871	9778	KIAA0232	KIAA0232	636.4039966	1129.728842	-1.775175593	1.56E-10
ENSG00000138678	84803	GPAT3	glycerol-3-phosphate acyltransferase 3	1210.372978	667.5263083	1.813221386	1.58E-10
ENSG00000133393	123811	CEP20	centrosomal protein 20	1290.221599	2101.461755	-1.628760328	1.59E-10
ENSG00000154358	84033	OBSCN	obscurin, cytoskeletal calmodulin and titin-interacting RhoGEF	723.8089886	1299.745542	-1.795702406	1.71E-10
ENSG00000138623	8482	SEMA7A	semaphorin 7A (John Milton Hagen blood group)	495.9667835	897.3329363	-1.809260148	1.71E-10
ENSG00000103326	6650	CAPN15	calpain 15	3234.332337	2024.995632	1.597204599	1.71E-10
ENSG00000183508	54855	TENT5C	terminal nucleotidyltransferase 5C	332.2727787	849.6710235	-2.557149059	1.72E-10
ENSG00000095637	10580	SORBS1	sorbin and SH3 domain containing 1	353.8875158	688.4379947	-1.94535824	1.72E-10
ENSG00000168884	79155	TNIP2	TNFAIP3 interacting protein 2	1395.563475	797.9928777	1.748842019	1.74E-10
ENSG00000079313	57455	REXO1	RNA exonuclease 1 homolog	2635.427306	1530.721496	1.721689617	1.75E-10
ENSG00000156453	5097	PCDH1	protocadherin 1	77.97396891	254.7489575	-3.267102612	1.81E-10
ENSG00000143851	5778	PTPN7	protein tyrosine phosphatase non-receptor type 7	2510.898346	1568.303776	1.601028056	1.81E-10
ENSG00000138593	9728	SECISBP2L	SECIS binding protein 2 like	347.7739069	698.8844454	-2.009594255	1.81E-10
ENSG00000130755	9535	GMFG	glia maturation factor gamma	529.7234314	243.355634	2.176746117	1.84E-10
ENSG00000012174	51360	MBTPS2	membrane bound transcription factor peptidase, site 2	310.9614376	684.421781	-2.200986033	1.84E-10
ENSG00000105281	6510	SLC1A5	solute carrier family 1 member 5	26203.67759	17903.22552	1.463628862	1.88E-10
ENSG00000082153	9689	BZW1	basic leucine zipper and W2 domains 1	2688.372787	4201.886036	-1.562984887	1.88E-10
ENSG00000004939	6521	SLC4A1	solute carrier family 4 member 1 (Diego blood group)	25.33491174	163.8936827	-6.469084413	1.91E-10
ENSG00000160752	2224	FDPS	farnesyl diphosphate synthase	6625.605664	9688.337034	-1.462256815	1.95E-10
ENSG00000086712	55787	TXLNG	taxilin gamma	726.940213	1273.430594	-1.751767987	1.96E-10
ENSG00000140406	59274	TLNRD1	talin rod domain containing 1	2309.573373	1253.347925	1.842723259	1.98E-10
ENSG00000031691	55166	CENPQ	centromere protein Q	141.5861722	387.2468837	-2.735061466	2.04E-10
ENSG00000125520	56731	SLC2A4RG	SLC2A4 regulator	2087.988417	1307.114376	1.597402994	2.06E-10
ENSG00000168016	9881	TRANK1	tetratricopeptide repeat and ankyrin repeat containing 1	110.5124629	334.9011888	-3.030438197	2.06E-10
ENSG00000113300	57472	CNOT6	CCR4-NOT transcription complex subunit 6	867.3140294	1456.216498	-1.678995668	2.06E-10
ENSG00000071054	9448	MAP4K4	mitogen-activated protein kinase kinase kinase kinase 4	6432.204571	4282.67053	1.501914407	2.30E-10
ENSG00000121060	7706	TRIM25	tripartite motif containing 25	2481.117975	1582.91829	1.567432754	2.45E-10
ENSG00000138756	55589	BMP2K	BMP2 inducible kinase	2050.376629	3341.511493	-1.629706195	2.52E-10
ENSG00000122126	4952	OCRL	OCRL inositol polyphosphate-5-phosphatase	991.9873485	557.5403096	1.779220859	2.53E-10
ENSG00000153936	9653	HS2ST1	heparan sulfate 2-O-sulfotransferase 1	938.1175372	1889.920709	-2.014588401	2.53E-10
ENSG00000084774	790	CAD	carbamoyl-phosphate synthetase 2, aspartate transcarbamylase, and dihydroorotase	8714.741813	5600.557847	1.556048889	2.59E-10
ENSG00000125691	9349	RPL23	ribosomal protein L23	24648.75908	17168.80096	1.43567155	2.60E-10
ENSG00000108622	3384	ICAM2	intercellular adhesion molecule 2	599.650422	1049.606474	-1.750363938	2.66E-10
ENSG00000129245	9513	FXR2	FMR1 autosomal homolog 2	863.4996699	1454.078492	-1.683936361	2.80E-10
ENSG00000122884	5033	P4HA1	prolyl 4-hydroxylase subunit alpha 1	2034.277853	3197.40404	-1.571763678	2.83E-10
ENSG00000139197	5830	PEX5	peroxisomal biogenesis factor 5	455.9135036	864.5257565	-1.896249507	2.89E-10
ENSG00000135720	1783	DYNC1LI2	dynein cytoplasmic 1 light intermediate chain 2	691.164494	1220.218297	-1.765452809	2.90E-10
ENSG00000260725	---	---	---	58.7969621	207.023837	-3.520995466	2.91E-10
ENSG00000166123	84706	GPT2	glutamic--pyruvic transaminase 2	725.499695	390.7273358	1.856792777	2.96E-10
ENSG00000170854	84864	RIOX2	ribosomal oxygenase 2	1066.972152	618.8787257	1.724040766	2.97E-10
ENSG00000150867	5305	PIP4K2A	phosphatidylinositol-5-phosphate 4-kinase type 2 alpha	2198.060016	3426.693399	-1.558962619	2.99E-10
ENSG00000080819	1371	CPOX	coproporphyrinogen oxidase	901.7945273	1478.245385	-1.639226388	2.99E-10
ENSG00000026025	7431	VIM	vimentin	39012.46551	26256.33585	1.485830534	3.11E-10
ENSG00000102038	6594	SMARCA1	SWI/SNF related, matrix associated, actin dependent regulator of chromatin, subfamily a, member 1	60.77101368	219.1069757	-3.605452047	3.17E-10
ENSG00000197958	6136	RPL12	ribosomal protein L12	32393.24348	23061.11697	1.404669319	3.22E-10
ENSG00000266208	---	---	---	540.5907986	237.2019717	2.27903164	3.35E-10
ENSG00000132024	54862	CC2D1A	coiled-coil and C2 domain containing 1A	1260.592245	708.6272616	1.778921464	3.37E-10
ENSG00000204619	6992	PPP1R11	protein phosphatase 1 regulatory inhibitor subunit 11	2629.666361	1617.497537	1.625762204	3.48E-10
ENSG00000073536	54475	NLE1	notchless homolog 1	1916.054703	1176.951071	1.627981613	3.48E-10
ENSG00000134318	9475	ROCK2	Rho associated coiled-coil containing protein kinase 2	867.5881249	1508.970744	-1.73927086	3.59E-10
ENSG00000143595	89872	AQP10	aquaporin 10	79.26362662	260.7970117	-3.290248287	3.73E-10
ENSG00000093217	9942	XYLB	xylulokinase	781.4409904	423.4518895	1.845406786	3.75E-10
ENSG00000256269	3145	HMBS	hydroxymethylbilane synthase	2173.449741	3375.630524	-1.553121041	3.83E-10
ENSG00000126561	6776	STAT5A	signal transducer and activator of transcription 5A	13492.14653	9240.935002	1.460041276	3.89E-10
ENSG00000011451	58525	WIZ	WIZ zinc finger	1990.301519	1218.522095	1.633373352	4.00E-10
ENSG00000187800	375033	PEAR1	platelet endothelial aggregation receptor 1	134.5440237	338.8591766	-2.518574719	4.04E-10
ENSG00000115902	6509	SLC1A4	solute carrier family 1 member 4	2228.095542	1371.745022	1.624278204	4.09E-10
ENSG00000149925	226	ALDOA	aldolase, fructose-bisphosphate A	74962.05005	107102.2821	-1.428753377	4.17E-10
ENSG00000180329	124808	CCDC43	coiled-coil domain containing 43	339.137985	651.8616812	-1.922113446	4.19E-10
ENSG00000151208	9231	DLG5	discs large MAGUK scaffold protein 5	1775.332285	1041.703426	1.704258851	4.23E-10
ENSG00000204899	440145	MZT1	mitotic spindle organizing protein 1	347.5886917	709.7119077	-2.041815297	4.31E-10
ENSG00000183723	146223	CMTM4	CKLF like MARVEL transmembrane domain containing 4	892.363733	504.0653329	1.770333476	4.31E-10
ENSG00000196141	26010	SPATS2L	spermatogenesis associated serine rich 2 like	779.8503401	437.6732907	1.781809301	4.31E-10
ENSG00000108821	1277	COL1A1	collagen type I alpha 1 chain	57.75571906	203.6200732	-3.525539575	4.32E-10
ENSG00000109911	26610	ELP4	elongator acetyltransferase complex subunit 4	361.4182138	670.0438808	-1.853929479	4.33E-10
ENSG00000056972	10758	TRAF3IP2	TRAF3 interacting protein 2	588.0739215	290.0746879	2.027318984	4.46E-10
ENSG00000100503	51199	NIN	ninein	730.4231342	387.577712	1.884584979	4.53E-10
ENSG00000132388	7326	UBE2G1	ubiquitin conjugating enzyme E2 G1	819.2395049	1381.361459	-1.686150938	4.57E-10
ENSG00000052802	6307	MSMO1	methylsterol monooxygenase 1	1641.30337	3078.163948	-1.875438754	4.63E-10
ENSG00000109790	51088	KLHL5	kelch like family member 5	491.8112223	865.4271922	-1.759673535	4.64E-10
ENSG00000213639	5500	PPP1CB	protein phosphatase 1 catalytic subunit beta	754.583507	1555.419642	-2.061295572	4.64E-10
ENSG00000126858	55288	RHOT1	ras homolog family member T1	785.0707068	1323.369026	-1.685668583	4.65E-10
ENSG00000105695	4099	MAG	myelin associated glycoprotein	69.94555016	234.9095251	-3.358462755	4.65E-10
ENSG00000110619	833	CARS1	cysteinyl-tRNA synthetase 1	4133.443355	2723.43272	1.517732869	4.84E-10
ENSG00000170915	85315	PAQR8	progestin and adipoQ receptor family member 8	209.7441382	464.2368214	-2.21334825	4.96E-10
ENSG00000153094	10018	BCL2L11	BCL2 like 11	717.5137946	388.5944433	1.846433491	5.22E-10
ENSG00000180964	90843	TCEAL8	transcription elongation factor A like 8	460.6874934	905.0118892	-1.964481134	5.29E-10
ENSG00000111863	84830	ADTRP	androgen dependent TFPI regulating protein	87.46843906	254.7319256	-2.912272454	5.31E-10
ENSG00000181704	286451	YIPF6	Yip1 domain family member 6	353.3722455	740.8289037	-2.096454697	5.33E-10
ENSG00000159840	7791	ZYX	zyxin	9687.868923	6031.054162	1.606330944	5.38E-10
ENSG00000184205	64061	TSPYL2	TSPY like 2	291.960431	602.4214489	-2.063366761	5.42E-10
ENSG00000177125	403341	ZBTB34	zinc finger and BTB domain containing 34	205.5499074	460.2278579	-2.239007858	5.47E-10
ENSG00000148204	286204	CRB2	crumbs cell polarity complex component 2	67.53562213	233.7358749	-3.460927249	5.70E-10
ENSG00000000971	3075	CFH	complement factor H	3348.374041	2138.77069	1.565560093	5.97E-10
ENSG00000076864	5909	RAP1GAP	RAP1 GTPase activating protein	1211.674904	2047.088777	-1.689470311	6.07E-10
ENSG00000097007	25	ABL1	ABL proto-oncogene 1, non-receptor tyrosine kinase	10521.79383	7160.823302	1.469355323	6.07E-10
ENSG00000137154	6194	RPS6	ribosomal protein S6	33139.57469	23712.95787	1.397530197	6.12E-10
ENSG00000164466	94081	SFXN1	sideroflexin 1	2530.555854	3807.935886	-1.50478239	6.15E-10
ENSG00000130475	23149	FCHO1	FCH and mu domain containing endocytic adaptor 1	1519.70458	902.1869911	1.684467405	6.16E-10
ENSG00000114026	4968	OGG1	8-oxoguanine DNA glycosylase	827.2770646	464.5423699	1.78084308	6.45E-10
ENSG00000109917	8882	ZPR1	ZPR1 zinc finger	3155.436609	2065.74808	1.527503106	6.53E-10
ENSG00000112655	5754	PTK7	protein tyrosine kinase 7 (inactive)	184.3189394	401.8150572	-2.179998749	6.72E-10
ENSG00000173621	78999	LRFN4	leucine rich repeat and fibronectin type III domain containing 4	1642.666099	951.985056	1.725516686	6.75E-10
ENSG00000176720	666	BOK	BCL2 family apoptosis regulator BOK	214.3465108	69.33319021	3.091542596	6.75E-10
ENSG00000184730	55911	APOBR	apolipoprotein B receptor	92.87799374	267.5759455	-2.880940196	6.87E-10
ENSG00000110108	79073	TMEM109	transmembrane protein 109	2701.599343	1775.96014	1.521204943	7.12E-10
ENSG00000169783	84894	LINGO1	leucine rich repeat and Ig domain containing 1	451.731732	850.1459546	-1.881970856	7.17E-10
ENSG00000147402	---	---	---	19.92533028	141.9622427	-7.124712147	7.17E-10
ENSG00000149091	8525	DGKZ	diacylglycerol kinase zeta	2992.182168	1897.119966	1.577223487	7.19E-10
ENSG00000120949	943	TNFRSF8	TNF receptor superfamily member 8	1267.61103	720.7974594	1.758623055	7.35E-10
ENSG00000128487	92521	SPECC1	sperm antigen with calponin homology and coiled-coil domains 1	939.4942398	539.594559	1.741111403	7.36E-10
ENSG00000109189	64854	USP46	ubiquitin specific peptidase 46	164.1693286	365.9830169	-2.229302027	7.55E-10
ENSG00000105642	3780	KCNN1	potassium calcium-activated channel subfamily N member 1	18.88691382	171.2140778	-9.065222586	7.62E-10
ENSG00000008405	1407	CRY1	cryptochrome circadian regulator 1	427.7008044	757.4009587	-1.770866341	7.68E-10
ENSG00000138336	80312	TET1	tet methylcytosine dioxygenase 1	1680.777703	2668.553802	-1.587689912	7.82E-10
ENSG00000137841	5330	PLCB2	phospholipase C beta 2	31.27471082	163.6153208	-5.231553433	7.82E-10
ENSG00000153233	5801	PTPRR	protein tyrosine phosphatase receptor type R	199.0755465	63.71146001	3.12464267	7.87E-10
ENSG00000214706	7866	IFRD2	interferon related developmental regulator 2	1776.328286	1118.287862	1.588435632	8.09E-10
ENSG00000137054	64425	POLR1E	RNA polymerase I subunit E	2887.196532	1904.678987	1.515844167	8.28E-10
ENSG00000187193	4501	MT1X	metallothionein 1X	29.67476111	153.3132642	-5.166453191	8.33E-10
ENSG00000250501	---	---	---	155.6734543	357.4864324	-2.296386587	8.72E-10
ENSG00000182272	338707	B4GALNT4	beta-1,4-N-acetyl-galactosaminyltransferase 4	211.1110965	449.1196188	-2.127408868	8.76E-10
ENSG00000119715	2103	ESRRB	estrogen related receptor beta	298.4908699	606.025796	-2.030299272	8.87E-10
ENSG00000109846	1410	CRYAB	crystallin alpha B	17.99531894	149.9204979	-8.331083125	8.94E-10
ENSG00000137491	11309	SLCO2B1	solute carrier organic anion transporter family member 2B1	41.27943537	164.1102597	-3.975593614	8.95E-10
ENSG00000125637	23550	PSD4	pleckstrin and Sec7 domain containing 4	1853.291174	1184.779092	1.564250405	8.97E-10
ENSG00000116857	252839	TMEM9	transmembrane protein 9	1021.905758	1619.44894	-1.584734137	9.00E-10
ENSG00000143801	5664	PSEN2	presenilin 2	678.924265	367.2907674	1.848465372	9.08E-10
ENSG00000133028	6341	SCO1	synthesis of cytochrome C oxidase 1	326.4444481	637.1419835	-1.951762351	9.30E-10
ENSG00000104833	10382	TUBB4A	tubulin beta 4A class IVa	17.42736912	174.2789531	-10.00030193	9.55E-10
ENSG00000100023	23759	PPIL2	peptidylprolyl isomerase like 2	8279.214482	5614.709078	1.474558052	9.75E-10
ENSG00000165526	84881	RPUSD4	RNA pseudouridine synthase D4	1817.551304	1158.316053	1.569132448	9.78E-10
ENSG00000092847	26523	AGO1	argonaute RISC component 1	3669.229736	2442.447045	1.502276065	9.97E-10
ENSG00000134627	143689	PIWIL4	piwi like RNA-mediated gene silencing 4	520.9764634	261.3311053	1.993549382	1.02E-09
ENSG00000149218	23052	ENDOD1	endonuclease domain containing 1	384.3203784	712.5972971	-1.854175155	1.02E-09
ENSG00000102007	5355	PLP2	proteolipid protein 2	3673.37429	2429.465507	1.512009238	1.02E-09
ENSG00000166803	9768	PCLAF	PCNA clamp associated factor	3349.069733	2204.489963	1.519203892	1.03E-09
ENSG00000163536	5274	SERPINI1	serpin family I member 1	64.81103193	210.8764274	-3.253711924	1.04E-09
ENSG00000145386	890	CCNA2	cyclin A2	4257.182217	6228.665701	-1.463095866	1.04E-09
ENSG00000134324	23175	LPIN1	lipin 1	958.9082978	1580.977373	-1.648726345	1.05E-09
ENSG00000164933	81034	SLC25A32	solute carrier family 25 member 32	1123.925382	673.9831904	1.667586667	1.05E-09
ENSG00000100889	5106	PCK2	phosphoenolpyruvate carboxykinase 2, mitochondrial	1941.783136	1177.113937	1.649613581	1.07E-09
ENSG00000128272	468	ATF4	activating transcription factor 4	7915.302968	5407.544334	1.46375184	1.07E-09
ENSG00000163040	90557	CCDC74A	coiled-coil domain containing 74A	391.1913287	169.7946854	2.303907968	1.08E-09
ENSG00000116489	829	CAPZA1	capping actin protein of muscle Z-line subunit alpha 1	4542.372518	7097.483403	-1.5625058	1.08E-09
ENSG00000163322	84142	ABRAXAS1	abraxas 1, BRCA1 A complex subunit	1800.609854	1059.519221	1.699459356	1.10E-09
ENSG00000181163	4869	NPM1	nucleophosmin 1	48611.77852	36094.37039	1.346796689	1.10E-09
ENSG00000137285	347733	TUBB2B	tubulin beta 2B class IIb	72.5900125	227.1227968	-3.12884361	1.10E-09
ENSG00000120254	25902	MTHFD1L	methylenetetrahydrofolate dehydrogenase (NADP+ dependent) 1 like	5188.828356	3452.419626	1.502954136	1.10E-09
ENSG00000022277	51507	RTF2	replication termination factor 2	1730.891971	2627.26666	-1.517868651	1.11E-09
ENSG00000174748	6138	RPL15	ribosomal protein L15	29230.46558	21077.29762	1.386822263	1.12E-09
ENSG00000174839	201627	DENND6A	DENN domain containing 6A	133.6648443	325.0467195	-2.431804124	1.12E-09
ENSG00000163900	90407	TMEM41A	transmembrane protein 41A	942.6568084	1502.337721	-1.59372712	1.12E-09
ENSG00000169992	57555	NLGN2	neuroligin 2	208.1898282	446.7137502	-2.145704015	1.15E-09
ENSG00000112339	10767	HBS1L	HBS1 like translational GTPase	1852.714204	2777.584012	-1.499197235	1.15E-09
ENSG00000105186	84079	ANKRD27	ankyrin repeat domain 27	1108.219885	1735.569473	-1.566087647	1.16E-09
ENSG00000116717	1647	GADD45A	growth arrest and DNA damage inducible alpha	1318.029989	2055.389493	-1.559440611	1.16E-09
ENSG00000198736	51734	MSRB1	methionine sulfoxide reductase B1	592.212903	991.0841532	-1.673526781	1.19E-09
ENSG00000105373	29997	NOP53	NOP53 ribosome biogenesis factor	10751.7512	7178.627938	1.497744596	1.20E-09
ENSG00000105698	7392	USF2	upstream transcription factor 2, c-fos interacting	2745.999091	1750.760634	1.568460609	1.21E-09
ENSG00000166987	114785	MBD6	methyl-CpG binding domain protein 6	1724.571274	1062.941237	1.62245213	1.21E-09
ENSG00000092820	7430	EZR	ezrin	6025.1583	8722.625102	-1.447700569	1.21E-09
ENSG00000088367	2036	EPB41L1	erythrocyte membrane protein band 4.1 like 1	62.38434222	219.4138677	-3.51713042	1.22E-09
ENSG00000197380	147906	DACT3	dishevelled binding antagonist of beta catenin 3	68.57436136	227.6775316	-3.320155333	1.22E-09
ENSG00000106608	55665	URGCP	upregulator of cell proliferation	983.2500664	588.5305322	1.670686587	1.29E-09
ENSG00000104522	7264	GFUS	GDP-L-fucose synthase	2841.278223	1899.44139	1.495849379	1.39E-09
ENSG00000161021	9794	MAML1	mastermind like transcriptional coactivator 1	1019.124102	620.5204345	1.64236993	1.47E-09
ENSG00000163754	2992	GYG1	glycogenin 1	1626.070351	1017.68423	1.597814236	1.49E-09
ENSG00000224520	149501	KRT8P45	keratin 8 pseudogene 45	204.51922	430.4275353	-2.104582324	1.51E-09
ENSG00000136643	26750	RPS6KC1	ribosomal protein S6 kinase C1	954.7714683	1492.815083	-1.563531308	1.51E-09
ENSG00000214110	---	---	---	1283.924619	2015.74757	-1.569989032	1.51E-09
ENSG00000057663	9474	ATG5	autophagy related 5	775.6085576	1269.237685	-1.636441053	1.58E-09
ENSG00000106537	27075	TSPAN13	tetraspanin 13	1375.362142	2113.217861	-1.536481045	1.58E-09
ENSG00000126562	65266	WNK4	WNK lysine deficient protein kinase 4	1142.941738	1817.305389	-1.590024521	1.59E-09
ENSG00000165156	11244	ZHX1	zinc fingers and homeoboxes 1	1560.754819	2411.513527	-1.545094398	1.61E-09
ENSG00000115561	51652	CHMP3	charged multivesicular body protein 3	1155.558712	709.6214426	1.628415719	1.62E-09
ENSG00000229953	---	---	---	602.2732589	1041.793923	-1.729769514	1.66E-09
ENSG00000143515	57198	ATP8B2	ATPase phospholipid transporting 8B2	496.716466	892.7006089	-1.797203576	1.67E-09
ENSG00000106603	55744	COA1	cytochrome c oxidase assembly factor 1	1442.254258	2201.86974	-1.526686247	1.68E-09
ENSG00000156508	1915	EEF1A1	eukaryotic translation elongation factor 1 alpha 1	260343.7634	200667.4679	1.29738899	1.75E-09
ENSG00000148337	25792	CIZ1	CDKN1A interacting zinc finger protein 1	11642.11036	8096.531559	1.437913294	1.76E-09
ENSG00000117394	6513	SLC2A1	solute carrier family 2 member 1	6399.693703	9013.096223	-1.408363688	1.77E-09
ENSG00000067064	3422	IDI1	isopentenyl-diphosphate delta isomerase 1	2793.88727	4467.95055	-1.599187841	1.77E-09
ENSG00000178035	3615	IMPDH2	inosine monophosphate dehydrogenase 2	11241.34791	7632.98153	1.47273354	1.78E-09
ENSG00000124313	23096	IQSEC2	IQ motif and Sec7 domain ArfGEF 2	2005.903478	1293.211291	1.551102664	1.78E-09
ENSG00000177685	283229	CRACR2B	calcium release activated channel regulator 2B	459.0716595	239.6314501	1.915740439	1.82E-09
ENSG00000097021	11332	ACOT7	acyl-CoA thioesterase 7	2879.557081	1912.681198	1.505508124	1.84E-09
ENSG00000117298	1889	ECE1	endothelin converting enzyme 1	2490.450238	1666.621238	1.494310873	1.86E-09
ENSG00000104112	29106	SCG3	secretogranin III	1869.318174	2781.64704	-1.48805435	1.90E-09
ENSG00000139269	83729	INHBE	inhibin subunit beta E	441.7506495	224.777465	1.965279969	1.94E-09
ENSG00000113742	80315	CPEB4	cytoplasmic polyadenylation element binding protein 4	370.8557407	671.5992983	-1.810944862	1.96E-09
ENSG00000111875	25842	ASF1A	anti-silencing function 1A histone chaperone	683.167831	1202.785461	-1.76060026	1.96E-09
ENSG00000173542	92597	MOB1B	MOB kinase activator 1B	756.3952596	1515.664546	-2.003799636	2.01E-09
ENSG00000072135	26469	PTPN18	protein tyrosine phosphatase non-receptor type 18	2118.040637	1298.113369	1.631629939	2.04E-09
ENSG00000163346	57326	PBXIP1	PBX homeobox interacting protein 1	268.7595955	503.7598543	-1.874388348	2.10E-09
ENSG00000103415	3163	HMOX2	heme oxygenase 2	1804.785055	1052.00967	1.715559378	2.15E-09
ENSG00000167996	2495	FTH1	ferritin heavy chain 1	41759.90827	73568.09406	-1.761691946	2.19E-09
ENSG00000173812	10209	EIF1	eukaryotic translation initiation factor 1	19990.06429	14175.43046	1.410190989	2.23E-09
ENSG00000122694	152007	GLIPR2	GLI pathogenesis related 2	41.45305561	182.2304951	-4.396069058	2.23E-09
ENSG00000197226	23061	TBC1D9B	TBC1 domain family member 9B	2609.349755	1676.598019	1.55633594	2.29E-09
ENSG00000118496	84085	FBXO30	F-box protein 30	758.7653964	1292.583523	-1.703535149	2.34E-09
ENSG00000138074	8884	SLC5A6	solute carrier family 5 member 6	4831.309812	3239.983743	1.491152486	2.38E-09
ENSG00000013375	5238	PGM3	phosphoglucomutase 3	893.3487317	1423.074522	-1.59296641	2.38E-09
ENSG00000197892	23303	KIF13B	kinesin family member 13B	247.6669232	480.2613871	-1.93914222	2.38E-09
ENSG00000187266	2057	EPOR	erythropoietin receptor	247.86993	479.0694239	-1.932745226	2.39E-09
ENSG00000099864	5064	PALM	paralemmin	310.1788371	586.0147682	-1.889280306	2.42E-09
ENSG00000126883	8021	NUP214	nucleoporin 214	20870.16188	15296.93509	1.364336173	2.42E-09
ENSG00000123684	9926	LPGAT1	lysophosphatidylglycerol acyltransferase 1	1583.69768	983.3972874	1.610435274	2.44E-09
ENSG00000137076	7094	TLN1	talin 1	19001.81171	26525.84968	-1.395964242	2.44E-09
ENSG00000198363	444	ASPH	aspartate beta-hydroxylase	1132.846797	1762.624945	-1.555925257	2.49E-09
ENSG00000152484	219333	USP12	ubiquitin specific peptidase 12	330.2604684	593.6058187	-1.797386837	2.58E-09
ENSG00000140577	64784	CRTC3	CREB regulated transcription coactivator 3	1131.250839	697.7418026	1.621302944	2.58E-09
ENSG00000132541	10247	RIDA	reactive intermediate imine deaminase A homolog	294.2780965	587.8037697	-1.997443156	2.59E-09
ENSG00000163497	54738	FEV	FEV transcription factor, ETS family member	106.4092614	261.3995763	-2.456549108	2.63E-09
ENSG00000005189	81691	REXO5	RNA exonuclease 5	1117.86455	704.9453106	1.585746487	2.64E-09
ENSG00000159023	2035	EPB41	erythrocyte membrane protein band 4.1	9373.195214	13112.79412	-1.398967356	2.68E-09
ENSG00000067167	23471	TRAM1	translocation associated membrane protein 1	2287.897749	3578.529316	-1.564112434	2.71E-09
ENSG00000163527	201595	STT3B	STT3 oligosaccharyltransferase complex catalytic subunit B	3403.360819	4965.433523	-1.458979458	2.77E-09
ENSG00000177119	196527	ANO6	anoctamin 6	598.0970688	1095.198755	-1.83113881	2.80E-09
ENSG00000131409	94030	LRRC4B	leucine rich repeat containing 4B	273.5506413	512.633011	-1.873996744	2.85E-09
ENSG00000085721	54700	RRN3	RRN3 homolog, RNA polymerase I transcription factor	601.4644057	980.2469589	-1.629767198	2.86E-09
ENSG00000148700	120	ADD3	adducin 3	1050.14339	1650.313206	-1.571512254	2.87E-09
ENSG00000126453	83596	BCL2L12	BCL2 like 12	2955.347683	1946.573424	1.518230778	2.87E-09
ENSG00000113368	4001	LMNB1	lamin B1	7108.980495	4889.253169	1.454001306	2.87E-09
ENSG00000160932	4061	LY6E	lymphocyte antigen 6 family member E	5542.212546	3663.506593	1.512816316	3.00E-09
ENSG00000221869	1052	CEBPD	CCAAT enhancer binding protein delta	246.0372413	93.88935894	2.620501877	3.01E-09
ENSG00000171314	5223	PGAM1	phosphoglycerate mutase 1	3680.560283	5244.160564	-1.424826701	3.04E-09
ENSG00000187796	64170	CARD9	caspase recruitment domain family member 9	509.8256629	265.7098966	1.918730425	3.15E-09
ENSG00000165092	216	ALDH1A1	aldehyde dehydrogenase 1 family member A1	206.0451052	448.9590159	-2.178935605	3.16E-09
ENSG00000142686	127703	C1orf216	chromosome 1 open reading frame 216	1046.867053	636.3595484	1.645087365	3.21E-09
ENSG00000060749	79832	QSER1	glutamine and serine rich 1	1155.440063	1906.267939	-1.64981984	3.21E-09
ENSG00000141480	409	ARRB2	arrestin beta 2	209.9534945	458.1531619	-2.182164974	3.21E-09
ENSG00000204516	4277	MICB	MHC class I polypeptide-related sequence B	1057.344853	667.656538	1.583665841	3.21E-09
ENSG00000117411	8704	B4GALT2	beta-1,4-galactosyltransferase 2	2738.625869	1870.973637	1.463743697	3.21E-09
ENSG00000184635	81931	ZNF93	zinc finger protein 93	358.6422099	171.4022743	2.092400531	3.21E-09
ENSG00000166165	1152	CKB	creatine kinase B	5339.584021	8466.212426	-1.585556551	3.26E-09
ENSG00000175348	56674	TMEM9B	TMEM9 domain family member B	651.1107181	356.6290734	1.825736505	3.37E-09
ENSG00000147155	10682	EBP	EBP cholestenol delta-isomerase	2728.684706	4016.117705	-1.471814496	3.39E-09
ENSG00000184162	126382	NR2C2AP	nuclear receptor 2C2 associated protein	549.4850637	302.2595998	1.817924275	3.43E-09
ENSG00000030110	578	BAK1	BCL2 antagonist/killer 1	1283.408232	821.8566567	1.5615962	3.43E-09
ENSG00000124635	8970	H2BC11	H2B clustered histone 11	1008.928473	1546.875875	-1.533186858	3.47E-09
ENSG00000162076	114984	FLYWCH2	FLYWCH family member 2	257.1251443	510.7240961	-1.986286085	3.50E-09
ENSG00000180694	169200	TMEM64	transmembrane protein 64	167.8010972	367.85673	-2.19221886	3.50E-09
ENSG00000137094	25822	DNAJB5	DnaJ heat shock protein family (Hsp40) member B5	56.06341511	173.7782718	-3.099673315	3.50E-09
ENSG00000184216	3654	IRAK1	interleukin 1 receptor associated kinase 1	12386.21464	8908.80443	1.390334106	3.50E-09
ENSG00000133805	272	AMPD3	adenosine monophosphate deaminase 3	567.4547887	938.2982331	-1.653520689	3.53E-09
ENSG00000139211	347902	AMIGO2	adhesion molecule with Ig like domain 2	334.7397998	155.8447094	2.147906087	3.53E-09
ENSG00000057019	131566	DCBLD2	discoidin, CUB and LCCL domain containing 2	363.7766069	168.247388	2.162153072	3.53E-09
ENSG00000023191	6050	RNH1	ribonuclease/angiogenin inhibitor 1	5945.548682	4165.617666	1.427291019	3.55E-09
ENSG00000182795	79098	C1orf116	chromosome 1 open reading frame 116	121.2852216	302.4951278	-2.494080678	3.60E-09
ENSG00000134294	54407	SLC38A2	solute carrier family 38 member 2	2530.980095	3994.576567	-1.578272612	3.67E-09
ENSG00000088256	2767	GNA11	G protein subunit alpha 11	1691.980221	1069.758041	1.581647584	3.67E-09
ENSG00000141905	4782	NFIC	nuclear factor I C	3877.538778	2458.10268	1.577451914	3.73E-09
ENSG00000227057	9277	WDR46	WD repeat domain 46	3700.042306	2568.724658	1.440419974	3.76E-09
ENSG00000157036	9941	EXOG	exo/endonuclease G	424.8298067	221.8066526	1.915315892	3.77E-09
ENSG00000272068	---	---	---	132.1021787	294.4253777	-2.228770037	3.80E-09
ENSG00000160678	6271	S100A1	S100 calcium binding protein A1	53.27298699	180.0901333	-3.380515032	3.85E-09
ENSG00000163072	115677	NOSTRIN	nitric oxide synthase trafficking	563.4171996	958.1917836	-1.700678972	3.85E-09
ENSG00000075340	119	ADD2	adducin 2	3970.241795	2788.655562	1.423711787	3.91E-09
ENSG00000131981	3958	LGALS3	galectin 3	107.8144031	16.320494	6.606074735	4.07E-09
ENSG00000179833	9792	SERTAD2	SERTA domain containing 2	522.0630071	862.9801459	-1.653019145	4.07E-09
ENSG00000143368	10262	SF3B4	splicing factor 3b subunit 4	3192.849198	2119.844992	1.506171069	4.25E-09
ENSG00000079308	7145	TNS1	tensin 1	32.90182764	147.0312226	-4.468785874	4.31E-09
ENSG00000158604	222068	TMED4	transmembrane p24 trafficking protein 4	863.0731814	510.1731864	1.691725877	4.32E-09
ENSG00000124198	10564	ARFGEF2	ADP ribosylation factor guanine nucleotide exchange factor 2	509.9936849	899.0177038	-1.762801639	4.35E-09
ENSG00000203667	116228	COX20	cytochrome c oxidase assembly factor COX20	1766.605036	1147.641943	1.539334674	4.38E-09
ENSG00000186283	64222	TOR3A	torsin family 3 member A	2246.932112	1471.679401	1.526780976	4.55E-09
ENSG00000164187	92255	LMBRD2	LMBR1 domain containing 2	159.1126767	403.5800009	-2.536441528	4.59E-09
ENSG00000123908	27161	AGO2	argonaute RISC catalytic component 2	1955.867071	1300.314592	1.504149137	4.59E-09
ENSG00000161638	3678	ITGA5	integrin subunit alpha 5	9412.453787	6597.523886	1.426664602	4.60E-09
ENSG00000106397	8985	PLOD3	procollagen-lysine,2-oxoglutarate 5-dioxygenase 3	3834.501981	2537.130773	1.5113537	4.61E-09
ENSG00000166575	65084	TMEM135	transmembrane protein 135	1046.674916	1615.64171	-1.543594563	4.62E-09
ENSG00000138795	51176	LEF1	lymphoid enhancer binding factor 1	1154.744805	721.1059848	1.601352407	4.62E-09
ENSG00000118961	60526	LDAH	lipid droplet associated hydrolase	636.1287074	1007.717915	-1.584141547	4.66E-09
ENSG00000153879	1054	CEBPG	CCAAT enhancer binding protein gamma	1686.721983	1109.356729	1.520450491	4.76E-09
ENSG00000101444	191	AHCY	adenosylhomocysteinase	12276.46109	8925.802982	1.375390104	4.94E-09
ENSG00000168374	378	ARF4	ADP ribosylation factor 4	1873.031113	2778.338257	-1.483338017	4.95E-09
ENSG00000148908	6001	RGS10	regulator of G protein signaling 10	1519.071011	993.0435014	1.529712454	4.95E-09
ENSG00000177954	6232	RPS27	ribosomal protein S27	20570.64883	15191.05916	1.354128676	5.05E-09
ENSG00000112308	81688	C6orf62	chromosome 6 open reading frame 62	2168.827475	3318.604652	-1.530137685	5.31E-09
ENSG00000135018	29979	UBQLN1	ubiquilin 1	2647.854881	3815.281314	-1.440895172	5.31E-09
ENSG00000186395	3858	KRT10	keratin 10	1013.170209	1706.822494	-1.684635493	5.36E-09
ENSG00000096092	28978	TMEM14A	transmembrane protein 14A	34.05875876	168.5326118	-4.948289896	5.44E-09
ENSG00000180182	9282	MED14	mediator complex subunit 14	834.7582218	1284.934584	-1.539289522	5.45E-09
ENSG00000198160	57708	MIER1	MIER1 transcriptional regulator	356.6094273	627.2935713	-1.759049322	5.51E-09
ENSG00000187653	---	---	---	605.0539503	954.2207178	-1.577083692	5.65E-09
ENSG00000008988	6224	RPS20	ribosomal protein S20	28802.05829	21350.20672	1.349029481	5.65E-09
ENSG00000108854	64750	SMURF2	SMAD specific E3 ubiquitin protein ligase 2	522.5456606	275.2154981	1.898678178	5.67E-09
ENSG00000072110	87	ACTN1	actinin alpha 1	4730.528863	3280.521522	1.44200513	5.78E-09
ENSG00000111481	22818	COPZ1	COPI coat complex subunit zeta 1	4962.793783	6856.542689	-1.38158928	5.93E-09
ENSG00000063978	6047	RNF4	ring finger protein 4	1523.042836	1008.895048	1.50961474	5.95E-09
ENSG00000183251	79339	OR51B4	olfactory receptor family 51 subfamily B member 4	599.1214699	336.3304216	1.78134784	5.95E-09
ENSG00000123191	540	ATP7B	ATPase copper transporting beta	1034.571452	654.7722996	1.580047678	5.95E-09
ENSG00000143545	5872	RAB13	RAB13, member RAS oncogene family	3548.150026	2474.122661	1.434104332	6.36E-09
ENSG00000136051	23325	WASHC4	WASH complex subunit 4	330.6758368	631.5045001	-1.909738873	6.39E-09
ENSG00000183741	23466	CBX6	chromobox 6	1655.770128	1113.719052	1.486703603	6.39E-09
ENSG00000183943	5613	PRKX	protein kinase cAMP-dependent X-linked catalytic subunit	1228.972843	784.8034694	1.565962551	6.68E-09
ENSG00000116128	607	BCL9	BCL9 transcription coactivator	642.5008436	366.5512246	1.752826891	6.70E-09
ENSG00000172270	682	BSG	basigin (Ok blood group)	14454.26169	20516.12439	-1.419382382	6.73E-09
ENSG00000065060	54887	BLTP3A	bridge-like lipid transfer protein family member 3A	1781.983511	2593.25231	-1.455261676	6.79E-09
ENSG00000166801	63901	FAM111A	FAM111 trypsin like peptidase A	689.2835789	406.5358499	1.695505031	6.91E-09
ENSG00000205352	54458	PRR13	proline rich 13	1624.140296	2434.379489	-1.498872662	6.93E-09
ENSG00000111424	7421	VDR	vitamin D receptor	216.8694499	78.91877022	2.748008481	6.93E-09
ENSG00000138760	950	SCARB2	scavenger receptor class B member 2	1052.762406	670.1809591	1.570862902	6.93E-09
ENSG00000204592	3133	HLA-E	major histocompatibility complex, class I, E	1350.235371	841.0151053	1.6054829	6.95E-09
ENSG00000186716	613	BCR	BCR activator of RhoGEF and GTPase	5599.864955	3875.218598	1.445044922	6.97E-09
ENSG00000182095	84629	TNRC18	trinucleotide repeat containing 18	2310.878587	1387.231308	1.66582067	7.14E-09
ENSG00000103423	9093	DNAJA3	DnaJ heat shock protein family (Hsp40) member A3	1864.231321	2677.991129	-1.436512249	7.15E-09
ENSG00000124920	745	MYRF	myelin regulatory factor	799.369476	1359.734237	-1.701008454	7.17E-09
ENSG00000100116	23464	GCAT	glycine C-acetyltransferase	1035.005243	1596.852498	-1.54284484	7.17E-09
ENSG00000206418	201475	RAB12	RAB12, member RAS oncogene family	290.0581779	529.5403763	-1.82563505	7.19E-09
ENSG00000187118	152100	CMC1	C-X9-C motif containing 1	429.4514252	735.0192962	-1.711530695	7.31E-09
ENSG00000159592	60313	GPBP1L1	GC-rich promoter binding protein 1 like 1	1633.18277	2365.3212	-1.448289343	7.33E-09
ENSG00000026652	56895	AGPAT4	1-acylglycerol-3-phosphate O-acyltransferase 4	315.2572322	543.7625049	-1.724821667	7.54E-09
ENSG00000143061	3321	IGSF3	immunoglobulin superfamily member 3	1112.188136	713.1897128	1.559456223	7.56E-09
ENSG00000125798	3170	FOXA2	forkhead box A2	185.7966543	46.1832154	4.023034184	7.56E-09
ENSG00000235169	388588	SMIM1	small integral membrane protein 1 (Vel blood group)	332.7153677	600.9174821	-1.806100771	7.58E-09
ENSG00000108523	26001	RNF167	ring finger protein 167	892.1955992	1421.437064	-1.593189953	7.59E-09
ENSG00000171345	3880	KRT19	keratin 19	5094.778973	7427.773186	-1.457918631	7.61E-09
ENSG00000179588	161882	ZFPM1	zinc finger protein, FOG family member 1	1711.733027	1007.416429	1.699131538	7.66E-09
ENSG00000130734	84971	ATG4D	autophagy related 4D cysteine peptidase	1076.718893	658.6716724	1.634682252	7.76E-09
ENSG00000086232	27102	EIF2AK1	eukaryotic translation initiation factor 2 alpha kinase 1	5613.955461	7719.593946	-1.375072175	7.88E-09
ENSG00000165138	203286	ANKS6	ankyrin repeat and sterile alpha motif domain containing 6	2807.412701	1960.354143	1.432094661	7.95E-09
ENSG00000166228	5092	PCBD1	pterin-4 alpha-carbinolamine dehydratase 1	1486.822593	985.3377293	1.508947185	7.97E-09
ENSG00000099260	54873	PALMD	palmdelphin	211.5184954	398.3286042	-1.883185693	7.98E-09
ENSG00000151135	90488	TMEM263	transmembrane protein 263	518.7182924	906.206271	-1.747010438	7.98E-09
ENSG00000156976	1974	EIF4A2	eukaryotic translation initiation factor 4A2	2209.048121	3258.748698	-1.475182304	7.99E-09
ENSG00000157978	26119	LDLRAP1	low density lipoprotein receptor adaptor protein 1	1268.707196	806.0068597	1.57406501	8.09E-09
ENSG00000090013	645	BLVRB	biliverdin reductase B	6761.249256	9341.25489	-1.38158712	8.37E-09
ENSG00000168036	1499	CTNNB1	catenin beta 1	4398.182333	6095.803846	-1.385982523	8.39E-09
ENSG00000198755	4736	RPL10A	ribosomal protein L10a	27804.56866	21023.17271	1.322567675	8.43E-09
ENSG00000113575	5515	PPP2CA	protein phosphatase 2 catalytic subunit alpha	3024.799431	4274.073811	-1.41301065	8.44E-09
ENSG00000099889	421	ARVCF	ARVCF delta catenin family member	685.8111341	1064.644245	-1.552386937	8.47E-09
ENSG00000175449	317671	RFESD	Rieske Fe-S domain containing	991.0764722	1553.573266	-1.567561445	8.63E-09
ENSG00000165983	9317	PTER	phosphotriesterase related	302.0602418	523.3099676	-1.732468876	8.65E-09
ENSG00000172889	51162	EGFL7	EGF like domain multiple 7	2212.44555	3280.682879	-1.482831014	9.02E-09
ENSG00000113272	54974	THG1L	tRNA-histidine guanylyltransferase 1 like	890.896883	559.0067757	1.593713926	9.03E-09
ENSG00000071539	9319	TRIP13	thyroid hormone receptor interactor 13	1042.176032	1571.223205	-1.507637056	9.16E-09
ENSG00000141140	---	---	---	2188.521757	1517.095965	1.442573052	9.20E-09
ENSG00000185010	2157	F8	coagulation factor VIII	12.18919836	115.4413156	-9.470788167	9.20E-09
ENSG00000213281	4893	NRAS	NRAS proto-oncogene, GTPase	2929.430701	4412.280638	-1.506190481	9.25E-09
ENSG00000108021	54906	TASOR2	transcription activation suppressor family member 2	2165.389646	1408.100204	1.53780934	9.29E-09
ENSG00000012124	933	CD22	CD22 molecule	26.65595477	134.5769015	-5.048661836	9.35E-09
ENSG00000123136	10212	DDX39A	DExD-box helicase 39A	5781.702607	4026.895909	1.435771557	9.43E-09
ENSG00000033050	10061	ABCF2	ATP binding cassette subfamily F member 2	9182.350222	6680.282385	1.37454522	9.43E-09
ENSG00000174804	8322	FZD4	frizzled class receptor 4	103.3438921	278.6646881	-2.696479515	9.71E-09
ENSG00000171681	55729	ATF7IP	activating transcription factor 7 interacting protein	1142.481809	751.5956814	1.520075005	9.71E-09
ENSG00000184486	5454	POU3F2	POU class 3 homeobox 2	49.88080703	162.9416228	-3.266619618	9.91E-09
ENSG00000174951	2523	FUT1	fucosyltransferase 1 (H blood group)	71.26952255	211.1638924	-2.962891919	1.01E-08
ENSG00000103047	79613	TANGO6	transport and golgi organization 6 homolog	779.8610556	469.5544277	1.660853374	1.01E-08
ENSG00000185344	23545	ATP6V0A2	ATPase H+ transporting V0 subunit a2	845.7747989	1285.735604	-1.520186704	1.02E-08
ENSG00000141522	396	ARHGDIA	Rho GDP dissociation inhibitor alpha	12175.80536	8174.985173	1.489397853	1.02E-08
ENSG00000048991	23518	R3HDM1	R3H domain containing 1	1632.02441	2353.625072	-1.442150655	1.02E-08
ENSG00000100316	6122	RPL3	ribosomal protein L3	62838.24736	48371.9881	1.299062739	1.02E-08
ENSG00000035403	7414	VCL	vinculin	8543.977166	11532.741	-1.349809436	1.02E-08
ENSG00000164038	133308	SLC9B2	solute carrier family 9 member B2	444.5087616	237.6198331	1.870671971	1.03E-08
ENSG00000133065	254428	SLC41A1	solute carrier family 41 member 1	1457.22336	958.3649752	1.520530693	1.03E-08
ENSG00000182704	25987	TSKU	tsukushi, small leucine rich proteoglycan	408.4063412	765.1796272	-1.873574306	1.04E-08
ENSG00000185811	10320	IKZF1	IKAROS family zinc finger 1	3489.275837	2471.899842	1.411576544	1.04E-08
ENSG00000163428	116064	LRRC58	leucine rich repeat containing 58	559.4712452	980.7002387	-1.752905529	1.07E-08
ENSG00000103202	4833	NME4	NME/NM23 nucleoside diphosphate kinase 4	2311.630805	3473.763134	-1.502732671	1.08E-08
ENSG00000161813	113251	LARP4	La ribonucleoprotein 4	1551.84331	2512.265558	-1.618891251	1.09E-08
ENSG00000064687	10347	ABCA7	ATP binding cassette subfamily A member 7	968.879849	1527.754144	-1.576825182	1.09E-08
ENSG00000163820	79443	FYCO1	FYVE and coiled-coil domain autophagy adaptor 1	1120.849429	680.7918722	1.646390732	1.09E-08
ENSG00000112304	55856	ACOT13	acyl-CoA thioesterase 13	1102.503603	1619.104853	-1.46857103	1.10E-08
ENSG00000146830	64599	GIGYF1	GRB10 interacting GYF protein 1	1322.06335	875.7564692	1.509624418	1.10E-08
ENSG00000100612	51635	DHRS7	dehydrogenase/reductase 7	636.1803411	376.1081737	1.69148236	1.10E-08
ENSG00000015285	7454	WAS	WASP actin nucleation promoting factor	40.17009131	138.6817179	-3.452362526	1.11E-08
ENSG00000106771	23731	TMEM245	transmembrane protein 245	1329.137604	1934.266276	-1.455279175	1.11E-08
ENSG00000130706	11047	ADRM1	ADRM1 26S proteasome ubiquitin receptor	4283.120779	2865.595496	1.494670405	1.13E-08
ENSG00000147251	139818	DOCK11	dedicator of cytokinesis 11	1320.551382	1992.781358	-1.509052495	1.14E-08
ENSG00000156500	159091	PABIR3	PABIR family member 3	119.4661873	262.6493089	-2.198524243	1.15E-08
ENSG00000100104	402055	SRRD	SRR1 domain containing	1281.198777	836.8917516	1.530901427	1.16E-08
ENSG00000136010	160428	ALDH1L2	aldehyde dehydrogenase 1 family member L2	240.1552321	104.5700323	2.296597092	1.17E-08
ENSG00000104368	5327	PLAT	plasminogen activator, tissue type	12.27006018	87.43123482	-7.125575064	1.17E-08
ENSG00000185275	---	---	---	64.89250092	176.6426448	-2.722081016	1.17E-08
ENSG00000185090	149175	MANEAL	mannosidase endo-alpha like	172.2966857	61.88001903	2.784367044	1.17E-08
ENSG00000134686	1912	PHC2	polyhomeotic homolog 2	2340.593845	1618.100318	1.446507252	1.18E-08
ENSG00000116044	4780	NFE2L2	NFE2 like bZIP transcription factor 2	2978.942867	2077.147126	1.434151115	1.18E-08
ENSG00000237311	---	---	---	271.2814712	499.9801447	-1.843030939	1.18E-08
ENSG00000007866	7005	TEAD3	TEA domain transcription factor 3	560.712014	321.2048324	1.745652485	1.18E-08
ENSG00000170846	93622	LOC93622	Morf4 family associated protein 1 like 1	477.7594988	781.4113108	-1.63557462	1.19E-08
ENSG00000129991	7137	TNNI3	troponin I3, cardiac type	161.8811923	338.1641289	-2.088964901	1.21E-08
ENSG00000168477	7148	TNXB	tenascin XB	126.2750503	310.4044868	-2.458161657	1.21E-08
ENSG00000047597	7504	XK	X-linked Kx blood group antigen, Kell and VPS13A binding protein	898.8481345	1386.217297	-1.542215246	1.23E-08
ENSG00000163297	118429	ANTXR2	ANTXR cell adhesion molecule 2	4267.248895	3085.309842	1.383086015	1.23E-08
ENSG00000124228	55661	DDX27	DEAD-box helicase 27	2877.773394	1976.134737	1.456263756	1.23E-08
ENSG00000065989	5141	PDE4A	phosphodiesterase 4A	1924.422709	1213.112101	1.586351919	1.23E-08
ENSG00000232187	---	---	---	272.3398182	496.7252174	-1.823916975	1.24E-08
ENSG00000087589	57091	CASS4	Cas scaffold protein family member 4	1038.701443	1559.103664	-1.501012321	1.24E-08
ENSG00000170522	79071	ELOVL6	ELOVL fatty acid elongase 6	1797.404569	2562.855886	-1.425864789	1.24E-08
ENSG00000125834	140901	STK35	serine/threonine kinase 35	823.6196234	479.6647304	1.717073554	1.24E-08
ENSG00000096060	2289	FKBP5	FKBP prolyl isomerase 5	5399.842386	7356.152977	-1.362290313	1.26E-08
ENSG00000136813	23392	ECPAS	Ecm29 proteasome adaptor and scaffold	7660.864271	5574.999673	1.374146138	1.28E-08
ENSG00000184678	8349	H2BC21	H2B clustered histone 21	516.8980808	816.0777895	-1.578798258	1.29E-08
ENSG00000162885	148789	B3GALNT2	beta-1,3-N-acetylgalactosaminyltransferase 2	356.992827	178.0891531	2.004573669	1.30E-08
ENSG00000180667	55432	YOD1	YOD1 deubiquitinase	1839.14444	2960.840202	-1.609900853	1.30E-08
ENSG00000142541	23521	RPL13A	ribosomal protein L13a	70705.13577	54485.06046	1.297697665	1.30E-08
ENSG00000234616	8629	JRK	Jrk helix-turn-helix protein	1345.800548	896.6601065	1.500903786	1.30E-08
ENSG00000089818	25977	NECAP1	NECAP endocytosis associated 1	571.1622046	331.3684893	1.723646705	1.31E-08
ENSG00000196453	27153	ZNF777	zinc finger protein 777	2087.721458	1400.330625	1.490877526	1.31E-08
ENSG00000143013	8543	LMO4	LIM domain only 4	546.5468137	886.3364633	-1.621702736	1.31E-08
ENSG00000123685	55509	BATF3	basic leucine zipper ATF-like transcription factor 3	93.8233076	6.86023795	13.67639261	1.31E-08
ENSG00000111252	10019	SH2B3	SH2B adaptor protein 3	3586.0184	2509.877738	1.428762185	1.31E-08
ENSG00000179611	400126	DGKZP1	diacylglycerol kinase zeta pseudogene 1	622.1844418	361.3491048	1.721837507	1.32E-08
ENSG00000161036	222229	LRWD1	leucine rich repeats and WD repeat domain containing 1	2240.717359	1478.37975	1.515657502	1.32E-08
ENSG00000162734	8682	PEA15	proliferation and apoptosis adaptor protein 15	2826.141268	1971.331824	1.433620273	1.32E-08
ENSG00000046774	51438	MAGEC2	MAGE family member C2	701.4536487	432.5900697	1.62152046	1.33E-08
ENSG00000129657	6397	SEC14L1	SEC14 like lipid binding 1	1896.73425	2693.637687	-1.420145013	1.33E-08
ENSG00000182749	164091	PAQR7	progestin and adipoQ receptor family member 7	223.7030086	434.9061763	-1.944123054	1.42E-08
ENSG00000135899	3431	SP110	SP110 nuclear body protein	241.1308515	108.8659382	2.214933848	1.42E-08
ENSG00000138411	57520	HECW2	HECT, C2 and WW domain containing E3 ubiquitin protein ligase 2	229.0049976	95.43019717	2.399712086	1.43E-08
ENSG00000092010	5720	PSME1	proteasome activator subunit 1	1610.49096	1068.260213	1.507583022	1.45E-08
ENSG00000105221	208	AKT2	AKT serine/threonine kinase 2	4252.805598	3069.413426	1.385543427	1.46E-08
ENSG00000082074	2533	FYB1	FYN binding protein 1	27.8379927	137.2871219	-4.931645878	1.51E-08
ENSG00000075702	284403	WDR62	WD repeat domain 62	1657.035662	1114.044761	1.487404923	1.51E-08
ENSG00000155307	64092	SAMSN1	SAM domain, SH3 domain and nuclear localization signals 1	1804.675158	2641.476438	-1.463685266	1.51E-08
ENSG00000198431	7296	TXNRD1	thioredoxin reductase 1	4608.033035	6490.524853	-1.408523942	1.51E-08
ENSG00000130176	1264	CNN1	calponin 1	193.1271745	395.1448808	-2.046034598	1.52E-08
ENSG00000129757	1028	CDKN1C	cyclin dependent kinase inhibitor 1C	552.9324291	881.0203469	-1.593359876	1.56E-08
ENSG00000168056	4054	LTBP3	latent transforming growth factor beta binding protein 3	260.1064355	530.5654215	-2.039801209	1.56E-08
ENSG00000089009	6128	RPL6	ribosomal protein L6	33539.05374	25528.74585	1.313776005	1.57E-08
ENSG00000180596	8347	H2BC4	H2B clustered histone 4	347.289404	600.0237545	-1.727734125	1.60E-08
ENSG00000168411	55159	RFWD3	ring finger and WD repeat domain 3	4335.297138	3153.089335	1.374936349	1.60E-08
ENSG00000128335	23780	APOL2	apolipoprotein L2	558.7909283	329.1795077	1.697526472	1.61E-08
ENSG00000101365	3420	IDH3B	isocitrate dehydrogenase (NAD(+)) 3 non-catalytic subunit beta	2097.171932	3090.42893	-1.473617343	1.61E-08
ENSG00000152413	9456	HOMER1	homer scaffold protein 1	379.2722479	651.9236632	-1.718880479	1.63E-08
ENSG00000102218	6102	RP2	RP2 activator of ARL3 GTPase	80.49365411	203.5276886	-2.528493592	1.63E-08
ENSG00000160746	55129	ANO10	anoctamin 10	1433.867699	2065.181996	-1.440287691	1.66E-08
ENSG00000070756	26986	PABPC1	poly(A) binding protein cytoplasmic 1	69607.59687	54366.30804	1.280344378	1.66E-08
ENSG00000134369	89796	NAV1	neuron navigator 1	250.1288771	457.6065382	-1.829483039	1.67E-08
ENSG00000168495	661	POLR3D	RNA polymerase III subunit D	2047.986143	1423.724564	1.438470751	1.68E-08
ENSG00000089248	10961	ERP29	endoplasmic reticulum protein 29	5267.73982	3713.980126	1.418354337	1.69E-08
ENSG00000007202	9703	BLTP2	bridge-like lipid transfer protein family member 2	12505.07328	9384.97924	1.332456148	1.69E-08
ENSG00000221963	80830	APOL6	apolipoprotein L6	154.1256907	49.18737456	3.133440075	1.71E-08
ENSG00000104331	54928	BPNT2	3'(2'), 5'-bisphosphate nucleotidase 2	1190.858574	1816.918614	-1.52572157	1.72E-08
ENSG00000211450	280636	SELENOH	selenoprotein H	1313.329434	880.2166733	1.492052439	1.72E-08
ENSG00000144320	80856	LNPK	lunapark, ER junction formation factor	567.2977757	955.9136577	-1.6850298	1.74E-08
ENSG00000005893	3920	LAMP2	lysosomal associated membrane protein 2	1182.349058	1872.280103	-1.583525686	1.74E-08
ENSG00000198925	79065	ATG9A	autophagy related 9A	3389.205319	2421.792926	1.399461235	1.76E-08
ENSG00000196504	55660	PRPF40A	pre-mRNA processing factor 40 homolog A	5502.324313	7572.363742	-1.376211817	1.77E-08
ENSG00000004866	7982	ST7	suppression of tumorigenicity 7	1885.640041	1299.486683	1.451065305	1.77E-08
ENSG00000143797	129642	MBOAT2	membrane bound O-acyltransferase domain containing 2	2025.015662	1336.720481	1.514913321	1.78E-08
ENSG00000051341	10721	POLQ	DNA polymerase theta	182.4374003	361.9460765	-1.98394669	1.78E-08
ENSG00000109572	1182	CLCN3	chloride voltage-gated channel 3	2308.21524	3358.829422	-1.455163004	1.78E-08
ENSG00000166454	23300	ATMIN	ATM interactor	1548.829518	1049.01443	1.476461595	1.79E-08
ENSG00000108773	2648	KAT2A	lysine acetyltransferase 2A	1562.513506	1003.101872	1.557681776	1.79E-08
ENSG00000112343	10475	TRIM38	tripartite motif containing 38	755.8886644	470.3885736	1.606945208	1.79E-08
ENSG00000073921	8301	PICALM	phosphatidylinositol binding clathrin assembly protein	9615.0141	13241.28392	-1.377146594	1.80E-08
ENSG00000108405	5023	P2RX1	purinergic receptor P2X 1	408.5430784	189.5389619	2.15545698	1.80E-08
ENSG00000108292	---	---	---	1763.061346	1203.624129	1.464793953	1.80E-08
ENSG00000107771	54462	CCSER2	coiled-coil serine rich protein 2	347.234467	593.2506755	-1.708501695	1.81E-08
ENSG00000168118	5867	RAB4A	RAB4A, member RAS oncogene family	962.8854569	612.011529	1.573312612	1.83E-08
ENSG00000197879	4641	MYO1C	myosin IC	1925.455716	1327.690098	1.450229778	1.83E-08
ENSG00000107566	10613	ERLIN1	ER lipid raft associated 1	782.7730602	466.4573125	1.678123677	1.86E-08
ENSG00000161513	2232	FDXR	ferredoxin reductase	1016.432727	1533.957654	-1.509158072	1.87E-08
ENSG00000135631	26056	RAB11FIP5	RAB11 family interacting protein 5	629.9736026	369.1191944	1.706694239	1.87E-08
ENSG00000130811	8666	EIF3G	eukaryotic translation initiation factor 3 subunit G	7919.37132	5728.513421	1.382447895	1.89E-08
ENSG00000117305	3155	HMGCL	3-hydroxy-3-methylglutaryl-CoA lyase	418.2748147	671.1463923	-1.604558459	1.90E-08
ENSG00000197905	7004	TEAD4	TEA domain transcription factor 4	1426.895876	916.052003	1.557658159	1.90E-08
ENSG00000240583	358	AQP1	aquaporin 1 (Colton blood group)	8.192673781	104.3658304	-12.73892177	1.90E-08
ENSG00000134291	79022	TMEM106C	transmembrane protein 106C	1481.128899	1012.100582	1.463420657	1.91E-08
ENSG00000128973	54982	CLN6	CLN6 transmembrane ER protein	1819.077559	1252.889991	1.451905253	1.92E-08
ENSG00000107130	23413	NCS1	neuronal calcium sensor 1	1055.891693	681.2598015	1.549910461	1.92E-08
ENSG00000136238	5879	RAC1	Rac family small GTPase 1	4507.009933	6232.671804	-1.382883973	1.93E-08
ENSG00000073169	83642	SELENOO	selenoprotein O	230.9704698	446.1779024	-1.931753019	1.95E-08
ENSG00000142188	757	TMEM50B	transmembrane protein 50B	232.5248906	451.5637379	-1.942001722	1.95E-08
ENSG00000167815	7001	PRDX2	peroxiredoxin 2	6055.901243	8433.359893	-1.392585439	1.97E-08
ENSG00000226564	---	---	---	352.4691548	608.7616862	-1.727134639	1.97E-08
ENSG00000100296	8563	THOC5	THO complex subunit 5	2213.565259	1517.060975	1.459114232	1.97E-08
ENSG00000213190	10962	MLLT11	MLLT11 transcription factor 7 cofactor	1154.104627	1695.885168	-1.469437977	2.06E-08
ENSG00000075643	55034	MOCOS	molybdenum cofactor sulfurase	762.877328	467.6304223	1.631368045	2.06E-08
ENSG00000165392	7486	WRN	WRN RecQ like helicase	805.1013604	1238.034752	-1.537737747	2.07E-08
ENSG00000094916	23468	CBX5	chromobox 5	4653.919881	6717.418992	-1.443389479	2.08E-08
ENSG00000160219	139716	GAB3	GRB2 associated binding protein 3	445.8060938	713.4605552	-1.600383138	2.08E-08
ENSG00000110172	26973	CHORDC1	cysteine and histidine rich domain containing 1	2447.355315	1691.672734	1.446707313	2.10E-08
ENSG00000136819	51759	C9orf78	chromosome 9 open reading frame 78	5506.586743	4030.481302	1.366235526	2.10E-08
ENSG00000184937	7490	WT1	WT1 transcription factor	1576.158361	1069.856174	1.473243226	2.13E-08
ENSG00000143222	51506	UFC1	ubiquitin-fold modifier conjugating enzyme 1	3908.802084	2787.380745	1.402320831	2.14E-08
ENSG00000227081	---	---	---	4959.964184	3636.319883	1.364006563	2.14E-08
ENSG00000149548	80071	CCDC15	coiled-coil domain containing 15	283.8145631	130.186263	2.180065365	2.17E-08
ENSG00000151651	101	ADAM8	ADAM metallopeptidase domain 8	23.69943899	120.2865907	-5.075503717	2.17E-08
ENSG00000257698	100506844	GIHCG	GIHCG inhibitor of miR-200b/200a/429 expression	641.200345	387.4847438	1.654775718	2.18E-08
ENSG00000179981	10194	TSHZ1	teashirt zinc finger homeobox 1	440.7271299	251.8413674	1.750018809	2.18E-08
ENSG00000104356	10940	POP1	POP1 homolog, ribonuclease P/MRP subunit	977.7148486	596.3611788	1.63946763	2.19E-08
ENSG00000197756	6168	RPL37A	ribosomal protein L37a	22151.05091	16746.64064	1.322716083	2.21E-08
ENSG00000122406	6125	RPL5	ribosomal protein L5	37871.83887	29412.2006	1.287623438	2.23E-08
ENSG00000167759	26085	KLK13	kallikrein related peptidase 13	223.5142184	418.4857874	-1.87230052	2.26E-08
ENSG00000123411	64375	IKZF4	IKAROS family zinc finger 4	1223.815954	799.7004944	1.530342876	2.27E-08
ENSG00000049245	9341	VAMP3	vesicle associated membrane protein 3	969.0442869	1488.968532	-1.536533007	2.34E-08
ENSG00000114859	1181	CLCN2	chloride voltage-gated channel 2	73.5389477	187.033163	-2.543321177	2.35E-08
ENSG00000143322	27	ABL2	ABL proto-oncogene 2, non-receptor tyrosine kinase	940.7799161	1413.192648	-1.502150103	2.36E-08
ENSG00000172936	4615	MYD88	MYD88 innate immune signal transduction adaptor	577.2064283	897.737593	-1.555314614	2.39E-08
ENSG00000137710	5962	RDX	radixin	1288.815086	1899.703622	-1.473992385	2.42E-08
ENSG00000072042	51109	RDH11	retinol dehydrogenase 11	1749.188396	2474.676789	-1.414757149	2.42E-08
ENSG00000118600	10329	RXYLT1	ribitol xylosyltransferase 1	259.7148104	478.385358	-1.841964104	2.43E-08
ENSG00000138031	109	ADCY3	adenylate cyclase 3	1045.715147	667.4108932	1.566823613	2.47E-08
ENSG00000001630	1595	CYP51A1	cytochrome P450 family 51 subfamily A member 1	583.7901235	965.844276	-1.654437506	2.49E-08
ENSG00000087077	7205	TRIP6	thyroid hormone receptor interactor 6	3175.906239	2274.281577	1.396443726	2.51E-08
ENSG00000166974	10982	MAPRE2	microtubule associated protein RP/EB family member 2	1805.702519	2566.660692	-1.421419456	2.55E-08
ENSG00000123384	4035	LRP1	LDL receptor related protein 1	27.32505627	114.3182223	-4.183640875	2.56E-08
ENSG00000151414	140609	NEK7	NIMA related kinase 7	146.8447263	363.3803355	-2.474588939	2.59E-08
ENSG00000177542	79751	SLC25A22	solute carrier family 25 member 22	1478.278212	969.6250617	1.524587462	2.60E-08
ENSG00000135486	3178	HNRNPA1	heterogeneous nuclear ribonucleoprotein A1	35858.91757	27848.96717	1.287621094	2.62E-08
ENSG00000136758	10730	YME1L1	YME1 like 1 ATPase	4804.370771	6684.841941	-1.391408419	2.66E-08
ENSG00000117016	9783	RIMS3	regulating synaptic membrane exocytosis 3	47.32836457	148.3994322	-3.135528421	2.70E-08
ENSG00000147854	115426	UHRF2	ubiquitin like with PHD and ring finger domains 2	111.3807881	242.9971284	-2.181679019	2.70E-08
ENSG00000085063	966	CD59	CD59 molecule (CD59 blood group)	2600.251878	3582.873422	-1.377894754	2.71E-08
ENSG00000036549	26009	ZZZ3	zinc finger ZZ-type containing 3	753.4717363	1174.3929	-1.558642273	2.72E-08
ENSG00000173821	57674	RNF213	ring finger protein 213	2196.784124	3159.572262	-1.438271621	2.73E-08
ENSG00000166734	113201	GOLM2	golgi membrane protein 2	554.3633475	946.9132239	-1.708109362	2.73E-08
ENSG00000146834	56257	MEPCE	methylphosphate capping enzyme	4244.054938	3105.566673	1.366595982	2.78E-08
ENSG00000095932	284422	SMIM24	small integral membrane protein 24	37.75240553	136.3759253	-3.612377102	2.78E-08
ENSG00000204256	6046	BRD2	bromodomain containing 2	3318.475268	4587.591935	-1.382439694	2.78E-08
ENSG00000156675	80223	RAB11FIP1	RAB11 family interacting protein 1	4345.102795	3173.374438	1.369237347	2.78E-08
ENSG00000143457	55204	GOLPH3L	golgi phosphoprotein 3 like	481.3871635	785.6375758	-1.632028511	2.80E-08
ENSG00000112531	9444	QKI	QKI, KH domain containing RNA binding	2330.77171	3272.854658	-1.404193574	2.80E-08
ENSG00000110324	3587	IL10RA	interleukin 10 receptor subunit alpha	358.5812272	611.0808581	-1.704162995	2.81E-08
ENSG00000090520	51726	DNAJB11	DnaJ heat shock protein family (Hsp40) member B11	1619.079069	2277.494748	-1.406660608	2.83E-08
ENSG00000160818	54865	GPATCH4	G-patch domain containing 4 (gene/pseudogene)	2409.226174	1674.345131	1.438906549	2.88E-08
ENSG00000147642	55638	SYBU	syntabulin	111.0548027	26.31032818	4.220958474	2.88E-08
ENSG00000163376	84541	KBTBD8	kelch repeat and BTB domain containing 8	277.5853167	126.8932611	2.187549712	2.97E-08
ENSG00000154429	126731	CCSAP	centriole, cilia and spindle associated protein	292.9526474	511.1670989	-1.744879602	3.02E-08
ENSG00000101109	6789	STK4	serine/threonine kinase 4	1472.203853	988.370161	1.48952681	3.07E-08
ENSG00000114544	54946	SLC41A3	solute carrier family 41 member 3	457.0502361	260.9071827	1.751773299	3.10E-08
ENSG00000169692	10555	AGPAT2	1-acylglycerol-3-phosphate O-acyltransferase 2	1656.59096	1100.364332	1.505493146	3.10E-08
ENSG00000167522	29123	ANKRD11	ankyrin repeat domain containing 11	4028.77582	2891.524291	1.393305196	3.16E-08
ENSG00000114166	8850	KAT2B	lysine acetyltransferase 2B	180.311329	360.5561929	-1.999631387	3.17E-08
ENSG00000136425	10518	CIB2	calcium and integrin binding family member 2	803.1319928	517.1960612	1.552857907	3.18E-08
ENSG00000196449	79693	YRDC	yrdC N6-threonylcarbamoyltransferase domain containing	847.218011	1275.588554	-1.505620204	3.18E-08
ENSG00000198478	83699	SH3BGRL2	SH3 domain binding glutamate rich protein like 2	209.2480513	386.4457398	-1.846830771	3.19E-08
ENSG00000069424	8514	KCNAB2	potassium voltage-gated channel subfamily A regulatory beta subunit 2	169.1400759	339.4334862	-2.006818812	3.19E-08
ENSG00000067182	7132	TNFRSF1A	TNF receptor superfamily member 1A	2404.333255	1625.546472	1.479092291	3.19E-08
ENSG00000100473	1690	COCH	cochlin	2680.403449	1933.00146	1.386653609	3.19E-08
ENSG00000101166	51012	PRELID3B	PRELI domain containing 3B	1912.211098	1329.568477	1.438219341	3.19E-08
ENSG00000129680	79649	MAP7D3	MAP7 domain containing 3	959.2699393	610.412569	1.571510791	3.19E-08
ENSG00000163683	201895	SMIM14	small integral membrane protein 14	23.5366461	108.8228213	-4.623548352	3.25E-08
ENSG00000167543	90313	TP53I13	tumor protein p53 inducible protein 13	590.1694825	353.7481913	1.668332155	3.26E-08
ENSG00000107968	1326	MAP3K8	mitogen-activated protein kinase kinase kinase 8	73.61404844	187.6642568	-2.549299499	3.37E-08
ENSG00000101849	6907	TBL1X	transducin beta like 1 X-linked	2897.774472	2080.237395	1.393001818	3.37E-08
ENSG00000072736	4775	NFATC3	nuclear factor of activated T cells 3	5823.551417	4275.865714	1.361958445	3.42E-08
ENSG00000129951	79948	PLPPR3	phospholipid phosphatase related 3	760.5929434	1344.441062	-1.767622319	3.45E-08
ENSG00000111641	4839	NOP2	NOP2 nucleolar protein	2296.335373	1583.68169	1.449998056	3.49E-08
ENSG00000140905	2653	GCSH	glycine cleavage system protein H	157.6853151	372.6848568	-2.363472188	3.49E-08
ENSG00000180104	11336	EXOC3	exocyst complex component 3	1860.543604	1286.064039	1.446695925	3.50E-08
ENSG00000170265	8427	ZNF282	zinc finger protein 282	3128.209097	2224.70798	1.406121219	3.58E-08
ENSG00000147403	6134	RPL10	ribosomal protein L10	50314.8485	38417.28774	1.309692887	3.59E-08
ENSG00000089159	5829	PXN	paxillin	2648.040265	3629.130998	-1.370496909	3.65E-08
ENSG00000142733	9064	MAP3K6	mitogen-activated protein kinase kinase kinase 6	497.0924293	287.351865	1.729908484	3.65E-08
ENSG00000082014	6604	SMARCD3	SWI/SNF related, matrix associated, actin dependent regulator of chromatin, subfamily d, member 3	26.68400456	117.8838943	-4.417773728	3.66E-08
ENSG00000085998	55624	POMGNT1	protein O-linked mannose N-acetylglucosaminyltransferase 1 (beta 1,2-)	2007.004574	1421.785705	1.41160835	3.68E-08
ENSG00000155252	55361	PI4K2A	phosphatidylinositol 4-kinase type 2 alpha	677.8228808	1024.704429	-1.511758392	3.71E-08
ENSG00000104687	2936	GSR	glutathione-disulfide reductase	2036.475814	2835.344581	-1.392280017	3.79E-08
ENSG00000075151	8672	EIF4G3	eukaryotic translation initiation factor 4 gamma 3	1145.105469	1665.098575	-1.454100622	3.79E-08
ENSG00000131374	9779	TBC1D5	TBC1 domain family member 5	1173.736449	1670.042399	-1.422842752	3.82E-08
ENSG00000214279	619207	SCART1	scavenger receptor family member expressed on T cells 1	161.3287552	58.2887628	2.767750548	3.85E-08
ENSG00000215717	56900	TMEM167B	transmembrane protein 167B	658.5128209	1051.079599	-1.596141435	3.88E-08
ENSG00000132589	2319	FLOT2	flotillin 2	4440.921816	5989.117577	-1.34862036	3.92E-08
ENSG00000169519	196074	METTL15	methyltransferase like 15	161.7684574	314.9302658	-1.946796494	3.93E-08
ENSG00000177885	2885	GRB2	growth factor receptor bound protein 2	2163.026942	2997.515385	-1.385796601	4.00E-08
ENSG00000177697	977	CD151	CD151 molecule (Raph blood group)	3894.806789	2856.187933	1.363638136	4.01E-08
ENSG00000136720	9394	HS6ST1	heparan sulfate 6-O-sulfotransferase 1	315.4936512	159.7079702	1.975440867	4.03E-08
ENSG00000164512	79722	ANKRD55	ankyrin repeat domain 55	127.4583455	39.56165694	3.221764592	4.03E-08
ENSG00000115762	55041	PLEKHB2	pleckstrin homology domain containing B2	2945.214027	2118.47855	1.390249633	4.06E-08
ENSG00000114861	27086	FOXP1	forkhead box P1	930.4238179	608.2375474	1.529704672	4.09E-08
ENSG00000171365	1184	CLCN5	chloride voltage-gated channel 5	404.444925	665.667147	-1.645878353	4.09E-08
ENSG00000114127	54464	XRN1	5'-3' exoribonuclease 1	434.2449089	741.0599743	-1.706548446	4.10E-08
ENSG00000105612	1777	DNASE2	deoxyribonuclease 2, lysosomal	1047.761321	693.0242877	1.511868112	4.12E-08
ENSG00000085788	23259	DDHD2	DDHD domain containing 2	981.4534825	1415.370859	-1.442117109	4.15E-08
ENSG00000164587	6208	RPS14	ribosomal protein S14	30394.36972	23507.95612	1.292939699	4.19E-08
ENSG00000146733	5723	PSPH	phosphoserine phosphatase	1249.304863	842.0632696	1.483623509	4.19E-08
ENSG00000156136	1633	DCK	deoxycytidine kinase	305.0910236	532.1601931	-1.744266962	4.23E-08
ENSG00000170385	7779	SLC30A1	solute carrier family 30 member 1	615.1625129	1039.497181	-1.689792793	4.26E-08
ENSG00000178802	4351	MPI	mannose phosphate isomerase	867.2029437	1283.387477	-1.479915961	4.27E-08
ENSG00000234975	2497	FTH1P2	ferritin heavy chain 1 pseudogene 2	382.7506183	675.2840427	-1.764292493	4.28E-08
ENSG00000175538	10008	KCNE3	potassium voltage-gated channel subfamily E regulatory subunit 3	46.26227028	149.4911198	-3.231383132	4.28E-08
ENSG00000135241	50640	PNPLA8	patatin like phospholipase domain containing 8	592.7269946	934.4740697	-1.576567422	4.40E-08
ENSG00000168268	64943	NT5DC2	5'-nucleotidase domain containing 2	3984.43891	2786.489575	1.429913446	4.40E-08
ENSG00000141698	115024	NT5C3B	5'-nucleotidase, cytosolic IIIB	2268.634504	1575.773755	1.439695576	4.42E-08
ENSG00000143537	8751	ADAM15	ADAM metallopeptidase domain 15	2393.826016	1679.416525	1.425391486	4.47E-08
ENSG00000102287	2564	GABRE	gamma-aminobutyric acid type A receptor subunit epsilon	185.0735441	351.904422	-1.901430179	4.71E-08
ENSG00000138316	140766	ADAMTS14	ADAM metallopeptidase with thrombospondin type 1 motif 14	744.3881876	1207.465595	-1.622091289	4.71E-08
ENSG00000129538	6035	RNASE1	ribonuclease A family member 1, pancreatic	118.6671897	269.8721162	-2.274193202	4.75E-08
ENSG00000169679	699	BUB1	BUB1 mitotic checkpoint serine/threonine kinase	4019.269294	5399.582024	-1.343423799	4.84E-08
ENSG00000126351	7067	THRA	thyroid hormone receptor alpha	989.2968088	1471.817708	-1.487741287	4.85E-08
ENSG00000049323	4052	LTBP1	latent transforming growth factor beta binding protein 1	1131.049594	1601.260334	-1.415729551	4.86E-08
ENSG00000163898	200879	LIPH	lipase H	91.88503222	212.2684549	-2.310152696	4.86E-08
ENSG00000164077	84315	MON1A	MON1 homolog A, secretory trafficking associated	820.0008254	525.9643879	1.559042483	4.97E-08
ENSG00000170889	6203	RPS9	ribosomal protein S9	24592.92925	18859.72732	1.303991772	5.08E-08
ENSG00000116661	26232	FBXO2	F-box protein 2	10.29834403	78.66233589	-7.638348035	5.13E-08
ENSG00000179222	9500	MAGED1	MAGE family member D1	793.4738686	508.329242	1.560944764	5.14E-08
ENSG00000138326	6229	RPS24	ribosomal protein S24	41108.10481	31849.61194	1.290694056	5.17E-08
ENSG00000224470	342371	ATXN1L	ataxin 1 like	1011.715936	635.2293205	1.592678271	5.24E-08
ENSG00000078140	3093	UBE2K	ubiquitin conjugating enzyme E2 K	3650.113713	5091.718807	-1.394947995	5.24E-08
ENSG00000133026	4628	MYH10	myosin heavy chain 10	5922.587024	7894.464354	-1.332941892	5.26E-08
ENSG00000188636	84247	RTL6	retrotransposon Gag like 6	472.4745785	275.1580933	1.717102241	5.33E-08
ENSG00000179241	143458	LDLRAD3	low density lipoprotein receptor class A domain containing 3	346.3049868	187.5896255	1.846077499	5.42E-08
ENSG00000174444	6124	RPL4	ribosomal protein L4	79502.27269	63139.00739	1.259162536	5.42E-08
ENSG00000101162	81027	TUBB1	tubulin beta 1 class VI	128.8598535	264.9220104	-2.055892532	5.42E-08
ENSG00000157613	90993	CREB3L1	cAMP responsive element binding protein 3 like 1	1759.791814	1182.530175	1.488158063	5.44E-08
ENSG00000178104	9659	PDE4DIP	phosphodiesterase 4D interacting protein	6836.290655	9016.721907	-1.318949466	5.45E-08
ENSG00000142634	79180	EFHD2	EF-hand domain family member D2	2369.316858	1696.681761	1.39644152	5.49E-08
ENSG00000137266	63027	SLC22A23	solute carrier family 22 member 23	882.3595025	582.3971315	1.515047817	5.52E-08
ENSG00000072134	22905	EPN2	epsin 2	115.1341924	240.4417997	-2.08836137	5.55E-08
ENSG00000141736	2064	ERBB2	erb-b2 receptor tyrosine kinase 2	134.7693995	275.9017754	-2.047213807	5.58E-08
ENSG00000063587	10838	ZNF275	zinc finger protein 275	1436.807621	987.9409365	1.454345668	5.61E-08
ENSG00000197601	84188	FAR1	fatty acyl-CoA reductase 1	663.4648017	1105.543222	-1.66631782	5.62E-08
ENSG00000136861	55755	CDK5RAP2	CDK5 regulatory subunit associated protein 2	3459.310884	2492.387937	1.38795042	5.62E-08
ENSG00000105404	10567	RABAC1	Rab acceptor 1	247.6258712	437.5364044	-1.76692525	5.62E-08
ENSG00000140526	11057	ABHD2	abhydrolase domain containing 2, acylglycerol lipase	1976.076974	2757.135056	-1.395256912	5.64E-08
ENSG00000081760	65985	AACS	acetoacetyl-CoA synthetase	270.3957655	457.5774935	-1.692250959	5.68E-08
ENSG00000183569	253190	SERHL2	serine hydrolase like 2	94.99551878	206.0469221	-2.169017283	5.72E-08
ENSG00000155508	9337	CNOT8	CCR4-NOT transcription complex subunit 8	918.330791	1393.815931	-1.517771096	5.72E-08
ENSG00000065675	5588	PRKCQ	protein kinase C theta	987.4034577	649.7560464	1.519652588	5.74E-08
ENSG00000132254	23647	ARFIP2	ADP ribosylation factor interacting protein 2	609.446207	933.3400685	-1.53145603	5.78E-08
ENSG00000213366	2946	GSTM2	glutathione S-transferase mu 2	12.89798575	81.07162249	-6.285603354	5.82E-08
ENSG00000213676	1388	ATF6B	activating transcription factor 6 beta	2631.482803	1897.991872	1.386456308	5.87E-08
ENSG00000142599	473	RERE	arginine-glutamic acid dipeptide repeats	2556.079302	1779.464134	1.436432043	5.91E-08
ENSG00000103274	4682	NUBP1	NUBP iron-sulfur cluster assembly factor 1, cytosolic	1040.357896	699.8528193	1.486538123	5.92E-08
ENSG00000115568	7701	ZNF142	zinc finger protein 142	1023.014688	673.2776204	1.519454467	6.00E-08
ENSG00000042286	84883	AIFM2	apoptosis inducing factor mitochondria associated 2	1066.920381	701.3553955	1.521226453	6.00E-08
ENSG00000106070	2887	GRB10	growth factor receptor bound protein 10	3452.896496	2519.837803	1.370285219	6.00E-08
ENSG00000143119	963	CD53	CD53 molecule	180.1756142	347.7657006	-1.93014855	6.09E-08
ENSG00000153208	10461	MERTK	MER proto-oncogene, tyrosine kinase	26.11523832	98.25140737	-3.762225188	6.13E-08
ENSG00000105447	83743	GRWD1	glutamate rich WD repeat containing 1	3470.574427	2507.927206	1.383841771	6.25E-08
ENSG00000058063	23200	ATP11B	ATPase phospholipid transporting 11B (putative)	1642.301028	2332.228278	-1.420097922	6.25E-08
ENSG00000023892	50619	DEF6	DEF6 guanine nucleotide exchange factor	990.1350707	632.9815966	1.564239902	6.25E-08
ENSG00000107959	10531	PITRM1	pitrilysin metallopeptidase 1	4132.104781	2946.440235	1.402405768	6.25E-08
ENSG00000196850	160760	PPTC7	protein phosphatase targeting COQ7	548.8756536	840.8393987	-1.531930581	6.25E-08
ENSG00000169508	1880	GPR183	G protein-coupled receptor 183	111.7112619	31.43617321	3.55358972	6.29E-08
ENSG00000009335	9690	UBE3C	ubiquitin protein ligase E3C	2259.491927	3166.122356	-1.401254113	6.33E-08
ENSG00000134152	79768	KATNBL1	katanin regulatory subunit B1 like 1	124.9116226	286.374648	-2.292618108	6.37E-08
ENSG00000060138	8531	YBX3	Y-box binding protein 3	4886.614988	3597.788661	1.358227358	6.43E-08
ENSG00000105383	945	CD33	CD33 molecule	540.0392256	320.7007666	1.683934938	6.43E-08
ENSG00000116649	6723	SRM	spermidine synthase	10052.63818	7045.961003	1.426723505	6.48E-08
ENSG00000136244	3569	IL6	interleukin 6	97.72208293	20.25468407	4.824665869	6.48E-08
ENSG00000142657	5226	PGD	phosphogluconate dehydrogenase	19700.26807	14900.1288	1.322154213	6.48E-08
ENSG00000101843	5716	PSMD10	proteasome 26S subunit, non-ATPase 10	971.5275849	1430.933716	-1.472869879	6.53E-08
ENSG00000123643	206358	SLC36A1	solute carrier family 36 member 1	554.9133067	323.6816826	1.714379703	6.61E-08
ENSG00000164252	55109	AGGF1	angiogenic factor with G-patch and FHA domains 1	534.67555	815.9206769	-1.526010825	6.78E-08
ENSG00000138675	2250	FGF5	fibroblast growth factor 5	191.673465	83.6661786	2.290931272	6.79E-08
ENSG00000172115	54205	CYCS	cytochrome c, somatic	7498.907111	10184.31573	-1.358106665	6.84E-08
ENSG00000134247	5738	PTGFRN	prostaglandin F2 receptor inhibitor	1336.933979	912.9428343	1.464422447	6.87E-08
ENSG00000104529	1936	EEF1D	eukaryotic translation elongation factor 1 delta	11952.88894	8680.788984	1.376935779	6.90E-08
ENSG00000127663	23030	KDM4B	lysine demethylase 4B	1779.140659	2467.419034	-1.38686001	6.93E-08
ENSG00000105835	10135	NAMPT	nicotinamide phosphoribosyltransferase	2788.66451	3844.974439	-1.378787023	6.93E-08
ENSG00000147140	4841	NONO	non-POU domain containing octamer binding	12186.52112	9349.144578	1.303490498	6.94E-08
ENSG00000111275	217	ALDH2	aldehyde dehydrogenase 2 family member	501.2812345	806.3815407	-1.608640989	7.05E-08
ENSG00000139636	55716	LMBR1L	limb development membrane protein 1 like	1074.084669	711.9126786	1.508730918	7.13E-08
ENSG00000162923	80232	WDR26	WD repeat domain 26	2659.57092	3642.113292	-1.369436425	7.13E-08
ENSG00000125744	6253	RTN2	reticulon 2	467.5420316	761.0472774	-1.627762267	7.15E-08
ENSG00000083937	25978	CHMP2B	charged multivesicular body protein 2B	220.678664	401.341489	-1.818669199	7.15E-08
ENSG00000116922	54955	C1orf109	chromosome 1 open reading frame 109	506.5659554	785.0831372	-1.549814252	7.22E-08
ENSG00000173218	81839	VANGL1	VANGL planar cell polarity protein 1	1026.270961	679.1102535	1.511199331	7.23E-08
ENSG00000104946	79735	TBC1D17	TBC1 domain family member 17	587.0687617	350.6402589	1.674276546	7.32E-08
ENSG00000070182	6710	SPTB	spectrin beta, erythrocytic	6051.897105	4450.998082	1.359671919	7.32E-08
ENSG00000147526	6867	TACC1	transforming acidic coiled-coil containing protein 1	780.2479593	1133.187627	-1.452342955	7.46E-08
ENSG00000174938	26470	SEZ6L2	seizure related 6 homolog like 2	85.44475747	200.6695084	-2.348529206	7.52E-08
ENSG00000023516	11215	AKAP11	A-kinase anchoring protein 11	2054.101278	1365.175817	1.504642298	7.84E-08
ENSG00000087086	2512	FTL	ferritin light chain	67746.10459	87745.49003	-1.295210855	7.92E-08
ENSG00000197555	26037	SIPA1L1	signal induced proliferation associated 1 like 1	969.7418051	662.2740449	1.464260622	8.11E-08
ENSG00000135966	9392	TGFBRAP1	transforming growth factor beta receptor associated protein 1	1213.150953	843.493436	1.438245873	8.16E-08
ENSG00000178980	6415	SELENOW	selenoprotein W	1035.550171	711.5419006	1.455360774	8.18E-08
ENSG00000140545	4240	MFGE8	milk fat globule EGF and factor V/VIII domain containing	1599.60331	2282.944114	-1.427193917	8.62E-08
ENSG00000165801	55701	ARHGEF40	Rho guanine nucleotide exchange factor 40	36.32539291	140.795935	-3.875964546	8.65E-08
ENSG00000137825	3706	ITPKA	inositol-trisphosphate 3-kinase A	933.5056698	593.1198618	1.573890422	8.65E-08
ENSG00000047579	84062	DTNBP1	dystrobrevin binding protein 1	870.5089316	552.9662416	1.574253302	8.65E-08
ENSG00000172053	5859	QARS1	glutaminyl-tRNA synthetase 1	6518.194773	4889.093578	1.333211293	8.66E-08
ENSG00000213339	81890	QTRT1	queuine tRNA-ribosyltransferase catalytic subunit 1	728.0840207	466.341167	1.561269028	8.69E-08
ENSG00000145592	6167	RPL37	ribosomal protein L37	35502.9362	26915.23558	1.319064665	8.71E-08
ENSG00000135597	85021	REPS1	RALBP1 associated Eps domain containing 1	1240.82054	858.9668593	1.444549958	8.72E-08
ENSG00000180537	221687	RNF182	ring finger protein 182	405.1770582	659.0030135	-1.626456879	8.74E-08
ENSG00000001617	6405	SEMA3F	semaphorin 3F	114.6670885	238.3639593	-2.078747812	8.80E-08
ENSG00000146278	10957	PNRC1	proline rich nuclear receptor coactivator 1	131.4586184	269.5446479	-2.050414429	9.20E-08
ENSG00000110693	55553	SOX6	SRY-box transcription factor 6	313.6357421	156.5827466	2.003003197	9.42E-08
ENSG00000100364	23313	KIAA0930	KIAA0930	542.2150021	322.9845892	1.678764314	9.55E-08
ENSG00000154222	200014	CC2D1B	coiled-coil and C2 domain containing 1B	1448.077497	1014.633859	1.427192167	9.73E-08
ENSG00000253981	106479038	ALG1L13P	ALG1 like 13, pseudogene	286.9835265	149.2364281	1.923012565	9.77E-08
ENSG00000148153	58493	INIP	INTS3 and NABP interacting protein	456.2315284	714.6561146	-1.566432985	9.77E-08
ENSG00000187997	100141515	C17orf99	chromosome 17 open reading frame 99	31.4873547	114.434554	-3.634301932	1.00E-07
ENSG00000163950	7884	SLBP	stem-loop binding protein	1599.914188	2252.056478	-1.407610792	1.00E-07
ENSG00000131914	79727	LIN28A	lin-28 homolog A	20.24956466	86.66255711	-4.279724457	1.02E-07
ENSG00000100342	8542	APOL1	apolipoprotein L1	961.0007217	650.1099279	1.478212654	1.03E-07
ENSG00000131653	84231	TRAF7	TNF receptor associated factor 7	5091.660552	3740.331177	1.361286023	1.04E-07
ENSG00000198589	987	LRBA	LPS responsive beige-like anchor protein	2981.293478	3988.123652	-1.337715888	1.05E-07
ENSG00000105229	51588	PIAS4	protein inhibitor of activated STAT 4	671.33745	998.4934376	-1.487319734	1.07E-07
ENSG00000148730	1979	EIF4EBP2	eukaryotic translation initiation factor 4E binding protein 2	6675.180635	5085.850242	1.312500431	1.10E-07
ENSG00000120318	64411	ARAP3	ArfGAP with RhoGAP domain, ankyrin repeat and PH domain 3	240.691438	423.4281926	-1.75921585	1.12E-07
ENSG00000198168	258010	SVIP	small VCP interacting protein	1383.791674	954.892826	1.449159148	1.15E-07
ENSG00000197043	309	ANXA6	annexin A6	192.3258929	345.6724956	-1.797326872	1.15E-07
ENSG00000148334	80142	PTGES2	prostaglandin E synthase 2	2358.457193	1653.171403	1.426625931	1.15E-07
ENSG00000105371	3386	ICAM4	intercellular adhesion molecule 4 (Landsteiner-Wiener blood group)	749.5726909	1090.490637	-1.454816391	1.16E-07
ENSG00000128245	7533	YWHAH	tyrosine 3-monooxygenase/tryptophan 5-monooxygenase activation protein eta	3660.593983	4864.5274	-1.328890181	1.17E-07
ENSG00000106948	80709	AKNA	AT-hook transcription factor	630.5778166	385.510065	1.635697415	1.18E-07
ENSG00000158406	8365	H4C8	H4 clustered histone 8	191.2955927	335.1458819	-1.751979108	1.19E-07
ENSG00000147604	6129	RPL7	ribosomal protein L7	30600.88641	23925.37883	1.279013663	1.20E-07
ENSG00000133112	7178	TPT1	tumor protein, translationally-controlled 1	32605.59597	25447.06665	1.281310589	1.22E-07
ENSG00000089063	29058	TMEM230	transmembrane protein 230	879.4855964	1246.798103	-1.41764471	1.23E-07
ENSG00000146729	2631	NIPSNAP2	nipsnap homolog 2	1100.789563	1599.944321	-1.453451572	1.25E-07
ENSG00000116095	65977	PLEKHA3	pleckstrin homology domain containing A3	479.9058216	293.0160401	1.637814167	1.25E-07
ENSG00000226752	253039	CUTALP	cutA divalent cation tolerance like, pseudogene	773.9006777	1138.735573	-1.471423408	1.26E-07
ENSG00000050393	63933	MCUR1	mitochondrial calcium uniporter regulator 1	1294.647095	1807.313886	-1.395989605	1.26E-07
ENSG00000153395	79888	LPCAT1	lysophosphatidylcholine acyltransferase 1	537.0347773	810.4022836	-1.509031291	1.26E-07
ENSG00000171067	53838	C11orf24	chromosome 11 open reading frame 24	1488.640671	1046.817516	1.422063204	1.26E-07
ENSG00000104976	6618	SNAPC2	small nuclear RNA activating complex polypeptide 2	1318.865334	909.1645946	1.450634287	1.27E-07
ENSG00000069248	55746	NUP133	nucleoporin 133	2331.862776	3149.354245	-1.350574432	1.27E-07
ENSG00000112759	2030	SLC29A1	solute carrier family 29 member 1 (Augustine blood group)	3296.442834	2467.108099	1.336156626	1.28E-07
ENSG00000136521	4711	NDUFB5	NADH:ubiquinone oxidoreductase subunit B5	1819.016065	2574.121521	-1.41511753	1.28E-07
ENSG00000064012	841	CASP8	caspase 8	482.7347634	293.4141765	1.645233264	1.28E-07
ENSG00000144579	58190	CTDSP1	CTD small phosphatase 1	2363.382953	1716.278984	1.377038917	1.29E-07
ENSG00000162430	57190	SELENON	selenoprotein N	1736.847441	1215.014384	1.429487144	1.29E-07
ENSG00000233927	6234	RPS28	ribosomal protein S28	11040.73829	8306.861376	1.329110694	1.29E-07
ENSG00000105290	333	APLP1	amyloid beta precursor like protein 1	59.043654	151.6138144	-2.567825737	1.29E-07
ENSG00000110756	11234	HPS5	HPS5 biogenesis of lysosomal organelles complex 2 subunit 2	499.6346355	769.0399416	-1.539204625	1.30E-07
ENSG00000050405	51474	LIMA1	LIM domain and actin binding 1	1976.28941	1406.016666	1.405594584	1.31E-07
ENSG00000109736	10227	MFSD10	major facilitator superfamily domain containing 10	1272.302073	898.4086816	1.41617295	1.32E-07
ENSG00000136738	8027	STAM	signal transducing adaptor molecule	626.9777012	933.4908895	-1.488874146	1.32E-07
ENSG00000136715	79595	SAP130	Sin3A associated protein 130	2217.149506	1588.404635	1.395834195	1.34E-07
ENSG00000114520	8723	SNX4	sorting nexin 4	524.5291989	805.4056641	-1.535482993	1.34E-07
ENSG00000036672	9099	USP2	ubiquitin specific peptidase 2	286.5045677	512.9958823	-1.790532997	1.34E-07
ENSG00000164118	80817	CEP44	centrosomal protein 44	202.6606377	388.1046221	-1.915046881	1.35E-07
ENSG00000196961	160	AP2A1	adaptor related protein complex 2 subunit alpha 1	9139.536989	6775.63039	1.348883641	1.35E-07
ENSG00000166793	219539	YPEL4	yippee like 4	17.59597288	87.82653229	-4.991285953	1.40E-07
ENSG00000176946	51078	THAP4	THAP domain containing 4	2043.84081	1486.857116	1.37460472	1.40E-07
ENSG00000121579	80218	NAA50	N-alpha-acetyltransferase 50, NatE catalytic subunit	2451.397475	3658.167363	-1.492278343	1.41E-07
ENSG00000063176	56848	SPHK2	sphingosine kinase 2	435.3154172	266.248786	1.634994938	1.43E-07
ENSG00000106105	2617	GARS1	glycyl-tRNA synthetase 1	16346.56844	12705.38702	1.286585636	1.43E-07
ENSG00000100726	9894	TELO2	telomere maintenance 2	2409.825428	1709.992134	1.409261119	1.44E-07
ENSG00000059145	64718	UNKL	unk like zinc finger	393.1466988	608.056762	-1.546640895	1.46E-07
ENSG00000144136	6574	SLC20A1	solute carrier family 20 member 1	5875.58398	7618.01482	-1.296554495	1.47E-07
ENSG00000174579	55167	MSL2	MSL complex subunit 2	334.2278457	536.9927772	-1.606666781	1.47E-07
ENSG00000100427	23209	MLC1	modulator of VRAC current 1	108.2919618	31.90678478	3.394010477	1.50E-07
ENSG00000185499	4582	MUC1	mucin 1, cell surface associated	1060.290225	658.5156644	1.610121494	1.50E-07
ENSG00000112077	6005	RHAG	Rh associated glycoprotein	10617.4961	14008.96692	-1.319422846	1.51E-07
ENSG00000144713	6161	RPL32	ribosomal protein L32	41315.19389	32727.57015	1.26239723	1.51E-07
ENSG00000227184	---	---	---	388.7795108	624.8602467	-1.607235539	1.52E-07
ENSG00000196205	---	---	---	8991.863618	6772.641072	1.327674614	1.53E-07
ENSG00000178177	254251	LCORL	ligand dependent nuclear receptor corepressor like	189.8786895	347.5772414	-1.830522648	1.58E-07
ENSG00000172466	7572	ZNF24	zinc finger protein 24	1854.609759	2628.894585	-1.417492048	1.58E-07
ENSG00000007255	79090	TRAPPC6A	trafficking protein particle complex subunit 6A	230.98794	398.4922769	-1.725164859	1.58E-07
ENSG00000143420	2029	ENSA	endosulfine alpha	3206.672245	4254.170644	-1.326662134	1.58E-07
ENSG00000169432	6335	SCN9A	sodium voltage-gated channel alpha subunit 9	489.1638067	306.5408145	1.595754247	1.58E-07
ENSG00000069869	4734	NEDD4	NEDD4 E3 ubiquitin protein ligase	936.6616861	608.5029063	1.539288763	1.60E-07
ENSG00000100968	4776	NFATC4	nuclear factor of activated T cells 4	43.58145361	124.9222065	-2.866407523	1.62E-07
ENSG00000151012	23657	SLC7A11	solute carrier family 7 member 11	1020.422187	652.4389215	1.564011824	1.63E-07
ENSG00000130158	57572	DOCK6	dedicator of cytokinesis 6	673.3297209	441.645118	1.524594507	1.64E-07
ENSG00000241839	80301	PLEKHO2	pleckstrin homology domain containing O2	441.9424097	267.5725427	1.651673245	1.65E-07
ENSG00000132326	8864	PER2	period circadian regulator 2	509.6282767	307.5804636	1.656894169	1.65E-07
ENSG00000101189	55257	MRGBP	MRG domain binding protein	1480.184931	1052.250804	1.406684533	1.65E-07
ENSG00000162616	11080	DNAJB4	DnaJ heat shock protein family (Hsp40) member B4	316.9673558	517.882337	-1.633866477	1.66E-07
ENSG00000079459	2222	FDFT1	farnesyl-diphosphate farnesyltransferase 1	10492.51075	13472.49863	-1.284010943	1.67E-07
ENSG00000064393	28996	HIPK2	homeodomain interacting protein kinase 2	3538.745354	2622.777416	1.349235865	1.68E-07
ENSG00000100300	706	TSPO	translocator protein	780.3894587	525.6837919	1.48452258	1.69E-07
ENSG00000229117	6171	RPL41	ribosomal protein L41	7710.964677	5712.805157	1.34976854	1.71E-07
ENSG00000130669	10298	PAK4	p21 (RAC1) activated kinase 4	1741.086939	1237.037573	1.407464879	1.71E-07
ENSG00000117054	34	ACADM	acyl-CoA dehydrogenase medium chain	1576.492863	2166.884067	-1.374496591	1.71E-07
ENSG00000091592	22861	NLRP1	NLR family pyrin domain containing 1	244.6649624	411.915619	-1.683590552	1.71E-07
ENSG00000177410	441951	ZFAS1	ZNFX1 antisense RNA 1	2231.750537	1651.743515	1.351148357	1.73E-07
ENSG00000140280	256586	LYSMD2	LysM domain containing 2	332.6226282	188.3694698	1.765799036	1.74E-07
ENSG00000124356	10617	STAMBP	STAM binding protein	826.5835929	1196.833644	-1.44792814	1.76E-07
ENSG00000196187	9725	TMEM63A	transmembrane protein 63A	1600.439123	1157.644774	1.382495873	1.77E-07
ENSG00000132768	1802	DPH2	diphthamide biosynthesis 2	2649.866899	1949.537507	1.359228478	1.78E-07
ENSG00000130559	157922	CAMSAP1	calmodulin regulated spectrin associated protein 1	1729.570651	1248.089712	1.385774303	1.79E-07
ENSG00000166557	23423	TMED3	transmembrane p24 trafficking protein 3	1837.983118	1319.371227	1.393075035	1.81E-07
ENSG00000130208	341	APOC1	apolipoprotein C1	2471.107956	3353.443434	-1.357060676	1.84E-07
ENSG00000113580	2908	NR3C1	nuclear receptor subfamily 3 group C member 1	585.4367692	865.4260947	-1.478257158	1.86E-07
ENSG00000133858	196441	ZFC3H1	zinc finger C3H1-type containing	627.6590771	915.2122222	-1.458135882	1.86E-07
ENSG00000166813	374654	KIF7	kinesin family member 7	76.68693319	183.4500452	-2.392194309	1.86E-07
ENSG00000102003	6855	SYP	synaptophysin	55.45884669	163.7530506	-2.952694843	1.88E-07
ENSG00000086015	23139	MAST2	microtubule associated serine/threonine kinase 2	2180.644683	1589.539508	1.371871962	1.88E-07
ENSG00000109320	4790	NFKB1	nuclear factor kappa B subunit 1	936.4145784	635.4504994	1.473623169	1.88E-07
ENSG00000158769	50848	F11R	F11 receptor	1106.567179	1543.744968	-1.395075688	1.90E-07
ENSG00000072182	55515	ASIC4	acid sensing ion channel subunit family member 4	23.30143257	93.02347298	-3.992178279	1.92E-07
ENSG00000120253	348995	NUP43	nucleoporin 43	1439.115738	2007.761558	-1.395135572	1.92E-07
ENSG00000173575	1106	CHD2	chromodomain helicase DNA binding protein 2	1442.241467	2011.702108	-1.394844174	1.97E-07
ENSG00000212802	653232	RPL15P3	ribosomal protein L15 pseudogene 3	2404.715879	1713.806348	1.403143291	1.98E-07
ENSG00000187479	387763	C11orf96	chromosome 11 open reading frame 96	58.89005253	159.2803316	-2.704706903	1.98E-07
ENSG00000078804	58476	TP53INP2	tumor protein p53 inducible nuclear protein 2	572.0592362	862.4115222	-1.507556329	2.00E-07
ENSG00000177728	9772	TMEM94	transmembrane protein 94	794.1082427	1202.960268	-1.514856796	2.03E-07
ENSG00000125247	84899	TMTC4	transmembrane O-mannosyltransferase targeting cadherins 4	200.7287935	350.0068794	-1.743680482	2.04E-07
ENSG00000127831	7429	VIL1	villin 1	12.00535452	81.05363929	-6.751457371	2.05E-07
ENSG00000011198	51099	ABHD5	abhydrolase domain containing 5, lysophosphatidic acid acyltransferase	723.9157381	1029.129136	-1.421614536	2.06E-07
ENSG00000186185	146909	KIF18B	kinesin family member 18B	390.6650114	607.6393946	-1.555397532	2.07E-07
ENSG00000130703	9885	OSBPL2	oxysterol binding protein like 2	487.5945689	733.2523516	-1.503815666	2.07E-07
ENSG00000130940	54897	CASZ1	castor zinc finger 1	149.3287382	62.14528975	2.402897128	2.07E-07
ENSG00000163558	5584	PRKCI	protein kinase C iota	846.9324655	1234.519711	-1.457636543	2.09E-07
ENSG00000143774	2987	GUK1	guanylate kinase 1	3108.271861	4427.679863	-1.424482819	2.13E-07
ENSG00000120437	39	ACAT2	acetyl-CoA acetyltransferase 2	6293.083587	8266.652159	-1.313609146	2.16E-07
ENSG00000168078	55872	PBK	PDZ binding kinase	1029.694382	1486.622165	-1.443750875	2.17E-07
ENSG00000081087	28962	OSTM1	osteoclastogenesis associated transmembrane protein 1	701.2877863	469.2104401	1.494612495	2.18E-07
ENSG00000253250	100127983	C8orf88	chromosome 8 open reading frame 88	908.5872847	603.4032799	1.505771206	2.18E-07
ENSG00000015475	637	BID	BH3 interacting domain death agonist	2045.125798	1490.337786	1.372256557	2.23E-07
ENSG00000107263	2889	RAPGEF1	Rap guanine nucleotide exchange factor 1	3032.412642	2282.455755	1.328574556	2.23E-07
ENSG00000107021	54662	TBC1D13	TBC1 domain family member 13	1321.493767	940.2461691	1.405476364	2.25E-07
ENSG00000185420	64754	SMYD3	SET and MYND domain containing 3	1199.23695	1650.220663	-1.376058887	2.26E-07
ENSG00000113282	9685	CLINT1	clathrin interactor 1	1943.733807	2608.746621	-1.342131629	2.28E-07
ENSG00000061273	51564	HDAC7	histone deacetylase 7	1763.044437	2421.683051	-1.373580269	2.30E-07
ENSG00000173281	79660	PPP1R3B	protein phosphatase 1 regulatory subunit 3B	296.158432	496.666455	-1.677029594	2.32E-07
ENSG00000165782	90809	PIP4P1	phosphatidylinositol-4,5-bisphosphate 4-phosphatase 1	370.8364815	210.6303228	1.760603491	2.32E-07
ENSG00000237264	---	---	---	333.2711479	613.6627585	-1.841331788	2.34E-07
ENSG00000167528	121274	ZNF641	zinc finger protein 641	600.4129727	390.4054757	1.537921495	2.34E-07
ENSG00000185215	7127	TNFAIP2	TNF alpha induced protein 2	431.0243155	669.7510445	-1.553859075	2.37E-07
ENSG00000145293	58478	ENOPH1	enolase-phosphatase 1	899.9032887	1297.799662	-1.442154593	2.40E-07
ENSG00000184990	10572	SIVA1	SIVA1 apoptosis inducing factor	570.5618494	846.1021289	-1.482927977	2.40E-07
ENSG00000184697	9074	CLDN6	claudin 6	4.074782157	55.55257139	-13.63326167	2.40E-07
ENSG00000164109	4085	MAD2L1	mitotic arrest deficient 2 like 1	1675.011093	2290.511973	-1.367460778	2.40E-07
ENSG00000105379	2109	ETFB	electron transfer flavoprotein subunit beta	1404.220103	1940.971861	-1.382241898	2.40E-07
ENSG00000099875	2872	MKNK2	MAPK interacting serine/threonine kinase 2	5836.442612	4428.788013	1.317841946	2.41E-07
ENSG00000159873	150275	CCDC117	coiled-coil domain containing 117	713.6724219	1079.047292	-1.511964395	2.41E-07
ENSG00000249353	---	---	---	3661.70005	2765.084996	1.324263108	2.41E-07
ENSG00000137575	6386	SDCBP	syndecan binding protein	1901.53306	2612.441839	-1.373860857	2.41E-07
ENSG00000083845	6193	RPS5	ribosomal protein S5	36870.20466	29184.70997	1.263339766	2.42E-07
ENSG00000122644	10124	ARL4A	ADP ribosylation factor like GTPase 4A	2035.895246	2723.004925	-1.337497561	2.45E-07
ENSG00000166886	4665	NAB2	NGFI-A binding protein 2	1752.65769	1287.771177	1.361000868	2.46E-07
ENSG00000034510	9168	TMSB10	thymosin beta 10	9621.158835	7218.77495	1.332796617	2.47E-07
ENSG00000148200	2649	NR6A1	nuclear receptor subfamily 6 group A member 1	2585.593773	1892.207145	1.366443299	2.47E-07
ENSG00000065150	3843	IPO5	importin 5	8236.685808	6386.176716	1.289767912	2.47E-07
ENSG00000108468	10951	CBX1	chromobox 1	1718.289588	2311.656833	-1.345324355	2.48E-07
ENSG00000091490	23231	SEL1L3	SEL1L family member 3	1995.122643	1472.978175	1.354482148	2.48E-07
ENSG00000184428	116447	TOP1MT	DNA topoisomerase I mitochondrial	2511.887304	1791.304379	1.40226716	2.48E-07
ENSG00000135766	54583	EGLN1	egl-9 family hypoxia inducible factor 1	1118.81976	1544.899567	-1.380829712	2.51E-07
ENSG00000196792	29966	STRN3	striatin 3	377.0350896	579.3235519	-1.536524233	2.51E-07
ENSG00000213699	54978	SLC35F6	solute carrier family 35 member F6	1124.019342	782.8005003	1.435895022	2.51E-07
ENSG00000164896	10922	FASTK	Fas activated serine/threonine kinase	1049.890761	738.1601642	1.422307532	2.53E-07
ENSG00000130958	11046	SLC35D2	solute carrier family 35 member D2	708.9510275	452.0674884	1.56824157	2.54E-07
ENSG00000241945	5822	PWP2	PWP2 small subunit processome component	3627.398684	2758.451698	1.31501258	2.55E-07
ENSG00000122378	84293	PRXL2A	peroxiredoxin like 2A	24.40777501	94.91930383	-3.888896214	2.55E-07
ENSG00000119397	11064	CNTRL	centriolin	1197.009946	846.177205	1.414609066	2.56E-07
ENSG00000130520	25804	LSM4	LSM4 homolog, U6 small nuclear RNA and mRNA degradation associated	4420.949947	5898.662298	-1.334252224	2.56E-07
ENSG00000149084	51144	HSD17B12	hydroxysteroid 17-beta dehydrogenase 12	863.3508572	1251.935688	-1.450089124	2.59E-07
ENSG00000174744	25855	BRMS1	BRMS1 transcriptional repressor and anoikis regulator	1747.371385	1260.43387	1.386325317	2.59E-07
ENSG00000174013	200933	FBXO45	F-box protein 45	1375.20586	1930.773082	-1.403988405	2.64E-07
ENSG00000113312	7265	TTC1	tetratricopeptide repeat domain 1	1297.37449	1828.174694	-1.409134146	2.65E-07
ENSG00000165424	219654	ZCCHC24	zinc finger CCHC-type containing 24	478.9247729	732.7206863	-1.529928556	2.66E-07
ENSG00000108828	10493	VAT1	vesicle amine transport 1	4726.614417	6263.494361	-1.325154499	2.67E-07
ENSG00000049246	8863	PER3	period circadian regulator 3	415.9865224	655.3471503	-1.575404767	2.69E-07
ENSG00000156531	84295	PHF6	PHD finger protein 6	844.9118688	1312.309727	-1.553191257	2.70E-07
ENSG00000165821	6297	SALL2	spalt like transcription factor 2	1452.967893	1992.529374	-1.371351276	2.71E-07
ENSG00000171791	596	BCL2	BCL2 apoptosis regulator	104.7188758	30.80619742	3.399279513	2.71E-07
ENSG00000092531	8773	SNAP23	synaptosome associated protein 23	2080.165111	2768.008691	-1.33066778	2.77E-07
ENSG00000112305	60682	SMAP1	small ArfGAP 1	644.5397273	940.4203899	-1.459057293	2.77E-07
ENSG00000244716	100132742	RPL17P7	ribosomal protein L17 pseudogene 7	755.1038153	511.4053341	1.476527062	2.77E-07
ENSG00000033170	2530	FUT8	fucosyltransferase 8	302.0898849	174.7543741	1.728654213	2.78E-07
ENSG00000154229	5578	PRKCA	protein kinase C alpha	1249.103416	1718.118523	-1.375481406	2.79E-07
ENSG00000179750	9582	APOBEC3B	apolipoprotein B mRNA editing enzyme catalytic subunit 3B	1015.575792	682.3857529	1.488272268	2.79E-07
ENSG00000224578	642659	HNRNPA1L3	heterogeneous nuclear ribonucleoprotein A1 like 3	3793.414484	2853.735165	1.329280492	2.80E-07
ENSG00000157020	6396	SEC13	SEC13 homolog, nuclear pore and COPII coat complex component	5159.878447	6759.916587	-1.310092216	2.83E-07
ENSG00000105655	51477	ISYNA1	inositol-3-phosphate synthase 1	8726.632986	6055.596533	1.441085604	2.84E-07
ENSG00000198324	144717	PHETA1	PH domain containing endocytic trafficking adaptor 1	528.0744954	330.803334	1.596339701	2.84E-07
ENSG00000125733	9322	TRIP10	thyroid hormone receptor interactor 10	1741.437907	1250.015078	1.393133521	2.85E-07
ENSG00000157870	127281	PRXL2B	peroxiredoxin like 2B	237.1329355	412.2722264	-1.738570079	2.85E-07
ENSG00000050820	9564	BCAR1	BCAR1 scaffold protein, Cas family member	1160.527947	801.0257836	1.448802236	2.85E-07
ENSG00000017483	92745	SLC38A5	solute carrier family 38 member 5	6068.501938	4643.322324	1.306931011	2.87E-07
ENSG00000076984	5609	MAP2K7	mitogen-activated protein kinase kinase 7	2216.792276	1618.977197	1.369254786	2.88E-07
ENSG00000106785	9830	TRIM14	tripartite motif containing 14	2006.004981	1477.846533	1.357383826	2.89E-07
ENSG00000148187	92399	MRRF	mitochondrial ribosome recycling factor	836.3716796	581.3603866	1.438645802	2.90E-07
ENSG00000143224	5498	PPOX	protoporphyrinogen oxidase	492.2222419	741.1374816	-1.505696855	2.90E-07
ENSG00000125821	92675	DTD1	D-aminoacyl-tRNA deacylase 1	949.7166023	651.1522115	1.45851705	2.90E-07
ENSG00000163479	6746	SSR2	signal sequence receptor subunit 2	4361.393794	3255.897456	1.339536595	2.94E-07
ENSG00000102572	8428	STK24	serine/threonine kinase 24	3129.720163	2314.791721	1.352052599	3.03E-07
ENSG00000139239	144581	RPL14P1	ribosomal protein L14 pseudogene 1	3262.383957	2430.859603	1.342070086	3.05E-07
ENSG00000078900	7161	TP73	tumor protein p73	312.2960462	164.9933467	1.892779633	3.06E-07
ENSG00000105640	6142	RPL18A	ribosomal protein L18a	26005.11854	20305.043	1.280722161	3.06E-07
ENSG00000131381	64145	RBSN	rabenosyn, RAB effector	794.1472686	1134.043181	-1.42800111	3.06E-07
ENSG00000184371	1435	CSF1	colony stimulating factor 1	397.1268772	229.0939228	1.733467533	3.07E-07
ENSG00000013573	1663	DDX11	DEAD/H-box helicase 11	1075.370581	733.2179063	1.46664528	3.10E-07
ENSG00000256258	---	---	---	54.86993435	145.7565858	-2.656401681	3.10E-07
ENSG00000110881	41	ASIC1	acid sensing ion channel subunit 1	42.77464854	134.0780258	-3.134520805	3.10E-07
ENSG00000185963	23299	BICD2	BICD cargo adaptor 2	1227.681297	866.1263066	1.417439105	3.10E-07
ENSG00000107140	7016	TESK1	testis associated actin remodelling kinase 1	416.0649846	253.7760479	1.639496667	3.12E-07
ENSG00000135823	10228	STX6	syntaxin 6	474.69208	719.2418219	-1.515175526	3.12E-07
ENSG00000078177	55728	N4BP2	NEDD4 binding protein 2	406.8990936	626.7742776	-1.54036784	3.19E-07
ENSG00000249859	5820	PVT1	Pvt1 oncogene	728.5048061	1089.225803	-1.495152528	3.19E-07
ENSG00000052344	5652	PRSS8	serine protease 8	49.07192793	135.6297625	-2.763897165	3.22E-07
ENSG00000183248	80164	PRR36	proline rich 36	17.46751134	90.01323326	-5.153180181	3.28E-07
ENSG00000066336	6688	SPI1	Spi-1 proto-oncogene	372.1197606	594.8770983	-1.59861733	3.30E-07
ENSG00000104327	793	CALB1	calbindin 1	448.4655407	678.1816125	-1.512226806	3.31E-07
ENSG00000103496	6810	STX4	syntaxin 4	780.6695481	537.8602997	1.451435528	3.33E-07
ENSG00000120129	1843	DUSP1	dual specificity phosphatase 1	194.0725426	362.2902209	-1.86677732	3.33E-07
ENSG00000213889	147699	PPM1N	protein phosphatase, Mg2+/Mn2+ dependent 1N (putative)	33.44183449	100.5287887	-3.00607877	3.34E-07
ENSG00000108515	2027	ENO3	enolase 3	142.7783419	269.2657003	-1.885900177	3.34E-07
ENSG00000124587	5190	PEX6	peroxisomal biogenesis factor 6	1544.874012	1066.585898	1.448429062	3.34E-07
ENSG00000108582	1362	CPD	carboxypeptidase D	1346.78996	1880.449123	-1.396245279	3.37E-07
ENSG00000166598	7184	HSP90B1	heat shock protein 90 beta family member 1	14932.37433	18764.56878	-1.256636645	3.38E-07
ENSG00000114062	7337	UBE3A	ubiquitin protein ligase E3A	2323.246631	3096.376086	-1.33277976	3.40E-07
ENSG00000125730	718	C3	complement C3	32.78146528	98.59740697	-3.007718115	3.49E-07
ENSG00000113140	6678	SPARC	secreted protein acidic and cysteine rich	35.90337639	108.5101741	-3.022283279	3.50E-07
ENSG00000204713	5987	TRIM27	tripartite motif containing 27	3050.293257	4004.21075	-1.312729765	3.50E-07
ENSG00000092036	54930	HAUS4	HAUS augmin like complex subunit 4	788.4132415	519.2499018	1.518369553	3.51E-07
ENSG00000185834	---	---	---	741.5679273	501.2664308	1.479388768	3.56E-07
ENSG00000188846	9045	RPL14	ribosomal protein L14	40159.29112	31704.49557	1.266674975	3.57E-07
ENSG00000114738	7867	MAPKAPK3	MAPK activated protein kinase 3	2536.000327	1889.419429	1.342211416	3.57E-07
ENSG00000175727	22877	MLXIP	MLX interacting protein	7330.57331	5506.551542	1.331245745	3.61E-07
ENSG00000115541	3336	HSPE1	heat shock protein family E (Hsp10) member 1	1509.334495	2056.201463	-1.362323243	3.61E-07
ENSG00000196218	6261	RYR1	ryanodine receptor 1	171.8421958	309.7604849	-1.802586865	3.64E-07
ENSG00000168818	53407	STX18	syntaxin 18	294.4199231	477.9201543	-1.623260237	3.65E-07
ENSG00000102908	10725	NFAT5	nuclear factor of activated T cells 5	306.2198165	522.892951	-1.70757385	3.68E-07
ENSG00000011295	54902	TTC19	tetratricopeptide repeat domain 19	524.0433477	774.375004	-1.477692652	3.69E-07
ENSG00000156482	6156	RPL30	ribosomal protein L30	19717.66989	15616.11889	1.262648551	3.69E-07
ENSG00000105443	9266	CYTH2	cytohesin 2	1047.925676	730.0427552	1.435430553	3.69E-07
ENSG00000198830	3151	HMGN2	high mobility group nucleosomal binding domain 2	15384.4745	11712.6806	1.313488775	3.69E-07
ENSG00000249307	100505875	LINC01088	long intergenic non-protein coding RNA 1088	115.3313795	239.1867975	-2.073909099	3.69E-07
ENSG00000130309	79709	COLGALT1	collagen beta(1-O)galactosyltransferase 1	5298.888704	3940.000378	1.344895481	3.70E-07
ENSG00000131100	529	ATP6V1E1	ATPase H+ transporting V1 subunit E1	2793.657684	3696.735817	-1.323260125	3.71E-07
ENSG00000032444	10908	PNPLA6	patatin like phospholipase domain containing 6	1378.140603	972.3302707	1.41735853	3.72E-07
ENSG00000172197	154141	MBOAT1	membrane bound O-acyltransferase domain containing 1	333.0461176	184.5921427	1.804226945	3.74E-07
ENSG00000125656	8192	CLPP	caseinolytic mitochondrial matrix peptidase proteolytic subunit	2491.697492	1885.545891	1.321472738	3.76E-07
ENSG00000170275	10491	CRTAP	cartilage associated protein	4317.213685	3250.170621	1.328303707	3.76E-07
ENSG00000135074	8728	ADAM19	ADAM metallopeptidase domain 19	115.5440031	224.4707884	-1.942729889	3.76E-07
ENSG00000119392	2733	GLE1	GLE1 RNA export mediator	2497.686835	1853.420302	1.347609516	3.76E-07
ENSG00000204304	5089	PBX2	PBX homeobox 2	3306.44273	2436.502608	1.35704461	3.80E-07
ENSG00000113369	57561	ARRDC3	arrestin domain containing 3	646.2331951	985.1241208	-1.524409653	3.80E-07
ENSG00000105697	57817	HAMP	hepcidin antimicrobial peptide	4.139993314	56.6026584	-13.67216179	3.82E-07
ENSG00000197323	51592	TRIM33	tripartite motif containing 33	1491.032581	1997.081499	-1.339394943	3.86E-07
ENSG00000136718	92856	IMP4	IMP U3 small nucleolar ribonucleoprotein 4	3203.641548	2378.815897	1.346737909	3.86E-07
ENSG00000135324	112609	MRAP2	melanocortin 2 receptor accessory protein 2	690.9380969	975.0337398	-1.4111738	3.88E-07
ENSG00000124787	10799	RPP40	ribonuclease P/MRP subunit p40	534.3837177	329.9665826	1.619508599	3.91E-07
ENSG00000052723	80143	SIKE1	suppressor of IKBKE 1	589.3542378	886.2976844	-1.503845442	3.91E-07
ENSG00000171497	5481	PPID	peptidylprolyl isomerase D	2434.666149	1834.719882	1.326996111	3.94E-07
ENSG00000165487	221154	MICU2	mitochondrial calcium uptake 2	338.2217647	533.9780048	-1.578780731	3.94E-07
ENSG00000111644	84519	ACRBP	acrosin binding protein	15.57883949	78.62609604	-5.046980302	3.94E-07
ENSG00000186908	23390	ZDHHC17	zinc finger DHHC-type palmitoyltransferase 17	238.4355896	396.1997773	-1.661663756	3.94E-07
ENSG00000130224	57631	LRCH2	leucine rich repeats and calponin homology domain containing 2	86.06154448	189.7817249	-2.205186138	3.99E-07
ENSG00000185127	387263	C6orf120	chromosome 6 open reading frame 120	1010.059753	1446.161473	-1.431758339	4.01E-07
ENSG00000244405	2119	ETV5	ETS variant transcription factor 5	623.7665167	896.2527965	-1.436840184	4.05E-07
ENSG00000005249	5577	PRKAR2B	protein kinase cAMP-dependent type II regulatory subunit beta	4724.784836	6246.003521	-1.321965706	4.07E-07
ENSG00000185650	677	ZFP36L1	ZFP36 ring finger protein like 1	643.1086295	916.5591673	-1.425201164	4.07E-07
ENSG00000108262	28964	GIT1	GIT ArfGAP 1	1472.312999	1035.289825	1.422126408	4.14E-07
ENSG00000162378	79699	ZYG11B	zyg-11 family member B, cell cycle regulator	467.5665706	722.8097833	-1.545897053	4.15E-07
ENSG00000166166	115708	TRMT61A	tRNA methyltransferase 61A	804.1126374	545.6516772	1.473673904	4.15E-07
ENSG00000227681	---	---	---	299.0998484	161.8198539	1.84835075	4.19E-07
ENSG00000185222	51186	TCEAL9	transcription elongation factor A like 9	319.9931577	504.5699727	-1.57681488	4.19E-07
ENSG00000167202	23102	TBC1D2B	TBC1 domain family member 2B	551.5379434	360.9943933	1.527829666	4.20E-07
ENSG00000143847	8497	PPFIA4	PTPRF interacting protein alpha 4	27.00435709	91.92858466	-3.404213045	4.23E-07
ENSG00000085999	8438	RAD54L	RAD54 like	1724.641136	1247.53441	1.382439733	4.24E-07
ENSG00000179532	144132	DNHD1	dynein heavy chain domain 1	37.50477214	116.1826141	-3.097808825	4.24E-07
ENSG00000234722	103724390	LINC01287	long intergenic non-protein coding RNA 1287	650.4339969	944.4033796	-1.451958822	4.24E-07
ENSG00000168827	85476	GFM1	G elongation factor mitochondrial 1	2205.4681	2899.975786	-1.314902621	4.26E-07
ENSG00000156017	138199	CARNMT1	carnosine N-methyltransferase 1	204.3140783	353.3792351	-1.729588279	4.28E-07
ENSG00000115084	80255	SLC35F5	solute carrier family 35 member F5	717.2415205	459.4647955	1.561036945	4.29E-07
ENSG00000018699	55622	TTC27	tetratricopeptide repeat domain 27	2292.819509	1718.210907	1.334422625	4.30E-07
ENSG00000163785	6259	RYK	receptor like tyrosine kinase	423.3690033	263.3674005	1.607522429	4.36E-07
ENSG00000143761	375	ARF1	ADP ribosylation factor 1	12906.49827	16206.17866	-1.25566039	4.39E-07
ENSG00000112218	81491	GPR63	G protein-coupled receptor 63	310.7669066	180.9374616	1.717537672	4.42E-07
ENSG00000217241	---	---	---	90.57419747	189.6117453	-2.093441075	4.42E-07
ENSG00000133059	25778	DSTYK	dual serine/threonine and tyrosine protein kinase	1166.510036	802.7084616	1.453217565	4.46E-07
ENSG00000101224	994	CDC25B	cell division cycle 25B	2209.476489	1623.19927	1.361186227	4.47E-07
ENSG00000115525	8869	ST3GAL5	ST3 beta-galactoside alpha-2,3-sialyltransferase 5	67.94312326	151.844093	-2.234870664	4.51E-07
ENSG00000140941	81631	MAP1LC3B	microtubule associated protein 1 light chain 3 beta	2470.726216	3283.546365	-1.328980258	4.53E-07
ENSG00000178538	767	CA8	carbonic anhydrase 8	1090.079929	1522.485959	-1.396673691	4.55E-07
ENSG00000008952	7095	SEC62	SEC62 homolog, preprotein translocation factor	1812.201051	2415.369684	-1.332837591	4.55E-07
ENSG00000100084	7290	HIRA	histone cell cycle regulator	1096.352884	1548.380391	-1.412301106	4.57E-07
ENSG00000025770	29781	NCAPH2	non-SMC condensin II complex subunit H2	2220.804174	1619.552746	1.371245351	4.57E-07
ENSG00000177946	92806	CENPBD1P	CENPB DNA-binding domain containing 1, pseudogene	299.8949391	469.5643352	-1.565762786	4.64E-07
ENSG00000162290	---	---	---	411.3381754	623.7064434	-1.516286308	4.65E-07
ENSG00000198034	6191	RPS4X	ribosomal protein S4 X-linked	42666.49036	34536.78176	1.235392766	4.67E-07
ENSG00000027869	9047	SH2D2A	SH2 domain containing 2A	522.6967022	775.548492	-1.483744758	4.73E-07
ENSG00000204673	84335	AKT1S1	AKT1 substrate 1	3095.405219	2335.256887	1.325509513	4.79E-07
ENSG00000169258	114787	GPRIN1	G protein regulated inducer of neurite outgrowth 1	920.0070768	646.6543336	1.42271849	4.79E-07
ENSG00000145194	9718	ECE2	endothelin converting enzyme 2	738.8215621	508.0102584	1.454343785	4.86E-07
ENSG00000100139	85377	MICALL1	MICAL like 1	1127.800974	810.0847393	1.392201235	4.94E-07
ENSG00000148343	84895	MIGA2	mitoguardin 2	284.9933023	156.3134072	1.823217262	4.95E-07
ENSG00000133818	22800	RRAS2	RAS related 2	949.6377512	672.9202553	1.411218854	5.00E-07
ENSG00000173163	150684	COMMD1	copper metabolism domain containing 1	351.3346767	204.5870992	1.717286564	5.03E-07
ENSG00000065833	4199	ME1	malic enzyme 1	777.4409722	1086.415275	-1.397424774	5.04E-07
ENSG00000136492	83990	BRIP1	BRCA1 interacting helicase 1	543.3690823	353.102805	1.538841025	5.04E-07
ENSG00000204580	780	DDR1	discoidin domain receptor tyrosine kinase 1	1572.294707	2142.782934	-1.362837975	5.09E-07
ENSG00000090971	57106	NAT14	N-acetyltransferase 14 (putative)	482.0659485	726.1460875	-1.506321054	5.12E-07
ENSG00000145703	10788	IQGAP2	IQ motif containing GTPase activating protein 2	823.4165394	1137.77652	-1.381775159	5.23E-07
ENSG00000089472	9843	HEPH	hephaestin	2270.124172	2994.521	-1.31910009	5.23E-07
ENSG00000134910	3703	STT3A	STT3 oligosaccharyltransferase complex catalytic subunit A	6269.787024	4787.673315	1.30956868	5.26E-07
ENSG00000179562	79571	GCC1	GRIP and coiled-coil domain containing 1	1866.068804	1395.077061	1.33760984	5.27E-07
ENSG00000198911	6721	SREBF2	sterol regulatory element binding transcription factor 2	6053.866487	7769.934575	-1.283466458	5.27E-07
ENSG00000095739	25805	BAMBI	BMP and activin membrane bound inhibitor	302.0237957	488.7100673	-1.618117758	5.28E-07
ENSG00000178082	---	---	---	124.3422162	47.14561165	2.637408061	5.31E-07
ENSG00000156697	10813	UTP14A	UTP14A small subunit processome component	2283.882844	1694.496441	1.347823925	5.31E-07
ENSG00000115548	55818	KDM3A	lysine demethylase 3A	1567.884965	2091.103756	-1.333709935	5.34E-07
ENSG00000156273	571	BACH1	BTB domain and CNC homolog 1	1325.413588	1832.772724	-1.38279307	5.38E-07
ENSG00000145675	5295	PIK3R1	phosphoinositide-3-kinase regulatory subunit 1	221.9790849	369.089284	-1.66272099	5.40E-07
ENSG00000160131	203547	VMA21	vacuolar ATPase assembly factor VMA21	451.7283209	682.3648877	-1.510564771	5.42E-07
ENSG00000167272	51367	POP5	POP5 homolog, ribonuclease P/MRP subunit	707.0558405	481.6996261	1.46783556	5.43E-07
ENSG00000163378	285203	EOGT	EGF domain specific O-linked N-acetylglucosamine transferase	263.5267543	122.615607	2.149210534	5.43E-07
ENSG00000183576	84193	SETD3	SET domain containing 3, actin histidine methyltransferase	656.2187052	924.7572791	-1.409221151	5.43E-07
ENSG00000126870	55112	DYNC2I1	dynein 2 intermediate chain 1	772.7432155	1086.074548	-1.405479241	5.46E-07
ENSG00000128607	23008	KLHDC10	kelch domain containing 10	3472.507301	2638.776546	1.315953527	5.47E-07
ENSG00000103495	4150	MAZ	MYC associated zinc finger protein	14723.25889	11593.9078	1.269913402	5.47E-07
ENSG00000117906	5955	RCN2	reticulocalbin 2	783.6211692	520.9848733	1.504115013	5.47E-07
ENSG00000127564	9088	PKMYT1	protein kinase, membrane associated tyrosine/threonine 1	2976.65517	2207.941671	1.348158427	5.50E-07
ENSG00000164253	55255	WDR41	WD repeat domain 41	1563.277454	1159.620761	1.34809371	5.52E-07
ENSG00000198954	26128	KIFBP	kinesin family binding protein	455.2968804	678.944277	-1.491212231	5.54E-07
ENSG00000115306	6711	SPTBN1	spectrin beta, non-erythrocytic 1	2706.045385	3682.664252	-1.360902619	5.58E-07
ENSG00000143369	1893	ECM1	extracellular matrix protein 1	1991.656368	1431.260202	1.391540382	5.65E-07
ENSG00000178966	80010	RMI1	RecQ mediated genome instability 1	218.3695419	399.3976452	-1.828998869	5.65E-07
ENSG00000111144	4048	LTA4H	leukotriene A4 hydrolase	1482.873837	1070.503209	1.385211949	5.69E-07
ENSG00000189362	100131211	NEMP2	nuclear envelope integral membrane protein 2	111.9207018	217.1998889	-1.940658747	5.69E-07
ENSG00000204267	6891	TAP2	transporter 2, ATP binding cassette subfamily B member	548.7726597	363.7335376	1.508721641	5.69E-07
ENSG00000114503	22916	NCBP2	nuclear cap binding protein subunit 2	1371.507736	1906.024414	-1.389729248	5.72E-07
ENSG00000080822	56650	CLDND1	claudin domain containing 1	398.5845499	601.199711	-1.508336716	5.73E-07
ENSG00000010803	22955	SCMH1	Scm polycomb group protein homolog 1	1129.986878	815.6483231	1.385384909	5.82E-07
ENSG00000100097	3956	LGALS1	galectin 1	6293.514635	4813.462978	1.307481675	5.84E-07
ENSG00000029534	286	ANK1	ankyrin 1	10622.93576	8255.823927	1.286720242	5.84E-07
ENSG00000145476	285440	CYP4V2	cytochrome P450 family 4 subfamily V member 2	145.1287174	62.6651305	2.31594056	5.89E-07
ENSG00000157933	6497	SKI	SKI proto-oncogene	3210.351723	2431.242586	1.320457177	5.91E-07
ENSG00000226084	645441	RPL17P6	ribosomal protein L17 pseudogene 6	2455.194361	1799.318347	1.364513603	5.91E-07
ENSG00000185252	7625	ZNF74	zinc finger protein 74	1835.930663	1377.819876	1.332489606	5.93E-07
ENSG00000173801	3728	JUP	junction plakoglobin	6899.387129	9094.518542	-1.318163247	5.94E-07
ENSG00000110107	27339	PRPF19	pre-mRNA processing factor 19	7247.677575	5694.745439	1.27269562	5.96E-07
ENSG00000141577	22994	CEP131	centrosomal protein 131	814.3758667	531.7481595	1.531506696	6.01E-07
ENSG00000072518	2011	MARK2	microtubule affinity regulating kinase 2	1646.382	1165.049564	1.413143312	6.01E-07
ENSG00000111412	79794	SPRING1	SREBF pathway regulator in golgi 1	384.5129441	594.7537832	-1.546771812	6.01E-07
ENSG00000185989	22821	RASA3	RAS p21 protein activator 3	705.288995	998.6823006	-1.415990194	6.01E-07
ENSG00000160796	23218	NBEAL2	neurobeachin like 2	3446.386189	2564.854069	1.343696794	6.02E-07
ENSG00000110719	10312	TCIRG1	T cell immune regulator 1, ATPase H+ transporting V0 subunit a3	1172.805998	834.9751728	1.404599844	6.03E-07
ENSG00000149260	726	CAPN5	calpain 5	18.3011334	72.9431905	-3.98571984	6.03E-07
ENSG00000254726	92312	MEX3A	mex-3 RNA binding family member A	699.2337827	450.5783524	1.551858359	6.03E-07
ENSG00000213741	6235	RPS29	ribosomal protein S29	8238.942368	6380.953938	1.29117722	6.06E-07
ENSG00000105048	7138	TNNT1	troponin T1, slow skeletal type	3713.412749	4910.655443	-1.322410347	6.06E-07
ENSG00000100979	5360	PLTP	phospholipid transfer protein	421.7754537	642.3425034	-1.522948995	6.06E-07
ENSG00000068697	9741	LAPTM4A	lysosomal protein transmembrane 4 alpha	1522.984102	1110.074721	1.371965394	6.07E-07
ENSG00000182325	26233	FBXL6	F-box and leucine rich repeat protein 6	482.3306893	302.6800513	1.593533129	6.11E-07
ENSG00000135632	10322	SMYD5	SMYD family member 5	1783.063905	1317.383335	1.35348904	6.14E-07
ENSG00000165512	7570	ZNF22	zinc finger protein 22	712.1189586	994.3011356	-1.396257077	6.15E-07
ENSG00000122133	5047	PAEP	progestagen associated endometrial protein	10.86489652	61.53293358	-5.663462462	6.15E-07
ENSG00000130150	158747	MOSPD2	motile sperm domain containing 2	154.8896185	283.1693012	-1.82820065	6.15E-07
ENSG00000143811	29920	PYCR2	pyrroline-5-carboxylate reductase 2	2519.713871	3314.645472	-1.315484869	6.21E-07
ENSG00000168300	115294	PCMTD1	protein-L-isoaspartate (D-aspartate) O-methyltransferase domain containing 1	54.82851752	142.5418798	-2.599776288	6.25E-07
ENSG00000186106	157567	ANKRD46	ankyrin repeat domain 46	176.0114015	304.3699185	-1.729262513	6.25E-07
ENSG00000115170	90	ACVR1	activin A receptor type 1	365.9802305	554.8415345	-1.516042366	6.28E-07
ENSG00000213625	54741	LEPROT	leptin receptor overlapping transcript	1006.440952	1388.134314	-1.379250627	6.37E-07
ENSG00000137770	51496	CTDSPL2	CTD small phosphatase like 2	918.4180233	1337.389456	-1.456188165	6.39E-07
ENSG00000181061	25994	HIGD1A	HIG1 hypoxia inducible domain family member 1A	3263.855282	4399.775596	-1.348030233	6.43E-07
ENSG00000244038	1650	DDOST	dolichyl-diphosphooligosaccharide--protein glycosyltransferase non-catalytic subunit	6984.690106	5513.885771	1.266745521	6.43E-07
ENSG00000011021	1185	CLCN6	chloride voltage-gated channel 6	232.4001887	371.7898309	-1.599782827	6.47E-07
ENSG00000128805	58504	ARHGAP22	Rho GTPase activating protein 22	704.0828397	481.2746025	1.462954488	6.48E-07
ENSG00000107438	9124	PDLIM1	PDZ and LIM domain 1	3679.184773	2798.943521	1.314490537	6.49E-07
ENSG00000065183	10885	WDR3	WD repeat domain 3	4046.808758	3140.545826	1.288568606	6.53E-07
ENSG00000124733	4201	MEA1	male-enhanced antigen 1	3077.525281	2340.509277	1.314895571	6.57E-07
ENSG00000112242	1871	E2F3	E2F transcription factor 3	2484.608205	1880.012197	1.321591535	6.61E-07
ENSG00000213390	84986	ARHGAP19	Rho GTPase activating protein 19	641.7170525	978.0902443	-1.524176801	6.61E-07
ENSG00000108592	117246	FTSJ3	FtsJ RNA 2'-O-methyltransferase 3	2815.498205	2157.122062	1.305210426	6.68E-07
ENSG00000166266	8065	CUL5	cullin 5	781.7737505	1128.867254	-1.443982038	6.70E-07
ENSG00000136295	80727	TTYH3	tweety family member 3	370.3180416	558.1975447	-1.50734634	6.74E-07
ENSG00000123213	57486	NLN	neurolysin	1204.448477	1641.596851	-1.362944852	6.77E-07
ENSG00000178209	5339	PLEC	plectin	9457.743712	7419.240218	1.274759063	6.77E-07
ENSG00000141744	5409	PNMT	phenylethanolamine N-methyltransferase	99.07224879	217.8400427	-2.198799819	6.80E-07
ENSG00000115594	3554	IL1R1	interleukin 1 receptor type 1	184.1190591	318.5448485	-1.730102522	6.88E-07
ENSG00000204392	57819	LSM2	LSM2 homolog, U6 small nuclear RNA and mRNA degradation associated	2551.484525	3348.758551	-1.312474569	6.89E-07
ENSG00000136933	10244	RABEPK	Rab9 effector protein with kelch motifs	1342.559759	979.5757214	1.370552301	6.92E-07
ENSG00000089327	53827	FXYD5	FXYD domain containing ion transport regulator 5	6411.636662	4595.021476	1.395344221	6.99E-07
ENSG00000149089	51074	APIP	APAF1 interacting protein	780.715596	1090.36401	-1.396621274	7.00E-07
ENSG00000073350	3993	LLGL2	LLGL scribble cell polarity complex component 2	576.2273709	363.7605745	1.584084179	7.01E-07
ENSG00000134755	1824	DSC2	desmocollin 2	342.6140915	520.6741828	-1.519710356	7.20E-07
ENSG00000123999	3623	INHA	inhibin subunit alpha	10.21027338	68.52585312	-6.711461153	7.20E-07
ENSG00000070882	26031	OSBPL3	oxysterol binding protein like 3	1641.714186	1215.663054	1.350468109	7.20E-07
ENSG00000186767	139886	SPIN4	spindlin family member 4	247.718807	436.04445	-1.760239585	7.27E-07
ENSG00000091136	3912	LAMB1	laminin subunit beta 1	894.0748876	1225.29073	-1.370456488	7.29E-07
ENSG00000068028	11186	RASSF1	Ras association domain family member 1	412.5308598	613.3775056	-1.486864536	7.34E-07
ENSG00000168014	26005	C2CD3	C2 domain containing 3 centriole elongation regulator	805.7262912	566.8806749	1.421333143	7.36E-07
ENSG00000163219	9938	ARHGAP25	Rho GTPase activating protein 25	323.7617931	189.8230954	1.70559748	7.36E-07
ENSG00000156398	118980	SFXN2	sideroflexin 2	421.5721464	267.1104573	1.57826897	7.41E-07
ENSG00000140931	123920	CMTM3	CKLF like MARVEL transmembrane domain containing 3	966.6561795	688.0028626	1.405017671	7.45E-07
ENSG00000198440	147949	ZNF583	zinc finger protein 583	138.7728411	57.70576903	2.404834792	7.45E-07
ENSG00000254087	4067	LYN	LYN proto-oncogene, Src family tyrosine kinase	3615.669025	4638.635305	-1.282925863	7.49E-07
ENSG00000127054	54973	INTS11	integrator complex subunit 11	3427.746775	2628.128673	1.304253787	7.57E-07
ENSG00000110851	11108	PRDM4	PR/SET domain 4	682.0357769	960.6436839	-1.408494564	7.73E-07
ENSG00000164144	27236	ARFIP1	ADP ribosylation factor interacting protein 1	362.5357117	543.3299778	-1.498693674	7.73E-07
ENSG00000116260	5768	QSOX1	quiescin sulfhydryl oxidase 1	1412.435198	1023.614413	1.379850831	7.74E-07
ENSG00000171202	84233	TMEM126A	transmembrane protein 126A	815.3662084	566.529735	1.439229326	7.78E-07
ENSG00000101266	1457	CSNK2A1	casein kinase 2 alpha 1	3281.776435	4235.394989	-1.290579987	7.84E-07
ENSG00000100065	29775	CARD10	caspase recruitment domain family member 10	323.6858346	184.6339889	1.753121604	7.86E-07
ENSG00000128872	29767	TMOD2	tropomodulin 2	90.82232404	186.2757441	-2.050990723	7.88E-07
ENSG00000058600	55718	POLR3E	RNA polymerase III subunit E	2637.200666	1989.590821	1.325499011	7.88E-07
ENSG00000165271	65083	NOL6	nucleolar protein 6	2748.483263	2094.08851	1.312496225	7.88E-07
ENSG00000028310	65980	BRD9	bromodomain containing 9	737.4551473	1025.872547	-1.391098226	8.00E-07
ENSG00000151131	121053	NOPCHAP1	NOP protein chaperone 1	546.2195332	352.4133603	1.549939914	8.03E-07
ENSG00000116691	60672	MIIP	migration and invasion inhibitory protein	1715.024002	1262.61766	1.358308264	8.11E-07
ENSG00000048544	55173	MRPS10	mitochondrial ribosomal protein S10	2031.915638	2663.324978	-1.310745844	8.17E-07
ENSG00000117877	10849	POLR1G	RNA polymerase I subunit G	1208.432563	867.3615669	1.393228163	8.30E-07
ENSG00000105426	5802	PTPRS	protein tyrosine phosphatase receptor type S	450.8150216	720.6402473	-1.598527584	8.31E-07
ENSG00000155858	134353	LSM11	LSM11, U7 small nuclear RNA associated	527.610462	346.640514	1.522068081	8.34E-07
ENSG00000139626	3695	ITGB7	integrin subunit beta 7	20.99792979	77.67337603	-3.699096854	8.34E-07
ENSG00000160877	112939	NACC1	nucleus accumbens associated 1	5607.86107	4385.903357	1.278610269	8.41E-07
ENSG00000041802	55341	LSG1	large 60S subunit nuclear export GTPase 1	1962.441459	1458.258842	1.345742884	8.44E-07
ENSG00000198918	6170	RPL39	ribosomal protein L39	13550.65582	10791.94841	1.255626445	8.45E-07
ENSG00000132256	85363	TRIM5	tripartite motif containing 5	327.7360512	509.1079177	-1.553408348	8.52E-07
ENSG00000105185	9141	PDCD5	programmed cell death 5	2767.889035	2066.75728	1.339242427	8.58E-07
ENSG00000104783	3783	KCNN4	potassium calcium-activated channel subfamily N member 4	165.24725	292.5610021	-1.770444	8.59E-07
ENSG00000128918	8854	ALDH1A2	aldehyde dehydrogenase 1 family member A2	15488.61567	12479.00569	1.241173861	8.60E-07
ENSG00000141098	81577	GFOD2	glucose-fructose oxidoreductase domain containing 2	575.6818173	391.8731981	1.469051265	8.65E-07
ENSG00000109458	2549	GAB1	GRB2 associated binding protein 1	294.9016432	454.8947224	-1.542530307	8.74E-07
ENSG00000142002	91039	DPP9	dipeptidyl peptidase 9	2906.581921	2214.845773	1.312317976	8.75E-07
ENSG00000137198	2766	GMPR	guanosine monophosphate reductase	1245.551456	1705.070213	-1.368927959	8.84E-07
ENSG00000112182	60468	BACH2	BTB domain and CNC homolog 2	263.1522096	415.2777146	-1.578089408	8.88E-07
ENSG00000184009	71	ACTG1	actin gamma 1	64243.8287	49905.60327	1.287306925	8.95E-07
ENSG00000235552	645387	RPL6P27	ribosomal protein L6 pseudogene 27	1961.719297	1444.356138	1.358196393	9.08E-07
ENSG00000144868	66000	TMEM108	transmembrane protein 108	60.81513785	12.18849228	4.989553792	9.08E-07
ENSG00000111206	2305	FOXM1	forkhead box M1	2774.872165	2010.991917	1.37985247	9.12E-07
ENSG00000151090	7068	THRB	thyroid hormone receptor beta	1166.454346	851.5056394	1.36987272	9.13E-07
ENSG00000101558	9218	VAPA	VAMP associated protein A	7089.131017	9078.004058	-1.280552445	9.16E-07
ENSG00000152078	148534	TLCD4	TLC domain containing 4	688.3286296	1053.180782	-1.530055176	9.18E-07
ENSG00000185885	8519	IFITM1	interferon induced transmembrane protein 1	8214.191825	6170.122313	1.331285088	9.20E-07
ENSG00000230204	---	---	---	79.52447592	160.8980884	-2.023252421	9.23E-07
ENSG00000114767	9136	RRP9	ribosomal RNA processing 9, U3 small nucleolar RNA binding protein	1539.105998	1148.910299	1.339622423	9.28E-07
ENSG00000196182	83931	STK40	serine/threonine kinase 40	6466.765061	5041.998258	1.282579789	9.28E-07
ENSG00000157823	10239	AP3S2	adaptor related protein complex 3 subunit sigma 2	324.5883004	489.627109	-1.508455814	9.30E-07
ENSG00000166747	164	AP1G1	adaptor related protein complex 1 subunit gamma 1	2104.228896	2769.703922	-1.316256006	9.30E-07
ENSG00000103653	1445	CSK	C-terminal Src kinase	3499.183478	2554.758506	1.369672895	9.31E-07
ENSG00000131873	22856	CHSY1	chondroitin sulfate synthase 1	869.6675645	608.3789284	1.429483376	9.35E-07
ENSG00000106868	64420	SUSD1	sushi domain containing 1	747.6899997	1034.661028	-1.383810173	9.39E-07
ENSG00000095209	55151	TMEM38B	transmembrane protein 38B	832.7474224	1227.541316	-1.474085999	9.42E-07
ENSG00000166831	348093	RBPMS2	RNA binding protein, mRNA processing factor 2	15.6256436	65.65560464	-4.201785624	9.43E-07
ENSG00000120915	2053	EPHX2	epoxide hydrolase 2	482.9169693	738.72321	-1.529710607	9.43E-07
ENSG00000072071	22859	ADGRL1	adhesion G protein-coupled receptor L1	549.209531	829.6170492	-1.510565645	9.47E-07
ENSG00000109929	6309	SC5D	sterol-C5-desaturase	580.4207076	875.4241629	-1.508257978	9.48E-07
ENSG00000214107	4112	MAGEB1	MAGE family member B1	656.0747791	448.1490844	1.463965457	9.48E-07
ENSG00000126003	5326	PLAGL2	PLAG1 like zinc finger 2	1777.856387	1330.254118	1.336478769	9.50E-07
ENSG00000100109	24144	TFIP11	tuftelin interacting protein 11	1494.906399	1075.753845	1.38963612	9.50E-07
ENSG00000140455	9960	USP3	ubiquitin specific peptidase 3	1489.646571	1113.509897	1.33779374	9.50E-07
ENSG00000090905	27327	TNRC6A	trinucleotide repeat containing adaptor 6A	1085.185691	1459.162793	-1.344620377	9.51E-07
ENSG00000117139	10765	KDM5B	lysine demethylase 5B	6405.605516	5061.446881	1.265568061	9.58E-07
ENSG00000138777	27068	PPA2	inorganic pyrophosphatase 2	1236.666362	1660.619877	-1.342819639	9.61E-07
ENSG00000154124	90268	OTULIN	OTU deubiquitinase with linear linkage specificity	667.9332746	965.6781595	-1.445770403	9.63E-07
ENSG00000204394	7407	VARS1	valyl-tRNA synthetase 1	23315.77342	18630.30842	1.25149691	9.64E-07
ENSG00000169905	163590	TOR1AIP2	torsin 1A interacting protein 2	1175.783802	1614.619049	-1.373227839	9.64E-07
ENSG00000179403	64856	VWA1	von Willebrand factor A domain containing 1	134.3574794	259.1021084	-1.92845318	9.68E-07
ENSG00000183770	668	FOXL2	forkhead box L2	682.2622665	466.9257906	1.461179228	9.68E-07
ENSG00000143320	1382	CRABP2	cellular retinoic acid binding protein 2	14.08388444	76.10671443	-5.403815601	9.71E-07
ENSG00000116096	6697	SPR	sepiapterin reductase	885.5342487	632.7052155	1.399600046	9.74E-07
ENSG00000111110	57460	PPM1H	protein phosphatase, Mg2+/Mn2+ dependent 1H	467.238854	687.1212265	-1.470599503	9.75E-07
ENSG00000145996	54901	CDKAL1	CDK5 regulatory subunit associated protein 1 like 1	813.9393103	1112.200042	-1.366440996	9.75E-07
ENSG00000176715	197322	ACSF3	acyl-CoA synthetase family member 3	515.549671	736.517995	-1.428607245	9.79E-07
ENSG00000181690	5324	PLAG1	PLAG1 zinc finger	33.78903624	99.82979246	-2.954502512	9.79E-07
ENSG00000141002	22980	TCF25	transcription factor 25	2088.865185	1592.978064	1.311295637	9.82E-07
ENSG00000148180	2934	GSN	gelsolin	274.077699	442.0566019	-1.612887891	9.83E-07
ENSG00000124486	8239	USP9X	ubiquitin specific peptidase 9 X-linked	4630.096321	5935.587018	-1.281957568	9.83E-07
ENSG00000013583	50865	HEBP1	heme binding protein 1	231.6169313	125.8918006	1.839809504	9.86E-07
ENSG00000084207	2950	GSTP1	glutathione S-transferase pi 1	17304.63468	22357.16625	-1.291975628	9.89E-07
ENSG00000196747	8329	H2AC13	H2A clustered histone 13	200.6061325	328.9539384	-1.639800011	1.00E-06
ENSG00000123144	79002	TRIR	telomerase RNA component interacting RNase	4015.085827	3038.702486	1.321315873	1.02E-06
ENSG00000140450	91947	ARRDC4	arrestin domain containing 4	351.3874775	538.9167888	-1.533682397	1.03E-06
ENSG00000171295	126070	ZNF440	zinc finger protein 440	296.3690097	484.511168	-1.634823994	1.03E-06
ENSG00000173898	6712	SPTBN2	spectrin beta, non-erythrocytic 2	2193.62941	1635.674643	1.341115985	1.03E-06
ENSG00000118181	6230	RPS25	ribosomal protein S25	26144.67201	20971.79825	1.24665857	1.03E-06
ENSG00000089195	51605	TRMT6	tRNA methyltransferase 6 non-catalytic subunit	684.6899554	474.2962594	1.443591304	1.04E-06
ENSG00000105552	587	BCAT2	branched chain amino acid transaminase 2	983.734021	1381.334398	-1.404174674	1.04E-06
ENSG00000136830	64855	NIBAN2	niban apoptosis regulator 2	2249.409462	1681.250717	1.337938143	1.05E-06
ENSG00000196233	84458	LCOR	ligand dependent nuclear receptor corepressor	472.5221405	291.6559634	1.620135364	1.06E-06
ENSG00000235847	---	---	---	241.3597374	387.5485324	-1.605688408	1.07E-06
ENSG00000135454	2583	B4GALNT1	beta-1,4-N-acetyl-galactosaminyltransferase 1	983.9917993	708.460454	1.388915632	1.07E-06
ENSG00000254285	728638	KRT8P3	keratin 8 pseudogene 3	100.9706297	192.1285755	-1.902816454	1.07E-06
ENSG00000221829	2189	FANCG	FA complementation group G	705.8535991	490.7097347	1.438434066	1.07E-06
ENSG00000165219	26130	GAPVD1	GTPase activating protein and VPS9 domains 1	2149.084173	2823.675885	-1.313897296	1.08E-06
ENSG00000042062	140876	RIPOR3	RIPOR family member 3	315.7317958	488.88579	-1.548421149	1.08E-06
ENSG00000166068	161742	SPRED1	sprouty related EVH1 domain containing 1	521.8976367	758.3678785	-1.453096977	1.08E-06
ENSG00000072803	23291	FBXW11	F-box and WD repeat domain containing 11	618.6711443	889.2439997	-1.4373452	1.09E-06
ENSG00000232884	---	---	---	94.01516407	184.2465733	-1.959753782	1.10E-06
ENSG00000103066	23659	PLA2G15	phospholipase A2 group XV	477.6331628	312.4048397	1.528891688	1.12E-06
ENSG00000001036	2519	FUCA2	alpha-L-fucosidase 2	4557.804459	3532.308594	1.290318877	1.12E-06
ENSG00000180776	253832	ZDHHC20	zinc finger DHHC-type palmitoyltransferase 20	136.6106652	271.4740429	-1.987209729	1.12E-06
ENSG00000196455	30849	PIK3R4	phosphoinositide-3-kinase regulatory subunit 4	628.7439448	877.1475256	-1.395079082	1.12E-06
ENSG00000197024	57541	ZNF398	zinc finger protein 398	1044.527163	743.9390994	1.404049289	1.12E-06
ENSG00000128596	64753	CCDC136	coiled-coil domain containing 136	236.3458134	382.9453158	-1.620275436	1.13E-06
ENSG00000179104	160335	TMTC2	transmembrane O-mannosyltransferase targeting cadherins 2	110.2881836	39.68643561	2.778989394	1.14E-06
ENSG00000163382	128240	NAXE	NAD(P)HX epimerase	1986.271351	1473.753786	1.347763358	1.14E-06
ENSG00000198464	147657	ZNF480	zinc finger protein 480	233.7362858	378.6955968	-1.620183171	1.15E-06
ENSG00000144591	29926	GMPPA	GDP-mannose pyrophosphorylase A	1736.830208	2468.808331	-1.421444836	1.15E-06
ENSG00000187678	81848	SPRY4	sprouty RTK signaling antagonist 4	1198.557011	885.8580764	1.352989879	1.15E-06
ENSG00000030582	2896	GRN	granulin precursor	1739.222069	2320.901178	-1.334447866	1.16E-06
ENSG00000166471	440026	TMEM41B	transmembrane protein 41B	305.7743094	487.286304	-1.593614274	1.16E-06
ENSG00000070814	6949	TCOF1	treacle ribosome biogenesis factor 1	9056.893314	6961.125233	1.30106743	1.16E-06
ENSG00000157450	54778	RNF111	ring finger protein 111	847.4540579	596.4288067	1.420880495	1.16E-06
ENSG00000181885	1366	CLDN7	claudin 7	66.16435618	145.35111	-2.196818928	1.18E-06
ENSG00000124226	55905	RNF114	ring finger protein 114	1416.390624	1863.926958	-1.315969568	1.19E-06
ENSG00000121104	81558	FAM117A	family with sequence similarity 117 member A	2005.088355	1516.980225	1.321763015	1.19E-06
ENSG00000176597	84002	B3GNT5	UDP-GlcNAc:betaGal beta-1,3-N-acetylglucosaminyltransferase 5	392.2757242	594.3144097	-1.51504254	1.19E-06
ENSG00000167641	94274	PPP1R14A	protein phosphatase 1 regulatory inhibitor subunit 14A	646.2668565	994.7729946	-1.539260423	1.20E-06
ENSG00000134255	10390	CEPT1	choline/ethanolamine phosphotransferase 1	480.0153991	729.420537	-1.519577368	1.21E-06
ENSG00000105617	79165	LENG1	leukocyte receptor cluster member 1	323.970469	187.9816115	1.723415745	1.21E-06
ENSG00000115866	1615	DARS1	aspartyl-tRNA synthetase 1	3770.963995	4808.440354	-1.275122319	1.21E-06
ENSG00000149547	9538	EI24	EI24 autophagy associated transmembrane protein	9187.024426	7312.157753	1.256404024	1.22E-06
ENSG00000106789	7464	CORO2A	coronin 2A	827.9557369	1128.479998	-1.36297141	1.22E-06
ENSG00000169398	5747	PTK2	protein tyrosine kinase 2	1632.274823	2140.760739	-1.311519794	1.22E-06
ENSG00000185022	23764	MAFF	MAF bZIP transcription factor F	150.6280372	267.4708788	-1.775704469	1.23E-06
ENSG00000233913	389342	RPL10P9	ribosomal protein L10 pseudogene 9	1114.961704	807.9629165	1.379966434	1.23E-06
ENSG00000126522	435	ASL	argininosuccinate lyase	1182.816427	856.2563744	1.381381164	1.25E-06
ENSG00000173113	51504	TRMT112	tRNA methyltransferase activator subunit 11-2	3448.363913	2661.745151	1.295527452	1.25E-06
ENSG00000165389	171546	SPTSSA	serine palmitoyltransferase small subunit A	381.9425713	571.5790146	-1.496505123	1.25E-06
ENSG00000182400	122553	TRAPPC6B	trafficking protein particle complex subunit 6B	294.4255275	448.712044	-1.524025609	1.26E-06
ENSG00000114573	523	ATP6V1A	ATPase H+ transporting V1 subunit A	895.2747376	1336.695219	-1.493055889	1.26E-06
ENSG00000186638	347240	KIF24	kinesin family member 24	397.0458535	247.0227021	1.607325359	1.26E-06
ENSG00000111196	55110	MAGOHB	mago homolog B, exon junction complex subunit	459.1294003	674.8458089	-1.469837933	1.26E-06
ENSG00000084092	84273	NOA1	nitric oxide associated 1	1308.44405	956.5955711	1.367813201	1.26E-06
ENSG00000179262	5886	RAD23A	RAD23 homolog A, nucleotide excision repair protein	4470.999983	5905.604748	-1.320868882	1.26E-06
ENSG00000176209	114926	SMIM19	small integral membrane protein 19	231.5851516	376.3413109	-1.625066669	1.28E-06
ENSG00000165406	220972	MARCHF8	membrane associated ring-CH-type finger 8	1163.112025	1567.109308	-1.347341678	1.28E-06
ENSG00000165678	27069	GHITM	growth hormone inducible transmembrane protein	9412.754402	11801.28428	-1.253754616	1.28E-06
ENSG00000135723	29109	FHOD1	formin homology 2 domain containing 1	3295.931469	2506.881916	1.314753379	1.28E-06
ENSG00000117859	114883	OSBPL9	oxysterol binding protein like 9	4844.457615	6133.026172	-1.265988199	1.32E-06
ENSG00000234664	---	---	---	1176.47815	832.8194127	1.412644965	1.32E-06
ENSG00000112039	2178	FANCE	FA complementation group E	547.3139859	366.6338095	1.492808278	1.32E-06
ENSG00000176749	8851	CDK5R1	cyclin dependent kinase 5 regulatory subunit 1	284.4931202	164.1855809	1.732753379	1.34E-06
ENSG00000108179	10105	PPIF	peptidylprolyl isomerase F	3749.218943	4810.335849	-1.283023457	1.34E-06
ENSG00000127586	63922	CHTF18	chromosome transmission fidelity factor 18	716.9426254	490.2510731	1.462398891	1.35E-06
ENSG00000135747	100533111	ZNF670-ZNF695	ZNF670-ZNF695 readthrough (NMD candidate)	103.8663325	213.6922235	-2.057377191	1.36E-06
ENSG00000184182	140739	UBE2F	ubiquitin conjugating enzyme E2 F (putative)	381.4443468	554.5847285	-1.453907322	1.36E-06
ENSG00000146576	79034	INTS15	integrator complex subunit 15	769.8573006	546.3679784	1.409045425	1.38E-06
ENSG00000159674	10417	SPON2	spondin 2	26.85098682	86.19604065	-3.210162861	1.38E-06
ENSG00000107159	768	CA9	carbonic anhydrase 9	42.03534376	106.1884008	-2.52616944	1.39E-06
ENSG00000066135	9682	KDM4A	lysine demethylase 4A	1868.04187	1389.087222	1.344798109	1.39E-06
ENSG00000130766	83667	SESN2	sestrin 2	3321.729173	2585.715474	1.284646051	1.40E-06
ENSG00000119801	51646	YPEL5	yippee like 5	373.1418252	569.2098825	-1.525451836	1.41E-06
ENSG00000189067	9516	LITAF	lipopolysaccharide induced TNF factor	337.47272	203.7341043	1.656437057	1.41E-06
ENSG00000170364	6419	SETMAR	SET domain and mariner transposase fusion gene	201.3441024	109.3880168	1.84064131	1.41E-06
ENSG00000087338	64395	GMCL1	germ cell-less 1, spermatogenesis associated	578.6457533	828.6738338	-1.432091792	1.43E-06
ENSG00000161180	164592	CCDC116	coiled-coil domain containing 116	62.63301255	154.4849583	-2.466510104	1.44E-06
ENSG00000259886	---	---	---	127.0823725	55.74803	2.279584993	1.45E-06
ENSG00000259953	---	---	---	42.35086592	107.7339556	-2.543843041	1.45E-06
ENSG00000198598	4326	MMP17	matrix metallopeptidase 17	84.12279185	172.037674	-2.045078037	1.49E-06
ENSG00000112667	10591	DNPH1	2'-deoxynucleoside 5'-phosphate N-hydrolase 1	1262.228282	1664.990357	-1.31908814	1.49E-06
ENSG00000162545	55450	CAMK2N1	calcium/calmodulin dependent protein kinase II inhibitor 1	47.25700261	118.0319937	-2.497661451	1.49E-06
ENSG00000143393	5298	PI4KB	phosphatidylinositol 4-kinase beta	2549.760661	1979.38433	1.288158456	1.49E-06
ENSG00000105866	6671	SP4	Sp4 transcription factor	186.4818677	304.1344926	-1.630906513	1.50E-06
ENSG00000159459	197131	UBR1	ubiquitin protein ligase E3 component n-recognin 1	706.2786414	971.0771597	-1.374920751	1.50E-06
ENSG00000103264	79791	FBXO31	F-box protein 31	1039.330338	743.4541172	1.397975092	1.51E-06
ENSG00000260482	---	---	---	121.9648832	218.4433048	-1.791034427	1.52E-06
ENSG00000130303	684	BST2	bone marrow stromal cell antigen 2	3380.721402	2585.431012	1.307604568	1.53E-06
ENSG00000036054	55773	TBC1D23	TBC1 domain family member 23	832.5240017	1182.196507	-1.420014924	1.53E-06
ENSG00000170035	10477	UBE2E3	ubiquitin conjugating enzyme E2 E3	1873.487334	1403.928525	1.334460623	1.53E-06
ENSG00000143947	6233	RPS27A	ribosomal protein S27a	22047.41373	17808.34974	1.238038002	1.54E-06
ENSG00000144355	1745	DLX1	distal-less homeobox 1	123.9909483	226.2169127	-1.824463122	1.54E-06
ENSG00000084764	22924	MAPRE3	microtubule associated protein RP/EB family member 3	691.8714508	478.2314453	1.446729314	1.55E-06
ENSG00000119487	79109	MAPKAP1	MAPK associated protein 1	2368.312182	1833.103491	1.291968616	1.55E-06
ENSG00000150768	1737	DLAT	dihydrolipoamide S-acetyltransferase	3388.548268	4388.816613	-1.295190821	1.55E-06
ENSG00000100911	5721	PSME2	proteasome activator subunit 2	2437.963727	1847.382906	1.319685117	1.55E-06
ENSG00000164663	25862	USP49	ubiquitin specific peptidase 49	411.8620538	254.3983123	1.618965354	1.55E-06
ENSG00000107833	10360	NPM3	nucleophosmin/nucleoplasmin 3	2239.622524	1720.387225	1.301813041	1.57E-06
ENSG00000146205	50636	ANO7	anoctamin 7	196.0944099	90.66280428	2.162898131	1.58E-06
ENSG00000260032	647979	NORAD	non-coding RNA activated by DNA damage	4059.135768	5635.59154	-1.38837227	1.58E-06
ENSG00000174177	348180	CTU2	cytosolic thiouridylase subunit 2	1521.573255	1137.293813	1.337889328	1.58E-06
ENSG00000059573	5832	ALDH18A1	aldehyde dehydrogenase 18 family member A1	2695.21437	2088.46464	1.290524301	1.60E-06
ENSG00000123124	11059	WWP1	WW domain containing E3 ubiquitin protein ligase 1	364.670295	566.863681	-1.554455322	1.62E-06
ENSG00000139719	65082	VPS33A	VPS33A core subunit of CORVET and HOPS complexes	448.2577597	646.1827337	-1.441542772	1.63E-06
ENSG00000141994	56931	DUS3L	dihydrouridine synthase 3 like	1745.525363	1304.060222	1.338531254	1.63E-06
ENSG00000063245	29924	EPN1	epsin 1	5312.306014	4092.385926	1.298095075	1.63E-06
ENSG00000140263	6652	SORD	sorbitol dehydrogenase	1093.017476	1478.316689	-1.352509656	1.63E-06
ENSG00000170542	5272	SERPINB9	serpin family B member 9	1814.620079	2385.204025	-1.314437139	1.63E-06
ENSG00000164687	2171	FABP5	fatty acid binding protein 5	308.7351405	184.8831488	1.669893349	1.64E-06
ENSG00000126458	6237	RRAS	RAS related	166.1391818	299.4394045	-1.802340672	1.66E-06
ENSG00000163872	55689	YEATS2	YEATS domain containing 2	852.7397439	1179.879266	-1.383633488	1.66E-06
ENSG00000110848	969	CD69	CD69 molecule	215.5193442	114.7743775	1.877765307	1.67E-06
ENSG00000110422	10114	HIPK3	homeodomain interacting protein kinase 3	278.1063973	440.9450276	-1.585526374	1.71E-06
ENSG00000151276	9223	MAGI1	membrane associated guanylate kinase, WW and PDZ domain containing 1	1199.046572	874.2748016	1.371475616	1.71E-06
ENSG00000170689	3219	HOXB9	homeobox B9	3310.712534	4378.451029	-1.32251018	1.71E-06
ENSG00000112651	51069	MRPL2	mitochondrial ribosomal protein L2	1984.467398	2650.364836	-1.335554738	1.72E-06
ENSG00000178752	151176	ERFE	erythroferrone	154.8547441	67.86582329	2.281778023	1.73E-06
ENSG00000035681	8439	NSMAF	neutral sphingomyelinase activation associated factor	1386.438022	1041.113231	1.331688025	1.73E-06
ENSG00000099785	51257	MARCHF2	membrane associated ring-CH-type finger 2	68.18911255	153.0313507	-2.244219714	1.73E-06
ENSG00000090975	57605	PITPNM2	phosphatidylinositol transfer protein membrane associated 2	555.4351964	369.495616	1.503225403	1.76E-06
ENSG00000168890	129303	TMEM150A	transmembrane protein 150A	356.4943006	227.75755	1.56523593	1.78E-06
ENSG00000065559	6416	MAP2K4	mitogen-activated protein kinase kinase 4	743.2990382	520.8290152	1.427145985	1.79E-06
ENSG00000110700	6207	RPS13	ribosomal protein S13	16451.10677	13220.95197	1.244320893	1.81E-06
ENSG00000164327	253260	RICTOR	RPTOR independent companion of MTOR complex 2	655.4437289	946.7278011	-1.444407444	1.82E-06
ENSG00000091009	54439	RBM27	RNA binding motif protein 27	2106.971209	2798.497333	-1.328208625	1.82E-06
ENSG00000180198	1104	RCC1	regulator of chromosome condensation 1	5129.982774	4029.95131	1.272963959	1.82E-06
ENSG00000186642	5138	PDE2A	phosphodiesterase 2A	9.18030508	55.26919045	-6.020408904	1.82E-06
ENSG00000108788	6945	MLX	MAX dimerization protein MLX	1703.00711	1300.179411	1.309824702	1.85E-06
ENSG00000160551	57551	TAOK1	TAO kinase 1	984.4901129	1341.657802	-1.362794592	1.85E-06
ENSG00000091039	114882	OSBPL8	oxysterol binding protein like 8	1715.380985	2345.277204	-1.367204851	1.86E-06
ENSG00000124571	57510	XPO5	exportin 5	7933.799037	6350.666615	1.249286023	1.86E-06
ENSG00000067082	1316	KLF6	KLF transcription factor 6	668.9250401	911.9721506	-1.36333983	1.86E-06
ENSG00000204439	57827	C6orf47	chromosome 6 open reading frame 47	1453.403203	1079.455874	1.346422062	1.89E-06
ENSG00000065882	23216	TBC1D1	TBC1 domain family member 1	430.7495411	279.8907729	1.538991574	1.92E-06
ENSG00000161558	55260	TMEM143	transmembrane protein 143	97.08877427	186.3328292	-1.919200552	1.92E-06
ENSG00000175175	22843	PPM1E	protein phosphatase, Mg2+/Mn2+ dependent 1E	113.7150858	45.64166096	2.491475626	1.93E-06
ENSG00000164983	157378	TMEM65	transmembrane protein 65	139.2927124	62.4663329	2.229884578	1.94E-06
ENSG00000006007	51573	GDE1	glycerophosphodiester phosphodiesterase 1	970.5523151	1306.142006	-1.345771872	1.94E-06
ENSG00000204789	---	---	---	67.53522608	141.3425622	-2.092871682	1.97E-06
ENSG00000196549	4311	MME	membrane metalloendopeptidase	1.286116067	36.69266431	-28.52982343	1.98E-06
ENSG00000164181	79993	ELOVL7	ELOVL fatty acid elongase 7	99.01775484	29.92708087	3.308633918	1.98E-06
ENSG00000247095	100506211	MIR210HG	MIR210 host gene	50.92358338	126.4068965	-2.482285969	1.99E-06
ENSG00000145685	10184	LHFPL2	LHFPL tetraspan subfamily member 2	178.1001474	297.0163269	-1.667692763	1.99E-06
ENSG00000198876	25853	DCAF12	DDB1 and CUL4 associated factor 12	1609.319784	2126.677468	-1.321475998	2.00E-06
ENSG00000164889	6522	SLC4A2	solute carrier family 4 member 2	11126.58046	8829.937215	1.260097347	2.00E-06
ENSG00000079277	8569	MKNK1	MAPK interacting serine/threonine kinase 1	1072.833193	791.1260121	1.35608383	2.00E-06
ENSG00000115641	2274	FHL2	four and a half LIM domains 2	263.5857452	156.9724001	1.67918529	2.01E-06
ENSG00000155324	65983	GRAMD2B	GRAM domain containing 2B	89.99862398	33.79578453	2.663013308	2.01E-06
ENSG00000183726	23585	TMEM50A	transmembrane protein 50A	3486.737252	4442.972238	-1.274249224	2.02E-06
ENSG00000152795	9987	HNRNPDL	heterogeneous nuclear ribonucleoprotein D like	5780.093824	4623.993461	1.250022058	2.02E-06
ENSG00000000460	55732	C1orf112	chromosome 1 open reading frame 112	1260.789351	922.6645735	1.366465547	2.03E-06
ENSG00000122863	9469	CHST3	carbohydrate sulfotransferase 3	17.13659588	67.12183209	-3.916870804	2.04E-06
ENSG00000004399	23129	PLXND1	plexin D1	671.2347136	917.8879311	-1.367461951	2.04E-06
ENSG00000113790	1962	EHHADH	enoyl-CoA hydratase and 3-hydroxyacyl CoA dehydrogenase	127.0882053	227.7130848	-1.791771977	2.06E-06
ENSG00000133315	28992	MACROD1	mono-ADP ribosylhydrolase 1	541.2329509	344.0526163	1.573110987	2.06E-06
ENSG00000115947	5000	ORC4	origin recognition complex subunit 4	755.5381154	1081.974111	-1.432057614	2.06E-06
ENSG00000065802	51665	ASB1	ankyrin repeat and SOCS box containing 1	690.165259	961.905405	-1.393731997	2.06E-06
ENSG00000005022	292	SLC25A5	solute carrier family 25 member 5	20460.17403	16482.23142	1.241347334	2.06E-06
ENSG00000064601	5476	CTSA	cathepsin A	1841.864534	1347.940243	1.366428923	2.07E-06
ENSG00000237438	---	---	---	257.4282085	145.611364	1.767912897	2.10E-06
ENSG00000141076	84916	UTP4	UTP4 small subunit processome component	4257.511728	3380.563907	1.259408739	2.11E-06
ENSG00000172992	79877	DCAKD	dephospho-CoA kinase domain containing	439.9919547	646.2080665	-1.468681551	2.11E-06
ENSG00000167772	51129	ANGPTL4	angiopoietin like 4	28.68676614	85.28323441	-2.972912108	2.11E-06
ENSG00000160803	56893	UBQLN4	ubiquilin 4	3196.224981	2495.051883	1.281025458	2.11E-06
ENSG00000104853	1209	CLPTM1	CLPTM1 regulator of GABA type A receptor forward trafficking	4589.819559	3541.476264	1.296018727	2.12E-06
ENSG00000213722	23564	DDAH2	dimethylarginine dimethylaminohydrolase 2	713.2154903	505.8171149	1.410026409	2.12E-06
ENSG00000100722	79882	ZC3H14	zinc finger CCCH-type containing 14	1553.55849	1177.999103	1.318811268	2.17E-06
ENSG00000096384	3326	HSP90AB1	heat shock protein 90 alpha family class B member 1	119465.8437	98160.74747	1.21704293	2.18E-06
ENSG00000165476	221035	REEP3	receptor accessory protein 3	493.2579206	332.9771257	1.481356774	2.19E-06
ENSG00000114126	7029	TFDP2	transcription factor Dp-2	2022.216295	2645.477377	-1.308206933	2.19E-06
ENSG00000181610	51649	MRPS23	mitochondrial ribosomal protein S23	1778.378101	1351.945696	1.315421252	2.21E-06
ENSG00000104774	4125	MAN2B1	mannosidase alpha class 2B member 1	1529.526411	1158.559147	1.320197087	2.21E-06
ENSG00000111670	79158	GNPTAB	N-acetylglucosamine-1-phosphate transferase subunits alpha and beta	1313.018167	970.5582649	1.35284837	2.23E-06
ENSG00000206527	201562	HACD2	3-hydroxyacyl-CoA dehydratase 2	48.05140802	120.9479289	-2.517052754	2.23E-06
ENSG00000181789	22820	COPG1	COPI coat complex subunit gamma 1	2749.664249	3540.442696	-1.287590911	2.23E-06
ENSG00000006062	9020	MAP3K14	mitogen-activated protein kinase kinase kinase 14	92.8138662	192.2235836	-2.071065365	2.25E-06
ENSG00000148229	54107	POLE3	DNA polymerase epsilon 3, accessory subunit	4016.096112	3163.214667	1.269624902	2.27E-06
ENSG00000141198	10040	TOM1L1	target of myb1 like 1 membrane trafficking protein	1000.557051	713.830465	1.401673227	2.30E-06
ENSG00000142546	51070	NOSIP	nitric oxide synthase interacting protein	2498.474705	1922.277288	1.299747295	2.32E-06
ENSG00000068878	23198	PSME4	proteasome activator subunit 4	5892.617493	4677.947928	1.259658633	2.32E-06
ENSG00000198131	27300	ZNF544	zinc finger protein 544	786.0012792	556.3162481	1.412867738	2.34E-06
ENSG00000078304	5527	PPP2R5C	protein phosphatase 2 regulatory subunit B'gamma	7029.58065	5619.301278	1.250970593	2.34E-06
ENSG00000165802	26012	NSMF	NMDA receptor synaptonuclear signaling and neuronal migration factor	3025.199879	2332.748624	1.296839208	2.36E-06
ENSG00000225210	503638	DUXAP9	double homeobox A pseudogene 9	137.5064301	54.51190691	2.522502658	2.36E-06
ENSG00000176619	84823	LMNB2	lamin B2	5968.396542	4738.04454	1.25967506	2.39E-06
ENSG00000128791	57045	TWSG1	twisted gastrulation BMP signaling modulator 1	592.3378506	815.3777883	-1.376541762	2.39E-06
ENSG00000069345	10294	DNAJA2	DnaJ heat shock protein family (Hsp40) member A2	2550.824379	1973.417872	1.292592114	2.41E-06
ENSG00000237943	439949	PRKCQ-AS1	PRKCQ antisense RNA 1	686.1781461	479.19512	1.431938927	2.41E-06
ENSG00000113615	10802	SEC24A	SEC24 homolog A, COPII coat complex component	1081.401932	1450.635024	-1.341439276	2.41E-06
ENSG00000204351	6499	SKIC2	SKI2 subunit of superkiller complex	1705.230974	1288.178079	1.32375407	2.41E-06
ENSG00000084070	64744	SMAP2	small ArfGAP2	8654.7522	6988.948441	1.238348268	2.41E-06
ENSG00000170445	3035	HARS1	histidyl-tRNA synthetase 1	3211.28237	2499.627435	1.284704403	2.42E-06
ENSG00000131473	47	ACLY	ATP citrate lyase	11957.7242	14782.46589	-1.236227366	2.45E-06
ENSG00000163694	54502	RBM47	RNA binding motif protein 47	291.1771175	177.3476586	1.641843596	2.45E-06
ENSG00000188428	63915	BLOC1S5	biogenesis of lysosomal organelles complex 1 subunit 5	402.8756005	614.1201018	-1.52434176	2.45E-06
ENSG00000179361	10620	ARID3B	AT-rich interaction domain 3B	1056.566787	1399.22055	-1.324308663	2.48E-06
ENSG00000170234	114825	PWWP2A	PWWP domain containing 2A	227.7541487	355.7017947	-1.56177965	2.50E-06
ENSG00000196422	9858	PPP1R26	protein phosphatase 1 regulatory subunit 26	1637.055529	1226.688271	1.334532634	2.51E-06
ENSG00000131174	1349	COX7B	cytochrome c oxidase subunit 7B	2626.304699	3437.918801	-1.309032727	2.51E-06
ENSG00000197587	127343	DMBX1	diencephalon/mesencephalon homeobox 1	156.0144185	262.7298308	-1.684009936	2.52E-06
ENSG00000056586	54542	RC3H2	ring finger and CCCH-type domains 2	861.6392525	1206.15314	-1.399835415	2.53E-06
ENSG00000116584	9181	ARHGEF2	Rho/Rac guanine nucleotide exchange factor 2	5052.392114	3958.330385	1.276394748	2.53E-06
ENSG00000116221	51253	MRPL37	mitochondrial ribosomal protein L37	8095.264189	6477.076761	1.249832986	2.53E-06
ENSG00000213015	51157	ZNF580	zinc finger protein 580	285.2949883	531.631131	-1.863443639	2.54E-06
ENSG00000158856	2039	DMTN	dematin actin binding protein	1452.605731	1976.432714	-1.360611949	2.54E-06
ENSG00000110063	28960	DCPS	decapping enzyme, scavenger	938.7969993	651.9538253	1.439974677	2.54E-06
ENSG00000100485	6655	SOS2	SOS Ras/Rho guanine nucleotide exchange factor 2	246.6690082	414.926017	-1.682116534	2.54E-06
ENSG00000165410	1073	CFL2	cofilin 2	375.5734233	226.1857747	1.660464385	2.56E-06
ENSG00000115657	10058	ABCB6	ATP binding cassette subfamily B member 6 (Langereis blood group)	74.38418655	157.1601429	-2.112816583	2.57E-06
ENSG00000183527	8624	PSMG1	proteasome assembly chaperone 1	3615.495785	2756.970704	1.311401597	2.57E-06
ENSG00000111276	1027	CDKN1B	cyclin dependent kinase inhibitor 1B	838.0113912	606.7520919	1.381142978	2.60E-06
ENSG00000079819	2037	EPB41L2	erythrocyte membrane protein band 4.1 like 2	1367.299528	1803.593641	-1.319091833	2.61E-06
ENSG00000088876	79175	ZNF343	zinc finger protein 343	220.5780653	122.5901631	1.799312928	2.61E-06
ENSG00000168454	84203	TXNDC2	thioredoxin domain containing 2	31.39978335	85.34323274	-2.717956102	2.62E-06
ENSG00000169242	1942	EFNA1	ephrin A1	26.41484646	80.87425528	-3.061696967	2.62E-06
ENSG00000182934	6734	SRPRA	SRP receptor subunit alpha	5536.641732	4378.268063	1.264573491	2.62E-06
ENSG00000179820	91663	MYADM	myeloid associated differentiation marker	2398.175817	1776.856673	1.349673192	2.62E-06
ENSG00000140474	25989	ULK3	unc-51 like kinase 3	787.6567307	567.6578333	1.387555468	2.63E-06
ENSG00000113739	8614	STC2	stanniocalcin 2	446.573292	280.8899417	1.589851489	2.69E-06
ENSG00000106299	8976	WASL	WASP like actin nucleation promoting factor	799.7126439	540.4762411	1.479644401	2.69E-06
ENSG00000185686	23532	PRAME	PRAME nuclear receptor transcriptional regulator	37306.32411	30880.93367	1.208069824	2.71E-06
ENSG00000132475	3021	H3-3B	H3.3 histone B	13652.00695	11108.48636	1.228970942	2.71E-06
ENSG00000102317	5935	RBM3	RNA binding motif protein 3	4903.327832	3826.500151	1.281413207	2.73E-06
ENSG00000138698	5910	RAP1GDS1	Rap1 GTPase-GDP dissociation stimulator 1	731.8943289	988.0019551	-1.349924321	2.73E-06
ENSG00000123064	79039	DDX54	DEAD-box helicase 54	5557.33408	4230.862428	1.313522757	2.74E-06
ENSG00000140612	23478	SEC11A	SEC11 homolog A, signal peptidase complex subunit	4788.023713	3770.653665	1.269812647	2.74E-06
ENSG00000110104	79080	CCDC86	coiled-coil domain containing 86	4165.262404	3226.730911	1.290861407	2.75E-06
ENSG00000162889	9261	MAPKAPK2	MAPK activated protein kinase 2	3025.705578	3825.432542	-1.2643109	2.75E-06
ENSG00000133961	8650	NUMB	NUMB endocytic adaptor protein	964.3768331	1295.80221	-1.343667917	2.75E-06
ENSG00000233822	8341	H2BC15	H2B clustered histone 15	174.6097529	303.0106673	-1.73535935	2.78E-06
ENSG00000123739	81579	PLA2G12A	phospholipase A2 group XIIA	1300.693007	1700.710908	-1.307542133	2.79E-06
ENSG00000174358	340024	SLC6A19	solute carrier family 6 member 19	17.57341898	65.99818763	-3.755569004	2.80E-06
ENSG00000005100	56919	DHX33	DEAH-box helicase 33	1079.270172	802.3809666	1.345084463	2.83E-06
ENSG00000213442	390354	RPL18AP3	ribosomal protein L18a pseudogene 3	11703.65418	9290.579272	1.259733526	2.83E-06
ENSG00000176485	11145	PLAAT3	phospholipase A and acyltransferase 3	47.77111838	111.3766287	-2.331463707	2.83E-06
ENSG00000198833	51465	UBE2J1	ubiquitin conjugating enzyme E2 J1	1712.60821	1305.6952	1.311644717	2.84E-06
ENSG00000127616	6597	SMARCA4	SWI/SNF related, matrix associated, actin dependent regulator of chromatin, subfamily a, member 4	13634.75614	10893.77095	1.25161032	2.84E-06
ENSG00000125991	51614	ERGIC3	ERGIC and golgi 3	4926.804332	3769.322602	1.307079508	2.84E-06
ENSG00000219507	---	---	---	495.9112567	760.9930406	-1.534534718	2.85E-06
ENSG00000175048	79683	ZDHHC14	zinc finger DHHC-type palmitoyltransferase 14	766.6356828	548.517802	1.397649593	2.85E-06
ENSG00000150990	57647	DHX37	DEAH-box helicase 37	2722.78197	2123.116347	1.282445954	2.87E-06
ENSG00000105376	7087	ICAM5	intercellular adhesion molecule 5	805.9342666	1101.406427	-1.36662067	2.88E-06
ENSG00000138180	55165	CEP55	centrosomal protein 55	1079.375883	783.2902535	1.378002443	2.89E-06
ENSG00000070614	3340	NDST1	N-deacetylase and N-sulfotransferase 1	2022.354305	2605.239256	-1.288220985	2.89E-06
ENSG00000160185	53347	UBASH3A	ubiquitin associated and SH3 domain containing A	22.62246785	74.01854856	-3.271904243	2.91E-06
ENSG00000180398	90411	MCFD2	multiple coagulation factor deficiency 2, ER cargo receptor complex subunit	3349.175957	4264.360009	-1.273256486	2.93E-06
ENSG00000137942	54874	FNBP1L	formin binding protein 1 like	99.085122	181.8242423	-1.835030715	2.93E-06
ENSG00000104147	11339	OIP5	Opa interacting protein 5	532.7806932	770.8717876	-1.446883863	2.95E-06
ENSG00000181817	84967	LSM10	LSM10, U7 small nuclear RNA associated	1368.392474	1024.872961	1.335182531	2.95E-06
ENSG00000176845	284207	METRNL	meteorin like, glial cell differentiation regulator	518.4755026	348.9016187	1.486022061	2.96E-06
ENSG00000128294	8459	TPST2	tyrosylprotein sulfotransferase 2	1561.147348	2026.904229	-1.298342678	2.96E-06
ENSG00000028137	7133	TNFRSF1B	TNF receptor superfamily member 1B	4029.192761	3083.803606	1.306565941	2.97E-06
ENSG00000238084	---	---	---	42.51810356	103.2814535	-2.429117126	2.98E-06
ENSG00000067066	6672	SP100	SP100 nuclear antigen	749.0930937	536.5865078	1.396034158	2.98E-06
ENSG00000188706	51114	ZDHHC9	zinc finger DHHC-type palmitoyltransferase 9	1230.037793	908.6234775	1.35373763	2.98E-06
ENSG00000185432	25840	METTL7A	methyltransferase like 7A	425.820164	627.1041159	-1.472697089	2.98E-06
ENSG00000175322	162655	ZNF519	zinc finger protein 519	5.825247139	48.67694893	-8.356203225	2.98E-06
ENSG00000261342	---	---	---	161.1576676	78.43655452	2.054624513	2.98E-06
ENSG00000228716	1719	DHFR	dihydrofolate reductase	1501.415763	1943.348961	-1.294344317	2.98E-06
ENSG00000107581	8661	EIF3A	eukaryotic translation initiation factor 3 subunit A	11235.76501	9030.916108	1.244144545	2.98E-06
ENSG00000114023	26355	FAM162A	family with sequence similarity 162 member A	1203.030684	1574.327193	-1.308634279	3.00E-06
ENSG00000055483	57602	USP36	ubiquitin specific peptidase 36	1851.218893	1380.788771	1.340696659	3.00E-06
ENSG00000180530	8204	NRIP1	nuclear receptor interacting protein 1	768.6007799	1076.218875	-1.400231307	3.00E-06
ENSG00000147364	26260	FBXO25	F-box protein 25	347.6489392	222.8559477	1.559971555	3.00E-06
ENSG00000102103	10084	PQBP1	polyglutamine binding protein 1	3157.711363	2445.428566	1.291271153	3.01E-06
ENSG00000117395	10969	EBNA1BP2	EBNA1 binding protein 2	4796.992558	3781.305536	1.268607499	3.04E-06
ENSG00000104081	90427	BMF	Bcl2 modifying factor	30.43875206	83.00443841	-2.726933031	3.04E-06
ENSG00000105851	5294	PIK3CG	phosphatidylinositol-4,5-bisphosphate 3-kinase catalytic subunit gamma	1114.937668	1470.321751	-1.318747938	3.04E-06
ENSG00000085365	9522	SCAMP1	secretory carrier membrane protein 1	275.79324	432.7009067	-1.568932243	3.05E-06
ENSG00000104219	51201	ZDHHC2	zinc finger DHHC-type palmitoyltransferase 2	276.9722206	161.6475581	1.713432754	3.07E-06
ENSG00000129347	65095	KRI1	KRI1 homolog	1298.96612	952.9336874	1.363123308	3.08E-06
ENSG00000159147	29980	DONSON	DNA replication fork stabilization factor DONSON	1625.44531	1229.295069	1.322258057	3.08E-06
ENSG00000101911	5634	PRPS2	phosphoribosyl pyrophosphate synthetase 2	1325.972729	994.8026612	1.332900264	3.09E-06
ENSG00000168256	28511	NKIRAS2	NFKB inhibitor interacting Ras like 2	1389.251336	1053.811575	1.318310948	3.10E-06
ENSG00000164292	22836	RHOBTB3	Rho related BTB domain containing 3	2831.146878	3679.3412	-1.299593896	3.10E-06
ENSG00000075790	55973	BCAP29	B cell receptor associated protein 29	1291.254971	1847.185124	-1.430534762	3.10E-06
ENSG00000148773	4288	MKI67	marker of proliferation Ki-67	12022.80058	9768.458607	1.230777655	3.11E-06
ENSG00000214491	730005	SEC14L6	SEC14 like lipid binding 6	91.1011756	30.87701146	2.950453146	3.11E-06
ENSG00000232573	326307	RPL3P4	ribosomal protein L3 pseudogene 4	2095.073973	1594.207777	1.314178743	3.13E-06
ENSG00000157500	26060	APPL1	adaptor protein, phosphotyrosine interacting with PH domain and leucine zipper 1	326.1110377	496.9615143	-1.523902772	3.14E-06
ENSG00000224689	---	---	---	43.89220793	7.616781494	5.762566245	3.16E-06
ENSG00000119285	55127	HEATR1	HEAT repeat containing 1	7290.071548	5840.56025	1.248180181	3.16E-06
ENSG00000169241	55974	SLC50A1	solute carrier family 50 member 1	964.3482643	1275.025173	-1.322162563	3.18E-06
ENSG00000108433	9570	GOSR2	golgi SNAP receptor complex member 2	484.7122111	681.3989696	-1.40578049	3.19E-06
ENSG00000117751	5511	PPP1R8	protein phosphatase 1 regulatory subunit 8	1469.2053	1915.443668	-1.303727714	3.19E-06
ENSG00000029363	9774	BCLAF1	BCL2 associated transcription factor 1	5307.462935	4175.561069	1.27107779	3.20E-06
ENSG00000100353	8664	EIF3D	eukaryotic translation initiation factor 3 subunit D	8158.359646	6484.400944	1.258151634	3.24E-06
ENSG00000173120	22992	KDM2A	lysine demethylase 2A	2542.214683	1967.148065	1.292335198	3.25E-06
ENSG00000115840	8604	SLC25A12	solute carrier family 25 member 12	903.394711	636.6366183	1.419011544	3.26E-06
ENSG00000175197	1649	DDIT3	DNA damage inducible transcript 3	461.4664298	650.746376	-1.410170565	3.26E-06
ENSG00000116205	127428	TCEANC2	transcription elongation factor A N-terminal and central domain containing 2	273.6418513	413.9834718	-1.512866069	3.29E-06
ENSG00000198171	65992	DDRGK1	DDRGK domain containing 1	1389.54762	1027.212181	1.352736703	3.30E-06
ENSG00000135679	4193	MDM2	MDM2 proto-oncogene	1221.158025	846.0246701	1.443407111	3.31E-06
ENSG00000130962	5638	PRRG1	proline rich and Gla domain 1	53.43768917	129.9958371	-2.432662024	3.31E-06
ENSG00000136842	7111	TMOD1	tropomodulin 1	2108.275952	2719.243748	-1.289794984	3.32E-06
ENSG00000134684	8565	YARS1	tyrosyl-tRNA synthetase 1	16470.65084	13193.07034	1.248431973	3.40E-06
ENSG00000107614	1787	TRDMT1	tRNA aspartic acid methyltransferase 1	112.3715038	202.3772233	-1.800965694	3.42E-06
ENSG00000241973	5297	PI4KA	phosphatidylinositol 4-kinase alpha	7782.056731	6223.577427	1.250415347	3.42E-06
ENSG00000171097	883	KYAT1	kynurenine aminotransferase 1	183.5377063	310.3019099	-1.690671176	3.42E-06
ENSG00000104980	10469	TIMM44	translocase of inner mitochondrial membrane 44	3157.616013	2487.663772	1.269309803	3.42E-06
ENSG00000163956	4043	LRPAP1	LDL receptor related protein associated protein 1	1904.883367	1462.832732	1.302188093	3.43E-06
ENSG00000138468	57337	SENP7	SUMO specific peptidase 7	169.8185826	319.3828481	-1.880729677	3.45E-06
ENSG00000136279	28988	DBNL	drebrin like	1956.894537	1466.612311	1.334295725	3.46E-06
ENSG00000142751	54707	GPN2	GPN-loop GTPase 2	1229.488084	931.731336	1.319573612	3.46E-06
ENSG00000117448	10327	AKR1A1	aldo-keto reductase family 1 member A1	2589.133419	1993.498118	1.298788996	3.46E-06
ENSG00000137497	4926	NUMA1	nuclear mitotic apparatus protein 1	5925.725411	4691.63399	1.263040856	3.47E-06
ENSG00000073969	4905	NSF	N-ethylmaleimide sensitive factor, vesicle fusing ATPase	695.2497858	934.7908692	-1.3445396	3.47E-06
ENSG00000231500	6222	RPS18	ribosomal protein S18	74672.51744	61254.08265	1.219061885	3.49E-06
ENSG00000151726	2180	ACSL1	acyl-CoA synthetase long chain family member 1	451.5581317	297.3076942	1.518824237	3.50E-06
ENSG00000158480	9825	SPATA2	spermatogenesis associated 2	706.3410334	483.9588207	1.459506477	3.51E-06
ENSG00000159176	1465	CSRP1	cysteine and glycine rich protein 1	593.5399829	408.3211091	1.453610822	3.51E-06
ENSG00000161677	126119	JOSD2	Josephin domain containing 2	319.1365227	195.9492743	1.628669072	3.54E-06
ENSG00000119787	64225	ATL2	atlastin GTPase 2	1027.477118	1376.50381	-1.33969291	3.55E-06
ENSG00000188157	375790	AGRN	agrin	3106.963271	4017.765877	-1.293148817	3.57E-06
ENSG00000179837	---	---	---	2095.517793	1592.652922	1.315740401	3.58E-06
ENSG00000141179	58488	PCTP	phosphatidylcholine transfer protein	1050.575172	1381.057402	-1.314572663	3.60E-06
ENSG00000143379	9869	SETDB1	SET domain bifurcated histone lysine methyltransferase 1	1639.610241	1255.712505	1.305721042	3.63E-06
ENSG00000167994	5866	RAB3IL1	RAB3A interacting protein like 1	708.2958586	965.2400518	-1.362763936	3.65E-06
ENSG00000090861	16	AARS1	alanyl-tRNA synthetase 1	12998.75193	10331.91465	1.258116464	3.66E-06
ENSG00000165572	89890	KBTBD6	kelch repeat and BTB domain containing 6	108.5273572	197.1463858	-1.816559352	3.70E-06
ENSG00000160688	80308	FLAD1	flavin adenine dinucleotide synthetase 1	1285.899389	959.2548444	1.340519047	3.72E-06
ENSG00000259974	140828	LINC00261	long intergenic non-protein coding RNA 261	58.46689988	16.07408618	3.637338958	3.73E-06
ENSG00000135124	5025	P2RX4	purinergic receptor P2X 4	308.9294895	191.1480387	1.616179228	3.73E-06
ENSG00000124702	116138	KLHDC3	kelch domain containing 3	5992.699029	4818.466709	1.243694186	3.73E-06
ENSG00000186815	53373	TPCN1	two pore segment channel 1	583.9211634	806.9653141	-1.38197648	3.75E-06
ENSG00000099256	56952	PRTFDC1	phosphoribosyl transferase domain containing 1	212.2375433	330.074593	-1.555213031	3.78E-06
ENSG00000063046	1975	EIF4B	eukaryotic translation initiation factor 4B	16848.77034	13809.50411	1.22008511	3.78E-06
ENSG00000205476	317762	CCDC85C	coiled-coil domain containing 85C	890.508576	618.9359939	1.43877329	3.78E-06
ENSG00000162738	57216	VANGL2	VANGL planar cell polarity protein 2	167.1269806	280.7594998	-1.679917263	3.78E-06
ENSG00000126878	83543	AIF1L	allograft inflammatory factor 1 like	526.9261544	361.4174639	1.457943257	3.82E-06
ENSG00000196700	57473	ZNF512B	zinc finger protein 512B	1314.287526	972.8033884	1.351030991	3.83E-06
ENSG00000131711	4131	MAP1B	microtubule associated protein 1B	1616.826096	2136.067462	-1.321148556	3.84E-06
ENSG00000241878	23761	PISD	phosphatidylserine decarboxylase	955.8629579	1255.016313	-1.312966783	3.84E-06
ENSG00000159069	54461	FBXW5	F-box and WD repeat domain containing 5	2647.101063	2035.991782	1.300153118	3.86E-06
ENSG00000119042	23314	SATB2	SATB homeobox 2	1694.139936	1280.266343	1.323271478	3.86E-06
ENSG00000089157	6175	RPLP0	ribosomal protein lateral stalk subunit P0	91826.62008	77450.01355	1.185624326	3.86E-06
ENSG00000106526	653857	ACTR3C	actin related protein 3C	80.77430358	157.2128548	-1.946322628	3.86E-06
ENSG00000149483	51524	TMEM138	transmembrane protein 138	570.5574476	403.4811107	1.414087134	3.90E-06
ENSG00000100418	27351	DESI1	desumoylating isopeptidase 1	1480.493282	1917.253159	-1.295009699	3.91E-06
ENSG00000105509	3036	HAS1	hyaluronan synthase 1	4.139993314	37.29528297	-9.008537004	3.91E-06
ENSG00000197969	23230	VPS13A	vacuolar protein sorting 13 homolog A	482.4270352	702.6398057	-1.456468553	3.95E-06
ENSG00000117335	4179	CD46	CD46 molecule	1986.83648	2600.895122	-1.309063503	4.00E-06
ENSG00000059804	6515	SLC2A3	solute carrier family 2 member 3	5330.360153	6570.424114	-1.232641684	4.00E-06
ENSG00000173064	283450	HECTD4	HECT domain E3 ubiquitin protein ligase 4	872.3628966	1200.076012	-1.375661456	4.00E-06
ENSG00000160293	7410	VAV2	vav guanine nucleotide exchange factor 2	131.9630658	60.67525407	2.174907511	4.03E-06
ENSG00000130024	55274	PHF10	PHD finger protein 10	1167.881353	1525.784399	-1.306454971	4.12E-06
ENSG00000142528	25888	ZNF473	zinc finger protein 473	1392.050569	1039.041025	1.33974553	4.14E-06
ENSG00000245910	---	---	---	2269.110338	1740.139615	1.303981772	4.18E-06
ENSG00000243943	84450	ZNF512	zinc finger protein 512	455.0301	648.5442564	-1.425277705	4.20E-06
ENSG00000147465	6770	STAR	steroidogenic acute regulatory protein	2388.134569	1860.978637	1.283268127	4.20E-06
ENSG00000148660	818	CAMK2G	calcium/calmodulin dependent protein kinase II gamma	702.309234	964.5692681	-1.373425297	4.21E-06
ENSG00000138413	3417	IDH1	isocitrate dehydrogenase (NADP(+)) 1	1728.726534	2222.067818	-1.285378441	4.26E-06
ENSG00000196502	6817	SULT1A1	sulfotransferase family 1A member 1	89.39706733	189.0769266	-2.115023818	4.28E-06
ENSG00000180900	23513	SCRIB	scribble planar cell polarity protein	3811.487096	2876.125256	1.325215961	4.30E-06
ENSG00000166912	54893	MTMR10	myotubularin related protein 10	109.6913435	202.7403228	-1.848280059	4.33E-06
ENSG00000112312	51053	GMNN	geminin DNA replication inhibitor	2084.499841	2638.391913	-1.265719412	4.37E-06
ENSG00000215114	137886	UBXN2B	UBX domain protein 2B	496.0857226	343.9596657	1.442278767	4.38E-06
ENSG00000157741	254048	UBN2	ubinuclein 2	632.2986453	913.0847062	-1.4440719	4.39E-06
ENSG00000135537	246269	AFG1L	AFG1 like ATPase	257.7152275	151.5853233	1.700133112	4.39E-06
ENSG00000127946	3092	HIP1	huntingtin interacting protein 1	857.0115145	1161.796172	-1.355636596	4.41E-06
ENSG00000116809	7709	ZBTB17	zinc finger and BTB domain containing 17	978.729913	722.5240587	1.354598371	4.43E-06
ENSG00000068971	5526	PPP2R5B	protein phosphatase 2 regulatory subunit B'beta	254.0581937	416.9271318	-1.641069417	4.43E-06
ENSG00000129235	84817	TXNDC17	thioredoxin domain containing 17	1430.465397	1062.225273	1.346668578	4.44E-06
ENSG00000206172	3039	HBA1	hemoglobin subunit alpha 1	2177.334525	5763.387654	-2.646992269	4.44E-06
ENSG00000268485	---	---	---	52.1493241	12.11353692	4.30504521	4.48E-06
ENSG00000171824	5394	EXOSC10	exosome component 10	3876.108653	3086.042852	1.256012583	4.51E-06
ENSG00000160957	9401	RECQL4	RecQ like helicase 4	2332.902944	1792.086415	1.301780386	4.53E-06
ENSG00000103507	10295	BCKDK	branched chain keto acid dehydrogenase kinase	1479.07475	1139.140913	1.298412456	4.53E-06
ENSG00000171606	10782	ZNF274	zinc finger protein 274	821.8882435	602.251865	1.364691903	4.54E-06
ENSG00000118971	894	CCND2	cyclin D2	1489.496029	1040.594528	1.43138945	4.55E-06
ENSG00000182742	3214	HOXB4	homeobox B4	952.1903614	1267.730891	-1.331383873	4.56E-06
ENSG00000170832	84669	USP32	ubiquitin specific peptidase 32	2415.874839	3071.211915	-1.271262842	4.57E-06
ENSG00000133703	3845	KRAS	KRAS proto-oncogene, GTPase	740.8141312	985.7303362	-1.330604122	4.57E-06
ENSG00000115649	27013	CNPPD1	cyclin Pas1/PHO80 domain containing 1	1624.50269	1253.474908	1.295999369	4.58E-06
ENSG00000108107	6158	RPL28	ribosomal protein L28	35417.09134	25121.01677	1.40985899	4.59E-06
ENSG00000204536	54535	CCHCR1	coiled-coil alpha-helical rod protein 1	1163.430877	878.9953479	1.323591621	4.59E-06
ENSG00000078674	5108	PCM1	pericentriolar material 1	5454.540552	4347.636534	1.254599024	4.61E-06
ENSG00000105202	2091	FBL	fibrillarin	11902.42401	9718.511721	1.224716741	4.63E-06
ENSG00000086061	3301	DNAJA1	DnaJ heat shock protein family (Hsp40) member A1	7436.453091	6046.185366	1.2299413	4.63E-06
ENSG00000123992	23549	DNPEP	aspartyl aminopeptidase	1541.336949	1177.126936	1.309405894	4.63E-06
ENSG00000233846	---	---	---	9.06763792	48.07940769	-5.302307846	4.64E-06
ENSG00000096968	3717	JAK2	Janus kinase 2	699.0978623	1006.006564	-1.43900678	4.64E-06
ENSG00000114331	23527	ACAP2	ArfGAP with coiled-coil, ankyrin repeat and PH domains 2	728.5874001	1019.191575	-1.398859731	4.65E-06
ENSG00000144744	9039	UBA3	ubiquitin like modifier activating enzyme 3	303.8186756	475.4402323	-1.564881525	4.66E-06
ENSG00000104888	57030	SLC17A7	solute carrier family 17 member 7	277.2594803	442.8679526	-1.597304994	4.66E-06
ENSG00000184014	23258	DENND5A	DENN domain containing 5A	1320.167609	1704.160717	-1.290866937	4.71E-06
ENSG00000124155	51604	PIGT	phosphatidylinositol glycan anchor biosynthesis class T	2969.842645	2283.157954	1.300760922	4.73E-06
ENSG00000060491	11054	OGFR	opioid growth factor receptor	1372.47992	1017.601362	1.348740254	4.73E-06
ENSG00000196670	643836	ZFP62	ZFP62 zinc finger protein	583.1043514	415.0885486	1.40477099	4.75E-06
ENSG00000119714	8111	GPR68	G protein-coupled receptor 68	353.0307824	229.9476604	1.535265816	4.76E-06
ENSG00000116521	10067	SCAMP3	secretory carrier membrane protein 3	2866.244292	2138.641383	1.340217353	4.77E-06
ENSG00000166311	6609	SMPD1	sphingomyelin phosphodiesterase 1	612.5506731	413.0363021	1.483043185	4.79E-06
ENSG00000172927	26579	MYEOV	myeloma overexpressed	1211.02972	921.8182469	1.313740235	4.80E-06
ENSG00000147804	55630	SLC39A4	solute carrier family 39 member 4	1279.709577	932.8967615	1.371759051	4.80E-06
ENSG00000197586	955	ENTPD6	ectonucleoside triphosphate diphosphohydrolase 6	1004.047204	754.7124533	1.330370527	4.81E-06
ENSG00000107443	54619	CCNJ	cyclin J	491.064629	341.2293763	1.439104201	4.82E-06
ENSG00000140650	5373	PMM2	phosphomannomutase 2	483.6746186	323.0342093	1.49728606	4.85E-06
ENSG00000111266	80824	DUSP16	dual specificity phosphatase 16	531.1208817	368.5842981	1.440975333	4.88E-06
ENSG00000164611	9232	PTTG1	PTTG1 regulator of sister chromatid separation, securin	3339.507368	2625.258157	1.272068181	4.88E-06
ENSG00000142534	6205	RPS11	ribosomal protein S11	35749.64176	29600.17742	1.207750928	4.88E-06
ENSG00000165891	144455	E2F7	E2F transcription factor 7	712.3631829	509.4613472	1.398267379	4.89E-06
ENSG00000040341	27067	STAU2	staufen double-stranded RNA binding protein 2	673.9609251	933.9333524	-1.385738131	4.89E-06
ENSG00000224631	643358	RPS27AP16	RPS27A pseudogene 16	3631.574682	2829.390699	1.283518279	4.92E-06
ENSG00000075089	64431	ACTR6	actin related protein 6	932.4090029	1326.769343	-1.422947804	4.95E-06
ENSG00000259901	---	---	---	125.0405178	213.7720194	-1.709621994	4.96E-06
ENSG00000105767	199731	CADM4	cell adhesion molecule 4	75.53625268	148.7228417	-1.968893563	4.98E-06
ENSG00000034063	---	---	---	602.9359483	861.9320395	-1.429558218	4.99E-06
ENSG00000143067	90874	ZNF697	zinc finger protein 697	558.8512819	386.1964878	1.447064641	5.01E-06
ENSG00000165905	120071	LARGE2	LARGE xylosyl- and glucuronyltransferase 2	441.7838859	291.2448787	1.516881216	5.02E-06
ENSG00000127922	7979	SEM1	SEM1 26S proteasome subunit	3366.114339	2696.011366	1.248553467	5.09E-06
ENSG00000184916	3714	JAG2	jagged canonical Notch ligand 2	963.1870806	677.1995096	1.422309182	5.09E-06
ENSG00000119138	687	KLF9	KLF transcription factor 9	416.947704	584.9961969	-1.403044534	5.09E-06
ENSG00000175592	8061	FOSL1	FOS like 1, AP-1 transcription factor subunit	1018.569658	734.5448429	1.386667768	5.11E-06
ENSG00000152404	143884	CWF19L2	CWF19 like cell cycle control factor 2	305.2923902	464.4284223	-1.521257775	5.11E-06
ENSG00000136451	7716	VEZF1	vascular endothelial zinc finger 1	970.441664	725.0952886	1.338364321	5.11E-06
ENSG00000182676	116729	PPP1R27	protein phosphatase 1 regulatory subunit 27	22.45030205	74.47607748	-3.317375299	5.11E-06
ENSG00000128311	7263	TST	thiosulfate sulfurtransferase	326.8405247	501.7636916	-1.535194242	5.12E-06
ENSG00000164398	23305	ACSL6	acyl-CoA synthetase long chain family member 6	18.88551623	72.27113818	-3.826802366	5.12E-06
ENSG00000117475	8548	BLZF1	basic leucine zipper nuclear factor 1	758.4819738	549.8129854	1.37952721	5.13E-06
ENSG00000228300	55009	FAM174C	family with sequence similarity 174 member C	1176.423361	855.5703165	1.375016569	5.13E-06
ENSG00000102225	5127	CDK16	cyclin dependent kinase 16	2945.548129	2303.345642	1.278812904	5.13E-06
ENSG00000156853	115509	ZNF689	zinc finger protein 689	991.1586513	748.9899716	1.323326999	5.14E-06
ENSG00000260923	---	---	---	59.31731565	125.0918689	-2.108859234	5.14E-06
ENSG00000137171	89953	KLC4	kinesin light chain 4	175.0006118	283.443387	-1.619670835	5.23E-06
ENSG00000147130	9203	ZMYM3	zinc finger MYM-type containing 3	1640.93843	2184.362868	-1.331166866	5.24E-06
ENSG00000267427	---	---	---	1503.004458	1161.880623	1.293596286	5.25E-06
ENSG00000006831	79602	ADIPOR2	adiponectin receptor 2	2565.703906	3210.040812	-1.251134554	5.27E-06
ENSG00000137714	2230	FDX1	ferredoxin 1	813.4847928	569.8295938	1.427593094	5.27E-06
ENSG00000148341	56904	SH3GLB2	SH3 domain containing GRB2 like, endophilin B2	1198.126767	896.473122	1.336489335	5.30E-06
ENSG00000108604	6603	SMARCD2	SWI/SNF related, matrix associated, actin dependent regulator of chromatin, subfamily d, member 2	3549.338724	2799.716889	1.267749156	5.32E-06
ENSG00000257923	1523	CUX1	cut like homeobox 1	2979.708677	2311.807243	1.28890879	5.33E-06
ENSG00000188807	199953	TMEM201	transmembrane protein 201	2253.406329	1681.44324	1.340161996	5.34E-06
ENSG00000102893	5257	PHKB	phosphorylase kinase regulatory subunit beta	2266.960797	2899.659354	-1.2790955	5.34E-06
ENSG00000099949	8216	LZTR1	leucine zipper like transcription regulator 1	2856.440475	2190.933052	1.303755253	5.34E-06
ENSG00000183255	754	PTTG1IP	PTTG1 interacting protein	5810.674275	4609.061957	1.26070648	5.35E-06
ENSG00000104805	4924	NUCB1	nucleobindin 1	5797.361772	7442.865309	-1.283836614	5.38E-06
ENSG00000106624	165	AEBP1	AE binding protein 1	23.80803829	78.47306457	-3.29607436	5.38E-06
ENSG00000187134	1645	AKR1C1	aldo-keto reductase family 1 member C1	1854.827799	2391.250034	-1.289203254	5.40E-06
ENSG00000164654	54468	MIOS	meiosis regulator for oocyte development	1041.504992	780.2896496	1.33476715	5.41E-06
ENSG00000100439	63874	ABHD4	abhydrolase domain containing 4, N-acyl phospholipase B	434.086096	630.3870093	-1.452216542	5.44E-06
ENSG00000188343	137392	CIBAR1	CBY1 interacting BAR domain containing 1	112.6095146	45.53316881	2.47313151	5.44E-06
ENSG00000159753	146206	CARMIL2	capping protein regulator and myosin 1 linker 2	21.49938495	68.82242302	-3.201134506	5.44E-06
ENSG00000132382	10514	MYBBP1A	MYB binding protein 1a	3653.867113	2769.776957	1.319191823	5.44E-06
ENSG00000161671	284361	EMC10	ER membrane protein complex subunit 10	1680.492571	1304.320663	1.288404468	5.51E-06
ENSG00000163960	26043	UBXN7	UBX domain protein 7	1729.356046	2234.677365	-1.292202014	5.51E-06
ENSG00000134597	51634	RBMX2	RNA binding motif protein X-linked 2	1117.812445	839.899526	1.330888291	5.53E-06
ENSG00000155366	389	RHOC	ras homolog family member C	3844.537461	3029.169655	1.26917205	5.54E-06
ENSG00000100749	7443	VRK1	VRK serine/threonine kinase 1	1670.544422	2132.752659	-1.276681201	5.54E-06
ENSG00000171792	83695	RHNO1	RAD9-HUS1-RAD1 interacting nuclear orphan 1	976.015659	733.9611811	1.329791935	5.57E-06
ENSG00000156471	9791	PTDSS1	phosphatidylserine synthase 1	4855.154613	3921.474997	1.238093987	5.59E-06
ENSG00000052749	23223	RRP12	ribosomal RNA processing 12 homolog	3246.018594	2520.848991	1.2876688	5.59E-06
ENSG00000130119	54552	GNL3L	G protein nucleolar 3 like	791.7770631	551.1913392	1.436483135	5.59E-06
ENSG00000125630	84172	POLR1B	RNA polymerase I subunit B	2047.873855	1607.778221	1.273729068	5.60E-06
ENSG00000155096	51582	AZIN1	antizyme inhibitor 1	2310.863745	3013.692554	-1.304141172	5.60E-06
ENSG00000164073	256471	MFSD8	major facilitator superfamily domain containing 8	95.36363923	178.4655789	-1.871421648	5.61E-06
ENSG00000099942	1399	CRKL	CRK like proto-oncogene, adaptor protein	12871.48321	15637.39174	-1.214886543	5.62E-06
ENSG00000120899	2185	PTK2B	protein tyrosine kinase 2 beta	1211.615158	1592.837603	-1.314639877	5.63E-06
ENSG00000121281	113	ADCY7	adenylate cyclase 7	1035.53486	1344.706337	-1.298562114	5.66E-06
ENSG00000163468	7203	CCT3	chaperonin containing TCP1 subunit 3	18533.98607	15273.56044	1.213468604	5.68E-06
ENSG00000103657	8925	HERC1	HECT and RLD domain containing E3 ubiquitin protein ligase family member 1	2856.760854	3783.570672	-1.324426813	5.69E-06
ENSG00000154845	9989	PPP4R1	protein phosphatase 4 regulatory subunit 1	2992.545724	2373.001603	1.261080363	5.70E-06
ENSG00000204371	10919	EHMT2	euchromatic histone lysine methyltransferase 2	2836.674241	2192.950291	1.293542427	5.71E-06
ENSG00000100285	4744	NEFH	neurofilament heavy chain	850.6977879	1190.581607	-1.399535327	5.73E-06
ENSG00000188522	644815	FAM83G	family with sequence similarity 83 member G	709.0154039	520.0790975	1.363283791	5.77E-06
ENSG00000215492	---	---	---	2446.59986	1893.332018	1.292219133	5.77E-06
ENSG00000124507	29993	PACSIN1	protein kinase C and casein kinase substrate in neurons 1	35.04182864	94.44534021	-2.695217227	5.80E-06
ENSG00000130590	140700	SAMD10	sterile alpha motif domain containing 10	262.5415437	152.8938735	1.71714888	5.81E-06
ENSG00000237649	3833	KIFC1	kinesin family member C1	3799.947801	3018.651989	1.258822751	5.84E-06
ENSG00000115616	6549	SLC9A2	solute carrier family 9 member A2	158.0524593	82.2150066	1.922428348	5.89E-06
ENSG00000124177	84181	CHD6	chromodomain helicase DNA binding protein 6	786.3507499	1073.04476	-1.364587953	5.89E-06
ENSG00000173598	11163	NUDT4	nudix hydrolase 4	1757.259757	2283.496188	-1.299464225	5.90E-06
ENSG00000196470	6477	SIAH1	siah E3 ubiquitin protein ligase 1	334.8537299	217.2760555	1.541144187	5.90E-06
ENSG00000009954	9031	BAZ1B	bromodomain adjacent to zinc finger domain 1B	8381.624811	6845.355732	1.224425017	5.90E-06
ENSG00000166261	7753	ZNF202	zinc finger protein 202	377.3004204	242.249879	1.557484454	5.94E-06
ENSG00000198130	26275	HIBCH	3-hydroxyisobutyryl-CoA hydrolase	475.3229404	675.9831959	-1.42215563	5.95E-06
ENSG00000159788	6002	RGS12	regulator of G protein signaling 12	375.2271555	243.662576	1.53994578	5.96E-06
ENSG00000213024	23636	NUP62	nucleoporin 62	4283.616258	3386.67951	1.264842523	5.97E-06
ENSG00000169919	2990	GUSB	glucuronidase beta	3313.925076	2621.919895	1.26393071	5.99E-06
ENSG00000136940	5082	PDCL	phosducin like	344.8894731	496.532979	-1.439687255	6.00E-06
ENSG00000196387	7699	ZNF140	zinc finger protein 140	198.5716394	99.94672259	1.986774897	6.03E-06
ENSG00000149357	55004	LAMTOR1	late endosomal/lysosomal adaptor, MAPK and MTOR activator 1	1692.08346	1309.354765	1.292303282	6.07E-06
ENSG00000139718	23067	SETD1B	SET domain containing 1B, histone lysine methyltransferase	1376.483944	1019.777194	1.349788907	6.07E-06
ENSG00000168502	23255	MTCL1	microtubule crosslinking factor 1	136.7267623	229.7802613	-1.680579994	6.17E-06
ENSG00000151725	79682	CENPU	centromere protein U	2334.811353	1824.450507	1.279734004	6.21E-06
ENSG00000126777	3895	KTN1	kinectin 1	3815.819047	2983.977827	1.278769236	6.23E-06
ENSG00000137166	116113	FOXP4	forkhead box P4	2331.150287	1774.295934	1.313845251	6.24E-06
ENSG00000068650	23250	ATP11A	ATPase phospholipid transporting 11A	605.4087559	850.1296998	-1.404224322	6.26E-06
ENSG00000164506	134957	STXBP5	syntaxin binding protein 5	3633.751442	2921.77707	1.24367854	6.30E-06
ENSG00000077147	56889	TM9SF3	transmembrane 9 superfamily member 3	2028.663245	2758.683071	-1.359852641	6.36E-06
ENSG00000178464	284393	RPL10P16	ribosomal protein L10 pseudogene 16	4537.001335	3495.670143	1.29789172	6.40E-06
ENSG00000137210	81853	TMEM14B	transmembrane protein 14B	2174.790064	2782.147742	-1.279271866	6.41E-06
ENSG00000110628	5002	SLC22A18	solute carrier family 22 member 18	62.98206392	131.409644	-2.086461381	6.44E-06
ENSG00000101986	215	ABCD1	ATP binding cassette subfamily D member 1	289.0391797	457.1549362	-1.581636568	6.48E-06
ENSG00000128655	50940	PDE11A	phosphodiesterase 11A	86.2915236	175.1131598	-2.029320523	6.48E-06
ENSG00000170185	84640	USP38	ubiquitin specific peptidase 38	852.6539141	1127.841637	-1.322742579	6.48E-06
ENSG00000143093	85369	STRIP1	striatin interacting protein 1	952.5063675	705.0291824	1.351016938	6.50E-06
ENSG00000112033	5467	PPARD	peroxisome proliferator activated receptor delta	775.1509438	536.9453264	1.443631047	6.50E-06
ENSG00000049759	23327	NEDD4L	NEDD4 like E3 ubiquitin protein ligase	628.1022256	852.7948469	-1.357732567	6.52E-06
ENSG00000105464	2906	GRIN2D	glutamate ionotropic receptor NMDA type subunit 2D	2147.705888	1600.281684	1.342079904	6.60E-06
ENSG00000106344	55131	RBM28	RNA binding motif protein 28	2646.33258	2112.350395	1.252790534	6.60E-06
ENSG00000081181	384	ARG2	arginase 2	1168.544819	1519.72387	-1.300526814	6.62E-06
ENSG00000198435	441478	NRARP	NOTCH regulated ankyrin repeat protein	483.1106432	322.0960367	1.499896268	6.70E-06
ENSG00000105649	5864	RAB3A	RAB3A, member RAS oncogene family	28.13610821	81.61997025	-2.900897652	6.71E-06
ENSG00000146386	58527	ABRACL	ABRA C-terminal like	81.79529241	31.73536473	2.577417752	6.72E-06
ENSG00000107099	81704	DOCK8	dedicator of cytokinesis 8	2314.405969	1797.353616	1.287674249	6.74E-06
ENSG00000237683	---	---	---	36.80373233	88.93207138	-2.416387299	6.77E-06
ENSG00000054148	29085	PHPT1	phosphohistidine phosphatase 1	920.570984	1223.177099	-1.328715677	6.78E-06
ENSG00000182287	8905	AP1S2	adaptor related protein complex 1 subunit sigma 2	282.5632828	180.032356	1.569513887	6.79E-06
ENSG00000134287	377	ARF3	ADP ribosylation factor 3	4215.460093	5228.394578	-1.240290375	6.91E-06
ENSG00000120306	84418	CYSTM1	cysteine rich transmembrane module containing 1	1502.736744	1912.386446	-1.272602439	6.95E-06
ENSG00000106305	7965	AIMP2	aminoacyl tRNA synthetase complex interacting multifunctional protein 2	1485.086156	1130.451418	1.313710728	6.96E-06
ENSG00000249069	104355136	LINC01033	long intergenic non-protein coding RNA 1033	173.7667128	96.55786667	1.799612179	6.98E-06
ENSG00000166441	6157	RPL27A	ribosomal protein L27a	36724.97231	30514.96869	1.2035068	6.99E-06
ENSG00000145332	57563	KLHL8	kelch like family member 8	655.3545608	943.0810045	-1.439039355	7.00E-06
ENSG00000116604	4209	MEF2D	myocyte enhancer factor 2D	635.4903897	447.0646756	1.421473054	7.01E-06
[truncated: 16,112 more rows]
