# Supplementary material for: Evolutionarily recent transcription factors partake in human cell cycle regulation
Source: Cell Genom. 2025 Jun 23;5(8):100923. doi: 10.1016/j.xgen.2025.100923 (PMC12366659; doi:10.1016/j.xgen.2025.100923)
Supplement: Table S10. Normalized gene counts upon ZNF274 knockout in HEK293T cells following FACS sorting into two cell cycle fractions, related to Figure 4 [file mmc11.xls]

ensembl	entrez	symbol	genename	S19	S20	S21	S22	S23	S24	S25	S26	S27	S28	S29	S30	S31	S32	S33	S34
ENSG00000227232	---	---	---	112.895957240553	118.797815442013	93.9177341010293	83.8136729556504	111.142258046032	146.481366066506	92.7344987788779	97.9338187774199	88.9392271761229	100.767136977719	113.651380446721	92.9433196964485	59.2692804961721	93.8789690963063	106.333945127193	93.7309998172544
ENSG00000228463	728481	RPL23AP21	ribosomal protein L23a pseudogene 21	0	2.14436489967532	2.74613257605349	1.34460437896765	1.45601211414016	0	2.35366748169741	2.41216302407438	4.52233358522659	3.99517283171575	3.47405966431026	4.83520160270541	1.66175552793006	2.48357061101339	1.38096032632718	1.70419999667735
ENSG00000225972	100887749	MTND1P23	MT-ND1 pseudogene 23	4.95640787885356	2.14436489967532	3.84458560647488	3.13741021759119	1.45601211414016	7.77248064842683	6.11953545241327	2.41216302407438	2.5124075473481	3.10735664689003	3.47405966431026	1.61173386756847	3.87742956517014	5.46385534422946	4.14288097898155	2.84033332779559
ENSG00000225630	100652939	MTND2P28	MT-ND2 pseudogene 28	44.607670909682	50.1781386524025	47.7827068233307	40.7863328286855	41.2536765673044	63.9734945678208	58.8416870424353	55.4797495537108	32.6612981155254	34.1809231157903	56.0812488667227	35.9953897090292	65.9163026078924	55.1352675644973	63.0638549022747	50.5579332347614
ENSG00000237973	107075141	MTCO1P12	MT-CO1 pseudogene 12	506.104315629602	481.624356467077	539.889664452116	501.537433354935	532.415096403917	640.33282880501	668.912298298404	802.285421807139	897.934457422213	600.607649034601	675.456457589465	801.03173218153	793.765223841258	768.416747047544	818.909473512019	732.237931905703
ENSG00000229344	107075310	MTCO2P12	MT-CO2 pseudogene 12	20.3763435019535	20.157030056948	25.8136462149028	15.687051087956	32.5176038824635	18.534376930864	46.6026161376087	24.6040628455587	17.5868528314367	16.4245994192758	25.311006125689	29.5484542387553	23.8184959003309	25.3324202323366	17.9524842422534	25.5629999501603
ENSG00000240409	106480795	MTATP8P1	MT-ATP8 pseudogene 1	6.05783185193212	9.00633257863634	2.74613257605349	4.93021605621473	7.28006057070078	6.5767143948227	6.11953545241327	1.44729781444463	2.5124075473481	2.2195404620643	2.48147118879304	2.68622311261412	4.98526658379018	3.47699885541875	0	5.11259999003206
ENSG00000248527	106480796	MTATP6P1	MT-ATP6 pseudogene 1	20.3763435019535	39.8851871339609	51.0780659145949	31.8223036355678	38.3416523390241	41.2539357493424	60.7246210277932	35.217580151486	63.8151517026418	27.0783936371845	35.2368908808612	30.622943483801	49.2987473285918	41.2272721428223	46.4923309863485	24.426866619042
ENSG00000198744	107075270	MTCO3P12	MT-CO3 pseudogene 12	11482.8956313306	11404.1614094533	11516.7307974531	11111.362386329	11651.4942747209	14725.263530008	15598.6958682014	12664.3383089953	12462.0439163561	8915.8940361123	11213.7683021557	13600.3476191653	14399.111649514	13323.3628998425	14475.6864606703	12298.0752426893
ENSG00000224956	---	---	---	6.05783185193212	2.14436489967532	4.94303863689628	7.61942481415004	0	4.18518188761445	0	4.34189344333389	2.5124075473481	4.88298901654147	7.44441356637912	4.83520160270541	0	5.46385534422946	0	2.84033332779559
ENSG00000228327	---	---	---	4.95640787885356	2.14436489967532	4.94303863689628	7.61942481415004	1.45601211414016	2.98941563401032	1.41220048901845	2.41216302407438	3.51737056628735	7.54643757101863	1.48888271327582	2.68622311261412	1.66175552793006	2.48357061101339	4.14288097898155	2.84033332779559
ENSG00000237491	105378580	LINC01409	long intergenic non-protein coding RNA 1409	7.15925582501069	10.7218244983766	4.94303863689628	8.51582773346181	1.45601211414016	0	2.35366748169741	1.44729781444463	1.50744452840886	3.99517283171575	5.45923661534469	2.68622311261412	3.87742956517014	2.48357061101339	1.38096032632718	3.97646665891382
ENSG00000225880	---	---	---	11.564951717325	8.14858661876621	12.632209849846	16.5834540072677	3.39736159966037	4.18518188761445	6.11953545241327	6.27162386259339	8.54218566098355	3.99517283171575	5.45923661534469	6.98418009279671	4.98526658379018	3.47699885541875	3.22224076143009	2.84033332779559
ENSG00000228794	643837	LINC01128	long intergenic non-protein coding RNA 1128	225.241202494567	225.158314465908	220.23983259949	209.310081659298	193.649611180641	189.528951196254	170.876259171232	204.068991836693	245.713458130645	222.397954298843	215.887993424994	219.733050611835	154.543264097496	199.182363003274	202.080527752544	158.490599690994
ENSG00000230699	---	---	---	4.95640787885356	9.00633257863634	13.7306628802674	12.1014394107089	3.39736159966037	4.18518188761445	3.29513447437638	8.2013542818529	6.53225962310507	11.0977023103215	4.46664813982747	19.8780510333445	0	3.47699885541875	4.14288097898155	5.11259999003206
ENSG00000223764	100130417	LINC02593	long intergenic non-protein coding RNA 2593	229.646898386881	212.292125067857	209.255302295276	246.062601351081	180.060164781999	173.983989899401	211.359339856427	159.685192193724	250.738273225341	244.593358919486	262.539651774304	250.893238718159	144.572730929915	157.458376738249	159.731077745177	164.171266346585
ENSG00000187634	148398	SAMD11	sterile alpha motif domain containing 11	721.983414353002	630.872153484479	613.486017490349	736.394998214618	595.508954683324	600.872542436074	664.204963335009	635.363740541192	478.864878524549	476.313383159	512.671947604642	428.183964150691	483.570858627647	457.473706548667	506.812439762076	453.885265781735
ENSG00000188976	26155	NOC2L	NOC2 like nucleolar associated transcriptional repressor	7193.95068016267	6701.14031148537	6954.85536211307	7025.557880106	7387.32012977578	8166.48562898939	8078.25753068185	7230.21744836055	7472.40252732273	6446.87722611197	7333.73995135894	7521.96195994206	8074.47011021216	7722.41445788504	8681.17693140145	7993.26605108234
ENSG00000187961	339451	KLHL17	kelch like family member 17	125.011620944417	114.509085642662	110.39452955735	134.012236437109	132.497102386754	136.915236037673	109.680904647099	90.2148971003818	92.9590792518799	99.8793207928937	74.9404299015498	115.507593842407	133.494360743715	116.727818717629	120.143548390465	107.364599790673
ENSG00000272512	---	---	---	55.6219106404677	47.6049007727921	58.7672371275447	56.9215853762974	22.8108564548625	12.5555456628433	27.7732762840294	26.5337932648182	46.7307803806747	58.1519601060848	70.9700759994809	57.4851746099422	28.249843974811	23.3455637435259	29.0001668528708	41.4688665858156
ENSG00000188290	57801	HES4	hes family bHLH transcription factor 4	382.744830644802	334.092051369415	339.971212915422	380.523039247846	418.846151500985	481.295917075661	580.414400986581	535.017758739698	369.323909460171	340.477506880664	353.857791521887	265.936088148798	403.806593287004	491.250266858449	498.526677804113	498.194465695346
ENSG00000187608	9636	ISG15	ISG15 ubiquitin like modifier	57.8247585866248	64.7598199701946	58.7672371275447	39.8899299093737	49.0190745093853	53.2115982853837	47.5440831302877	38.1121757803752	66.8300407594596	48.3859820730018	50.1257180136194	52.1127283847139	60.3771175147922	57.122124053308	49.2542516390028	53.9663332281162
ENSG00000188157	375790	AGRN	agrin	728.591958191473	735.517160588634	765.072535688502	698.746075603524	1013.86976881293	982.321977335791	791.303007346669	831.231378096031	481.879767581366	507.3869496279	547.412544247744	452.897216786741	556.68810185657	564.763956944446	556.527011509855	570.906998886913
ENSG00000217801	100288175	LOC100288175	uncharacterized LOC100288175	22.5791914481106	10.7218244983766	13.7306628802674	26.4438861196972	21.8401817121023	13.7513119164475	22.1244743279557	17.8500063781504	8.54218566098355	6.65862138619291	5.45923661534469	4.83520160270541	12.7401257141305	7.45071183304018	12.4286429369446	10.7932666456232
ENSG00000273443	---	---	---	1.65213595961785	2.14436489967532	1.64767954563209	2.24100729827942	1.45601211414016	5.38094814121858	2.35366748169741	1.44729781444463	0	0	0	1.61173386756847	0	0	3.22224076143009	0
ENSG00000131591	54991	C1orf159	chromosome 1 open reading frame 159	406.976158052531	429.301852914999	422.355190197027	406.518723907887	553.76994074464	511.190073415765	568.175330081755	518.615050175992	407.512504179863	394.634294155033	406.4649807243	485.13189413811	536.747035521409	498.204264569286	549.161889769443	464.110465761799
ENSG00000078808	51150	SDF4	stromal cell derived factor 4	2227.6299855514	2202.26275196655	2230.40887827064	2288.9648544626	2284.48300708591	2297.66485630033	2485.00212717613	2220.63727996288	2563.15817980453	2414.41611463355	2531.59690680666	2501.94820708879	2574.05931276366	2625.13413584116	2800.12722168275	2813.63419451431
ENSG00000176022	126792	B3GALT6	beta-1,3-galactosyltransferase 6	758.330405464594	732.943922709024	720.035961441225	722.05255150563	666.368210904812	678.597348920343	696.214841086094	699.044844376756	945.167719312356	882.045379624354	919.6332225667	862.277619149132	721.755817630956	813.121018045785	800.49666916099	886.752064937783
ENSG00000184163	388581	C1QTNF12	C1q and TNF related 12	6.05783185193212	4.7176027792857	2.74613257605349	1.34460437896765	1.45601211414016	1.79364938040619	0	0	1.50744452840886	6.65862138619291	2.48147118879304	1.61173386756847	3.87742956517014	2.48357061101339	2.30160054387864	1.70419999667735
ENSG00000260179	---	---	---	0	3.85985681941557	2.74613257605349	3.13741021759119	0	1.79364938040619	1.41220048901845	0	1.50744452840886	6.65862138619291	3.47405966431026	3.76071235765977	1.66175552793006	0	0	2.84033332779559
ENSG00000160087	118424	UBE2J2	ubiquitin conjugating enzyme E2 J2	1239.65268169993	1154.95493496513	1172.59860997484	1229.41660383609	1469.11622316742	1331.4857233882	1476.69097801696	1421.72888638944	1346.14796386911	1247.82564777255	1311.705670396	1213.63560227906	1429.66367252916	1545.27763417253	1599.61237799565	1524.12286369511
ENSG00000230415	---	---	---	0	1.28661893980519	3.84458560647488	4.03381313690296	4.36803634242047	2.98941563401032	0	1.44729781444463	4.52233358522659	2.2195404620643	0	1.61173386756847	1.66175552793006	1.49014236660804	0	1.70419999667735
ENSG00000162572	6339	SCNN1D	sodium channel epithelial 1 subunit delta	25.8834633673463	27.018997735909	35.6997234886954	41.6827357479973	6.30938582794068	17.3386106772599	10.8268704158081	12.0608151203719	16.5818898124975	19.088047973753	26.3035946012062	18.8035617882988	6.09310360241022	9.43756832185089	7.82544184918737	11.9293999767415
ENSG00000131584	116983	ACAP3	ArfGAP with coiled-coil, ankyrin repeat and PH domains 3	202.111299059917	183.986508392142	198.270771991062	188.692814515127	263.538192659368	231.380770072399	275.379095358597	280.293343397443	194.460344164743	211.744160080935	192.065870012581	208.988158161378	284.16019527604	303.492328665837	349.382962560777	332.318999352084
ENSG00000169972	126789	PUSL1	pseudouridine synthase like 1	725.287686272237	676.332689357596	723.331320532489	638.687080009636	845.943038315431	842.417325664108	850.615427885444	768.515139470098	598.455477778318	637.895928797281	649.649157226018	684.986893716601	770.500646450237	823.055300489838	881.513008305518	814.039531746216
ENSG00000127054	54973	INTS11	integrator complex subunit 11	980.818048026465	1009.99586774708	1017.71673268542	988.284218541225	1090.55307349098	1174.84034416606	1047.38202935535	1092.70984990569	1030.58957592219	849.196180785802	985.144061950836	992.290817799656	954.401591541164	980.016963105885	1055.51400942274	1026.49646466532
ENSG00000240731	---	---	---	3.85498390577499	3.85985681941557	1.64767954563209	1.34460437896765	2.42668685690026	1.79364938040619	0	4.34189344333389	1.50744452840886	2.2195404620643	4.46664813982747	3.76071235765977	2.7695925465501	2.48357061101339	0	0
ENSG00000224051	80772	CPTP	ceramide-1-phosphate transfer protein	493.988651925738	491.059562025648	490.459278083153	525.740312176353	545.033868059799	651.094725087448	637.843887539998	592.909671317483	435.651468710161	469.210853680394	494.805355045332	496.951275833612	615.403463843432	563.77052870004	587.828778906604	558.409532244612
ENSG00000169962	83756	TAS1R3	taste 1 receptor member 3	0	2.14436489967532	2.74613257605349	1.34460437896765	0	1.79364938040619	0	0	3.51737056628735	3.99517283171575	3.47405966431026	0	0	0	2.30160054387864	0
ENSG00000107404	1855	DVL1	dishevelled segment polarity protein 1	1415.8805173925	1416.56745272552	1428.53816606303	1509.09431466136	1686.54736554568	1637.60188431085	1747.8334719085	1611.8073326865	1612.46316388801	1520.38521651405	1626.35621713496	1504.82218768643	1818.5144660648	1754.89099374206	1892.37596717702	1808.15619647467
ENSG00000162576	54587	MXRA8	matrix remodeling associated 8	2.75355993269642	0	2.74613257605349	0	0	1.79364938040619	1.41220048901845	0	2.5124075473481	0	2.48147118879304	2.68622311261412	2.7695925465501	5.46385534422946	2.30160054387864	1.70419999667735
ENSG00000175756	54998	AURKAIP1	aurora kinase A interacting protein 1	2549.24578569035	2589.96392582785	2542.36953891032	2686.96775063703	2714.49191812863	2701.83385001853	3092.24833745406	2670.26446765034	2879.7215307704	2523.61750536711	2663.61117405045	2713.62258836278	2837.72452319523	2783.08922670161	3036.73175759347	2838.62912779891
ENSG00000221978	81669	CCNL2	cyclin L2	286.920944986967	346.100494807596	297.131544728987	339.288504959505	314.013279282894	352.153161686416	361.052591692383	345.904177652266	371.33383549805	415.054066406025	322.094960305336	428.183964150691	336.228535151182	338.262317220024	386.208571262835	360.72233263004
ENSG00000224870	148413	MRPL20-AS1	MRPL20 antisense RNA 1	447.728845056438	426.728615035388	404.779941710284	407.415126827199	386.813884989902	413.137240620226	343.164718831482	379.674459989308	366.309020403354	319.169918444847	329.043079633957	305.692190215487	340.659883225662	310.446326376674	328.208237557094	358.450065967803
ENSG00000242485	55052	MRPL20	mitochondrial ribosomal protein L20	1527.12433867343	1413.13646888603	1391.1907630287	1485.78783875926	1567.15437218619	1564.660142841	1684.75518339901	1493.12891190204	1598.39368162286	1445.80865698869	1622.38586323289	1543.50380050807	1794.14205165515	1615.81103952531	1740.47033128103	1695.67899669397
ENSG00000272455	---	---	---	11.564951717325	6.43309469902596	11.5337568194247	11.2050364913971	5.33871108518057	1.79364938040619	2.35366748169741	2.41216302407438	8.54218566098355	14.6489670496244	10.4221789929308	5.90969084775106	3.87742956517014	3.47699885541875	3.22224076143009	0
ENSG00000225285	---	---	---	13.7677996634821	8.14858661876621	12.632209849846	6.72302189483827	8.25073531346089	4.18518188761445	7.06100244509223	5.30675865296364	8.54218566098355	13.7611508647987	21.3406522236201	8.05866933784236	2.7695925465501	5.46385534422946	5.98416141408446	3.97646665891382
ENSG00000179403	64856	VWA1	von Willebrand factor A domain containing 1	336.485023775502	340.096273088506	319.100605337415	343.770519556064	264.508867402128	260.079160158898	319.628044014508	269.679826091516	301.991387191242	291.647616715249	274.45071348051	239.073857022657	265.326965959499	274.682909578081	265.604702763595	257.33419949828
ENSG00000215915	219293	ATAD3C	ATPase family AAA domain containing 3C	4.95640787885356	0	3.84458560647488	2.24100729827942	0	0	1.41220048901845	0	3.51737056628735	1.33172427723858	0	2.68622311261412	0	1.49014236660804	0	1.70419999667735
ENSG00000160072	83858	ATAD3B	ATPase family AAA domain containing 3B	1230.8412899153	1275.03936934694	1259.37639937813	1336.08855123419	1660.33914749116	1837.29484866274	1897.52672374445	1701.53979718207	2076.75607863794	1815.14018987619	1983.68806832116	1969.00154154615	2381.29567152378	2480.09361215797	2611.3959770847	2657.98392815111
ENSG00000197785	55210	ATAD3A	ATPase family AAA domain containing 3A	1891.69567376244	1811.13059426577	1903.06987520507	1768.15475834246	2526.18101803317	2571.49532837568	2827.69611251127	2414.57518709846	2132.0290446796	1816.91582224584	2030.33972667046	2089.34433699126	2958.47875822481	2784.08265494601	3055.1445619445	2648.89486150216
ENSG00000205090	339453	TMEM240	transmembrane protein 240	0	6.43309469902596	2.74613257605349	2.24100729827942	0	1.79364938040619	8.94393643045016	1.44729781444463	4.52233358522659	0	3.47405966431026	0	1.66175552793006	4.47042709982411	1.38096032632718	0
ENSG00000160075	29101	SSU72	SSU72 homolog, RNA polymerase II CTD phosphatase	2336.67095888618	2285.46411007396	2255.67329797034	2429.70011279455	2274.7762596583	2389.73885782785	2774.97396092125	2334.49137469919	2469.69661904319	2214.65747304776	2298.33861506011	2578.23694348703	2289.34519897831	2236.70369227866	2639.9358238288	2339.866595438
ENSG00000215014	---	---	---	11.564951717325	16.7260462174675	11.5337568194247	11.2050364913971	10.1920847989811	18.534376930864	8.94393643045016	10.1310847011124	12.5620377367405	11.9855184951472	6.4518250908619	14.5056048081162	7.20094062103026	10.4309965662562	7.82544184918737	7.38486665226853
ENSG00000228594	643988	FNDC10	fibronectin type III domain containing 10	522.62567522578	539.951081738245	488.26237202231	479.127360372141	403.315355616823	484.883215836474	603.009608810876	467.477194065615	579.361180418473	526.918905694066	560.316194429468	503.398211303886	538.962709558649	502.177977546908	543.638048464134	553.864998920139
ENSG00000272106	---	---	---	40.2019750173677	34.7387113747402	44.4873477320665	21.9618715231383	15.0454585127816	25.7089744524888	24.0074083133136	22.6743324262992	24.6215939640114	18.2002317889273	34.2443024053439	19.8780510333445	18.2793108072307	15.398137788283	15.190563589599	11.9293999767415
ENSG00000197530	142678	MIB2	MIB E3 ubiquitin protein ligase 2	410.280429971766	409.573695837986	398.189223527756	435.203617325864	498.441480407313	450.205994481954	474.028630813858	457.828541969318	291.94175700185	288.984168160772	268.495182627407	244.446303247885	296.346402480861	291.571189732972	322.684396251785	326.638332696492
ENSG00000248333	984	CDK11B	cyclin dependent kinase 11B	455.438812867988	446.456772112401	470.687123535568	461.199301985905	587.743556741243	515.973138430181	541.814254286744	605.45291904267	442.686209842736	425.707860623933	456.094404500161	450.748238296649	587.707538377931	593.573376032201	576.781096295986	564.090198900204
ENSG00000272004	---	---	---	3.85498390577499	3.85985681941557	2.74613257605349	4.93021605621473	0	4.18518188761445	0	0	1.50744452840886	3.99517283171575	0	1.61173386756847	1.66175552793006	0	0	0
ENSG00000189339	728661	SLC35E2B	solute carrier family 35 member E2B	478.568716302638	491.917307985518	444.324250805455	514.983477144611	494.558781436273	508.798540908557	446.726088026168	475.196115742653	466.805322297278	478.976831713477	471.975820108436	440.003345846193	412.669289435965	437.60514166056	472.748751712672	465.246599092917
ENSG00000008128	728642	CDK11A	cyclin dependent kinase 11A	17.0720715827178	22.7302679365584	12.632209849846	11.2050364913971	8.25073531346089	11.3597794092392	10.8268704158081	15.9202759588909	14.571963774619	10.2098861254958	12.4073559439652	10.2076478279337	10.5244516768904	7.45071183304018	15.190563589599	8.52099998338676
ENSG00000268575	---	---	---	7.15925582501069	9.86407853850647	12.632209849846	8.51582773346181	8.25073531346089	7.77248064842683	6.11953545241327	11.0959499107422	5.52729660416583	4.88298901654147	5.45923661534469	5.90969084775106	2.7695925465501	10.4309965662562	5.98416141408446	5.11259999003206
ENSG00000227775	---	---	---	2.75355993269642	3.85985681941557	1.64767954563209	1.34460437896765	1.45601211414016	1.79364938040619	0	5.30675865296364	1.50744452840886	3.10735664689003	3.47405966431026	5.90969084775106	0	2.48357061101339	0	1.70419999667735
ENSG00000215790	---	---	---	17.0720715827178	2.14436489967532	9.33685075858186	12.9978423300207	7.28006057070078	10.1640131556351	9.88540342312912	10.1310847011124	10.552111698862	14.6489670496244	7.44441356637912	6.98418009279671	13.8479627327505	16.3915660326884	6.90480163163591	7.38486665226853
ENSG00000008130	65220	NADK	NAD kinase	653.69512802213	719.219987351102	654.128779615941	731.016580698748	744.99286506838	703.708440246029	718.810048910389	710.623226892312	649.70859174422	610.373627067684	627.812210764639	628.038963729181	607.648604713092	640.264503519253	648.591033265	700.426198634392
ENSG00000078369	2782	GNB1	G protein subunit beta 1	5287.38578276367	5047.40610085576	5083.09139827501	5149.38656998646	4524.80031337623	4408.19229391162	4337.80916876833	4338.51641510018	5471.5211566147	5279.39894306615	5272.13368770969	5512.6670717067	4686.70450727208	4746.1034376466	4710.45567310202	4731.42725744189
ENSG00000231050	105378949	GNB1-DT	GNB1 divergent transcript	11.564951717325	8.14858661876621	15.9275689411102	13.8942452493324	5.33871108518057	10.1640131556351	9.88540342312912	13.9905455396314	8.54218566098355	13.7611508647987	4.46664813982747	5.90969084775106	4.98526658379018	4.47042709982411	5.063521196533	10.7932666456232
ENSG00000178821	339456	TMEM52	transmembrane protein 52	108.490261348239	99.0696583649998	125.77287198325	98.1561196646387	83.9633652487491	127.34910600884	103.090635698347	85.3905710522331	100.998783403394	88.3377103901593	105.710672642583	86.4963842261747	89.1808799989132	95.865825585117	98.9688233867814	74.4167331882444
ENSG00000142609	85452	CFAP74	cilia and flagella associated protein 74	3.85498390577499	1.28661893980519	1.64767954563209	0	0	1.79364938040619	3.29513447437638	3.37702823370413	3.51737056628735	6.65862138619291	1.48888271327582	2.68622311261412	0	3.47699885541875	0	5.11259999003206
ENSG00000187730	2563	GABRD	gamma-aminobutyric acid type A receptor subunit delta	25.8834633673463	45.8894088530518	57.6687840971233	48.8539591024914	38.3416523390241	67.5607933286332	71.0807579472618	56.4446147633405	49.7456694374925	46.6103497033504	58.0664258177571	40.2933466892118	48.1909103099717	64.0761217641455	71.3496168602377	64.1915332081803
ENSG00000067606	5590	PRKCZ	protein kinase C zeta	479.670140275716	461.038453430193	502.542261417788	465.681316582464	604.245027368165	604.459841196887	656.673227393577	612.206975510078	550.217252869235	519.81637621546	509.69418217809	492.653318853429	663.040455644094	658.146211918549	716.718409363807	614.080065469406
ENSG00000182873	100506504	PRKCZ-AS1	PRKCZ antisense RNA 1	14.8692236365607	18.4415381372077	15.9275689411102	18.3762598458913	13.1041090272614	20.9259094380722	15.5342053792029	18.8148715877802	18.591815850376	15.5367832344501	12.4073559439652	15.5800940531619	7.20094062103026	13.4112812994723	6.90480163163591	7.38486665226853
ENSG00000162585	199990	FAAP20	FA core complex associated protein 20	752.823285599201	685.767894916167	618.978282642456	676.33600262073	711.989923814537	695.338076470801	812.015281185606	655.625909943417	759.249560808597	750.648584270147	773.722716665669	661.348130325596	745.020395021977	738.613899715383	867.703405042246	739.054731892412
ENSG00000269554	---	---	---	9.36210377116783	12.4373164181169	4.94303863689628	8.51582773346181	10.1920847989811	8.96824690203096	9.88540342312912	3.37702823370413	10.552111698862	17.3124156041016	18.3628867970685	16.6545832982075	12.7401257141305	7.45071183304018	8.74608206673882	15.3377999700962
ENSG00000157933	6497	SKI	SKI proto-oncogene	1424.69190917713	1498.05331891318	1503.23297213168	1496.544673791	1996.19260848615	1968.8291365592	1739.36026897439	1857.84796114209	1427.54996840319	1480.43348819689	1513.201130926	1590.78132729008	1767.55396320827	1873.1089548263	1875.80444326109	1827.47046310368
ENSG00000116151	79906	MORN1	MORN repeat containing 1	142.634404513675	130.806258880194	125.77287198325	148.354683146098	144.145199299876	144.089833559297	132.276112471394	133.633831533721	136.172489066267	119.41127685906	147.399388614307	115.507593842407	115.768968445794	122.688388184062	122.905469043119	120.998199764092
ENSG00000269896	100129534	LOC100129534	small nuclear ribonucleoprotein polypeptide N pseudogene	25.8834633673463	20.157030056948	25.8136462149028	35.4079153128149	23.7815311976226	24.5132081988846	21.1830073352767	16.8851411685207	19.5967788693152	24.4149450827073	23.3258291746546	20.9525402783901	19.3871478258507	9.43756832185089	24.3969657651136	19.8823332945691
ENSG00000271921	---	---	---	3.85498390577499	3.00211085954545	3.84458560647488	2.24100729827942	2.42668685690026	1.79364938040619	3.29513447437638	3.37702823370413	4.52233358522659	3.10735664689003	1.48888271327582	2.68622311261412	4.98526658379018	2.48357061101339	2.30160054387864	1.70419999667735
ENSG00000271847	---	---	---	8.26067979808926	9.00633257863634	8.23839772816047	9.41223065277358	1.45601211414016	7.77248064842683	5.1780684597343	4.34189344333389	7.53722264204431	3.10735664689003	3.47405966431026	2.68622311261412	1.66175552793006	1.49014236660804	5.063521196533	6.24873332115029
ENSG00000157916	11079	RER1	retention in endoplasmic reticulum sorting receptor 1	2137.31321975896	2155.94447013357	2187.56921008421	2248.62672309357	2311.66189988319	2314.40558385079	2471.82158927862	2256.33729271918	2128.00919260384	1974.05928695999	2067.0655002646	2154.88818093905	2246.13955525213	2119.47915943883	2299.29894333476	2292.14899553104
ENSG00000157911	5192	PEX10	peroxisomal biogenesis factor 10	555.668394418138	563.110222654739	540.988117482537	528.429520934288	564.447362915001	567.391087335159	574.765599030508	549.490736884144	611.519997024528	544.67522939058	579.175375464295	561.420630536351	569.98214608001	535.95453785669	598.876461517221	620.896865456115
ENSG00000157881	55229	PANK4	pantothenate kinase 4 (inactive)	545.755578660431	521.938416580973	528.905134147902	511.397865467364	743.05151558286	771.867116701464	787.537139375953	627.644818864154	432.636579653344	438.137287211494	454.109227549126	530.260442430027	656.393433532373	593.573376032201	640.305271307037	660.661532045253
ENSG00000197921	388585	HES5	hes family bHLH transcription factor 5	0	2.14436489967532	2.74613257605349	2.24100729827942	0	4.18518188761445	2.35366748169741	2.41216302407438	0	1.33172427723858	4.46664813982747	3.76071235765977	0	2.48357061101339	4.14288097898155	0
ENSG00000272449	---	---	---	28.0863113135035	35.5964573346103	37.8966295495381	29.1330948776325	24.7522059403827	32.8835719741135	17.4171393645608	22.6743324262992	55.7754475511279	39.5078202247446	49.1331295381022	47.8147714045313	38.2203771423914	43.214128631633	31.7620875055252	47.1495332414068
ENSG00000157870	127281	PRXL2B	peroxiredoxin like 2B	281.413825121574	271.476596298895	290.540826546459	276.540300607681	429.523573671346	390.417681801748	474.970097806538	398.971764181903	253.753162282158	266.788763540129	258.569297872235	229.403453817246	459.198444218006	462.440847770694	446.970825621231	433.434865821607
ENSG00000142606	79258	MMEL1	membrane metalloendopeptidase like 1	10.4635277442464	1.28661893980519	0	4.93021605621473	1.45601211414016	4.18518188761445	2.35366748169741	2.41216302407438	0	3.99517283171575	2.48147118879304	3.76071235765977	6.09310360241022	1.49014236660804	8.74608206673882	1.70419999667735
ENSG00000215912	100287898	TTC34	tetratricopeptide repeat domain 34	3.85498390577499	5.57534873915583	6.04149166731768	2.24100729827942	0	0	2.35366748169741	0	5.52729660416583	7.54643757101863	6.4518250908619	8.05866933784236	0	2.48357061101339	1.38096032632718	1.70419999667735
ENSG00000177133	440556	PRDM16-DT	PRDM16 divergent transcript	22.5791914481106	24.4457598562986	22.5182871236386	28.2366919583207	32.5176038824635	22.1216756916764	21.1830073352767	28.4635236840777	9.5471486799228	20.8636803434045	28.2887715522406	23.1015187684814	26.0341699375709	21.3587072547152	28.0795266353194	27.8352666123968
ENSG00000142611	63976	PRDM16	PR/SET domain 16	104.084565455925	117.082323522272	136.757402287464	95.4669109067034	163.558694155078	157.243262348943	136.983447434789	148.106809678167	84.9193751003659	81.2351809115535	81.8885492301703	91.8688304514029	133.494360743715	120.701531695251	132.111871218634	147.129266379811
ENSG00000130762	27237	ARHGEF16	Rho guanine nucleotide exchange factor 16	101.881717509768	106.789372003831	106.000717435665	88.2956875522093	136.379801357795	136.915236037673	171.817726163911	127.844640275942	89.9441901950621	75.9082838025992	76.9256068525842	95.0922981865398	133.494360743715	134.609527116926	135.79443208884	147.129266379811
ENSG00000162591	1953	MEGF6	multiple EGF like domains 6	7.15925582501069	10.7218244983766	8.23839772816047	10.3086335720853	12.1334342845013	14.9470781700516	11.768337408487	13.9905455396314	12.5620377367405	8.43425375584435	9.42959051741355	11.2821370729793	2.7695925465501	8.44414007744554	8.74608206673882	10.7932666456232
ENSG00000158109	127262	TPRG1L	tumor protein p63 regulated 1 like	361.81777515631	393.276522600454	376.220162919328	354.527354587805	336.338798366376	362.915057968853	352.579388758272	406.690685858941	348.219686062447	399.073375079162	371.724384081197	375.533991143454	370.571482728403	325.347750042754	303.350951683204	318.685399378665
ENSG00000116213	49856	WRAP73	WD repeat containing, antisense to TP73	594.218233475887	572.54542821331	643.144249311727	631.515856655141	646.95471604961	683.380413934759	654.790293408219	609.312379881188	584.385995513169	617.476156546289	640.715860946363	579.686947702127	609.864278750332	646.225072985685	629.257588696419	636.802732091771
ENSG00000078900	7161	TP73	tumor protein p73	272.602433336946	281.769547817337	250.996517451289	315.085626138087	327.602725681535	307.909810303063	311.154841080398	296.696051961149	200.490122278379	213.519792450586	219.858347327063	205.764690426242	277.51317316432	311.439754621079	287.70006798483	265.287132816108
ENSG00000227372	57212	TP73-AS1	TP73 antisense RNA 1	521.524251252702	500.494767584219	571.744802334336	521.258297579794	551.82859125912	505.211242147744	447.667555018847	481.950172210061	582.376069475291	603.271097589077	564.286548331537	506.621679039023	503.511924962808	551.849389767176	564.812773467818	566.36246556244
ENSG00000235169	388588	SMIM1	small integral membrane protein 1 (Vel blood group)	20.3763435019535	28.7344896556493	23.61674015406	28.2366919583207	42.2243513100645	34.0793382277176	44.7196821522508	25.5689280551884	32.6612981155254	27.9662098220102	35.2368908808612	24.1760080135271	29.357680993431	31.2929896987687	25.317605982665	25.5629999501603
ENSG00000130764	57470	LRRC47	leucine rich repeat containing 47	1422.48906123097	1439.72659364201	1476.87009940157	1458.8957511799	1721.49165628505	1712.93515828791	1617.9110269188	1680.31276257021	1520.0065661456	1418.28635525909	1572.75643945703	1462.91710712965	1718.80913438899	1813.50326016198	1741.39097149858	1733.17139662087
ENSG00000116198	9731	CEP104	centrosomal protein 104	390.454798456352	345.242748847726	342.168118976265	349.148937071934	378.077812305061	405.962643098601	375.174596582567	398.006898972273	392.438058895774	363.560727686133	379.665091885335	401.321733024549	415.992800491825	407.802294328399	420.272259312239	377.764332596813
ENSG00000169598	1677	DFFB	DNA fragmentation factor subunit beta	279.210977175417	311.790656412791	297.131544728987	305.225194025657	325.661376196015	263.66645891971	281.027897314671	274.504152139665	299.981461153364	366.22417624061	314.154252501199	303.543211725396	283.05235825742	295.544902710594	310.716073423616	311.868599391956
ENSG00000198912	339448	C1orf174	chromosome 1 open reading frame 174	518.219979333466	538.235589818505	455.308781109669	442.374840680358	397.491307160263	376.068486758498	365.759926655777	415.374472745608	515.043547206361	538.4605160968	517.634889982228	498.025765078658	437.041703845606	418.730005016858	377.002169087321	409.576065868124
ENSG00000236423	100133612	LINC01134	long intergenic non-protein coding RNA 1134	13.7677996634821	6.43309469902596	8.23839772816047	12.1014394107089	9.22141005622099	5.38094814121858	8.00246943777119	7.23648907222314	6.53225962310507	10.2098861254958	6.4518250908619	10.2076478279337	2.7695925465501	7.45071183304018	3.22224076143009	7.38486665226853
ENSG00000131697	261734	NPHP4	nephrocystin 4	166.865731921403	129.090766960454	137.855855317885	152.836697742657	174.236116325439	203.878146239504	181.232396090701	183.806822434468	116.073228687482	133.616335816271	125.562442152928	136.99737874332	98.0435761478735	133.616098872521	153.286596222317	164.171266346585
ENSG00000069424	8514	KCNAB2	potassium voltage-gated channel subfamily A regulatory beta subunit 2	123.910196971339	146.245686157857	135.658949257042	116.980580970186	181.030839524759	181.158587421025	159.578655259084	143.282483630018	108.033524535968	122.962541598362	132.510561481548	131.624932518092	124.631664594754	153.484663760628	108.175225562296	145.993133048693
ENSG00000116254	26038	CHD5	chromodomain helicase DNA binding protein 5	0	6.43309469902596	2.74613257605349	6.72302189483827	0	7.77248064842683	4.23660146705534	6.27162386259339	6.53225962310507	3.10735664689003	3.47405966431026	4.83520160270541	4.98526658379018	6.45728358863482	5.98416141408446	5.11259999003206
ENSG00000116251	6146	RPL22	ribosomal protein L22	6039.65835637633	6204.50540072056	5983.82288322055	6253.75496657856	7207.74530236516	6967.13207662445	7453.12344754301	6781.55512588272	6086.55852420551	5599.90058578824	5856.76829978933	5780.21489372306	6304.14655445733	6408.10889053676	6892.37298869896	6231.12325451796
ENSG00000226944	102724450	RNF207-AS1	RNF207 antisense RNA 1	1.65213595961785	1.28661893980519	0	0	0	1.79364938040619	0	3.37702823370413	2.5124075473481	1.33172427723858	0	1.61173386756847	3.87742956517014	3.47699885541875	0	1.70419999667735
ENSG00000158286	388591	RNF207	ring finger protein 207	8.26067979808926	9.00633257863634	8.23839772816047	9.41223065277358	1.45601211414016	5.38094814121858	1.41220048901845	4.34189344333389	1.50744452840886	4.88298901654147	3.47405966431026	2.68622311261412	4.98526658379018	3.47699885541875	4.14288097898155	1.70419999667735
ENSG00000116237	23463	ICMT	isoprenylcysteine carboxyl methyltransferase	3906.20012052314	3794.23925348551	3693.54831479194	3665.83973852548	3789.02885836407	3757.69545195097	3960.28090470406	4078.96767370978	4008.29500103917	4036.45628431014	4280.53780066799	4004.08417166261	4437.44117808257	4388.46926966067	4380.8664752186	4367.86459148405
ENSG00000225077	---	---	---	22.5791914481106	32.1654734951298	30.2074583365884	21.0654686038266	30.5762543969433	29.2962732133011	24.0074083133136	34.2527149418562	49.7456694374925	43.0590849640475	47.1479525870677	33.8464112189379	47.0830732913517	40.233843898417	58.4606538145174	48.285666572525
ENSG00000158292	387509	GPR153	G protein-coupled receptor 153	140.431556567517	159.111875555909	157.62800986547	168.971950290268	194.620285923401	209.856977507524	189.705599024811	181.877092015208	82.9094490624874	102.542769347371	80.8959607546531	67.155577815353	108.014109315454	120.701531695251	133.953151653737	106.228466459555
ENSG00000097021	11332	ACOT7	acyl-CoA thioesterase 7	2205.60150608983	2170.52615145136	2198.55374038842	2202.01377128936	2541.71181391733	2561.92919834684	2935.02334967667	2470.53736925698	2277.74868242579	2022.88917712541	2174.26505562046	2193.56979376069	2653.8235781043	2366.84279229576	2753.17457058763	2559.14032834382
ENSG00000271746	---	---	---	3.85498390577499	3.00211085954545	6.04149166731768	4.93021605621473	0	2.98941563401032	2.35366748169741	2.41216302407438	1.50744452840886	4.88298901654147	3.47405966431026	2.68622311261412	3.87742956517014	2.48357061101339	2.30160054387864	1.70419999667735
ENSG00000215788	8718	TNFRSF25	TNF receptor superfamily member 25	4.95640787885356	6.43309469902596	10.4353037890033	7.61942481415004	3.39736159966037	0	3.29513447437638	4.34189344333389	3.51737056628735	11.0977023103215	10.4221789929308	6.98418009279671	4.98526658379018	2.48357061101339	3.22224076143009	6.24873332115029
ENSG00000171680	57449	PLEKHG5	pleckstrin homology and RhoGEF domain containing G5	65.5347263981748	68.1908038096751	74.1455795534442	81.1244641977151	85.9047147342692	67.5607933286332	70.1392909545828	89.2500318907521	66.8300407594596	73.244835248122	57.0738373422399	55.3361961198509	84.749531924433	75.0038324526045	87.0005005586125	101.683933135082
ENSG00000162408	79707	NOL9	nucleolar protein 9	586.508265664337	515.076448902012	472.884029596411	434.307214406552	488.734732979713	453.793293242766	495.682371645475	569.752906286369	540.167622679842	531.357986618194	509.69418217809	431.407431885828	492.433554776608	529.000540145853	558.368291944957	572.043132218031
ENSG00000204859	3104	ZBTB48	zinc finger and BTB domain containing 48	323.26793609856	303.21319681409	265.276406846767	281.918718123551	329.544075167055	333.02090162875	362.935525677741	335.290660346339	320.080721532149	266.788763540129	281.398832809131	298.170765500167	348.414742356002	315.413467598701	361.351285388946	341.40806600103
ENSG00000162413	9903	KLHL21	kelch like family member 21	972.006656241836	999.702916228634	929.840490251711	1036.68997618406	862.444508942353	867.528416989795	829.903154046507	866.931390852332	1102.94691328582	1075.58930791636	1076.46220169842	1049.23874778708	985.421028062525	1016.77380814888	983.70407245373	1023.08806467197
ENSG00000116273	148479	PHF13	PHD finger protein 13	671.317911591387	682.336911076687	654.128779615941	687.989240571783	599.391653654365	527.930800966222	510.745843528338	577.471827963407	713.021261937392	771.956172705965	682.404576918086	644.156302404866	543.394057633129	508.13854701334	557.447651727406	578.859932204741
ENSG00000041988	90326	THAP3	THAP domain containing 3	272.602433336946	271.476596298895	289.442373516038	281.918718123551	302.365182369772	264.862225173314	276.320562351276	287.047399864851	266.817681528369	304.07704330281	295.295071466372	289.574851539802	291.91505440638	284.617192022135	291.382628855035	289.145932769591
ENSG00000007923	55735	DNAJC11	DnaJ heat shock protein family (Hsp40) member C11	2086.64771699735	1884.8967468146	2097.49606158966	1983.29145897729	2339.81146742323	2457.89753428329	2474.64599025666	2265.98594481547	2323.976981297	2093.02665572664	2201.06494445943	2202.16570772105	2574.05931276366	2531.75188086705	2743.96816841211	2622.76379488645
ENSG00000237436	---	---	---	11.564951717325	13.295062377987	8.23839772816047	17.4798569265795	3.39736159966037	2.98941563401032	7.06100244509223	4.34189344333389	9.5471486799228	9.32206994067008	6.4518250908619	8.05866933784236	6.09310360241022	7.45071183304018	7.82544184918737	5.11259999003206
ENSG00000171735	23261	CAMTA1	calmodulin binding transcription activator 1	610.739593072066	574.26092013305	571.744802334336	644.065497525506	642.101342335809	620.00480249374	680.209902210552	607.382649461929	595.440588721501	592.617303371169	534.508894066021	653.826705610277	638.668041234453	650.198785963306	675.289599573992	639.074998754007
ENSG00000049245	9341	VAMP3	vesicle associated membrane protein 3	1237.44983375377	1305.91822390227	1280.24700695614	1303.81804613897	1163.35367919798	1166.46998039083	1229.08515894239	1276.99910494498	1244.64669895625	1296.65553793797	1271.00954289979	1285.62638169712	1126.11632942727	1238.30830665128	1132.84778769707	1111.70646449919
ENSG00000269925	---	---	---	2.75355993269642	3.00211085954545	2.74613257605349	2.24100729827942	0	0	1.41220048901845	1.44729781444463	0	3.10735664689003	2.48147118879304	2.68622311261412	6.09310360241022	1.49014236660804	2.30160054387864	0
ENSG00000049246	8863	PER3	period circadian regulator 3	51.2162147481534	53.609122491883	54.3734250058591	52.4395707797385	42.2243513100645	53.2115982853837	41.8952811742139	61.2689408114893	46.7307803806747	44.8347173336989	30.2739485032751	27.399475748664	38.2203771423914	24.3389919879312	21.6350451124592	38.0604665924609
ENSG00000049247	10911	UTS2	urotensin 2	0	2.14436489967532	3.84458560647488	2.24100729827942	1.45601211414016	5.38094814121858	0	0	0	0	0	4.83520160270541	1.66175552793006	1.49014236660804	0	1.70419999667735
ENSG00000116288	11315	PARK7	Parkinsonism associated deglycase	4230.01876860824	4253.9910879759	3952.78322997139	4153.48292663108	4659.72410261988	4763.33487123204	4788.77185826155	4477.45700528687	4362.04198370578	3928.14270976141	4135.61988324248	4108.30962843204	4602.50889385695	4607.02348342985	4869.72643073842	4672.34832422374
ENSG00000116285	54206	ERRFI1	ERBB receptor feedback inhibitor 1	365.122047075545	336.665289249025	375.121709888907	333.013684524322	479.027985552111	468.142488286016	376.116063575246	495.458285144878	332.140277759419	323.608999368975	336.983787438095	309.990147195669	372.787156765643	378.992875240644	411.986497354276	443.660065801671
ENSG00000142599	473	RERE	arginine-glutamic acid dipeptide repeats	762.736101356908	807.567821217725	812.306015996622	722.05255150563	944.951862076962	904.597170851523	769.649266515053	846.669221450108	690.912075520729	811.020084838297	732.034000693946	782.765415015755	848.04923775364	861.799002021647	828.115875687534	799.269798441678
ENSG00000074800	2023	ENO1	enolase 1	63975.660764282	58876.9693044254	60802.1213664003	59556.5617576143	67331.338868926	75815.7656603893	83000.2008080738	67108.7874927734	66229.5753556434	53876.6812680565	62319.1711411106	65342.3772143385	74057.2429392217	70603.4420440109	77442.8741401021	69812.5528638877
ENSG00000236269	---	---	---	4.95640787885356	3.85985681941557	2.74613257605349	1.34460437896765	2.42668685690026	1.79364938040619	1.41220048901845	0	0	3.10735664689003	2.48147118879304	0	0	0	3.22224076143009	1.70419999667735
ENSG00000230679	100505975	ENO1-AS1	ENO1 antisense RNA 1	7.15925582501069	3.00211085954545	2.74613257605349	6.72302189483827	7.28006057070078	2.98941563401032	2.35366748169741	6.27162386259339	7.53722264204431	3.10735664689003	2.48147118879304	4.83520160270541	2.7695925465501	1.49014236660804	4.14288097898155	2.84033332779559
ENSG00000238249	---	---	---	32.4920072058178	32.1654734951298	29.109005306167	36.3043182321267	17.9574827410619	47.2327670173631	29.6562102693874	41.9716366188942	20.6017418882545	32.4052907461388	40.1998332584472	41.3678359342574	33.7890290679112	23.3455637435259	42.8097701161427	39.1965999235791
ENSG00000180758	80045	GPR157	G protein-coupled receptor 157	109.591685321318	99.9274043248699	116.985247739879	125.048207243992	101.435510618431	92.6718846543199	83.3198288520883	95.0392231485306	111.048413592786	122.962541598362	126.555030628445	119.80555082259	96.9357391292534	102.819823295954	91.6037016463698	93.7309998172544
ENSG00000049239	9563	H6PD	hexose-6-phosphate dehydrogenase/glucose 1-dehydrogenase	221.936930575331	194.279459910584	191.680053808534	204.828067062739	120.849005473633	105.825313443965	94.6174327642359	123.985179437423	147.227082274599	174.455880318254	206.954697145339	156.338185154142	109.121946334074	107.786964517981	139.476992959045	119.862066432974
ENSG00000171621	80176	SPSB1	splA/ryanodine receptor domain and SOCS box containing 1	105.185989429003	125.659783120974	110.39452955735	123.255401405368	92.69943793359	109.412612204778	120.037041566568	108.547336083347	112.053376611725	118.523460674234	133.503149957066	113.358615352316	111.337620371314	104.806679784765	117.381627737811	97.1393998106091
ENSG00000171612	84275	SLC25A33	solute carrier family 25 member 33	508.307163575759	504.78349738357	468.490217474725	542.771967643276	337.309473109136	405.962643098601	461.789559909032	503.177206821916	605.490218910893	619.251788915941	622.849268387053	621.592028258907	517.913806204868	542.908535567528	542.717408246583	556.137265582376
ENSG00000231181	642740	RPL9P11	ribosomal protein L9 pseudogene 11	4.95640787885356	1.28661893980519	4.94303863689628	2.24100729827942	0	1.79364938040619	0	2.41216302407438	1.50744452840886	3.99517283171575	0	1.61173386756847	0	1.49014236660804	0	0
ENSG00000188807	199953	TMEM201	transmembrane protein 201	1483.06737975029	1448.30405324071	1474.67319334072	1444.55330447092	1410.87573860181	1453.45388125582	1595.3158190945	1395.67752572944	1550.15545671378	1432.4914142163	1611.4673900022	1484.40689203056	1640.15270606697	1584.02133570434	1594.08853669034	1585.4740635755
ENSG00000171608	5293	PIK3CD	phosphatidylinositol-4,5-bisphosphate 3-kinase catalytic subunit delta	60.027606532782	55.3246144116232	64.2595022796516	64.0928087307915	51.9310987376656	47.2327670173631	65.431955991188	63.1986712307488	46.7307803806747	42.1712687792218	40.1998332584472	42.4423251793031	44.8673992541116	45.2009851204437	69.5083364251348	39.1965999235791
ENSG00000231789	101929074	PIK3CD-AS2	PIK3CD antisense RNA 2	129.417316836732	93.923182605779	108.197623496507	107.120148857756	124.731704444673	107.021079697569	122.861442544605	123.020314227793	112.053376611725	91.8889751294621	112.658791971204	121.954529312681	108.014109315454	113.747533984413	108.175225562296	99.4116664728456
ENSG00000171603	22883	CLSTN1	calsyntenin 1	2431.39342057094	2458.72879396772	2539.07417981906	2427.90730695593	3090.14304357679	3035.45263477408	2927.49161373524	2934.63753508889	2268.70401525534	2158.72505340374	2255.65731061287	2260.18812695352	2827.75399002765	2783.08922670161	2875.61971952197	2830.67619448108
ENSG00000178585	56998	CTNNBIP1	catenin beta interacting protein 1	402.570462160217	425.013123115648	364.137179584693	423.550379374811	398.461981903023	376.068486758498	480.618899762611	397.042033762643	337.165092854115	329.823712662756	325.072725731888	348.671760017313	283.05235825742	284.617192022135	319.001835381579	323.229932703138
ENSG00000162441	84328	LZIC	leucine zipper and CTNNBIP1 domain containing	490.684380006502	491.917307985518	484.967012931046	471.059734098335	436.318296870667	440.639864453121	462.731026901711	409.58528148783	516.048510225301	540.236148466451	546.419955772227	537.781867145347	429.286844715265	515.092544724178	444.208904968577	417.528999185951
ENSG00000228150	---	---	---	4.95640787885356	1.28661893980519	3.84458560647488	2.24100729827942	1.45601211414016	1.79364938040619	0	3.37702823370413	3.51737056628735	3.10735664689003	0	1.61173386756847	2.7695925465501	2.48357061101339	2.30160054387864	1.70419999667735
ENSG00000173614	64802	NMNAT1	nicotinamide nucleotide adenylyltransferase 1	88.6646298328247	87.061214926818	85.1301098576582	82.0208671170269	94.6407874191102	99.8464821759447	85.2027628374462	91.1797623100116	123.107969820057	139.831049110051	126.555030628445	97.2412766766311	94.7200650920134	77.9841171858205	110.93714621495	110.772999784028
ENSG00000202415	---	---	---	3.85498390577499	0	1.64767954563209	4.03381313690296	5.33871108518057	4.18518188761445	3.29513447437638	0	3.51737056628735	3.99517283171575	1.48888271327582	0	1.66175552793006	1.49014236660804	5.063521196533	3.97646665891382
ENSG00000130939	10277	UBE4B	ubiquitination factor E4B	1751.81482918146	1740.79542555642	1672.39473881657	1647.14036423538	1788.46821353549	1712.93515828791	1774.19454770351	1820.21821796653	1735.0686521986	1557.67349627673	1708.74106060289	1701.45371952978	1708.83860122141	1705.2195815218	1684.31127801039	1674.09246340272
ENSG00000054523	23095	KIF1B	kinesin family member 1B	1093.16329328048	1231.29432539357	1229.71816755675	1090.47415134277	1021.63516675501	983.517743589395	891.09850857064	1029.02874607013	1226.55736461534	1433.37923040113	1382.17945215772	1461.8426178846	1133.87118855761	1150.88662114361	1057.35528985785	1216.23073096207
ENSG00000142657	5226	PGD	phosphogluconate dehydrogenase	5703.72404458736	5591.21703941342	5692.73283015889	5461.33478590695	5620.69209795238	5972.25455362582	6372.31933994757	5552.31684881441	4792.16615581177	4118.13537331411	4781.79498080419	4786.31234205584	4982.49699124363	4968.63136439339	5188.26794601122	4872.30779050055
ENSG00000271989	---	---	---	7.15925582501069	0	3.84458560647488	2.24100729827942	0	1.79364938040619	0	0	2.5124075473481	1.33172427723858	1.48888271327582	5.90969084775106	4.98526658379018	1.49014236660804	1.38096032632718	1.70419999667735
ENSG00000175279	378708	CENPS	centromere protein S	166.865731921403	154.823145756558	157.62800986547	121.462595566745	133.467777129514	156.047496095339	136.983447434789	117.231122970015	130.142710952632	198.426917308549	171.22151202672	168.157566849644	162.298123227836	163.418946204681	160.651717962729	139.176333061984
ENSG00000160049	1676	DFFA	DNA fragmentation factor subunit alpha	2910.51284886012	3008.54395424447	3035.57494956953	2932.58215052845	2770.79105320872	2682.70158996086	2626.22217607797	2705.96448040664	2945.04412700145	2859.21202323124	2867.09181153148	2763.04909363488	2585.13768294986	2588.37729079816	2740.28560754191	2729.56032801156
ENSG00000142655	5195	PEX14	peroxisomal biogenesis factor 14	585.406841691259	583.696125691622	667.310215980998	583.110099012306	733.344768155259	749.147557882986	794.127408324706	701.939440005645	583.38103249423	578.412244413958	639.723272470845	637.709366934592	710.677447444755	686.955631006305	749.86145719566	715.195931938929
ENSG00000130940	54897	CASZ1	castor zinc finger 1	171.271427813717	196.852697790194	189.483147747691	186.003605757192	177.148140553719	189.528951196254	188.764132032132	147.141944468537	126.122858876875	150.48484332796	152.362330991893	147.742271193777	175.592167451276	186.267795826004	132.111871218634	153.946066366521
ENSG00000175262	148345	C1orf127	chromosome 1 open reading frame 127	3.85498390577499	1.28661893980519	3.84458560647488	2.24100729827942	0	1.79364938040619	0	0	4.52233358522659	0	2.48147118879304	0	1.66175552793006	2.48357061101339	0	0
ENSG00000120948	23435	TARDBP	TAR DNA binding protein	5437.17944310235	5650.40151064447	5587.28133923843	5501.67291727598	5272.21986530151	5159.13350117501	5027.90447440201	5329.43298538994	5882.55103136085	6108.61925969337	6008.63433654346	6284.15034964947	5853.25688787898	5967.02675002078	5720.39799175597	5605.11378907181
ENSG00000009724	10747	MASP2	MBL associated serine protease 2	2.75355993269642	6.43309469902596	8.23839772816047	3.13741021759119	0	0	0	0	5.52729660416583	10.2098861254958	2.48147118879304	6.98418009279671	2.7695925465501	5.46385534422946	1.38096032632718	1.70419999667735
ENSG00000271895	---	---	---	17.0720715827178	30.4499815753895	34.601270458274	24.6510802810737	12.1334342845013	11.3597794092392	15.5342053792029	14.9554107492612	15.5769267935582	30.6296583764874	19.3554752725857	23.1015187684814	11.6322886955104	6.45728358863482	11.5080027193932	7.38486665226853
ENSG00000116649	6723	SRM	spermidine synthase	4672.79120578582	4296.8783859694	4353.7185860752	4323.79948130032	4881.03794396919	5340.88997172284	5906.29317857148	4862.43822392914	5114.75928489127	4403.12436864317	4850.28358561487	4906.65513750095	5586.26816639155	5451.4374911744	6225.82947119172	5552.85165584037
ENSG00000171824	5394	EXOSC10	exosome component 10	2016.15658272032	1834.28973518227	1984.35539945625	1966.25980351037	2547.53586237389	2538.01387327476	2642.22711495351	2430.01303045253	1979.27466580084	1882.61421992294	1899.31804790219	2061.40761662008	2648.2843930112	2500.95560529049	2772.50801515621	2480.74712849667
ENSG00000226849	---	---	---	6.05783185193212	3.85985681941557	3.84458560647488	0	1.45601211414016	2.98941563401032	6.11953545241327	1.44729781444463	3.51737056628735	3.10735664689003	3.47405966431026	2.68622311261412	2.7695925465501	3.47699885541875	2.30160054387864	2.84033332779559
ENSG00000230337	105376736	EXOSC10-AS1	EXOSC10 antisense RNA 1	47.9119428289177	39.0274411740908	41.1919886408023	62.300002892168	34.4589533679837	49.6242995245713	42.8367481668929	33.2878497322265	36.6811501912823	35.9565554854417	26.3035946012062	40.2933466892118	33.7890290679112	45.2009851204437	38.2065690283854	42.6049999169338
ENSG00000198793	2475	MTOR	mechanistic target of rapamycin kinase	2319.04817531692	2206.5514817659	2246.88567372696	2292.55046613985	2285.45368182867	2290.49025877871	2103.70799514114	2163.71023259472	2394.32439262274	2311.42943719377	2421.41958602425	2468.63904049238	2396.80538978446	2338.03337320801	2321.39430855599	2502.33366178791
ENSG00000120942	29914	UBIAD1	UbiA prenyltransferase domain containing 1	1039.19351859963	958.531110154867	973.778611468567	943.464072575637	1126.4680389731	1146.14195407956	1130.2311247111	1154.461223322	1127.06602574036	1035.6375795992	1082.41773255152	1046.01528005194	1298.938904332	1265.13086925022	1281.9915029404	1211.6861976376
ENSG00000204624	57540	DISP3	dispatched RND transporter family member 3	9.36210377116783	12.4373164181169	6.04149166731768	4.93021605621473	6.30938582794068	8.96824690203096	8.00246943777119	10.1310847011124	8.54218566098355	5.77080520136719	5.45923661534469	5.90969084775106	6.09310360241022	6.45728358863482	7.82544184918737	3.97646665891382
ENSG00000116661	26232	FBXO2	F-box protein 2	17.0720715827178	16.7260462174675	15.9275689411102	20.1690656845148	24.7522059403827	18.534376930864	28.7147432767084	27.4986584744479	32.6612981155254	19.9758641585787	41.1924217339645	28.4739649937097	27.142006956191	18.3784225214991	21.6350451124592	26.6991332812785
ENSG00000132879	93611	FBXO44	F-box protein 44	357.412079263995	304.07094277396	341.069665945843	313.292820299463	287.805061228371	321.063239092708	365.759926655777	272.574421720405	282.897089831397	292.535432900075	317.13201792775	286.351383804665	302.993424592581	318.393752331917	376.081528869769	320.957666040901
ENSG00000116670	10459	MAD2L2	mitotic arrest deficient 2 like 2	1241.85552964609	1230.4365794337	1136.34965997093	1238.38063302921	1533.18075618958	1650.7553131005	1597.19875307986	1438.13159495315	1277.81047858125	1063.1598813288	1122.12127157221	1192.14581737815	1568.14329985667	1391.2962562897	1653.00951061364	1525.25899702623
ENSG00000177674	57085	AGTRAP	angiotensin II receptor associated protein	1007.25222338035	974.8282833924	922.151319038762	933.603640463208	910.007571337598	1031.34839373356	1038.90882642124	904.561134027893	956.222312520689	815.459165762425	921.618399517735	820.372538592352	932.244851168763	860.805573777242	1031.5773637664	928.788998189157
ENSG00000215910	284498	C1orf167	chromosome 1 open reading frame 167	2.75355993269642	2.14436489967532	1.64767954563209	4.03381313690296	2.42668685690026	6.5767143948227	2.35366748169741	4.34189344333389	1.50744452840886	6.65862138619291	1.48888271327582	3.76071235765977	2.7695925465501	5.46385534422946	3.22224076143009	2.84033332779559
ENSG00000177000	4524	MTHFR	methylenetetrahydrofolate reductase	446.627421083359	408.715949878116	353.152649280479	372.45541297404	369.34173962022	380.851551772915	354.46232274363	402.831225020421	472.835100410913	441.688551950796	455.101816024643	467.94006621738	484.678695646267	475.355414947963	484.717074540841	508.41966567541
ENSG00000011021	1185	CLCN6	chloride voltage-gated channel 6	105.185989429003	69.9062957294154	96.1146401618721	93.6741050680799	75.2272925639081	75.9311571038621	58.8416870424353	107.582470873717	61.8052256647634	106.981850271499	84.8663146567219	92.9433196964485	73.6711617382326	77.9841171858205	85.1592201235096	83.5057998371903
ENSG00000242349	---	---	---	4.95640787885356	7.29084065889608	1.64767954563209	4.03381313690296	1.45601211414016	5.38094814121858	0	0	2.5124075473481	3.99517283171575	5.45923661534469	6.98418009279671	4.98526658379018	0	4.14288097898155	1.70419999667735
ENSG00000116685	90231	KIAA2013	KIAA2013	1211.01565839989	1142.94649152694	1192.37076452242	1207.90293377261	1375.93144786245	1318.33229459855	1469.15924207552	1337.78561315165	1231.58217971004	1147.50241888724	1244.20965406083	1193.22030662319	1360.97777737472	1410.1713929334	1505.7070758054	1455.95486382802
ENSG00000083444	5351	PLOD1	procollagen-lysine,2-oxoglutarate 5-dioxygenase 1	2127.40040400125	2147.36701053487	2088.70843734628	2124.92312022855	2091.31873327664	2076.44809938357	2382.38222497412	2034.41829450433	2243.57993978186	1988.2643459172	2183.19835190012	2211.83611092647	2338.09002779759	2228.75626632342	2325.99750964375	2268.29019557756
ENSG00000116688	9927	MFN2	mitofusin 2	2648.37394326742	2549.64986571395	2610.47362679645	2608.08429373759	2959.10195330418	2973.27278958666	2921.84281177916	2901.83211796148	2863.64212246737	2717.16143365912	2720.18871715493	2867.27455040431	3270.88879747567	3299.67191379239	3336.86046851525	3339.66392682205
ENSG00000116691	60672	MIIP	migration and invasion inhibitory protein	313.355120340853	304.92868873383	307.01762200278	333.910087443634	379.048487047821	421.507604395455	377.057530567925	365.201481844861	325.105536626845	300.525778563507	338.968964389129	316.437082665943	387.189038007704	380.979731729455	411.065857136725	398.214732556941
ENSG00000120949	943	TNFRSF8	TNF receptor superfamily member 8	0	8.14858661876621	0	4.03381313690296	6.30938582794068	2.98941563401032	5.1780684597343	4.34189344333389	0	1.33172427723858	3.47405966431026	2.68622311261412	12.7401257141305	7.45071183304018	5.063521196533	6.24873332115029
ENSG00000048707	55187	VPS13D	vacuolar protein sorting 13 homolog D	429.004637514102	417.293409476817	414.666018984077	434.307214406552	452.819767497589	416.724539381039	360.111124699704	431.777181309314	427.611764558647	433.698206287365	516.642301506711	490.504340363338	465.845466329727	476.348843192369	517.860122372693	455.021399112853
ENSG00000162496	9249	DHRS3	dehydrogenase/reductase 3	52.317638721232	39.8851871339609	51.0780659145949	52.4395707797385	42.2243513100645	32.8835719741135	37.1879462108191	33.2878497322265	6.53225962310507	14.6489670496244	9.42959051741355	10.2076478279337	22.7106588817108	11.4244248106616	11.5080027193932	7.38486665226853
ENSG00000162493	10630	PDPN	podoplanin	748.417589706887	772.40023686305	768.367894779766	711.295716473889	805.174699119506	824.480831860046	860.030097812234	843.774625821218	930.093274028268	928.211821235292	955.36640768532	949.31124799783	1031.95018284457	975.049821883858	1047.22824746478	991.27633140066
ENSG00000116731	7799	PRDM2	PR/SET domain 2	426.801789567945	431.017344834739	493.754637174417	426.239588132746	447.966393783788	435.856799438705	375.174596582567	479.055576581172	451.730877013189	498.508787779642	446.168519744989	494.802297343521	445.904399994566	431.644572194128	423.954820182445	451.612999119498
ENSG00000189337	23254	KAZN	kazrin, periplakin interacting protein	156.952916163696	177.982286673051	158.726462895892	174.350367806139	217.916479749643	196.703548717879	218.891075797859	200.209530998174	145.21715623672	191.324387829943	184.125162208444	152.040228173959	247.601573661579	220.044356135787	240.747416889705	234.611532875915
ENSG00000171729	55092	TMEM51	transmembrane protein 51	142.634404513675	137.668226559155	142.249667439571	134.908639356421	144.145199299876	146.481366066506	135.100513449431	111.441931712236	156.271749445052	123.850357783188	127.547619103962	121.954529312681	101.367087203734	126.662101161683	112.778426650053	125.542733088565
ENSG00000142621	114827	FHAD1	forkhead associated phosphopeptide binding domain 1	2.75355993269642	9.00633257863634	3.84458560647488	7.61942481415004	6.30938582794068	10.1640131556351	3.29513447437638	12.0608151203719	1.50744452840886	2.2195404620643	4.46664813982747	0	1.66175552793006	4.47042709982411	3.22224076143009	1.70419999667735
ENSG00000142634	79180	EFHD2	EF-hand domain family member D2	1332.17229543853	1366.81818705305	1430.73507212387	1449.93172198679	1476.8816211095	1593.3585329275	1601.90608804326	1436.20186453389	1422.5251533085	1430.71578184665	1533.05290043634	1358.69165036022	1602.48624743389	1674.42330594523	1837.13755412393	1713.85712999186
ENSG00000132906	842	CASP9	caspase 9	386.049102564038	377.837095322791	388.303146253963	376.041024651287	308.189230826333	340.195499150374	355.403789736309	298.625782380408	365.304057384414	343.140955435141	376.687326458783	337.926867566856	324.042327946362	340.249173708835	344.77976147302	300.507266080773
ENSG00000116138	23341	DNAJC16	DnaJ heat shock protein family (Hsp40) member C16	120.605925052103	144.530194238117	154.332650774206	116.084178050874	120.849005473633	114.195677219194	130.393178486037	140.387888001129	138.182415104146	154.923924252088	140.451269285686	124.103507802772	120.200316520274	132.622670628115	128.429310348428	140.312466393102
ENSG00000235084	---	---	---	8.26067979808926	5.57534873915583	8.23839772816047	7.61942481415004	11.1627595417412	8.96824690203096	8.94393643045016	6.27162386259339	7.53722264204431	3.99517283171575	7.44441356637912	9.13315858288801	16.0636367699906	10.4309965662562	8.74608206673882	8.52099998338676
ENSG00000197312	84301	DDI2	DNA damage inducible 1 homolog 2	737.403349976101	738.090398468245	833.176623574628	687.092837652471	706.165875357976	665.443920130697	587.004669935334	732.815126713797	865.775640816157	1059.6086165895	935.514638174976	904.182699705913	804.843594027459	851.864719577594	801.417309378541	864.029398315417
ENSG00000116786	23207	PLEKHM2	pleckstrin homology and RUN domain containing M2	1283.70964062307	1140.37325364733	1289.03463119951	1303.81804613897	1235.18361016223	1256.15244941114	1283.69024451777	1166.03960583756	1159.22484234642	1110.21413912456	1258.10589271807	1244.79579038538	1097.31256694315	1156.84719061004	1240.56269315059	1198.05259766418
ENSG00000162458	54751	FBLIM1	filamin binding LIM protein 1	218.632658656096	209.718887188246	234.519721994968	200.34605246618	159.675995184037	173.983989899401	168.051858193195	171.263574709281	160.291601520809	146.045762403831	146.406800138789	160.636142134324	154.543264097496	119.708103450846	145.921474481906	127.814999750801
ENSG00000233954	440567	UQCRHL	ubiquinol-cytochrome c reductase hinge protein like	345.296415560131	408.715949878116	322.39596442868	408.311529746511	430.494248414106	470.534020793224	492.857970667437	381.604190408567	327.115462664723	308.516124226938	318.124606403268	308.915657950624	423.747659622165	356.14402561932	441.446984315923	408.439932537005
ENSG00000178715	441876	RPS16P1	ribosomal protein S16 pseudogene 1	37.9991270712106	38.1696952142207	32.4043643974312	31.8223036355678	35.4296281107438	42.4497020029465	36.2464792181401	43.9013670381537	41.7059652859785	17.3124156041016	14.3925328949996	14.5056048081162	13.8479627327505	23.3455637435259	18.8731244598048	27.8352666123968
ENSG00000179743	729614	SPEN-AS1	SPEN antisense RNA 1	354.10780734476	304.92868873383	345.463478067529	309.707208622216	154.822621470237	160.830561109755	170.876259171232	179.947361595949	287.921904926093	225.949219038146	259.561886347752	237.999367777611	130.170849687855	113.747533984413	145.000834264354	152.809933035403
ENSG00000065526	23013	SPEN	spen family transcriptional repressor	4970.17567851704	4992.51035942408	5108.3558179747	5076.77793352221	5593.5132051551	5020.42461575693	4359.46290959994	5076.63830046694	3744.99469007708	4309.01585305164	3961.91690002697	4018.0525318482	3977.68881535525	3887.78143448037	4071.53136212131	4180.40259184954
ENSG00000116809	7709	ZBTB17	zinc finger and BTB domain containing 17	240.661138117667	201.999173549415	235.618175025389	253.233824705575	355.752293221578	331.825135375146	351.637921765593	299.590647590038	278.87723775564	225.949219038146	276.435890431545	260.56364192357	371.679319747023	377.006018751833	395.41497343835	376.628199265695
ENSG00000173641	27129	HSPB7	heat shock protein family B (small) member 7	2.75355993269642	2.14436489967532	0	0	2.42668685690026	1.79364938040619	4.23660146705534	7.23648907222314	4.52233358522659	1.33172427723858	2.48147118879304	2.68622311261412	3.87742956517014	4.47042709982411	1.38096032632718	2.84033332779559
ENSG00000232456	---	---	---	0	1.28661893980519	0	3.13741021759119	1.45601211414016	1.79364938040619	2.35366748169741	0	2.5124075473481	2.2195404620643	3.47405966431026	0	2.7695925465501	3.47699885541875	0	0
ENSG00000184908	1188	CLCNKB	chloride voltage-gated channel Kb	7.15925582501069	7.29084065889608	7.13994469773907	5.8266189755265	9.22141005622099	1.79364938040619	4.23660146705534	8.2013542818529	1.50744452840886	7.54643757101863	5.45923661534469	6.98418009279671	11.6322886955104	6.45728358863482	8.74608206673882	6.24873332115029
ENSG00000185519	348487	FAM131C	family with sequence similarity 131 member C	15.9706476096392	20.157030056948	25.8136462149028	17.4798569265795	17.9574827410619	23.3174419452805	21.1830073352767	30.3932541033372	19.5967788693152	21.7514965282302	19.3554752725857	20.9525402783901	24.9263329189509	27.3192767211473	29.9208070704223	18.7461999634509
ENSG00000142627	1969	EPHA2	EPH receptor A2	462.047356706459	429.301852914999	409.17375383197	476.438151614205	489.705407722473	416.724539381039	426.013814187231	397.042033762643	383.393391725321	419.493147330153	426.316750234644	383.055415858774	412.669289435965	410.782579061615	413.827777789379	409.576065868124
ENSG00000227959	---	---	---	4.95640787885356	2.14436489967532	0	3.13741021759119	1.45601211414016	1.79364938040619	0	2.41216302407438	1.50744452840886	3.10735664689003	9.42959051741355	3.76071235765977	0	1.49014236660804	3.22224076143009	0
ENSG00000142632	128272	ARHGEF19	Rho guanine nucleotide exchange factor 19	44.607670909682	39.0274411740908	36.7981765191168	59.6107941342326	52.9017734804257	36.4708707349259	36.2464792181401	25.5689280551884	51.7555954753709	38.6200040399189	40.1998332584472	30.622943483801	44.8673992541116	39.2404156540116	42.8097701161427	33.5159332679879
ENSG00000237276	---	---	---	6.05783185193212	5.57534873915583	2.74613257605349	5.8266189755265	3.39736159966037	2.98941563401032	6.11953545241327	3.37702823370413	9.5471486799228	6.65862138619291	7.44441356637912	3.76071235765977	1.66175552793006	4.47042709982411	3.22224076143009	6.24873332115029
ENSG00000204377	---	---	---	8.26067979808926	8.14858661876621	6.04149166731768	13.8942452493324	8.25073531346089	1.79364938040619	9.88540342312912	7.23648907222314	9.5471486799228	9.32206994067008	5.45923661534469	8.05866933784236	4.98526658379018	5.46385534422946	5.98416141408446	8.52099998338676
ENSG00000132881	79363	CPLANE2	ciliogenesis and planar polarity effector complex subunit 2	76.5489661289605	105.073880084091	95.0161871314507	71.2640320852856	64.5498703935469	78.3226896110704	69.1978239619039	92.1446275196413	97.9838943465761	112.308747380454	116.629145873273	102.613722901859	86.9652059616731	97.8526820739277	81.4766592533038	74.4167331882444
ENSG00000037637	54455	FBXO42	F-box protein 42	435.613181352574	455.034231711103	397.090770497335	448.64966111554	534.356445889438	486.078982090078	488.150635704043	456.863676759688	391.433095876835	424.820044439108	411.427923101886	415.290093210143	501.296250925568	506.151690524529	519.701402807796	484.560865721927
ENSG00000055070	26099	SZRD1	SUZ RNA binding domain containing 1	3970.0827109617	3941.77155858317	4095.58212392617	4017.2296828957	4381.14045144773	4137.94912059708	3982.87611252836	4008.53251340681	4325.86331502396	4413.77816286107	4353.98934785627	4378.00642893849	4528.28381360941	4552.38492998755	4837.50402312412	4578.04925774093
ENSG00000157191	55707	NECAP2	NECAP endocytosis associated 2	800.18451644158	784.408680301232	795.829220540301	776.733129583648	874.092605855474	799.36974053436	796.010342310064	791.671904501212	763.269412884354	748.872951900496	797.544840078083	747.307269929248	729.510676761296	830.009298200676	892.560690916136	835.626065037462
ENSG00000226029	107984921	LINC01772	long intergenic non-protein coding RNA 1772	4.95640787885356	3.85985681941557	7.13994469773907	2.24100729827942	7.28006057070078	4.18518188761445	2.35366748169741	8.2013542818529	1.50744452840886	6.65862138619291	0	2.68622311261412	2.7695925465501	4.47042709982411	0	0
ENSG00000080947	114819	CROCCP3	CROCC pseudogene 3	7.15925582501069	9.00633257863634	6.04149166731768	12.9978423300207	0	6.5767143948227	2.35366748169741	3.37702823370413	5.52729660416583	8.43425375584435	10.4221789929308	8.05866933784236	1.66175552793006	1.49014236660804	0	2.84033332779559
ENSG00000233421	100132147	LINC01783	long intergenic non-protein coding RNA 1783	2.75355993269642	3.85985681941557	3.84458560647488	2.24100729827942	1.45601211414016	2.98941563401032	2.35366748169741	2.41216302407438	1.50744452840886	3.99517283171575	3.47405966431026	1.61173386756847	0	0	4.14288097898155	0
ENSG00000219481	55672	NBPF1	NBPF member 1	524.828523171938	556.248254975778	615.682923551192	553.528802675018	628.511895937168	527.930800966222	469.321295850464	583.261019221185	407.512504179863	456.781427092834	446.168519744989	486.206383383156	476.923836515927	467.407988992721	424.875460399996	477.744065735218
ENSG00000215908	84809	CROCCP2	CROCC pseudogene 2	143.735828486753	122.228799281493	110.39452955735	134.908639356421	117.936981245353	103.433780936757	86.1442298301252	99.8635491966794	114.063302649604	152.260475697611	112.658791971204	116.582083087453	89.1808799989132	91.8921126074955	118.302267955362	98.2755331417273
ENSG00000236698	---	---	---	523.727099198859	493.632799905258	506.936073539474	490.780598323194	448.937068526548	484.883215836474	435.428484114021	533.088028320438	545.192437774538	542.011780836103	506.716416751539	591.506329397629	568.87430906139	539.928250834312	481.955153888187	545.912065602312
ENSG00000058453	9696	CROCC	ciliary rootlet coiled-coil, rootletin	175.677123706032	171.12031899409	188.384694717269	200.34605246618	155.793296212997	154.851729841735	144.515183376221	136.52842716261	142.202267179903	184.221858351337	177.177042879823	171.381034584781	145.680567948535	163.418946204681	129.349950565979	173.260332995531
ENSG00000228549	112267871	LOC112267871	uncharacterized LOC112267871	2.75355993269642	2.14436489967532	4.94303863689628	4.93021605621473	4.36803634242047	0	0	0	9.5471486799228	11.9855184951472	8.43700204189633	12.356626318025	4.98526658379018	5.46385534422946	6.90480163163591	6.24873332115029
ENSG00000117122	4237	MFAP2	microfibril associated protein 2	205.415570979153	171.978064953961	176.301711382634	160.904324016463	209.180407064802	197.899314971483	197.237334966243	183.806822434468	221.594345676103	218.84668955954	199.013989341202	225.105496837063	267.54263999674	274.682909578081	274.811104939109	228.930866220324
ENSG00000159363	23400	ATP13A2	ATPase cation transporting 13A2	1815.69741962002	1703.91234928201	1865.72247217074	1708.09576274858	1836.03127593074	2060.90313808671	2160.19601470188	1843.37498299764	1784.31184012662	1652.66982805308	1883.43663229392	1884.11689118754	1999.09190009986	1807.54269069555	2011.13855524115	1947.90059620221
ENSG00000117118	6390	SDHB	succinate dehydrogenase complex iron sulfur subunit B	2165.950243059	2071.88536606629	2008.52136612552	2148.22959613065	1840.88464964454	1912.6281226398	2086.76158927292	1875.21553491542	2370.2052801682	2215.54528923259	2328.11626932563	2247.29425601297	2282.69817686659	2070.80117546297	2191.58403788124	2089.91726259199
ENSG00000117115	11240	PADI2	peptidyl arginine deiminase 2	44.607670909682	49.3203926925323	55.4718780362805	50.646764941115	43.1950260528246	63.9734945678208	48.4855501229666	46.795962667043	34.6712241534038	27.9662098220102	40.1998332584472	29.5484542387553	64.8084655892723	42.2207003872277	44.6510505512456	36.9243332613426
ENSG00000142619	51702	PADI3	peptidyl arginine deiminase 3	2.75355993269642	2.14436489967532	1.64767954563209	1.34460437896765	2.42668685690026	2.98941563401032	2.35366748169741	5.30675865296364	2.5124075473481	3.99517283171575	2.48147118879304	2.68622311261412	1.66175552793006	1.49014236660804	0	2.84033332779559
ENSG00000179051	55920	RCC2	regulator of chromosome condensation 2	4345.66828578149	4827.82313512901	4752.45703611817	4949.48871897993	4858.7124248857	4573.20803690899	3975.34437658693	4340.44614551944	4302.74916558836	5022.82006565152	4905.86854024384	4678.86341755127	4222.52079647028	4301.04758415299	4075.21392299152	4398.54019142425
ENSG00000074964	55160	ARHGEF10L	Rho guanine nucleotide exchange factor 10 like	60.027606532782	81.0569932077271	79.6378447055512	62.300002892168	83.9633652487491	81.9099883718828	92.7344987788779	86.3554362618628	69.8449298162773	70.5813866936449	50.1257180136194	49.9637498946226	68.1319766451324	54.141839320092	56.6193733794145	66.4637998704168
ENSG00000117148	81569	ACTL8	actin like 8	7.15925582501069	4.7176027792857	8.23839772816047	1.34460437896765	4.36803634242047	5.38094814121858	7.06100244509223	4.34189344333389	3.51737056628735	4.88298901654147	7.44441356637912	0	0	4.47042709982411	4.14288097898155	1.70419999667735
ENSG00000117154	84966	IGSF21	immunoglobin superfamily member 21	1.65213595961785	3.00211085954545	3.84458560647488	2.24100729827942	8.25073531346089	10.1640131556351	8.00246943777119	6.27162386259339	6.53225962310507	3.99517283171575	5.45923661534469	5.90969084775106	9.41661465827034	16.3915660326884	5.063521196533	6.24873332115029
ENSG00000009709	5081	PAX7	paired box 7	0	0	0	1.34460437896765	2.42668685690026	0	0	0	2.5124075473481	2.2195404620643	0	1.61173386756847	4.98526658379018	4.47042709982411	1.38096032632718	2.84033332779559
ENSG00000159423	8659	ALDH4A1	aldehyde dehydrogenase 4 family member A1	264.892465525396	235.45126598435	303.722262911516	258.612242221445	258.684818945568	275.624121455751	285.735232278066	277.398747768554	166.321379634444	211.744160080935	220.85093580258	220.807539856881	228.768344345038	252.827488201163	245.350617977463	243.700599524861
ENSG00000169991	126917	IFFO2	intermediate filament family orphan 2	237.356866198431	244.028725583051	248.799611390446	237.994975077275	254.802119974527	260.079160158898	219.832542790538	262.925769624108	242.698569073827	307.628308042113	263.532240249821	258.414663433478	265.326965959499	291.571189732972	259.160221240735	297.098866087418
ENSG00000272084	---	---	---	13.7677996634821	3.85985681941557	3.84458560647488	7.61942481415004	2.42668685690026	4.18518188761445	7.06100244509223	3.37702823370413	1.50744452840886	3.10735664689003	3.47405966431026	1.61173386756847	4.98526658379018	5.46385534422946	4.14288097898155	5.11259999003206
ENSG00000127481	23352	UBR4	ubiquitin protein ligase E3 component n-recognin 4	1929.14408884711	1878.89252509551	1795.42147822377	1849.72742399984	2417.46544684404	2646.82860235274	2174.31801959207	2372.12111787475	1740.0934672933	1846.21375634509	1886.41439772047	1963.62909532092	2365.7859532631	2332.07280374158	2370.18824008622	2358.0447287359
ENSG00000230424	101927895	EMC1-AS1	EMC1 antisense RNA 1	11.564951717325	9.00633257863634	13.7306628802674	6.72302189483827	0	2.98941563401032	7.06100244509223	2.41216302407438	14.571963774619	3.99517283171575	4.46664813982747	6.98418009279671	8.3087776396503	3.47699885541875	2.30160054387864	5.11259999003206
ENSG00000127463	23065	EMC1	ER membrane protein complex subunit 1	1246.2612255384	1272.46613146733	1218.73363725254	1175.63242867739	1630.2482304656	1612.49079298517	1512.46672373876	1566.4586678339	1357.20255707745	1268.24542002354	1289.86872393462	1295.29678490253	1642.36838010421	1641.64017387985	1700.88280192631	1597.9715302178
ENSG00000053372	51154	MRTO4	MRT4 homolog, ribosome maturation factor	2518.40591444414	2458.72879396772	2445.70567223324	2635.87278423626	2661.10480727683	2754.44756517711	2645.05151593155	2682.80771537553	2804.34930434995	2536.04693195467	2615.96692722562	2707.17565289251	2812.24427176697	2840.70806487712	2898.63572496076	2830.67619448108
ENSG00000211454	246181	AKR7L	aldo-keto reductase family 7 like (gene/pseudogene)	0	2.14436489967532	0	3.13741021759119	0	2.98941563401032	0	1.44729781444463	2.5124075473481	3.10735664689003	1.48888271327582	1.61173386756847	0	1.49014236660804	1.38096032632718	1.70419999667735
ENSG00000162482	22977	AKR7A3	aldo-keto reductase family 7 member A3	3.85498390577499	3.00211085954545	0	3.13741021759119	1.45601211414016	1.79364938040619	0	1.44729781444463	1.50744452840886	2.2195404620643	0	2.68622311261412	1.66175552793006	2.48357061101339	1.38096032632718	0
ENSG00000053371	8574	AKR7A2	aldo-keto reductase family 7 member A2	1174.66866728829	1040.8747223024	1192.37076452242	1258.10149725407	1403.11034065973	1453.45388125582	1584.95968217504	1404.3613126161	1304.9444800926	1159.04402928998	1334.5352053329	1169.58154323219	1424.12448743606	1365.46712193516	1503.8657953703	1536.62033033741
ENSG00000040487	54896	SLC66A1	solute carrier family 66 member 1	405.874734079452	397.565252399804	332.282041702472	408.311529746511	312.071929797374	352.153161686416	347.872053794877	342.044716813747	392.438058895774	351.131301098573	397.531684444645	377.682969633545	347.306905337382	336.275460731213	359.510004953843	295.9627327563
ENSG00000077549	832	CAPZB	capping actin protein of muscle Z-line subunit beta	3326.85111068381	3255.57479068707	3331.05881475288	3311.76058539733	3492.97306182224	3630.94422906893	3889.67088025314	3354.35390127783	3361.09881684229	2875.1927145581	3049.72809102665	3162.75909279187	3356.19224790941	3192.38166339661	3433.52769135815	3321.48579352416
ENSG00000173436	440574	MICOS10	mitochondrial contact site and cristae organizing system subunit 10	209.821266871467	243.170979623181	285.048561394352	239.787780915898	201.415009122722	234.968068833211	265.022958439128	247.487926270031	288.926867945032	273.003476833909	282.391421284648	294.94729776503	290.80721738776	335.282032486808	273.890464721558	260.742599491635
ENSG00000226396	---	---	---	7.15925582501069	10.7218244983766	9.33685075858186	11.2050364913971	7.28006057070078	16.1428444236557	8.00246943777119	8.2013542818529	7.53722264204431	7.54643757101863	7.44441356637912	9.13315858288801	4.98526658379018	8.44414007744554	6.90480163163591	11.9293999767415
ENSG00000158747	4681	NBL1	NBL1, DAN family BMP antagonist	56.7233346135462	49.3203926925323	63.1610492492302	52.4395707797385	69.4032441073475	86.6930533862993	94.6174327642359	60.3040756018595	38.6910762291608	51.9372468123047	62.036779719826	51.0382391396683	52.6222583844519	68.049834741767	74.1115375128921	72.1444665260079
ENSG00000158748	3362	HTR6	5-hydroxytryptamine receptor 6	21.4777674750321	20.157030056948	24.7151931844814	33.6151094741913	17.9574827410619	20.9259094380722	10.8268704158081	13.9905455396314	25.6265569829507	34.1809231157903	20.3480637481029	23.1015187684814	19.3871478258507	5.46385534422946	13.3492831544961	13.0655333078597
ENSG00000162542	255104	TMCO4	transmembrane and coiled-coil domains 4	82.0560859943533	81.0569932077271	58.7672371275447	51.5431678604267	88.8167389625496	93.8676509079241	72.9636919326197	97.9338187774199	83.9144120814267	57.264143921259	65.0145451463776	83.2729164910377	103.582761240974	83.9446866522527	99.8894636043328	109.63686645291
ENSG00000169914	23252	OTUD3	OTU deubiquitinase 3	125.011620944417	164.258351315129	144.446573500414	155.525906500592	142.203849814355	124.957573501631	93.6759657715569	146.177079258907	141.197304160963	241.929910365009	161.295627271548	157.412674399187	94.7200650920134	133.616098872521	128.429310348428	139.176333061984
ENSG00000162545	55450	CAMK2N1	calcium/calmodulin dependent protein kinase II inhibitor 1	144.837252459832	141.956956358506	170.809446230527	161.800726935774	118.907655988113	134.523703530464	126.627310515321	139.423022791499	150.241971331417	162.026453730694	159.310450320513	173.530013074872	145.680567948535	125.668672917278	140.397633176597	140.312466393102
ENSG00000090432	79594	MUL1	mitochondrial E3 ubiquitin protein ligase 1	902.616945937887	810.998805057206	837.570435696314	857.409392321707	886.711377511355	973.951613560562	936.28892421923	948.944933670861	914.01386572524	847.420548416151	911.692514762562	882.692914805	1049.67557514249	975.049821883858	1061.9584909456	1138.97366444603
ENSG00000183114	163933	FAM43B	family with sequence similarity 43 member B	158.054340136775	112.793593722922	123.575965922407	107.120148857756	112.112932788792	123.761807248027	90.85156479352	130.739235904831	88.9392271761229	76.7960999874249	84.8663146567219	80.0494487559008	69.2398136637525	69.0432629861723	87.921140776164	108.500733121791
ENSG00000158825	978	CDA	cytidine deaminase	22.5791914481106	24.4457598562986	30.2074583365884	22.8582744424501	24.7522059403827	32.8835719741135	33.4220782401032	16.8851411685207	11.5570747178013	7.54643757101863	4.46664813982747	11.2821370729793	16.0636367699906	10.4309965662562	18.8731244598048	6.24873332115029
ENSG00000158828	65018	PINK1	PTEN induced kinase 1	1088.75759738816	1097.48595565383	1142.94037815346	1113.78062724487	1179.85514982491	1119.83509650027	1215.90462104488	1069.55308487458	1050.68883630098	977.041711400706	973.23300024463	943.938801772602	1121.68498135279	1112.1429196118	1073.00617355622	1116.25099782367
ENSG00000117242	100861548	PINK1-AS	PINK1 antisense RNA	139.330132594439	135.952734639415	163.120275017577	153.733100661968	125.702379187434	133.32793727686	154.87132029569	121.090583808534	185.41567699429	177.119328872731	200.999166292236	187.498373260466	192.209722730577	170.372943915519	168.937479920692	178.940999651122
ENSG00000244038	1650	DDOST	dolichyl-diphosphooligosaccharide--protein glycosyltransferase non-catalytic subunit	5612.30585482184	5530.31707626265	5624.62874227275	5536.63263112915	6073.99720282135	6170.7517517241	6272.5238387236	5903.52778511964	5639.34998077756	5182.62697892015	5608.62118091003	5440.67629228864	6038.26566998853	6173.65982485709	6396.14791143873	6155.00232133304
ENSG00000117245	57576	KIF17	kinesin family member 17	240.661138117667	227.731552345519	236.716628055811	252.337421786263	250.919421003487	256.491861398085	238.661882644117	245.558195850772	183.405750956412	177.119328872731	212.910227998443	221.882029101926	253.140758754679	253.820916445569	241.668057107257	261.878732822753
ENSG00000189410	400745	SH2D5	SH2 domain containing 5	237.356866198431	213.149871027727	226.830550782018	238.891377996586	168.412067868878	221.814640043566	206.652004893033	203.104126627063	143.207230198842	180.670593612034	155.340096418444	186.42388401542	175.592167451276	190.241508803626	180.905802748861	173.260332995531
ENSG00000127483	50809	HP1BP3	heterochromatin protein 1 binding protein 3	1106.38038095742	1150.66620516578	1191.272311492	1139.77631190491	1097.3477966903	971.560081053354	865.678899768307	1070.51795008421	1086.86750498279	1086.24310213427	1053.63266676152	1085.77138211863	932.244851168763	1066.44522036915	876.909807217761	989.004064738424
ENSG00000075151	8672	EIF4G3	eukaryotic translation initiation factor 4 gamma 3	1769.43761275072	1818.85030790461	1944.81109036108	1828.21375393635	1837.97262541626	1900.67046010376	1598.14022007254	1774.86955311393	1494.88249067212	1689.07029163093	1681.94117176392	1632.68640784686	1337.7131999837	1336.65770284741	1373.13488447799	1410.50953058329
ENSG00000117298	1889	ECE1	endothelin converting enzyme 1	1076.6419336843	1265.60416378837	1300.01916150372	1247.34466222233	1393.40359323213	1264.52281318637	1310.05132031278	1291.47208308942	1102.94691328582	1203.43483853127	1174.72846077463	1153.4642045565	1265.70379377339	1244.26887611771	1307.76942903184	1213.95846429983
ENSG00000227001	---	---	---	9.36210377116783	6.43309469902596	3.84458560647488	11.2050364913971	10.1920847989811	7.77248064842683	5.1780684597343	7.23648907222314	13.5670007556798	8.43425375584435	3.47405966431026	6.98418009279671	13.8479627327505	3.47699885541875	6.90480163163591	6.24873332115029
ENSG00000187952	---	---	---	23.6806154211892	35.5964573346103	21.4198340932172	30.925900716256	27.664230168663	7.77248064842683	43.7782151595718	30.3932541033372	15.5769267935582	11.9855184951472	25.311006125689	3.76071235765977	2.7695925465501	16.3915660326884	2.30160054387864	55.1024665592344
ENSG00000142794	84224	NBPF3	NBPF member 3	174.575699732953	177.982286673051	231.224362903704	167.179144451645	144.145199299876	160.830561109755	142.632249390863	168.368979080392	213.554641524589	185.109674536163	222.836112753615	199.317754955968	185.562700618857	180.307226359572	130.270590783531	158.490599690994
ENSG00000162551	249	ALPL	alkaline phosphatase, biomineralization associated	83.1575099674319	89.6344528064283	99.4099992531363	113.394969292939	133.467777129514	124.957573501631	171.817726163911	139.423022791499	98.9888573655153	61.7032248453876	87.8440800832736	83.2729164910377	94.7200650920134	93.8789690963063	107.254585344744	138.040199730866
ENSG00000076864	5909	RAP1GAP	RAP1 GTPase activating protein	161.35861205601	138.525972519026	153.234197743785	160.904324016463	237.329974604845	173.983989899401	217.94960880518	181.877092015208	98.9888573655153	121.186909228711	119.606911299824	124.103507802772	191.101885711957	157.458376738249	172.620040790898	192.574599624541
ENSG00000090686	84196	USP48	ubiquitin specific peptidase 48	1065.62769395351	1120.64509657032	1040.78424632427	1099.43818053588	1075.99295234958	1049.28488753762	1007.84041566283	1159.28554937015	1122.04121064566	1144.83897033277	1165.79516449497	1110.48463475468	1142.73388470657	1159.82747534325	1149.41931161299	1127.61233113485
ENSG00000142798	3339	HSPG2	heparan sulfate proteoglycan 2	73.2446942097248	81.0569932077271	65.3579553100731	94.5705079873917	128.614403415714	89.0845858935076	84.2612958447673	87.3203014714926	59.7952996268849	40.3956364095703	51.1183064891366	49.9637498946226	71.4554877009925	50.1681263424705	52.0161722916572	66.4637998704168
ENSG00000232037	440575	RPL21P29	ribosomal protein L21 pseudogene 29	4.95640787885356	1.28661893980519	4.94303863689628	5.8266189755265	6.30938582794068	2.98941563401032	2.35366748169741	4.34189344333389	1.50744452840886	5.77080520136719	6.4518250908619	2.68622311261412	1.66175552793006	1.49014236660804	5.98416141408446	3.97646665891382
ENSG00000218510	29092	LINC00339	long intergenic non-protein coding RNA 339	111.794533267475	95.6386745255192	113.689888648614	89.192090471521	121.819680216393	85.4972871326951	120.037041566568	96.9689535677901	87.9342641571836	98.9915046080679	85.8589031322391	109.060658372133	80.3181838499529	68.049834741767	87.921140776164	76.6889998504809
ENSG00000070831	998	CDC42	cell division cycle 42	3505.28179432254	3746.20547973278	3579.30919962812	3692.73182610483	3086.26034460575	3011.537309702	3030.11151593725	3224.09709797782	3711.83091045209	3859.78086352982	3657.19223804318	3833.24038170035	3113.57594083162	3224.17136721759	3134.31962065393	3214.68926039905
ENSG00000162552	54361	WNT4	Wnt family member 4	0	5.57534873915583	7.13994469773907	4.03381313690296	5.33871108518057	1.79364938040619	5.1780684597343	9.16621949148265	3.51737056628735	1.33172427723858	3.47405966431026	5.90969084775106	3.87742956517014	1.49014236660804	4.14288097898155	7.38486665226853
ENSG00000184677	9923	ZBTB40	zinc finger and BTB domain containing 40	468.655900544931	439.59480443344	478.376294748518	481.816569130076	360.605666935379	358.131992954436	306.447506117003	367.131212264121	563.281772115445	616.588340361464	545.42736729671	551.75022733094	481.355184590407	433.631428682939	402.780095178761	448.204599126144
ENSG00000070886	2046	EPHA8	EPH receptor A8	163.561460002167	152.249907876948	140.052761378728	151.043891904033	205.297708093762	209.856977507524	233.954547680723	235.909543754474	129.137747933693	135.391968185923	130.525384530514	111.209636862225	195.533233786437	181.300654603978	199.31860709989	189.166199631186
ENSG00000133216	2048	EPHB2	EPH receptor B2	416.888973810238	389.845538760973	370.727897767221	330.324475766387	480.969335037632	517.168904683785	534.282518345312	497.388015564137	354.249464176083	357.346014392353	330.035668109474	386.278883593911	500.188413906948	514.099116479772	502.209238674319	461.838199099562
ENSG00000272796	---	---	---	1.65213595961785	2.14436489967532	6.04149166731768	2.24100729827942	4.36803634242047	1.79364938040619	5.1780684597343	7.23648907222314	2.5124075473481	0	5.45923661534469	3.76071235765977	4.98526658379018	8.44414007744554	2.30160054387864	7.38486665226853
ENSG00000227868	729059	TEX46	testis expressed 46	1.65213595961785	3.85985681941557	3.84458560647488	5.8266189755265	2.42668685690026	4.18518188761445	2.35366748169741	1.44729781444463	2.5124075473481	7.54643757101863	6.4518250908619	0	3.87742956517014	1.49014236660804	0	1.70419999667735
ENSG00000004487	23028	KDM1A	lysine demethylase 1A	4202.48316928128	4139.0531293533	4198.83670878579	4178.58220837181	3726.90567482742	3960.97571506367	3857.66100250205	3857.04867549493	4441.43406220198	4003.60708547159	4340.09310919903	4375.8574504484	4002.06122976489	4033.81538640795	4064.1662403809	3908.86672571229
ENSG00000169641	7798	LUZP1	leucine zipper protein 1	759.431829437672	745.810112107076	737.611209927967	696.056866845589	716.843297528337	734.798362839736	683.975770181267	718.342148569351	817.537415907073	747.98513571567	795.559663127049	783.8399042608	871.313815144661	776.364173002787	820.750753947122	864.029398315417
ENSG00000179546	3352	HTR1D	5-hydroxytryptamine receptor 1D	22.5791914481106	27.8767436957791	34.601270458274	39.8899299093737	19.8988322265821	10.1640131556351	16.4756723718819	22.6743324262992	25.6265569829507	25.3027612675331	17.3702983215513	19.8780510333445	14.9557997513705	12.417853055067	8.74608206673882	14.2016666389779
ENSG00000261326	---	---	---	1.65213595961785	3.00211085954545	3.84458560647488	4.03381313690296	3.39736159966037	1.79364938040619	0	4.34189344333389	2.5124075473481	3.10735664689003	0	1.61173386756847	0	0	0	0
ENSG00000125944	10236	HNRNPR	heterogeneous nuclear ribonucleoprotein R	6991.28866911621	7058.82037675121	7328.32939245634	7046.17514725016	5865.30213312793	5533.4083385531	4891.39176046356	5630.47093079442	7580.93853336817	8179.89441889178	7474.68751488239	7785.21182497824	5660.49324663909	5921.32905077813	5423.9518417044	5770.98925541507
ENSG00000125945	80818	ZNF436	zinc finger protein 436	147.040100405989	151.392161917078	181.793976534741	164.48993569371	154.822621470237	178.767054913817	141.690782398184	174.15817033817	194.460344164743	165.577718469997	222.836112753615	208.988158161378	202.180255898157	192.228365292437	191.953485359478	216.433399578024
ENSG00000249087	148898	ZNF436-AS1	ZNF436 antisense RNA 1	23.6806154211892	20.157030056948	23.61674015406	21.0654686038266	5.33871108518057	5.38094814121858	4.23660146705534	7.23648907222314	10.552111698862	16.4245994192758	8.43700204189633	6.98418009279671	7.20094062103026	11.4244248106616	6.90480163163591	5.11259999003206
ENSG00000204219	6920	TCEA3	transcription elongation factor A3	3.85498390577499	3.00211085954545	4.94303863689628	6.72302189483827	3.39736159966037	7.77248064842683	1.41220048901845	4.34189344333389	2.5124075473481	0	5.45923661534469	3.76071235765977	7.20094062103026	4.47042709982411	6.90480163163591	2.84033332779559
ENSG00000088280	55616	ASAP3	ArfGAP with SH3 domain, ankyrin repeat and PH domain 3	199.90845111376	204.572411429025	203.763037143169	184.210799918569	211.121756550323	250.513030130065	227.36427873197	238.804139383364	190.440492088986	163.802086100346	175.191865928789	183.200416280283	221.013485214698	199.182363003274	243.50933754236	208.480466260196
ENSG00000007968	1870	E2F2	E2F transcription factor 2	908.124065803279	906.20860660279	894.689993278227	939.87846089839	296.541133913212	276.819887709356	335.632982890051	368.096077473751	872.810381948731	892.699173842263	980.18111957325	932.1194200771	343.983394281522	281.636907288919	283.096866897072	325.502199365374
ENSG00000117318	3399	ID3	inhibitor of DNA binding 3	997.339407622643	937.087461158114	970.483252377303	1048.34321413511	859.532484714072	884.269144540253	902.396112482787	843.774625821218	1396.39611481608	1410.29600959566	1377.21650978014	1452.17221467919	1447.38906482708	1429.04652957711	1502.0245149352	1429.8237972123
ENSG00000142676	6135	RPL11	ribosomal protein L11	19810.7622917776	18988.3511866249	18541.337926998	19762.5469606069	20951.5289851055	23039.4262913175	23042.875379314	20606.1438494578	19128.968583999	16256.3582522514	17272.5283567128	17632.9057558216	19626.9945403819	19308.7680723847	20725.9128976271	18309.3566976359
ENSG00000011007	6924	ELOA	elongin A	1962.18680803947	1938.07699632655	2044.77031612943	1951.02095388207	1826.32452850314	1904.25775886457	1900.35112472249	1861.70742198061	2455.62713677804	2305.21472389999	2415.46405517114	2366.56256221304	2291.56087301555	2332.07280374158	2462.25226184137	2212.61966235276
ENSG00000236810	100506963	ELOA-AS1	ELOA antisense RNA 1	57.8247585866248	61.3288361307141	32.4043643974312	75.7460466818445	52.9017734804257	48.4285332709672	46.6026161376087	63.1986712307488	80.8995230246089	55.4885115516076	66.0071336218948	56.4106853648965	52.6222583844519	44.2075568760384	84.2385799059581	57.3747332214709
ENSG00000057757	57095	PITHD1	PITH domain containing 1	633.869496506716	732.943922709024	669.507122041841	670.061182185547	682.869681531733	625.983633761761	568.175330081755	727.025935456018	848.691269494189	913.118946093254	902.759218482908	834.340898777945	805.951431046079	893.588705842619	886.116209393276	973.098198102768
ENSG00000011009	11313	LYPLA2	lysophospholipase 2	1252.86976937687	1163.53239456383	1220.93054331338	1192.66408414431	1537.06345516063	1546.72364903694	1616.02809293344	1444.88565142055	1225.55240159641	1071.15022699223	1198.55058418704	1304.96718810794	1499.45740470222	1397.25682575614	1609.73942038872	1520.71446370176
ENSG00000117308	2582	GALE	UDP-galactose-4-epimerase	346.39783953321	363.255414004999	371.826350797642	387.69426260234	405.256705102344	388.026149294539	409.06740831901	382.569055618197	365.304057384414	384.86831612195	387.605799689473	388.427862084002	434.826029808366	455.486850059856	504.050519109421	531.142332297775
ENSG00000117305	3155	HMGCL	3-hydroxy-3-methylglutaryl-CoA lyase	218.632658656096	208.003395268506	208.156849264854	187.796411595816	210.151081807563	217.031575029149	196.295867973564	191.525744111506	272.847459642004	243.70554273466	224.821289704649	231.552432307337	195.533233786437	210.110073691733	206.683728840302	203.935932935723
ENSG00000179163	2517	FUCA1	alpha-L-fucosidase 1	736.301926003023	630.872153484479	687.082370528583	702.331687280771	598.420978911604	672.618517652322	687.741638151983	713.517822521202	689.907112501789	619.251788915941	704.241523379465	660.273641080551	679.658010923394	664.106781384981	623.733747391111	692.473265316564
ENSG00000189266	55629	PNRC2	proline rich nuclear receptor coactivator 2	997.339407622643	1050.30992786097	1074.83629026734	1018.76191779783	988.632225501166	996.671172379041	973.006136933709	1192.09096649756	1066.76824460401	1222.96679459743	1089.36585188014	1141.644822861	1036.38153091905	1121.08377381145	1079.45065507908	1035.58553131427
ENSG00000188529	10772	SRSF10	serine and arginine rich splicing factor 10	2111.98046837815	2128.49659941772	2140.33572977609	2124.02671730924	2177.70878538229	2179.28399719352	1985.0831540636	2505.27251680365	2390.30454054699	2698.51729377778	2640.78163911355	2613.69508857354	2405.66808593342	2648.97641370689	2279.04485854863	2435.30179525194
ENSG00000185436	163702	IFNLR1	interferon lambda receptor 1	182.285667544503	173.693556873701	148.840385622099	177.039576564074	126.673053930194	132.132171023256	105.915036676383	141.352753210759	194.460344164743	217.958873374715	192.065870012581	166.008588359553	147.896241985775	156.464948493844	141.318273394148	126.678866419683
ENSG00000232298	---	---	---	1.65213595961785	2.14436489967532	1.64767954563209	0	2.42668685690026	1.79364938040619	0	1.44729781444463	4.52233358522659	3.10735664689003	3.47405966431026	0	0	0	0	0
ENSG00000158055	57822	GRHL3	grainyhead like transcription factor 3	1.65213595961785	3.85985681941557	0	1.34460437896765	3.39736159966037	1.79364938040619	6.11953545241327	7.23648907222314	0	1.33172427723858	2.48147118879304	5.90969084775106	1.66175552793006	1.49014236660804	0	7.38486665226853
ENSG00000001460	90529	STPG1	sperm tail PG-rich repeat containing 1	238.45829017151	232.87802810474	234.519721994968	254.130227624887	279.06898854353	240.946900101232	248.076552570907	248.452791479661	231.643975865495	254.359336952569	254.598943970166	237.999367777611	267.54263999674	247.860346979137	286.779427767278	266.423266147226
ENSG00000001461	57185	NIPAL3	NIPA like domain containing 3	510.510011521916	515.076448902012	511.32988566116	523.947506337729	646.95471604961	663.052387623489	639.726821525356	613.171840719708	520.068362301058	474.537750789348	522.597832359814	485.13189413811	607.648604713092	597.547089009822	605.320943040082	557.273398913494
ENSG00000117602	11123	RCAN3	RCAN family member 3	216.429810709939	253.463931141623	242.208893207918	220.066916691039	178.118815296479	199.095081225087	201.003202936959	193.455474530765	178.380935861715	219.734505744366	227.799055131201	205.764690426242	143.464893911295	155.471520249438	146.842114699457	138.040199730866
ENSG00000133226	10250	SRRM1	serine and arginine repetitive matrix 1	2070.12635740117	2077.88958778538	2165.60014947578	2140.16196985685	2509.67954740625	2193.63319223677	1936.12687044429	2250.5481014614	2294.83305374776	2554.69107183601	2471.04900980011	2491.20331463834	2512.02043972094	2615.1998533971	2221.04452484289	2363.72539539149
ENSG00000169504	25932	CLIC4	chloride intracellular channel 4	1146.03164398825	1383.97310625045	1359.33562514648	1308.30006073553	1179.85514982491	1082.76634263854	1035.14295845052	1282.78829620276	1453.67900689561	1695.28500492471	1476.47535733186	1470.43853184497	1236.90003128927	1468.78365935332	1150.33995183054	1255.99539755121
ENSG00000117614	25949	SYF2	SYF2 pre-mRNA splicing factor	510.510011521916	545.955303457336	527.80668111748	553.528802675018	567.359387143281	490.862047104495	508.86290954298	531.158297901179	499.969101922273	462.108324201788	474.953585534988	500.174743568749	420.424148566305	440.585426393776	428.558021270202	415.256732523715
ENSG00000117616	57035	RSRP1	arginine and serine rich protein 1	36.897703098132	35.5964573346103	53.2749719754377	38.993526990062	24.7522059403827	11.3597794092392	27.7732762840294	12.0608151203719	28.6414460397684	44.8347173336989	46.1553641115505	35.9953897090292	19.3871478258507	11.4244248106616	23.4763255475621	17.6100666323326
ENSG00000224183	---	---	---	63.3318784520177	50.1781386524025	56.5703310667019	56.9215853762974	49.9897492521454	75.9311571038621	63.5490220058301	52.5851539248215	49.7456694374925	57.264143921259	40.1998332584472	62.8576208351704	44.8673992541116	50.1681263424705	40.0478494634883	60.7831332148256
ENSG00000183726	23585	TMEM50A	transmembrane protein 50A	2377.42364589009	2284.60636411408	2277.64235857876	2245.93751433564	2015.60610334136	2052.53277431149	2145.13254281902	2034.41829450433	2099.87022807355	2008.6841181682	2056.14702703391	2096.86576170658	1764.23045215241	1841.31925100533	1866.59804108558	1759.30246323659
ENSG00000188672	6006	RHCE	Rh blood group CcEe antigens	4.95640787885356	3.85985681941557	3.84458560647488	6.72302189483827	1.45601211414016	2.98941563401032	6.11953545241327	6.27162386259339	2.5124075473481	5.77080520136719	1.48888271327582	4.83520160270541	2.7695925465501	5.46385534422946	2.30160054387864	7.38486665226853
ENSG00000238084	---	---	---	85.360357913589	54.4668684517531	70.85022046218	93.6741050680799	88.8167389625496	85.4972871326951	86.1442298301252	85.3905710522331	77.8846339677912	92.7767913142879	72.9552529505154	99.3902551667224	79.2103468313328	87.9183996298741	62.1432146847232	72.1444665260079
ENSG00000204178	55219	MACO1	macoilin 1	721.983414353002	718.362241391232	703.559165984904	791.971979211948	711.989923814537	713.274570274862	720.692982895747	755.007026535281	750.204893638144	624.578686024895	698.285992526361	730.115442008518	714.000958500615	697.883341694763	769.194901764241	786.772331799378
ENSG00000157978	26119	LDLRAP1	low density lipoprotein receptor adaptor protein 1	485.177260141109	500.494767584219	512.428338691581	486.298583726635	575.124785085362	582.936048632012	559.702127147644	577.471827963407	472.835100410913	440.800735765971	458.079581451195	481.908426402973	506.835436018668	518.072829457394	582.304937601295	583.404465529213
ENSG00000225643	---	---	---	1.65213595961785	2.14436489967532	1.64767954563209	0	0	5.38094814121858	1.41220048901845	0	0	3.10735664689003	5.45923661534469	2.68622311261412	0	3.47699885541875	1.38096032632718	1.70419999667735
ENSG00000117643	57134	MAN1C1	mannosidase alpha class 1C member 1	52.317638721232	87.9189608866881	63.1610492492302	77.538852520468	65.520545136307	81.9099883718828	70.1392909545828	68.9878624885273	38.6910762291608	42.1712687792218	37.2220678318956	48.889260649577	45.9752362727316	44.2075568760384	52.9368125092087	58.5108665525891
ENSG00000162430	57190	SELENON	selenoprotein N	2212.2100499283	2169.66840549149	2215.03053584474	2190.36053333831	2520.35696957661	2401.69652036389	2549.0218826783	2503.34278638439	2473.71647111894	2377.12783487087	2596.11515771528	2606.17366385822	2857.66558953039	2763.2206618135	2943.74709562078	2815.90646117655
ENSG00000117640	56181	MTFR1L	mitochondrial fission regulator 1 like	813.401604118522	788.697410100583	793.632314479458	770.458309148466	932.33309042108	914.163300880356	953.235330087451	904.561134027893	921.048606857815	828.776408534811	864.048267937736	905.257188950958	998.715072285966	961.141826462183	1048.14888768233	890.160464931137
ENSG00000223474	---	---	---	3.85498390577499	7.29084065889608	10.4353037890033	6.72302189483827	2.42668685690026	7.77248064842683	5.1780684597343	2.41216302407438	1.50744452840886	3.10735664689003	3.47405966431026	6.98418009279671	7.20094062103026	1.49014236660804	2.30160054387864	3.97646665891382
ENSG00000127423	79000	AUNIP	aurora kinase A and ninein interacting protein	310.050848421617	292.920245295648	288.343920485616	315.982029057399	276.15696431525	255.296095144481	307.388973109682	280.293343397443	324.100573607905	353.79474965305	309.191310123613	357.267673977678	328.473676020842	312.433182865485	262.84278211094	353.90553264333
ENSG00000236528	---	---	---	1.65213595961785	4.7176027792857	6.04149166731768	3.13741021759119	1.45601211414016	2.98941563401032	2.35366748169741	2.41216302407438	0	3.10735664689003	1.48888271327582	4.83520160270541	1.66175552793006	1.49014236660804	2.30160054387864	2.84033332779559
ENSG00000182749	164091	PAQR7	progestin and adipoQ receptor family member 7	68.8389983174105	53.609122491883	74.1455795534442	57.8179882956091	40.2830018245443	35.2751044813218	49.4270171156456	44.8662322477835	64.8201147215811	86.5620780205078	74.9404299015498	59.6341531000335	78.1025098127128	45.2009851204437	60.3019342496203	66.4637998704168
ENSG00000117632	3925	STMN1	stathmin 1	4006.42970207329	4109.03202075785	4115.35427847376	4176.78940253319	4200.59494929435	4257.5257459575	4124.0961614302	4253.60827665276	3864.58528933085	3866.88339300843	3905.33935692249	3899.85871489318	4115.06060566414	4075.53937267298	4094.5473675601	4100.87325867127
ENSG00000158006	5051	PAFAH2	platelet activating factor acetylhydrolase 2	101.881717509768	101.64289624461	143.348120469992	99.0525225839505	178.118815296479	159.634794856151	147.339584354258	163.544653032243	153.256860388234	140.718865294877	169.236335075685	187.498373260466	188.886211674717	170.372943915519	185.509003836618	163.035133015467
ENSG00000158008	2134	EXTL1	exostosin like glycosyltransferase 1	11.564951717325	4.7176027792857	9.33685075858186	8.51582773346181	11.1627595417412	7.77248064842683	4.23660146705534	2.41216302407438	17.5868528314367	5.77080520136719	13.3999444194824	15.5800940531619	16.0636367699906	21.3587072547152	17.0318440247019	13.0655333078597
ENSG00000175087	149420	PDIK1L	PDLIM1 interacting kinase 1 like	147.040100405989	201.141427589545	210.353755325697	180.625188241321	168.412067868878	157.243262348943	170.876259171232	201.174396207803	188.430566051108	223.285770483669	197.028812390167	225.105496837063	208.827278009877	214.083786669354	156.969157092523	202.799799604605
ENSG00000142684	51042	ZNF593	zinc finger protein 593	658.100823914444	653.173548441102	656.325685676784	626.137439139271	722.667345984898	692.946543963592	770.590733507732	674.923214136012	763.269412884354	695.603980810953	736.004354596015	701.104232392285	730.618513779916	777.357601247192	810.623711554056	792.452998454969
ENSG00000236782	118568799	ZNF593OS	ZNF593 opposite strand	4.95640787885356	4.7176027792857	1.64767954563209	2.24100729827942	5.33871108518057	2.98941563401032	0	2.41216302407438	3.51737056628735	2.2195404620643	1.48888271327582	0	2.7695925465501	1.49014236660804	0	2.84033332779559
ENSG00000142675	10256	CNKSR1	connector enhancer of kinase suppressor of Ras 1	7.15925582501069	10.7218244983766	7.13994469773907	8.51582773346181	4.36803634242047	1.79364938040619	5.1780684597343	4.34189344333389	3.51737056628735	4.88298901654147	5.45923661534469	5.90969084775106	2.7695925465501	1.49014236660804	2.30160054387864	1.70419999667735
ENSG00000130695	64793	CEP85	centrosomal protein 85	638.27519239903	700.349576233959	644.242702342149	696.056866845589	701.312501644176	658.269322609072	691.507506122699	695.185383538236	650.713554763159	746.209503346019	701.263757952913	679.614447491372	644.207226327553	702.85048291679	736.97249414994	775.410998488195
ENSG00000142669	83442	SH3BGRL3	SH3 domain binding glutamate rich protein like 3	633.869496506716	577.691903972531	516.822150813267	575.938875657812	620.746497995087	639.137062551406	748.936992676116	594.839401736742	519.063399282118	468.323037495568	495.797943520849	520.590039224616	553.36459080071	542.908535567528	626.495668043765	556.137265582376
ENSG00000158062	91544	UBXN11	UBX domain protein 11	220.835506602253	225.158314465908	230.125909873282	255.026630544198	317.895978253934	300.735212781438	276.320562351276	243.628465431512	273.852422660943	261.461866431175	252.613767019131	261.638131168615	340.659883225662	306.472613399053	332.811438644851	347.088732656621
ENSG00000176092	55057	CRYBG2	crystallin beta-gamma domain containing 2	33.5934311788963	26.1612517760389	29.109005306167	25.5474832003854	19.8988322265821	26.9047407060929	33.4220782401032	22.6743324262992	21.6067049071937	35.9565554854417	17.3702983215513	19.8780510333445	17.1714737886106	12.417853055067	23.4763255475621	24.426866619042
ENSG00000117682	79947	DHDDS	dehydrodolichyl diphosphate synthase subunit	492.887227952659	494.490545865129	453.111875048826	503.330239193558	645.013366564089	575.761451110388	600.18520783284	571.682636705628	508.008806073787	472.762118419696	468.005466206367	442.152324336284	566.65863502415	534.961109612285	607.162223475185	602.718732158223
ENSG00000198830	3151	HMGN2	high mobility group nucleosomal binding domain 2	9234.88930227725	8943.28825058588	9044.11302597456	9343.65582944623	8928.75162127882	8397.26851593498	8232.6581174812	8331.1286525481	8480.38043531879	8464.88341422084	8468.26857887513	8495.44921595342	7982.51963766669	7835.66527774726	8417.87382918173	7979.63245110893
ENSG00000117676	6195	RPS6KA1	ribosomal protein S6 kinase A1	878.385618530158	839.30442173292	880.410103882748	905.815149964543	943.981187334202	947.644755981272	996.542811750683	882.369234206408	1073.80298573658	907.7920489843	982.166296524285	869.799043864452	1084.01852271971	1052.53722494748	1140.21290943748	1124.20393114149
ENSG00000260063	101928728	LOC101928728	uncharacterized LOC101928728	6.05783185193212	14.1528083378571	11.5337568194247	11.2050364913971	5.33871108518057	5.38094814121858	3.29513447437638	6.27162386259339	12.5620377367405	19.088047973753	20.3480637481029	9.13315858288801	9.41661465827034	6.45728358863482	4.14288097898155	6.24873332115029
ENSG00000117713	8289	ARID1A	AT-rich interaction domain 1A	1261.6811611615	1225.29010367448	1263.77021149982	1173.83962283876	1810.79373261897	1681.84523569421	1377.83694378566	1581.89651118798	1262.73603329716	1352.58795758199	1281.92801613048	1330.75492998903	1714.37778631451	1704.22615327739	1687.99383888059	1695.67899669397
ENSG00000060642	55650	PIGV	phosphatidylinositol glycan anchor biosynthesis class V	188.894211382974	167.68933515461	169.710993200106	194.96763495031	153.851946727477	148.872898573714	141.690782398184	162.579787822613	193.455381145804	187.77312309064	213.90281647396	214.360604386607	161.190286209216	176.333513381951	164.334278832935	168.715799671058
ENSG00000204160	84243	ZDHHC18	zinc finger DHHC-type palmitoyltransferase 18	1028.17927886884	972.25504551279	946.317285708032	1059.99645208617	941.069163105921	895.03104082269	1003.13308069944	949.909798880491	916.023791763119	883.821011994005	996.062535181526	905.257188950958	882.392185330861	892.595277598213	950.561024621877	904.930198235674
ENSG00000175793	2810	SFN	stratifin	14.8692236365607	13.295062377987	6.04149166731768	10.3086335720853	6.30938582794068	4.18518188761445	11.768337408487	12.0608151203719	4.52233358522659	7.54643757101863	11.414767468448	3.76071235765977	6.09310360241022	5.46385534422946	1.38096032632718	2.84033332779559
ENSG00000142751	54707	GPN2	GPN-loop GTPase 2	579.899721825866	536.520097898765	476.179388687675	591.177725286112	587.743556741243	568.586853588763	603.009608810876	542.736680416736	488.914508713941	535.797067542323	486.864647241194	575.388990721945	495.757065832468	534.961109612285	561.130212597612	581.132198866977
ENSG00000198746	63906	GPATCH3	G-patch domain containing 3	343.093567613974	365.828651884609	366.334085645535	398.451097634081	486.793383494192	519.560437190994	494.740904652796	396.077168553013	408.517467198802	402.624639818465	415.398277003955	392.725819064184	522.345154279349	496.217408080476	572.177895208229	501.602865688701
ENSG00000090273	10726	NUDC	nuclear distribution C, dynein complex regulator	5817.17071381446	5438.53825855654	5546.63857711284	5417.41104286068	6666.10879590502	7298.3593288728	7673.4267238299	6370.52254658044	6317.70001856154	5361.07803207012	6062.2341142214	6100.41268874666	7234.72965009817	7145.23264788553	7830.50537038389	7076.40645286992
ENSG00000253368	388610	TRNP1	TMF1 regulated nuclear protein 1	204.314147006074	181.413270512532	194.975412899798	211.102887497922	167.441393126118	166.809392377776	161.461589244442	167.404113870762	155.266786426113	142.494497664528	147.399388614307	155.263695909096	147.896241985775	134.609527116926	151.445315787214	128.95113308192
ENSG00000158246	115572	TENT5B	terminal nucleotidyltransferase 5B	41.3033989904463	41.6006790537012	32.4043643974312	45.2683474252443	37.370977596264	43.6454682565507	39.070880196177	33.2878497322265	43.715891323857	31.5174745613131	33.2517139298267	22.0270295234358	42.6517252168715	31.2929896987687	33.6033679406281	25.5629999501603
ENSG00000090020	6548	SLC9A1	solute carrier family 9 member A1	394.860494348667	363.255414004999	397.090770497335	355.423757507116	429.523573671346	464.555189525204	457.082224945637	421.163664003387	391.433095876835	343.140955435141	397.531684444645	391.651329819139	512.374621111768	436.611713416155	485.637714758392	483.424732390809
ENSG00000214973	---	---	---	51.2162147481534	47.6049007727921	59.8656901579661	38.0971240707502	56.7844724514661	40.0581694957383	57.9002200497563	56.4446147633405	53.7655215132494	38.6200040399189	42.1850102094817	40.2933466892118	52.6222583844519	55.1352675644973	51.0955320741057	43.741133248052
ENSG00000225159	440577	NPM1P39	nucleophosmin 1 pseudogene 39	463.148780679538	491.059562025648	439.930438683769	491.677001242505	442.142345327227	438.248331945913	518.27757946977	411.515011907089	592.425699664683	481.640280267954	493.812766569815	451.822727541695	428.179007696645	426.677430972101	511.415640849833	481.152465728573
ENSG00000142784	23038	WDTC1	WD and tetratricopeptide repeats 1	1000.64367954188	951.669142475906	900.182258430334	977.527383509484	1082.7876755489	1183.21070794128	1106.69444989412	1005.87198103902	1092.89728309643	882.93319580918	972.240411769113	1007.3336672303	1047.45990110525	1092.27435472369	1130.08586704441	1056.0359312744
ENSG00000186501	84065	TMEM222	transmembrane protein 222	725.287686272237	711.500273712271	692.57463568069	653.925929637936	747.90488929666	806.544338055984	861.913031797591	696.150248747866	682.872371369215	628.129950764198	672.478692162913	662.422619570642	748.343906077837	789.278740180056	741.575695237697	756.096731859185
ENSG00000241547	---	---	---	3.85498390577499	9.00633257863634	9.33685075858186	2.24100729827942	2.42668685690026	8.96824690203096	6.11953545241327	4.34189344333389	9.5471486799228	4.88298901654147	2.48147118879304	4.83520160270541	4.98526658379018	2.48357061101339	2.30160054387864	0
ENSG00000142765	84958	SYTL1	synaptotagmin like 1	35.7962791250535	28.7344896556493	28.0105522757456	20.1690656845148	20.8695069693422	22.1216756916764	26.8318092913505	21.7094672166694	31.6563350965861	27.0783936371845	32.2591254543095	30.622943483801	10.5244516768904	17.3849942770937	29.0001668528708	15.3377999700962
ENSG00000142733	9064	MAP3K6	mitogen-activated protein kinase kinase kinase 6	161.35861205601	177.982286673051	162.021821987156	145.665474388162	230.535251405525	234.968068833211	219.832542790538	238.804139383364	94.9690052897583	98.1036884232422	107.695849593618	96.1667874315855	164.513797265076	151.497807271817	161.57235818028	174.396466326649
ENSG00000181773	2827	GPR3	G protein-coupled receptor 3	67.7375743443319	57.0401063313635	74.1455795534442	61.4035999728562	34.4589533679837	47.2327670173631	57.9002200497563	38.1121757803752	30.6513720776469	40.3956364095703	64.0219566708604	48.889260649577	32.6811920492912	30.2995614543634	32.6827277230767	27.8352666123968
ENSG00000158195	10163	WASF2	WASP family member 2	2286.00545612457	2308.62325099045	2332.56501009983	2227.11305303009	2564.03733300082	2670.74392742482	2547.13894869294	2477.29142572439	2529.99440017954	2415.30393081838	2466.08606742252	2680.31342176637	2819.99913089731	2653.94355492891	2792.76209994234	2784.09472790524
ENSG00000126705	27245	AHDC1	AT-hook DNA binding motif containing 1	251.675377848453	255.179423061363	258.685688664239	295.364761913228	257.714144202808	240.946900101232	275.379095358597	251.34738710855	270.837533604126	285.432903421469	278.421067382579	271.308534374026	264.219128940879	249.847203467947	252.715739717874	209.616599591314
ENSG00000235912	---	---	---	26.9848873404249	21.0147760168181	22.5182871236386	30.0294977969443	48.0483997666252	32.8835719741135	25.8903422986715	25.5689280551884	23.6166309450722	19.088047973753	16.3777098460341	18.8035617882988	19.3871478258507	23.3455637435259	15.190563589599	41.4688665858156
ENSG00000126709	2537	IFI6	interferon alpha inducible protein 6	147.040100405989	113.651339682792	162.021821987156	128.633818921239	167.441393126118	146.481366066506	160.520122251763	158.720326984094	171.346194729141	167.353350839648	154.347507942927	142.369824968548	174.484330432656	192.228365292437	139.476992959045	203.935932935723
ENSG00000009780	199870	FAM76A	family with sequence similarity 76 member A	231.849746333038	294.635737215389	267.47331290761	272.058286011122	271.303590601449	246.925731369252	228.305745724649	255.20684794707	295.961609077607	367.111992425436	277.428478907062	282.053426824483	259.787780866399	325.347750042754	301.509671248102	330.046732689847
ENSG00000231344	---	---	---	7.15925582501069	4.7176027792857	2.74613257605349	4.93021605621473	5.33871108518057	1.79364938040619	2.35366748169741	2.41216302407438	2.5124075473481	2.2195404620643	3.47405966431026	0	1.66175552793006	1.49014236660804	3.22224076143009	2.84033332779559
ENSG00000117758	23673	STX12	syntaxin 12	851.951443176273	797.274869699283	832.078170544207	834.102916419601	833.324266659549	820.893533099234	804.483545244175	926.753033849377	796.433192509349	914.894578462906	890.848156776701	845.085791228402	791.549549804018	867.75957148808	835.480997427945	747.007665210239
ENSG00000117751	5511	PPP1R8	protein phosphatase 1 regulatory subunit 8	1965.49107995871	2138.78955093616	2064.54247067701	2030.80081370081	2027.25420025448	2035.79204676103	2026.50770174147	2284.31838379844	2008.41859335007	2157.83723721892	2150.44293220805	2164.55858414446	2191.85554133975	2302.26995640942	2151.07586830897	2276.24312889538
ENSG00000130775	9473	THEMIS2	thymocyte selection associated family member 2	88.6646298328247	99.0696583649998	80.7362977359726	99.0525225839505	70.3739188501076	114.195677219194	91.793031786199	76.7067841655653	97.9838943465761	75.0204676177734	77.9181953281014	88.645362716266	94.7200650920134	83.9446866522527	96.206902734127	103.956199797319
ENSG00000117748	6118	RPA2	replication protein A2	3334.56107849537	3380.80570082811	3304.69594202277	3283.07569197935	2904.74416770961	2914.68024316006	3102.60447437353	2804.38073178888	3358.08392778548	3591.66037571246	3478.52631245008	3416.33855462264	3214.38910952605	3115.8876885774	3046.85879998654	3024.9549941023
ENSG00000130768	27293	SMPDL3B	sphingomyelin phosphodiesterase acid like 3B	653.69512802213	676.332689357596	720.035961441225	721.156148586318	684.811031017254	615.221737479324	716.927114925031	637.293470960451	646.693702687402	663.642598157227	629.797387715673	664.571598060733	655.285596513753	599.533945498633	698.305605012778	645.891798740717
ENSG00000227050	---	---	---	3.85498390577499	2.14436489967532	0	2.24100729827942	2.42668685690026	1.79364938040619	1.41220048901845	3.37702823370413	0	0	2.48147118879304	0	0	2.48357061101339	1.38096032632718	2.84033332779559
ENSG00000158156	55113	XKR8	XK related 8	533.639914956566	575.976412052791	510.231432630738	563.389234787447	481.940009780392	543.475762263076	507.921442550301	467.477194065615	518.058436263179	509.162581997551	503.738651324987	528.111463939936	464.737629311106	448.532852349019	558.368291944957	517.508732324356
ENSG00000158161	2140	EYA3	EYA transcriptional coactivator and phosphatase 3	818.908723983915	817.860772736167	794.73076750988	679.921614297977	1006.10437087085	1034.93569249437	828.961687053828	906.490864447152	682.872371369215	724.014098725376	684.38975386912	708.625657107605	886.823533405341	847.891006599972	881.513008305518	870.846198302127
ENSG00000228589	---	---	---	355.209231317838	306.644180653571	366.334085645535	414.586350181693	426.611549443066	325.846304107125	292.325501226818	367.131212264121	377.363613611685	347.58003635927	262.539651774304	287.425873049711	237.631040493999	466.414560748315	356.748084301189	294.826599425182
ENSG00000169403	5724	PTAFR	platelet activating factor receptor	22.5791914481106	17.5837921773376	22.5182871236386	17.4798569265795	10.1920847989811	7.77248064842683	12.709804401166	9.16621949148265	25.6265569829507	33.2931069309646	17.3702983215513	22.0270295234358	12.7401257141305	17.3849942770937	10.5873625018417	30.1075332746332
ENSG00000126698	22826	DNAJC8	DnaJ heat shock protein family (Hsp40) member C8	5853.51770492605	5843.39435161524	6047.53315898499	5990.2125083009	5783.76545473608	5636.24423636306	5907.23464556416	5525.30062294478	6676.47181632285	6232.02570938415	6488.05457021828	6505.49513412888	5870.9822801769	5883.57877749073	6270.02020163418	6073.20072149252
ENSG00000215902	---	---	---	3.85498390577499	1.28661893980519	3.84458560647488	1.34460437896765	0	1.79364938040619	3.29513447437638	0	3.51737056628735	2.2195404620643	2.48147118879304	2.68622311261412	0	1.49014236660804	0	2.84033332779559
ENSG00000130770	93974	ATP5IF1	ATP synthase inhibitory factor subunit 1	3975.58983082709	3836.26880551915	3586.99837084107	3720.5203166035	3473.55956696703	3713.45210056762	3843.53899761187	3529.95936943045	3933.92773763766	3570.35278727664	3773.32508967869	3843.9852741508	3612.10259921064	3699.03006804335	4066.007520816	3712.31565942883
ENSG00000270605	---	---	---	29.187735286582	45.0316628931817	32.4043643974312	35.4079153128149	20.8695069693422	17.3386106772599	14.5927383865239	29.4283888937074	26.6315200018899	38.6200040399189	35.2368908808612	24.1760080135271	19.3871478258507	14.4047095438777	8.74608206673882	17.6100666323326
ENSG00000130766	83667	SESN2	sestrin 2	1720.97495793526	1696.19263564318	1754.77871609818	1760.08713206866	2894.06674553925	3010.34154344839	2975.50643036187	2720.43745855109	1989.32429599023	1835.55996212718	1939.02158692288	1958.25664909569	2822.21480493455	2791.03665265685	3017.39831302489	2996.55166082434
ENSG00000130772	54797	MED18	mediator complex subunit 18	411.381853944845	374.406111483311	406.976847771127	412.79354434307	366.429715391939	356.936226700832	334.691515897372	346.869042861896	596.44555174044	573.085347305003	579.175375464295	522.739017714708	462.521955273866	544.895392056338	574.019175643332	482.288599059691
ENSG00000204138	65979	PHACTR4	phosphatase and actin regulator 4	891.602706207101	851.312865171101	806.813750844515	826.931693065107	1009.98706984189	935.68709344523	824.254352090433	934.471955526415	926.073421952511	877.606298700225	891.840745252218	952.534715732967	903.441088684642	1011.80666692686	1023.29160180844	993.548598062897
ENSG00000229820	---	---	---	4.95640787885356	2.14436489967532	2.74613257605349	5.8266189755265	1.45601211414016	2.98941563401032	1.41220048901845	2.41216302407438	2.5124075473481	0	3.47405966431026	4.83520160270541	2.7695925465501	0	2.30160054387864	1.70419999667735
ENSG00000180198	1104	RCC1	regulator of chromosome condensation 1	8386.79284300675	8240.79430945225	8393.82883196509	8428.42844882891	8245.3966023757	8416.40077599266	8464.25899768023	7882.46633007026	9519.51219690197	8828.00023381456	9217.67287789063	9337.84878406921	8866.57357852549	8732.73098244529	9238.16426302007	8969.2045825129
ENSG00000242125	8420	SNHG3	small nucleolar RNA host gene 3	1077.74335765738	1049.4521819011	1028.70126298964	1032.2079615875	668.309560390332	606.851373704095	671.736699276441	728.955665875278	719.051040051027	801.254106805213	747.915416302222	715.072592577878	535.639198502789	546.882248545149	539.955487593928	569.770865555795
ENSG00000200087	26768	SNORA73B	small nucleolar RNA, H/ACA box 73B	19.2749195288749	9.00633257863634	14.8291159106888	15.687051087956	6.30938582794068	4.18518188761445	9.88540342312912	7.23648907222314	7.53722264204431	17.3124156041016	2.48147118879304	6.98418009279671	3.87742956517014	9.43756832185089	13.3492831544961	10.7932666456232
ENSG00000231468	---	---	---	1.65213595961785	2.14436489967532	0	3.13741021759119	1.45601211414016	2.98941563401032	3.29513447437638	0	3.51737056628735	0	2.48147118879304	2.68622311261412	0	3.47699885541875	2.30160054387864	2.84033332779559
ENSG00000180098	54952	TRNAU1AP	tRNA selenocysteine 1 associated protein 1	612.942441018223	605.139774688375	594.812315973185	607.312977833724	658.602812962731	673.814283905926	699.039242064131	615.101571138967	626.594442308617	616.588340361464	604.982675827743	628.038963729181	664.148292662714	672.054207340224	765.512340894035	694.745531978801
ENSG00000197989	85028	SNHG12	small nucleolar RNA host gene 12	49.0133668019963	79.3415012879868	51.0780659145949	61.4035999728562	50.9604239949055	46.0370007637589	44.7196821522508	40.0419061996347	46.7307803806747	69.6935705088191	51.1183064891366	41.3678359342574	32.6811920492912	36.2601309207955	46.4923309863485	46.0133999102885
ENSG00000221539	692212	SNORD99	small nucleolar RNA, C/D box 99	3.85498390577499	0	1.64767954563209	0	1.45601211414016	0	2.35366748169741	0	2.5124075473481	3.10735664689003	3.47405966431026	2.68622311261412	0	0	1.38096032632718	0
ENSG00000120656	6883	TAF12	TATA-box binding protein associated factor 12	463.148780679538	435.30607463409	454.210328079247	488.98779248457	341.192172080177	362.915057968853	370.467261619172	355.552829748564	505.998880035908	471.874302234871	518.627478457745	472.238023197562	358.385275523583	396.87458363994	400.938814743659	394.806332563587
ENSG00000229388	105378616	TAF12-DT	TAF12 divergent transcript	7.15925582501069	17.5837921773376	7.13994469773907	14.7906481686442	13.1041090272614	1.79364938040619	6.11953545241327	7.23648907222314	30.6513720776469	16.4245994192758	18.3628867970685	27.399475748664	13.8479627327505	12.417853055067	13.3492831544961	19.8823332945691
ENSG00000270103	---	---	---	1.65213595961785	0	0	2.24100729827942	1.45601211414016	1.79364938040619	3.29513447437638	3.37702823370413	1.50744452840886	2.2195404620643	0	3.76071235765977	3.87742956517014	1.49014236660804	0	0
ENSG00000162419	10691	GMEB1	glucocorticoid modulatory element binding protein 1	288.022368960045	279.196309937726	282.851655333509	225.44533420691	432.435597899626	341.391265403979	333.750048904693	362.306886215972	238.67871699807	262.349682616001	253.606355494649	230.477943062292	373.894993784263	386.940301195887	353.986163648535	406.167665874769
ENSG00000198492	51441	YTHDF2	YTH N6-methyladenosine RNA binding protein 2	3593.39571216883	3565.22108220019	3535.37107841126	3538.55052398321	3670.60653974733	3497.01840866527	3478.24980445243	3622.5864295549	3807.30239725132	3759.45763464452	3901.36900302042	4064.25556938516	3748.3665525009	3939.43970318944	3650.79878270029	3720.26859274666
ENSG00000116329	4985	OPRD1	opioid receptor delta 1	4.95640787885356	0	0	0	2.42668685690026	5.38094814121858	3.29513447437638	3.37702823370413	0	1.33172427723858	2.48147118879304	2.68622311261412	3.87742956517014	4.47042709982411	1.38096032632718	0
ENSG00000226852	---	---	---	1.65213595961785	3.85985681941557	6.04149166731768	3.13741021759119	3.39736159966037	1.79364938040619	2.35366748169741	1.44729781444463	1.50744452840886	0	4.46664813982747	4.83520160270541	1.66175552793006	1.49014236660804	1.38096032632718	0
ENSG00000233427	---	---	---	0	1.28661893980519	0	1.34460437896765	0	0	3.29513447437638	1.44729781444463	2.5124075473481	0	4.46664813982747	3.76071235765977	1.66175552793006	1.49014236660804	1.38096032632718	2.84033332779559
ENSG00000159023	2035	EPB41	erythrocyte membrane protein band 4.1	2871.96300980237	2970.80313201019	3239.88721322791	3136.06561321222	3191.09321682384	3106.00284373672	2606.45136923171	2933.67266987926	3133.97717456203	3328.86678500404	3398.12664593319	3532.38339308757	3434.84867623143	3419.87673136544	3175.74843044374	3418.05712666921
ENSG00000225616	646624	RPL27P4	ribosomal protein L27 pseudogene 4	32.4920072058178	33.0232194549999	45.5858007624879	41.6827357479973	28.6349049114231	50.8200657781754	44.7196821522508	37.1473105707455	31.6563350965861	34.1809231157903	23.3258291746546	47.8147714045313	36.0047031051513	51.1615545868759	40.9684896810397	35.7881999302244
ENSG00000253304	399474	TMEM200B	transmembrane protein 200B	13.7677996634821	18.4415381372077	11.5337568194247	30.0294977969443	11.1627595417412	8.96824690203096	9.88540342312912	7.23648907222314	25.6265569829507	13.7611508647987	36.2294793563784	23.1015187684814	11.6322886955104	8.44414007744554	8.74608206673882	7.38486665226853
ENSG00000116350	6429	SRSF4	serine and arginine rich splicing factor 4	4612.2128872665	4555.91766585018	4494.32057396914	4603.47719212559	5256.68906941734	5200.98532005115	4912.1040343025	4851.82470662321	4893.66742072464	4713.86003333217	4958.47572944625	4741.18379376392	5270.53461608484	5279.57440489227	5372.39598952152	5246.09565643845
ENSG00000116353	51102	MECR	mitochondrial trans-2-enoyl-CoA reductase	752.823285599201	693.487608554998	682.688558406897	679.921614297977	782.849180036024	721.644934050091	772.47366749309	696.150248747866	779.348821187382	785.273415478351	786.626366847393	738.711355968883	780.471179617818	755.502179870274	793.131547420578	811.767265083979
ENSG00000060656	10076	PTPRU	protein tyrosine phosphatase receptor type U	2799.26902757918	2878.16656834421	2821.37660863735	2918.23970381947	4275.33690448688	4249.15538218227	4035.59826411838	4066.42442598459	3150.05658286505	2945.33019315933	3108.29081108216	3304.59167313789	4674.51830006726	4522.58208265539	4697.5667100563	4553.05432445633
ENSG00000162510	4146	MATN1	matrilin 1	6.05783185193212	3.85985681941557	3.84458560647488	5.8266189755265	5.33871108518057	5.38094814121858	0	1.44729781444463	11.5570747178013	17.3124156041016	9.42959051741355	3.76071235765977	2.7695925465501	4.47042709982411	4.14288097898155	3.97646665891382
ENSG00000186056	100129196	MATN1-AS1	MATN1 antisense RNA 1	9.36210377116783	8.14858661876621	3.84458560647488	9.41223065277358	4.36803634242047	6.5767143948227	4.23660146705534	7.23648907222314	10.552111698862	12.873334679973	6.4518250908619	12.356626318025	3.87742956517014	6.45728358863482	2.30160054387864	3.97646665891382
ENSG00000162511	7805	LAPTM5	lysosomal protein transmembrane 5	2.75355993269642	0	0	3.13741021759119	0	4.18518188761445	1.41220048901845	4.34189344333389	1.50744452840886	0	1.48888271327582	3.76071235765977	4.98526658379018	4.47042709982411	0	2.84033332779559
ENSG00000162512	9672	SDC3	syndecan 3	1044.70063846502	1105.20566929266	1042.98115238511	1071.64969003722	1035.22461315365	1050.48065379123	901.454645490108	947.015203251602	733.120522316177	810.132268653471	831.292848245668	775.243990300435	698.491240239935	721.725619560492	679.89280066175	645.891798740717
ENSG00000134644	9698	PUM1	pumilio RNA binding family member 1	1962.18680803947	2050.44171706954	2130.4496525023	2040.66124581324	2199.06362972302	2093.18882693403	1846.68750613979	2229.32106684954	1866.71880767964	2140.96872970723	1984.68065679667	2009.83213285788	2005.73892221158	2123.45287241645	1856.47099869251	1969.48712949346
ENSG00000084628	79570	NKAIN1	sodium/potassium transporting ATPase interacting 1	83.1575099674319	129.090766960454	108.197623496507	85.606478794274	110.171583303272	126.153339755236	131.334645478716	118.195988179645	78.8895969867305	72.3570190632963	44.1701871605161	70.3790455504899	96.9357391292534	86.9249713854687	74.1115375128921	69.8721998637714
ENSG00000060688	9410	SNRNP40	small nuclear ribonucleoprotein U5 subunit 40	2966.68547148712	2820.69758903291	2938.91108289244	2876.10876661181	3017.34243786979	2717.37881131538	2526.426674854	2796.66181011184	3200.30473381202	3223.21665900978	3032.85408694285	3038.11834036657	2831.07750108351	2982.76830382708	3106.70041412739	3046.54152739355
ENSG00000121766	51538	ZCCHC17	zinc finger CCHC-type containing 17	1722.07638190834	1611.27578561603	1616.37363426508	1681.20367516922	2002.01665694272	2081.23116439799	2128.1861369508	1900.3020303658	1881.79325296373	1636.68913672622	1838.77015089564	1850.80772459113	2082.17967649636	2048.94575408605	2345.33095421233	2093.32566258535
ENSG00000168528	347735	SERINC2	serine incorporator 2	586.508265664337	590.558093370583	575.040161425601	555.321608513641	667.338885647572	727.623765318112	756.468728617547	664.309696830084	469.820211354096	372.43888953439	435.250046514299	455.046195276832	492.433554776608	502.177977546908	505.891799544524	533.414598960011
ENSG00000229167	---	---	---	2.75355993269642	1.28661893980519	0	2.24100729827942	4.36803634242047	1.79364938040619	2.35366748169741	1.44729781444463	3.51737056628735	1.33172427723858	2.48147118879304	0	1.66175552793006	0	3.22224076143009	2.84033332779559
ENSG00000121764	3061	HCRTR1	hypocretin receptor 1	3.85498390577499	5.57534873915583	1.64767954563209	2.24100729827942	2.42668685690026	2.98941563401032	4.23660146705534	5.30675865296364	0	1.33172427723858	0	1.61173386756847	2.7695925465501	4.47042709982411	5.98416141408446	2.84033332779559
ENSG00000162517	553115	PEF1	penta-EF-hand domain containing 1	3852.23034584229	3542.91968724356	3753.96323146512	3807.47139977674	3775.43941196543	3864.11864852174	4042.18853306713	3818.45406710975	4138.94019350127	3769.2236126776	4048.27209739696	4047.06374146443	3774.95464094778	3983.15054594328	4265.78644802467	4113.37072531357
ENSG00000084636	1307	COL16A1	collagen type XVI alpha 1 chain	1.65213595961785	3.85985681941557	6.04149166731768	2.24100729827942	1.45601211414016	4.18518188761445	6.11953545241327	7.23648907222314	8.54218566098355	1.33172427723858	1.48888271327582	2.68622311261412	3.87742956517014	9.43756832185089	8.74608206673882	7.38486665226853
ENSG00000121753	576	ADGRB2	adhesion G protein-coupled receptor B2	253.87822579461	237.16675790409	287.245467455195	248.751810109016	453.790442240349	428.68220191708	478.735965777253	447.21502466339	173.356120767019	181.55840979686	185.117750683961	204.690201181196	279.72884720156	314.420039354296	319.001835381579	274.376199465054
ENSG00000134668	90853	SPOCD1	SPOC domain containing 1	4.95640787885356	3.00211085954545	8.23839772816047	16.5834540072677	14.0747837700215	2.98941563401032	9.88540342312912	5.30675865296364	7.53722264204431	11.9855184951472	22.3332406991374	6.98418009279671	9.41661465827034	13.4112812994723	11.5080027193932	10.7932666456232
ENSG00000184007	8073	PTP4A2	protein tyrosine phosphatase 4A2	5513.17769724477	5707.87048995577	5596.0689634818	5425.47866913448	5066.43681983636	5602.76278126214	5297.16403430819	5471.26817120551	6100.62800647067	6058.01373715831	5860.7386536914	6429.20639773063	5683.75782403011	5960.07275230994	5727.76311349638	5785.75898871961
ENSG00000121774	10657	KHDRBS1	KH RNA binding domain containing, signal transduction associated 1	9638.010476424	9873.94261704497	9859.16517454723	9959.48463501341	8360.90689676416	7873.52289685638	7868.31039131445	8511.55844674886	9781.80754484511	9980.38564171835	9966.08458843061	9958.90356770559	8308.22372114098	8357.21510606007	8133.39600195832	8439.76645021181
ENSG00000121775	55116	TMEM39B	transmembrane protein 39B	735.200502029944	741.521382307725	844.161153878843	798.24679964713	760.523660952542	824.480831860046	884.508239621887	791.671904501212	659.758221933612	664.530414342053	682.404576918086	700.02974314724	659.716944588234	732.653330248951	805.099870248747	697.017798641037
ENSG00000025800	23633	KPNA6	karyopherin subunit alpha 6	1190.08860291139	1283.61682894565	1287.93617816909	1322.64250744452	1387.57954477557	1293.22120327286	1173.53860637433	1309.80452207239	1065.76328158507	1270.02105239319	1238.25412320773	1221.15702699438	1256.84109762443	1357.51969597992	1346.436318169	1336.6608640606
ENSG00000084652	200081	TXLNA	taxilin alpha	2539.33296993264	2618.26954250356	2516.00666618021	2496.93033174293	2300.01380297007	2181.67552970073	1875.87298291284	1973.63178629766	2299.85786884245	2587.54027067457	2340.02733103184	2364.41358372295	1964.74895252264	1924.76722353538	1923.67773457377	2047.88032934062
ENSG00000160050	79140	CCDC28B	coiled-coil domain containing 28B	400.367614214059	419.008901396557	413.567565953656	448.64966111554	453.790442240349	426.290669409871	505.097041572264	473.266385323394	430.626653615465	370.663257164739	413.41310005292	343.299313792085	389.404712044944	455.486850059856	495.764757151458	448.204599126144
ENSG00000224066	---	---	---	1.65213595961785	5.57534873915583	2.74613257605349	7.61942481415004	4.36803634242047	1.79364938040619	2.35366748169741	0	0	1.33172427723858	7.44441356637912	0	0	3.47699885541875	2.30160054387864	1.70419999667735
ENSG00000160051	55721	IQCC	IQ motif containing C	240.661138117667	270.618850339025	258.685688664239	276.540300607681	280.03966328629	218.227341282753	230.188679710007	208.893317884841	288.926867945032	335.15060977171	292.31730603982	298.170765500167	219.905648196078	281.636907288919	264.684062546043	225.52246622697
ENSG00000160055	56063	TMEM234	transmembrane protein 234	249.472529902296	265.472374579804	267.47331290761	264.887062656628	235.388625119325	223.01040629717	282.910831300029	248.452791479661	241.693606054888	238.378645625706	253.606355494649	243.371814002839	247.601573661579	267.728911867244	266.525342981146	243.700599524861
ENSG00000084623	8668	EIF3I	eukaryotic translation initiation factor 3 subunit I	17635.4499449475	17036.9791279204	17008.9959495601	16995.3511486915	17956.9974036906	19273.9583587181	19854.1266751103	17177.9777596433	17418.5215257644	15247.7990662894	16773.2563535277	16188.7922104803	17867.7493548133	17126.2062194262	18331.3276917758	17159.5897665443
ENSG00000183615	84734	FAM167B	family with sequence similarity 167 member B	2.75355993269642	0	0	5.8266189755265	0	2.98941563401032	0	0	1.50744452840886	2.2195404620643	0	3.76071235765977	0	2.48357061101339	0	0
ENSG00000116478	3065	HDAC1	histone deacetylase 1	8037.64144354085	7911.41986086212	7906.11568645799	7918.37518774051	7081.55758580634	7011.37542800781	7208.34202944649	6929.17950295606	7957.79966547038	7780.37713572021	8067.26283476617	7958.20459343059	6942.26067718248	7148.21293261875	7415.29663226819	7051.41151958533
ENSG00000175130	65108	MARCKSL1	MARCKS like 1	12985.2379306098	12738.8141230112	12912.8645991187	12945.4027592409	12547.4270622885	12612.3445598895	13333.5262838158	12697.1437261227	13079.0912099848	12579.0236147032	12319.5118638819	12407.6645571646	12534.6219471764	12595.1799966933	13853.3336736055	13784.137639792
ENSG00000162526	81629	TSSK3	testis specific serine kinase 3	4.95640787885356	7.29084065889608	11.5337568194247	11.2050364913971	7.28006057070078	4.18518188761445	2.35366748169741	4.34189344333389	4.52233358522659	7.54643757101863	3.47405966431026	2.68622311261412	7.20094062103026	7.45071183304018	8.74608206673882	6.24873332115029
ENSG00000225828	100128071	FAM229A	family with sequence similarity 229 member A	64.4333024250962	70.7640416892855	73.0471265230228	68.5748233273504	33.4882786252236	26.9047407060929	20.2415403425977	30.3932541033372	56.7804105700672	57.264143921259	47.1479525870677	62.8576208351704	26.0341699375709	32.2864179431741	28.0795266353194	22.1545999568056
ENSG00000160058	55108	BSDC1	BSD domain containing 1	1602.02116884278	1588.11664469954	1501.03606607084	1570.04971317456	1864.18084347078	1831.31601739472	1870.22418095676	1736.27494472874	1274.79558952443	1236.28403736982	1231.30600387911	1230.82743019979	1369.84047352368	1369.44083491279	1428.37329753108	1469.58846380144
ENSG00000273274	728116	ZBTB8B	zinc finger and BTB domain containing 8B	101.881717509768	114.509085642662	110.39452955735	91.8812992294563	73.2859430783879	87.8888196399034	98.3833007349518	82.4959754233438	85.9243381193052	76.7960999874249	92.8070224608597	105.837190636996	75.8868357754727	67.0564064973616	71.3496168602377	73.2805998571262
ENSG00000160062	653121	ZBTB8A	zinc finger and BTB domain containing 8A	102.983141482846	132.521750799935	130.166684104935	116.980580970186	122.790354959153	99.8464821759447	90.85156479352	122.055449018164	104.013672460212	114.972195934931	120.599499775342	115.507593842407	84.749531924433	94.8723973407116	88.8417809937154	83.5057998371903
ENSG00000176261	339487	ZBTB8OS	zinc finger and BTB domain containing 8 opposite strand	628.362376641323	670.328467638505	693.673088711111	679.025211378665	668.309560390332	672.618517652322	713.161246954315	670.098888087863	650.713554763159	613.037075622161	556.345840527399	571.091033741762	623.158322973772	647.21850123009	668.845118051132	548.184332264548
ENSG00000162521	5928	RBBP4	RB binding protein 4, chromatin remodeling factor	8029.9314757293	8274.24640188719	8059.89911071699	8005.32627091375	8778.297036151	8017.01484728888	7309.07899766314	8925.48562168003	8684.38792816346	9949.31207524945	8945.7036355989	8567.43999537147	9402.76669553758	10249.6959116523	8748.3836672827	9407.75204832454
ENSG00000162520	81493	SYNC	syncoilin, intermediate filament protein	11.564951717325	21.0147760168181	19.2229280323744	29.1330948776325	13.1041090272614	18.534376930864	14.5927383865239	24.6040628455587	11.5570747178013	11.9855184951472	21.3406522236201	11.2821370729793	13.8479627327505	11.4244248106616	13.3492831544961	9.657133314505
ENSG00000162522	57648	KIAA1522	KIAA1522	2102.06765262045	2155.0867241737	2077.72390704207	2047.83246916774	1884.56501306874	1897.08316134295	1853.27777508854	1856.88309593246	1598.39368162286	1588.74706274563	1706.75588365185	1616.56906917118	1452.92824992018	1526.40249752883	1455.07186384007	1575.24886359543
ENSG00000134684	8565	YARS1	tyrosyl-tRNA synthetase 1	14190.1957571577	13811.8543188087	14060.7480159091	14213.8128900671	14714.9437628718	15118.6706274438	15037.5815405647	14087.5144931992	14787.5283421815	12544.398783495	13665.4618366833	14274.0523758089	14022.4470631832	13783.3201770021	14236.3200041069	13825.0384397122
ENSG00000116497	64766	S100PBP	S100P binding protein	619.550984856695	567.398952454089	603.599940216557	648.547512122065	591.626255712284	542.279996009472	489.092102696722	575.542097544147	704.981557785878	731.116628203982	733.026589169464	747.307269929248	634.236693159973	734.640186737762	596.114540864567	656.11699872078
ENSG00000160097	252995	FNDC5	fibronectin type III domain containing 5	20.3763435019535	30.4499815753895	37.8966295495381	17.4798569265795	37.370977596264	38.8624032421342	45.6611491449298	31.358119312967	11.5570747178013	9.32206994067008	11.414767468448	11.2821370729793	21.6028218630908	12.417853055067	10.5873625018417	14.2016666389779
ENSG00000121905	3208	HPCA	hippocalcin	0	3.85985681941557	2.74613257605349	0	5.33871108518057	1.79364938040619	4.23660146705534	3.37702823370413	4.52233358522659	2.2195404620643	7.44441356637912	4.83520160270541	6.09310360241022	8.44414007744554	5.98416141408446	3.97646665891382
ENSG00000121900	113452	TMEM54	transmembrane protein 54	280.312401148496	292.062499335778	337.774306854579	268.472674333875	367.400390134699	364.110824222457	433.545550128663	311.169030105595	324.100573607905	294.311065269727	307.206133172578	306.766679460532	411.561452417345	341.24260195324	431.319941922857	380.03659925905
ENSG00000116514	127544	RNF19B	ring finger protein 19B	511.611435494995	489.344070105908	569.547896273494	523.051103418417	539.209819603238	543.475762263076	542.755721279423	543.701545626365	525.093177395754	481.640280267954	518.627478457745	556.048184311123	491.325717757988	546.882248545149	560.20957238006	597.038065502632
ENSG00000004455	204	AK2	adenylate kinase 2	9050.95149877314	8802.61791316718	8826.61932595112	8873.04429680755	9383.02740089055	9665.97651100897	10117.4750368245	9447.47770008972	9612.97375766332	9133.40900139461	9615.70085657303	10009.4045622227	10482.9077886921	10616.2709338379	10931.2216230972	10427.9997796687
ENSG00000142920	113451	AZIN2	antizyme inhibitor 2	64.4333024250962	63.0443280504544	51.0780659145949	75.7460466818445	77.1686420494283	73.5396245966539	77.6710268960145	66.093266859638	68.8399667973381	63.4788572150391	63.0293681953432	80.0494487559008	58.1614434775521	66.0629782529563	66.7464157724805	64.1915332081803
ENSG00000116525	55223	TRIM62	tripartite motif containing 62	344.194991587052	349.531478647077	349.857290189214	360.802175022987	423.699525214786	403.571110591393	384.589266509357	365.201481844861	302.996350210181	267.676579724955	297.280248417406	305.692190215487	365.032297635303	350.183456152888	355.827444083637	369.811399278985
ENSG00000160094	149076	ZNF362	zinc finger protein 362	419.091821756395	428.444106955129	453.111875048826	404.725918069264	411.080753558904	374.872720504894	354.46232274363	372.920403521899	388.418206820017	358.233830577179	347.902260668784	370.161544918226	312.963957760161	318.393752331917	314.398634293822	310.732466060837
ENSG00000134686	1912	PHC2	polyhomeotic homolog 2	2286.00545612457	2261.44722319759	2365.51860101248	2402.8080252152	2391.25722878952	2370.60659777018	2570.67562350991	2280.45892295992	2326.99187035381	2310.54162100894	2370.79757377287	2380.53092239863	2569.62796468918	2535.72559384467	2581.0148499055	2603.44952825744
ENSG00000233246	101929464	PHC2-AS1	PHC2 antisense RNA 1	6.05783185193212	9.86407853850647	13.7306628802674	7.61942481415004	11.1627595417412	26.9047407060929	10.8268704158081	8.2013542818529	5.52729660416583	2.2195404620643	3.47405966431026	8.05866933784236	8.3087776396503	3.47699885541875	5.98416141408446	3.97646665891382
ENSG00000121903	7579	ZSCAN20	zinc finger and SCAN domain containing 20	119.504501079025	111.935847763052	121.379059861564	110.705760535003	125.702379187434	123.761807248027	106.856503669062	116.266257760385	106.02359849809	117.635644489408	68.9848990484465	113.358615352316	101.367087203734	104.806679784765	106.333945127193	107.364599790673
ENSG00000163866	113444	SMIM12	small integral membrane protein 12	1149.33591590749	1137.80001576772	1111.08524027124	1125.43386519593	1237.12495964775	1190.38530546291	1263.91943767151	1154.461223322	1208.46803027444	1123.53138189695	1153.88410278876	1111.55912399972	1246.87056445685	1243.2754478733	1314.2139105547	1293.48779747811
ENSG00000116544	58512	DLGAP3	DLG associated protein 3	18.1734955557964	18.4415381372077	13.7306628802674	21.0654686038266	39.3123270817842	30.4920394669053	30.5976772620663	34.2527149418562	20.6017418882545	22.6393127130559	32.2591254543095	39.2188574441661	53.7300954030719	53.1484110756866	35.444648375731	33.5159332679879
ENSG00000241014	653160	GPR199P	G protein-coupled receptor 199, pseudogene	3.85498390577499	3.85985681941557	3.84458560647488	4.03381313690296	2.42668685690026	1.79364938040619	4.23660146705534	8.2013542818529	5.52729660416583	9.32206994067008	7.44441356637912	8.05866933784236	2.7695925465501	3.47699885541875	1.38096032632718	0
ENSG00000243749	100506144	TMEM35B	transmembrane protein 35B	44.607670909682	54.4668684517531	46.6842537929093	48.8539591024914	40.2830018245443	38.8624032421342	43.7782151595718	34.2527149418562	37.6861132102216	53.7128791819561	37.2220678318956	54.2617068748052	39.3282141610114	42.2207003872277	19.7937646773563	41.4688665858156
ENSG00000163867	9204	ZMYM6	zinc finger MYM-type containing 6	76.5489661289605	95.6386745255192	91.7208280401865	71.2640320852856	87.8460642197894	65.169260821425	64.490488998509	89.2500318907521	88.9392271761229	75.0204676177734	76.9256068525842	75.7514917757182	59.2692804961721	68.049834741767	64.9051353373776	64.1915332081803
ENSG00000197056	79830	ZMYM1	zinc finger MYM-type containing 1	225.241202494567	254.321677101493	204.86149017359	202.138858304804	260.626168431088	237.359601340419	220.774009783217	323.712277830782	226.619160770799	325.384631738627	225.813878180167	294.94729776503	236.523203475378	264.748627134028	212.20757014561	280.056866120645
ENSG00000116560	6421	SFPQ	splicing factor proline and glutamine rich	15446.9205104404	15395.253360729	15771.0393842752	15653.4359784818	15057.5919470661	13799.7404497184	13244.0869195113	14424.25245136	17118.0375831016	16959.5086706333	17019.4182954559	16668.0144137706	15149.1173111197	15396.6476459164	15356.739148867	15920.0683022943
ENSG00000146463	9202	ZMYM4	zinc finger MYM-type containing 4	1932.44836076635	2059.01917666824	1942.61418430024	1950.12455096275	1904.9491826667	1863.60170624203	1921.06339856143	1933.10744749321	2038.56748391825	2044.19676556122	2040.26561142564	2168.85654112464	2026.78782556536	1929.73436475741	1843.58203564679	1985.39299612911
ENSG00000229994	643343	RPL5P4	ribosomal protein L5 pseudogene 4	12.6663756904035	5.57534873915583	11.5337568194247	10.3086335720853	8.25073531346089	17.3386106772599	6.11953545241327	5.30675865296364	11.5570747178013	11.0977023103215	10.4221789929308	9.13315858288801	8.3087776396503	12.417853055067	6.90480163163591	17.6100666323326
ENSG00000142687	79932	KIAA0319L	KIAA0319 like	1681.32369490443	1724.49825231889	1736.10501458102	1689.27130144303	1718.57963205676	1843.27367993076	1824.09229831549	1578.03705034946	1758.1828016342	1475.99440727276	1678.96340633737	1667.07006368832	1664.52512047661	1649.5875998351	1702.72408236142	1653.64206344259
ENSG00000020129	23154	NCDN	neurochondrin	2616.43264804814	2575.38224451006	2718.12202377774	2593.7418470286	2642.66198716438	2752.0560326699	2651.6417848803	2557.37523812366	2782.24011793329	2609.73567529521	2864.11404610492	2786.68785702589	3092.52703747784	3057.27542215749	3149.9705043523	3013.59366079112
ENSG00000239636	105378645	TFAP2E-AS1	TFAP2E antisense RNA 1	1.65213595961785	2.14436489967532	0	1.34460437896765	0	2.98941563401032	0	1.44729781444463	5.52729660416583	2.2195404620643	4.46664813982747	4.83520160270541	0	1.49014236660804	2.30160054387864	3.97646665891382
ENSG00000126067	5690	PSMB2	proteasome 20S subunit beta 2	5267.56015124825	4945.33433163122	5092.9774755488	5005.96210289658	5316.87090346847	5174.67846247186	5413.90594140039	5145.14373035065	5412.22833849728	5244.77411185795	5190.74143271728	5386.95183003635	5271.64245310346	5433.5557827751	5634.77845152368	5344.93925624574
ENSG00000142686	127703	C1orf216	chromosome 1 open reading frame 216	289.123792933124	272.334342258765	276.260937150981	267.576271414563	297.511808655972	275.624121455751	319.628044014508	327.571738669301	268.827607566247	259.686234061523	268.495182627407	270.23404512898	320.718816890501	334.288604242403	348.462322343226	316.413132716428
ENSG00000092853	63967	CLSPN	claspin	1644.97670379284	1600.12508813772	1541.67882819643	1594.25259199598	1370.10739940589	1412.79782863328	1230.96809292775	1451.63970788796	1533.07108539181	1713.04132862123	1628.34139408599	1556.39767144862	1532.69251526083	1564.15277081623	1404.43665187474	1430.95993054342
ENSG00000232335	---	---	---	0	0	0	4.03381313690296	0	0	2.35366748169741	5.30675865296364	2.5124075473481	3.99517283171575	3.47405966431026	6.98418009279671	2.7695925465501	0	1.38096032632718	1.70419999667735
ENSG00000134698	192670	AGO4	argonaute RISC component 4	230.74832235996	236.30901194422	246.602705329603	246.062601351081	210.151081807563	169.200924884984	156.754254281048	234.944678544845	219.584419638224	272.115660649084	212.910227998443	221.882029101926	184.454863600237	159.44523322706	161.57235818028	173.260332995531
ENSG00000092847	26523	AGO1	argonaute RISC component 1	1201.10284264218	1307.63371582201	1236.30888573928	1232.10581259403	1377.87279734797	1292.02543701926	1142.47019561592	1359.01264776351	1083.85261592597	1139.51207322381	1106.23985596394	1071.80302193303	1082.91068570109	1212.47917229674	1123.64138552155	1086.71153121459
ENSG00000126070	192669	AGO3	argonaute RISC catalytic component 3	247.269681956138	220.011838706688	241.110440177496	260.405048060069	247.036722032447	294.756381513418	218.891075797859	285.117669445592	278.87723775564	284.545087236644	251.621178543614	256.265684943387	255.356432791919	275.676337822487	261.922141893389	257.33419949828
ENSG00000232862	---	---	---	7.15925582501069	3.00211085954545	3.84458560647488	4.03381313690296	2.42668685690026	2.98941563401032	2.35366748169741	0	1.50744452840886	1.33172427723858	5.45923661534469	2.68622311261412	2.7695925465501	2.48357061101339	0	3.97646665891382
ENSG00000092850	27285	TEKT2	tektin 2	36.897703098132	21.8725219766883	19.2229280323744	20.1690656845148	15.0454585127816	24.5132081988846	18.3586063572398	17.8500063781504	12.5620377367405	16.4245994192758	29.2813600277579	11.2821370729793	26.0341699375709	13.4112812994723	15.190563589599	19.8823332945691
ENSG00000116863	54936	ADPRS	ADP-ribosylserine hydrolase	1365.21501463088	1376.25339261162	1373.61551454196	1332.50293955694	1642.86700212148	1751.19967840325	1615.08662594076	1612.77219789613	1563.21997595999	1304.6458836014	1492.35677294013	1416.71406959269	1702.19157910969	1688.3313013669	1771.77209867777	1869.50739635506
ENSG00000171812	1296	COL8A2	collagen type VIII alpha 2 chain	2.75355993269642	0	1.64767954563209	4.93021605621473	2.42668685690026	0	2.35366748169741	1.44729781444463	2.5124075473481	2.2195404620643	2.48147118879304	2.68622311261412	0	0	0	0
ENSG00000054116	27095	TRAPPC3	trafficking protein particle complex subunit 3	2463.33471579022	2422.70346365318	2343.54954040405	2472.72745292152	2137.91112092913	2016.65978670336	2135.71787289223	1996.78855132877	2619.43610886513	2516.51497588851	2600.08551161735	2628.73793800418	2207.36525960043	2217.82855563496	2314.02918681558	2117.18446253883
ENSG00000116871	55700	MAP7D1	MAP7 domain containing 1	2541.5358178788	2668.8765541359	2816.98279651567	2908.37927170704	2667.89953047615	2529.64350949953	2682.71019563871	2454.13466069327	2781.23515491435	2542.26164524845	2697.35918221803	2508.39514255906	2481.00100319958	2414.52734802722	2623.36429991287	2632.98899486651
ENSG00000054118	9967	THRAP3	thyroid hormone receptor associated protein 3	5529.69905684095	5693.28880863797	5894.84818775642	5840.51322077583	6995.16753370069	6400.3388724161	5601.2578729435	6144.74408752708	6439.30054385319	6404.26204924034	6563.49129435759	6643.02975749472	6381.69514576074	6396.18775160389	6541.60906581186	6669.6707203296
ENSG00000214193	79729	SH3D21	SH3 domain containing 21	56.7233346135462	56.1823603714934	58.7672371275447	72.1604350045974	71.3445935928677	72.3438583430497	73.9051589252987	72.8473233270463	42.7109283049178	40.3956364095703	34.2443024053439	33.8464112189379	58.1614434775521	49.1746980980652	50.1748918565543	39.1965999235791
ENSG00000142694	55194	EVA1B	eva-1 homolog B	106.287413402082	130.806258880194	90.6223750097651	113.394969292939	90.7580884480697	97.4549496687364	107.797970661741	83.4608406329736	117.078191706422	97.2158722384165	91.8144339853425	91.8688304514029	117.984642483034	101.826395051549	124.746749478222	115.317533108501
ENSG00000116883	---	---	---	10.4635277442464	24.4457598562986	17.0260219715316	14.7906481686442	15.0454585127816	18.534376930864	14.5927383865239	9.16621949148265	11.5570747178013	10.2098861254958	10.4221789929308	9.13315858288801	14.9557997513705	11.4244248106616	5.98416141408446	8.52099998338676
ENSG00000196182	83931	STK40	serine/threonine kinase 40	1940.1583285779	1861.73760589811	1916.25131157012	1849.72742399984	2141.79381990017	2194.82895849038	2275.9964548014	2159.8507717562	2232.52534657353	1973.17147077517	2053.16926160736	2062.48210586512	2220.65930382387	2172.13085639231	2273.52101724332	2238.75072896848
ENSG00000181817	84967	LSM10	LSM10, U7 small nuclear RNA associated	1081.04762957661	1054.59865766032	1077.03319632818	1107.50580680969	1178.88447508215	1137.77159030433	1136.82139365985	1084.02606301903	1172.28936159263	1157.26839692033	1190.6098763829	1187.84786039796	1291.18404520166	1194.59746389744	1371.29360404289	1201.46099765753
ENSG00000116885	127700	OSCP1	organic solute carrier partner 1	78.7518140751176	83.6302310873374	84.0316568272368	102.638134261198	94.6407874191102	95.0634171615282	93.6759657715569	67.0581320692678	84.9193751003659	102.542769347371	91.8144339853425	82.1984272459921	90.2887170175332	112.754105740008	109.095865779847	91.4587331550179
ENSG00000116898	64960	MRPS15	mitochondrial ribosomal protein S15	2945.75841599863	2744.35819860447	2781.83229954218	2859.9735140642	2964.92600176074	2994.79658215154	3451.88872865742	2735.87530190516	3245.52806966428	2772.20603711832	3097.37233785147	3000.51121678997	3133.51700716678	3165.55910079767	3454.70241636184	3227.18672704135
ENSG00000163873	2899	GRIK3	glutamate ionotropic receptor kainate type subunit 3	0	0	0	0	2.42668685690026	1.79364938040619	0	2.41216302407438	3.51737056628735	2.2195404620643	1.48888271327582	2.68622311261412	4.98526658379018	0	2.30160054387864	1.70419999667735
ENSG00000233621	728431	ZC3H12A-DT	ZC3H12A divergent transcript	14.8692236365607	14.1528083378571	9.33685075858186	13.8942452493324	13.1041090272614	8.96824690203096	12.709804401166	10.1310847011124	20.6017418882545	20.8636803434045	16.3777098460341	6.98418009279671	18.2793108072307	12.417853055067	9.66672228429028	5.11259999003206
ENSG00000163874	80149	ZC3H12A	zinc finger CCCH-type containing 12A	79.8532380481962	99.0696583649998	115.886794709457	99.0525225839505	99.4941611329107	98.6507159223406	82.3783618594094	95.0392231485306	85.9243381193052	86.5620780205078	83.8737261812047	58.5596638549878	64.8084655892723	75.0038324526045	65.825775554929	72.1444665260079
ENSG00000163875	64769	MEAF6	MYST/Esa1 associated factor 6	1151.53876385364	1182.40280568097	1101.19916299745	1176.5288315967	1170.14840239731	1164.07844788362	1102.92858192341	1151.56662769311	1278.81544160018	1165.25874258376	1241.23188863428	1290.99882792235	1211.41977986101	1184.66318145339	1212.94348662404	1283.26259749805
ENSG00000163877	79753	SNIP1	Smad nuclear interacting protein 1	454.337388894909	462.753945349934	472.884029596411	454.924481550723	525.620373204597	514.777372176577	506.038508564943	519.579915385621	501.979027960151	458.557059462485	485.872058765677	490.504340363338	523.452991297969	503.171405791313	518.780762590245	511.828065668765
ENSG00000237749	---	---	---	1.65213595961785	2.14436489967532	2.74613257605349	1.34460437896765	0	2.98941563401032	8.94393643045016	4.34189344333389	0	2.2195404620643	1.48888271327582	2.68622311261412	3.87742956517014	4.47042709982411	4.14288097898155	1.70419999667735
ENSG00000163879	7802	DNALI1	dynein axonemal light intermediate chain 1	3.85498390577499	3.85985681941557	4.94303863689628	4.93021605621473	5.33871108518057	1.79364938040619	4.23660146705534	4.34189344333389	4.52233358522659	3.10735664689003	5.45923661534469	6.98418009279671	2.7695925465501	3.47699885541875	5.063521196533	5.11259999003206
ENSG00000134697	29889	GNL2	G protein nucleolar 2	3482.15189088789	3246.1395851285	3356.32323445257	3353.89152260498	3970.54503526021	4131.97028932906	4314.27249395135	3966.0784441831	3991.2106297172	3250.73896073938	3528.15573622594	3662.39659173809	4135.0016719993	3977.18997647685	3971.1815784082	3895.23312573887
ENSG00000116922	54955	C1orf109	chromosome 1 open reading frame 109	631.666648560559	635.16088328383	665.113309920155	665.579167588989	810.998747576067	682.184647681155	644.434156488751	740.534048390835	859.745862702521	908.679865169126	776.700482092221	773.095011810344	882.392185330861	919.417840197158	817.068193076916	856.07646499759
ENSG00000134690	55143	CDCA8	cell division cycle associated 8	1484.16880372337	1382.25761433071	1466.98402212777	1455.31013950266	2804.76466920532	2767.60099396676	2704.36393647032	2500.4481907555	1523.02145520242	1362.35393561507	1508.23818854841	1535.98237579275	2369.10946431895	2414.52734802722	2749.49200971742	2485.29166182114
ENSG00000183317	284656	EPHA10	EPH receptor A10	57.8247585866248	53.609122491883	54.3734250058591	49.7503620218032	45.1363755383449	50.8200657781754	62.6075550131511	62.233806021119	68.8399667973381	49.2737982578275	54.0960719156883	68.2300670603986	39.3282141610114	46.1944133648491	52.9368125092087	34.6520665991062
ENSG00000185090	149175	MANEAL	mannosidase endo-alpha like	2248.5570410399	2192.82754640798	2121.66202825893	2263.86557272187	2085.49468482008	2108.73378823088	2150.78134477509	2058.53992474508	2480.75121225152	2239.51632622288	2488.91560235942	2407.39315352477	2519.77529885128	2506.91617475692	2515.64939445935	2379.63126202714
ENSG00000196449	79693	YRDC	yrdC N6-threonylcarbamoyltransferase domain containing	1171.36439536906	1164.3901405237	1142.94037815346	1136.19070022767	1229.35956170567	1220.27946180301	1261.09503669347	1249.98287907534	1438.60456161152	1292.21645701384	1351.40920941669	1180.32643568264	1428.55583551054	1470.77051584213	1467.96082688579	1486.63046376821
ENSG00000197982	127687	C1orf122	chromosome 1 open reading frame 122	945.572480887951	999.702916228634	874.917838730642	1025.03673823301	1099.28914617582	1079.17904387773	1200.84114916202	1054.1152415205	1295.89981292215	1166.14655876859	1205.49870351566	1096.51627456908	1259.05677166167	1401.23053873376	1430.21457796619	1418.46246390112
ENSG00000188786	4520	MTF1	metal regulatory transcription factor 1	256.081073740767	291.204753375908	283.950108363931	289.089941478046	264.508867402128	300.735212781438	233.954547680723	294.766321541889	259.782940395794	318.282102260021	297.280248417406	283.127916069528	268.65047701536	275.676337822487	295.065189725241	298.234999418537
ENSG00000230955	---	---	---	4.95640787885356	3.00211085954545	7.13994469773907	1.34460437896765	2.42668685690026	4.18518188761445	1.41220048901845	0	5.52729660416583	2.2195404620643	0	2.68622311261412	1.66175552793006	5.46385534422946	1.38096032632718	0
ENSG00000204084	3633	INPP5B	inositol polyphosphate-5-phosphatase B	460.945932733381	505.64124334344	513.526791722002	471.059734098335	557.65263971568	500.428177133328	506.979975557622	506.071802450805	462.785470221521	559.768104532617	491.82758961878	537.781867145347	520.129480242109	478.335699681179	546.399969116789	530.006198966657
ENSG00000183431	10946	SF3A3	splicing factor 3a subunit 3	6500.05357712317	6277.41380730953	6301.27580901234	6298.57511254414	6534.09703088964	6748.3068522149	7009.69249399123	6474.72798922045	6368.95313252744	5679.80404242255	6103.92283019312	6193.89325306563	6638.71333408058	6554.14284246434	6836.21393542833	6676.48752031631
ENSG00000183386	2275	FHL3	four and a half LIM domains 3	294.630912798517	285.200531656817	260.882594725082	247.855407189704	304.306531855293	276.819887709356	301.740171153608	280.293343397443	299.981461153364	219.734505744366	274.45071348051	275.606491354209	245.385899624339	248.853775223542	301.509671248102	255.061932836044
ENSG00000183520	51118	UTP11	UTP11 small subunit processome component	1778.24900453535	1763.95456647292	1733.90810852017	1715.26698610307	1907.86120689499	1810.98799108345	1720.53092912081	1783.5533400006	1832.55006503571	1853.31628582369	1854.65156650392	1829.31793969021	1873.9063169958	1807.54269069555	1827.01051173086	1695.67899669397
ENSG00000185668	5453	POU3F1	POU class 3 homeobox 1	54.5204866673891	75.0527714886362	52.1765189450163	82.0208671170269	46.107050281105	37.66663698853	45.6611491449298	43.9013670381537	48.7407064185532	59.9275924757362	57.0738373422399	58.5596638549878	51.5144213658318	39.2404156540116	27.1588864177679	65.3276665392985
ENSG00000224592	---	---	---	2.75355993269642	8.14858661876621	4.94303863689628	8.51582773346181	2.42668685690026	4.18518188761445	5.1780684597343	2.41216302407438	5.52729660416583	3.99517283171575	5.45923661534469	2.68622311261412	4.98526658379018	1.49014236660804	5.98416141408446	1.70419999667735
ENSG00000215895	400750	HSPA5P1	HSPA5 pseudogene 1	2.75355993269642	2.14436489967532	2.74613257605349	1.34460437896765	1.45601211414016	5.38094814121858	3.29513447437638	0	2.5124075473481	2.2195404620643	0	1.61173386756847	1.66175552793006	1.49014236660804	3.22224076143009	3.97646665891382
ENSG00000116954	64121	RRAGC	Ras related GTP binding C	670.216487618308	856.459340930322	802.419938722829	709.502910635265	704.224525872456	654.68202384826	690.56603913002	762.725948212319	893.914605346455	954.846306780064	946.433111405665	892.36331801041	884.607859368102	916.437555463942	846.528680038563	810.631131752861
ENSG00000228436	105378663	LOC105378663	uncharacterized LOC105378663	30.2891592596606	26.1612517760389	25.8136462149028	21.9618715231383	20.8695069693422	12.5555456628433	21.1830073352767	21.7094672166694	42.7109283049178	35.9565554854417	31.2665369787923	31.6974327288466	30.4655180120511	21.3587072547152	22.5556853300106	28.971399943515
ENSG00000214114	26292	MYCBP	MYC binding protein	601.928201287437	612.001742367336	618.978282642456	618.069812865465	581.919508284682	575.761451110388	595.477872869445	639.223201379711	646.693702687402	676.072024744787	674.463869113948	658.124662590459	616.511300862052	671.060779095819	625.575027826214	628.849798773943
ENSG00000174574	79647	AKIRIN1	akirin 1	2024.96797450495	2161.09094589279	2130.4496525023	2156.29722240446	1893.30108575358	1959.26300653036	1867.39977997873	2030.55883366581	2302.87275789927	2404.65013660047	2382.70863547908	2456.81965879687	2058.91509910534	2112.52516172799	1963.26526392848	2070.60299596298
ENSG00000168653	4725	NDUFS5	NADH:ubiquinone oxidoreductase subunit S5	4526.30181736637	4350.05863548135	4148.3078693864	4322.90307838101	4816.00273620426	5169.89539745745	5520.2917115731	4424.38941875723	4462.5382855997	3872.21029011738	4146.53835647317	4266.25954745374	4871.71328938162	4593.11548800817	5343.85614277742	4748.46925740866
ENSG00000127603	23499	MACF1	microtubule actin crosslinking factor 1	1847.6387148393	1994.68822967798	1960.18943278698	1985.08426481591	1892.33041101082	1889.90856382132	1500.22765283393	1785.48307041986	2095.85037599779	2382.45473197982	2091.88021215253	2021.65151455339	1980.25867078332	1955.56349911195	2041.51968242035	2109.231529221
ENSG00000255103	---	---	---	156.952916163696	172.835810913831	173.00635229137	168.971950290268	171.324092097158	157.243262348943	104.032102691026	142.317618420388	238.67871699807	262.349682616001	220.85093580258	235.85038928752	237.631040493999	230.972066824246	168.937479920692	240.292199531507
ENSG00000183682	353500	BMP8A	bone morphogenetic protein 8a	3.85498390577499	4.7176027792857	6.04149166731768	4.03381313690296	1.45601211414016	2.98941563401032	5.1780684597343	9.16621949148265	6.53225962310507	8.43425375584435	4.46664813982747	5.90969084775106	8.3087776396503	4.47042709982411	5.98416141408446	1.70419999667735
ENSG00000237624	192217	OXCT2P1	3-oxoacid CoA-transferase 2 pseudogene 1	0	2.14436489967532	3.84458560647488	3.13741021759119	3.39736159966037	0	0	0	4.52233358522659	0	1.48888271327582	1.61173386756847	0	2.48357061101339	3.22224076143009	1.70419999667735
ENSG00000182109	---	---	---	11.564951717325	15.8683002575974	25.8136462149028	23.7546773617619	12.1334342845013	7.77248064842683	11.768337408487	9.16621949148265	16.5818898124975	19.9758641585787	14.3925328949996	26.3249865036184	3.87742956517014	27.3192767211473	8.74608206673882	17.6100666323326
ENSG00000243970	728448	PPIEL	peptidylprolyl isomerase E like pseudogene	3.85498390577499	6.43309469902596	6.04149166731768	8.51582773346181	5.33871108518057	5.38094814121858	5.1780684597343	5.30675865296364	10.552111698862	7.54643757101863	4.46664813982747	6.98418009279671	7.20094062103026	5.46385534422946	5.98416141408446	5.11259999003206
ENSG00000090621	8761	PABPC4	poly(A) binding protein cytoplasmic 4	7126.76381780487	7032.23025199524	6883.45591513567	6963.70607867348	6564.1879479152	6668.19051322342	6808.21855755793	6407.18742454637	7272.41488655382	6712.33426537487	7166.98508747206	7284.49983678697	6777.19296140809	6569.04426613043	6853.70609956181	6402.67938751681
ENSG00000201457	677834	SNORA55	small nucleolar RNA, H/ACA box 55	3.85498390577499	3.00211085954545	1.64767954563209	4.03381313690296	3.39736159966037	5.38094814121858	3.29513447437638	2.41216302407438	3.51737056628735	6.65862138619291	1.48888271327582	5.90969084775106	3.87742956517014	6.45728358863482	2.30160054387864	6.24873332115029
ENSG00000163909	26508	HEYL	hes related family bHLH transcription factor with YRPW motif like	270.399585390788	298.066721054869	269.670218968453	272.954688930434	299.453158141492	256.491861398085	232.071613695365	250.382521898921	221.594345676103	192.212204014769	211.917639522926	217.584072121744	209.935115028498	184.280939337194	242.588697324808	219.841799571378
ENSG00000116981	84618	NT5C1A	5'-nucleotidase, cytosolic IA	18.1734955557964	20.157030056948	17.0260219715316	19.272662765203	16.0161332555417	11.3597794092392	9.88540342312912	13.0256803300017	8.54218566098355	12.873334679973	15.3851213705168	4.83520160270541	7.20094062103026	5.46385534422946	18.8731244598048	14.2016666389779
ENSG00000116983	51440	HPCAL4	hippocalcin like 4	257.182497713846	220.011838706688	235.618175025389	227.238140045533	231.505926148285	272.036822694939	247.135085578228	232.050082915955	259.782940395794	222.397954298843	231.76940903327	237.999367777611	335.120698132562	274.682909578081	303.350951683204	255.061932836044
ENSG00000084072	10450	PPIE	peptidylprolyl isomerase E	1274.89824883844	1338.51257037733	1178.09087512695	1209.69573961123	1439.99598088461	1408.01476361886	1447.50550124391	1285.68289183164	1342.12811179336	1251.37691251185	1305.7501395429	1263.06210755116	1341.03671103956	1306.85485551525	1525.96116059154	1354.8389973585
ENSG00000116985	656	BMP8B	bone morphogenetic protein 8b	372.832014887095	407.000457958375	471.78557656599	450.442466954164	318.866652996694	304.322511542251	324.335378977903	352.658234119675	317.065832475331	274.779109203561	298.272836892923	298.170765500167	256.464269810539	279.650050800108	246.271258195014	227.794732889206
ENSG00000198754	64064	OXCT2	3-oxoacid CoA-transferase 2	21.4777674750321	11.5795704582467	32.4043643974312	29.1330948776325	12.1334342845013	5.38094814121858	18.3586063572398	17.8500063781504	21.6067049071937	32.4052907461388	17.3702983215513	16.6545832982075	13.8479627327505	16.3915660326884	8.74608206673882	10.7932666456232
ENSG00000043514	54802	TRIT1	tRNA isopentenyltransferase 1	399.266190240981	433.59058271435	428.945908379555	445.960452357605	481.940009780392	420.311838141851	468.379828857785	444.320429034501	484.894656638184	483.415912637605	490.835001143263	481.908426402973	496.864902851088	474.361986703558	411.986497354276	490.241532377518
ENSG00000116990	4610	MYCL	MYCL proto-oncogene, bHLH transcription factor	216.429810709939	193.421713950714	207.058396234433	190.485620353751	153.851946727477	133.32793727686	140.749315405505	129.774370695202	168.331305672323	136.279784370748	120.599499775342	163.859609869461	140.141382855435	132.622670628115	128.429310348428	141.44859972422
ENSG00000236546	105378668	MYCL-AS1	MYCL antisense RNA 1	2.75355993269642	2.14436489967532	3.84458560647488	1.34460437896765	3.39736159966037	0	0	2.41216302407438	1.50744452840886	1.33172427723858	0	1.61173386756847	0	3.47699885541875	1.38096032632718	1.70419999667735
ENSG00000168389	84879	MFSD2A	major facilitator superfamily domain containing 2A	256.081073740767	256.894914981103	255.390329572975	297.157567751852	282.95168751457	242.142666354836	295.149902204855	270.644691301145	231.643975865495	255.247153137395	220.85093580258	228.3289645722	257.572106829159	269.715768356054	249.033178847669	290.282066100709
ENSG00000228477	---	---	---	1.65213595961785	3.00211085954545	2.74613257605349	6.72302189483827	3.39736159966037	4.18518188761445	5.1780684597343	8.2013542818529	5.52729660416583	3.10735664689003	5.45923661534469	3.76071235765977	1.66175552793006	1.49014236660804	5.063521196533	1.70419999667735
ENSG00000131236	10487	CAP1	cyclase associated actin cytoskeleton regulatory protein 1	6427.35959489999	6210.50962243966	6396.841222659	6219.69165564471	5536.24339533225	5700.81561405768	5672.8093643871	5536.87900546033	6358.90350233805	5672.70151294395	6034.44163690691	6422.75946226036	5394.61236217028	5388.85151177686	5555.60339281425	5187.0167232203
ENSG00000131238	5538	PPT1	palmitoyl-protein thioesterase 1	6220.29188796121	6117.87305877369	6155.18155596629	6046.68589221754	5704.17012582975	6139.66182913039	6540.8419316371	6242.19547369968	7114.63569258036	6463.74573362367	6842.40865597793	7132.99685323553	7081.8481415286	6853.16474403035	7308.50236703223	6758.28912015682
ENSG00000117000	6018	RLF	RLF zinc finger	731.896230110708	718.362241391232	699.165353863218	729.223774860124	740.13949135458	788.607844251922	699.98070905681	884.298964625668	923.058532895693	898.026070951217	865.040856413254	922.449016871689	862.451118995701	906.503273019888	937.672061576157	912.883131553502
ENSG00000259943	---	---	---	72.1432702366462	81.0569932077271	78.5393916751298	63.1964058114797	39.3123270817842	31.6878057205094	41.8952811742139	28.4635236840777	48.7407064185532	61.7032248453876	60.0516027687915	47.8147714045313	33.7890290679112	34.2732744319848	21.6350451124592	42.6049999169338
ENSG00000084073	10269	ZMPSTE24	zinc metallopeptidase STE24	2426.98772467862	2623.41601826278	2626.95042225277	2340.95622378269	2389.315879304	2431.590676704	2049.10290956576	2582.46173357403	3158.09628701657	3402.55552834458	3241.29766680147	3398.07223745686	2842.15587126971	3161.58538782005	2551.55436294386	2727.28806134932
ENSG00000049089	1298	COL9A2	collagen type IX alpha 2 chain	30.2891592596606	28.7344896556493	33.5028174278526	30.925900716256	38.3416523390241	40.0581694957383	32.4806112474243	23.6391976359289	54.7704845321887	28.8540260068359	36.2294793563784	51.0382391396683	34.8968660865312	42.2207003872277	29.9208070704223	33.5159332679879
ENSG00000084070	64744	SMAP2	small ArfGAP2	1357.50504681934	1314.49568350097	1390.09230999828	1353.12020670112	1598.21596395451	1577.81357163065	1652.74530564792	1560.66947657612	1305.94944311154	1210.53736800987	1314.68343582255	1343.64880092958	1530.47684122359	1513.48793035156	1666.81911387691	1574.11273026431
ENSG00000187801	65243	ZFP69B	ZFP69 zinc finger protein B	49.0133668019963	51.0358846122726	58.7672371275447	69.4712262466621	42.2243513100645	40.0581694957383	36.2464792181401	30.3932541033372	105.018635479151	103.430585532197	96.7773763629285	103.688212146905	98.0435761478735	98.846110318333	76.8734581655465	96.0032664794908
ENSG00000260920	---	---	---	23.6806154211892	29.5922356155194	17.0260219715316	27.340289039009	18.928157483822	20.9259094380722	12.709804401166	20.7446020070397	69.8449298162773	74.1326514329477	65.0145451463776	95.0922981865398	60.3771175147922	65.0695500085509	63.0638549022747	75.5528665193626
ENSG00000187815	339559	ZFP69	ZFP69 zinc finger protein	176.77854767911	190.848476071103	180.69552350432	177.039576564074	146.086548785396	150.068664827318	169.934792178553	147.141944468537	221.594345676103	247.256807473963	188.095516110512	199.317754955968	201.072418879537	172.359800404329	173.540681008449	207.344332929078
ENSG00000238287	---	---	---	4.95640787885356	4.7176027792857	3.84458560647488	3.13741021759119	0	1.79364938040619	2.35366748169741	6.27162386259339	6.53225962310507	5.77080520136719	7.44441356637912	2.68622311261412	8.3087776396503	3.47699885541875	11.5080027193932	10.7932666456232
ENSG00000164002	64789	EXO5	exonuclease 5	143.735828486753	141.099210398636	135.658949257042	168.075547370957	86.8753894770293	99.8464821759447	112.505305625136	104.687875244828	229.634049827617	244.593358919486	226.806466655684	214.360604386607	215.474300121598	208.123217202922	195.636046229684	206.20819959796
ENSG00000117010	127396	ZNF684	zinc finger protein 684	95.2731736712961	87.9189608866881	66.4564083404944	92.7777021487681	81.0513410204687	75.9311571038621	83.3198288520883	69.952727698157	120.093080763239	114.972195934931	116.629145873273	107.986169127088	124.631664594754	136.596383605737	110.93714621495	125.542733088565
ENSG00000117016	9783	RIMS3	regulating synaptic membrane exocytosis 3	372.832014887095	382.983571082012	333.380494732894	352.734548749181	409.139404073384	383.243084280123	393.062469443467	382.569055618197	326.110499645784	304.07704330281	334.99861048706	355.118695487587	347.306905337382	362.104595085753	329.128877774645	383.444999252404
ENSG00000272145	---	---	---	18.1734955557964	22.7302679365584	30.2074583365884	29.1330948776325	16.9868079983018	7.77248064842683	8.94393643045016	12.0608151203719	17.5868528314367	22.6393127130559	9.42959051741355	20.9525402783901	21.6028218630908	8.44414007744554	5.98416141408446	5.11259999003206
ENSG00000066136	4802	NFYC	nuclear transcription factor Y subunit gamma	1846.53729086622	1817.13481598487	1884.3961736879	1736.78065616655	2047.63836985244	2166.13056840388	2138.54227387027	1927.31825623543	1789.33665522132	1647.34293094413	1754.40013047668	1778.81694517307	2032.32701065846	1838.33896627211	2086.63105308037	1906.99979628196
ENSG00000117013	9132	KCNQ4	potassium voltage-gated channel subfamily Q member 4	56.7233346135462	76.7682634083764	60.9641431883875	56.9215853762974	86.8753894770293	63.9734945678208	52.2514180936825	70.9175929077868	32.6612981155254	29.7418421916617	44.1701871605161	28.4739649937097	57.053606458932	41.2272721428223	42.8097701161427	42.6049999169338
ENSG00000179862	163732	CITED4	Cbp/p300 interacting transactivator with Glu/Asp rich carboxy-terminal domain 4	113.997381213632	111.935847763052	108.197623496507	93.6741050680799	108.230233817752	115.391443472798	108.73943765442	86.3554362618628	79.8945600056697	64.3666733998648	66.9997220974121	51.0382391396683	52.6222583844519	65.0695500085509	86.079860341061	105.092333128437
ENSG00000171793	1503	CTPS1	CTP synthase 1	4550.5331447741	4366.35580871888	4383.37681789658	4258.36206819056	5271.24919055875	5389.91638812061	5474.15982893184	5245.48971215215	4468.56806371334	4260.18596288622	4405.60394858316	4488.67882117819	5631.68948415497	5748.4725362516	5702.90582762249	5344.93925624574
ENSG00000010803	22955	SCMH1	Scm polycomb group protein homolog 1	801.285940414658	839.30442173292	816.699828118307	834.102916419601	1069.19822915025	1009.82460116869	1033.26002446516	988.504407265681	865.775640816157	685.83800277787	799.530017029117	859.054151413995	1007.57776843493	1011.80666692686	1061.03785072805	949.239398149285
ENSG00000204060	100132074	FOXO6	forkhead box O6	171.271427813717	173.693556873701	196.073865930219	160.007921097151	130.555752901234	176.375522406609	160.520122251763	172.228439918911	147.227082274599	142.494497664528	151.369742516375	164.934099114507	151.219753041635	147.524094294196	163.413638615383	152.809933035403
ENSG00000127124	59269	HIVEP3	HIVEP zinc finger 3	136.025860675203	148.818924037467	156.529556835049	141.183459791604	129.585078158474	164.417859870568	136.983447434789	159.685192193724	98.9888573655153	130.065071076968	132.510561481548	113.358615352316	167.837308320936	126.662101161683	143.159553829251	152.809933035403
ENSG00000198815	22887	FOXJ3	forkhead box J3	725.287686272237	704.63830603331	674.999387193947	736.394998214618	777.995806322224	704.904206499634	640.668288518035	767.550274260468	743.170152505569	877.606298700225	848.166852329461	801.03173218153	707.353936388895	799.213022624109	739.734414802594	793.589131786087
ENSG00000177181	284716	RIMKLA	ribosomal modification protein rimK like family member A	373.933438860174	362.397668045129	408.075300801548	396.658291795458	282.95168751457	299.539446527834	301.740171153608	316.958221363374	382.388428706381	333.374977402058	372.716972556715	335.777889076765	304.101261611201	280.643479044513	238.906136454603	265.287132816108
ENSG00000066185	84217	ZMYND12	zinc finger MYND-type containing 12	3.85498390577499	1.28661893980519	0	0	0	7.77248064842683	3.29513447437638	1.44729781444463	2.5124075473481	0	1.48888271327582	1.61173386756847	1.66175552793006	1.49014236660804	2.30160054387864	0
ENSG00000127125	79717	PPCS	phosphopantothenoylcysteine synthetase	375.034862833252	434.44832867422	348.758837158793	348.252534152622	360.605666935379	356.936226700832	369.525794626493	338.185255975228	393.443021914713	354.682565837876	355.842968472922	374.459501898408	391.620386082184	383.96001646267	323.605036469336	392.53406590135
ENSG00000186409	728621	CCDC30	coiled-coil domain containing 30	7.15925582501069	18.4415381372077	15.9275689411102	20.1690656845148	25.7228806831428	12.5555456628433	13.651271393845	11.0959499107422	13.5670007556798	7.54643757101863	9.42959051741355	19.8780510333445	3.87742956517014	6.45728358863482	14.2699233720476	15.3377999700962
ENSG00000171960	10465	PPIH	peptidylprolyl isomerase H	1584.39838527352	1545.22934670604	1473.5747403103	1587.08136864149	1449.70272831222	1576.61780537704	1533.17899757769	1326.20723063609	1645.62694351301	1553.2344153526	1588.6378550653	1634.83538633695	1514.9671229629	1510.50764561835	1728.50200845286	1537.75646366853
ENSG00000234917	---	---	---	1.65213595961785	3.00211085954545	7.13994469773907	0	0	2.98941563401032	8.00246943777119	2.41216302407438	2.5124075473481	3.10735664689003	5.45923661534469	3.76071235765977	3.87742956517014	1.49014236660804	9.66672228429028	1.70419999667735
ENSG00000065978	4904	YBX1	Y-box binding protein 1	39869.8956894846	38936.9489753245	39707.4293701878	38913.2989287835	42365.5844851361	46063.905504465	49297.5654041523	42597.3517073391	44961.5429858322	38871.699928317	42470.3793961929	44282.3880114438	48347.6692481064	46585.3273790226	50341.0674158223	47006.9485083514
ENSG00000117385	64175	P3H1	prolyl 3-hydroxylase 1	1611.93398460048	1685.89968412474	1637.24424184309	1765.46554958453	1646.74970109252	1747.61237964243	1765.7213447694	1575.14245472057	1866.71880767964	1621.59626158418	1841.74791632219	1793.85979460371	1738.75020072415	1670.44959296761	1850.02651716965	1764.98312989218
ENSG00000164008	79078	C1orf50	chromosome 1 open reading frame 50	169.06857986756	160.827367475649	170.809446230527	151.940294823345	204.327033351002	190.724717449858	251.842420541623	197.314935369284	156.271749445052	166.465534654823	152.362330991893	164.934099114507	222.121322233318	201.169219492085	227.858453843985	206.20819959796
ENSG00000177868	374969	SVBP	small vasohibin binding protein	445.525997110281	458.465215550583	437.733532622926	497.055418758376	446.025044298268	474.121319554037	483.443300740648	440.460968195982	408.517467198802	414.166250221199	388.59838816499	423.886007170508	363.924460616683	457.473706548667	439.60570388082	401.623132550296
ENSG00000164010	114625	ERMAP	erythroblast membrane associated protein (Scianna blood group)	45.7090948827606	47.6049007727921	51.0780659145949	46.1647503445561	54.8431229659459	54.4073645389878	38.129413203498	40.0419061996347	43.715891323857	66.1423057695162	62.036779719826	72.5280240405812	49.2987473285918	49.1746980980652	52.0161722916572	47.1495332414068
ENSG00000228192	---	---	---	56.7233346135462	73.3372795688959	68.6533144013372	55.1287795376738	47.0777250238651	47.2327670173631	39.070880196177	55.4797495537108	46.7307803806747	60.8154086605619	52.1108949646538	63.932110080216	39.3282141610114	52.1549828312812	49.2542516390028	59.6469998837073
ENSG00000164011	51058	ZNF691	zinc finger protein 691	361.81777515631	372.69061956357	378.417068980171	330.324475766387	311.101255054613	316.280174078292	313.037775065756	323.712277830782	365.304057384414	325.384631738627	335.991198962577	360.491141712815	268.65047701536	268.722340111649	298.747750595447	264.15099948499
ENSG00000225099	---	---	---	6.05783185193212	6.43309469902596	10.4353037890033	12.1014394107089	6.30938582794068	12.5555456628433	8.94393643045016	12.0608151203719	10.552111698862	8.43425375584435	6.4518250908619	4.83520160270541	6.09310360241022	10.4309965662562	4.14288097898155	5.11259999003206
ENSG00000117394	6513	SLC2A1	solute carrier family 2 member 1	1394.95346190401	1467.17446435785	1472.47628727988	1449.03531906747	1503.08983916402	1510.85066142882	1505.87645479	1364.80183902128	1531.06115935393	1330.39255296134	1434.78664136013	1443.57630071883	1538.23170035393	1501.5667914187	1511.23091711071	1535.48419700629
ENSG00000227533	440584	SLC2A1-DT	SLC2A1 divergent transcript	18.1734955557964	5.57534873915583	17.0260219715316	4.03381313690296	8.25073531346089	8.96824690203096	6.11953545241327	5.30675865296364	6.53225962310507	7.54643757101863	7.44441356637912	8.05866933784236	6.09310360241022	4.47042709982411	1.38096032632718	5.11259999003206
ENSG00000186973	440585	FAM183A	family with sequence similarity 183 member A	3.85498390577499	2.14436489967532	1.64767954563209	4.93021605621473	3.39736159966037	4.18518188761445	1.41220048901845	5.30675865296364	2.5124075473481	1.33172427723858	1.48888271327582	0	0	0	2.30160054387864	2.84033332779559
ENSG00000117395	10969	EBNA1BP2	EBNA1 binding protein 2	4073.61656443108	3819.11388632174	3827.55958450335	4077.28867848958	3682.25463666046	3727.80129561087	3947.10036680656	3539.60802152675	4269.58538596337	4055.10042419148	4019.48703160696	4032.02089203379	4119.49195373862	3801.3531772171	4206.86547410137	3892.96085907663
ENSG00000243710	149465	CFAP57	cilia and flagella associated protein 57	12.6663756904035	10.7218244983766	6.04149166731768	9.41223065277358	8.25073531346089	10.1640131556351	8.00246943777119	13.0256803300017	4.52233358522659	10.2098861254958	14.3925328949996	1.61173386756847	4.98526658379018	3.47699885541875	5.98416141408446	5.11259999003206
ENSG00000234694	105378687	CDC20-DT	CDC20 divergent transcript	2.75355993269642	9.86407853850647	6.04149166731768	4.93021605621473	1.45601211414016	2.98941563401032	2.35366748169741	3.37702823370413	5.52729660416583	1.33172427723858	3.47405966431026	3.76071235765977	1.66175552793006	1.49014236660804	2.30160054387864	3.97646665891382
ENSG00000117399	991	CDC20	cell division cycle 20	4854.52616134379	4505.31065421785	4866.69615128199	4797.10022269693	5066.43681983636	4933.13367924383	5020.37273846058	4527.62999618761	5466.49634152001	4409.33908193694	5142.10459741693	5277.3539270417	4709.9690846631	4499.73323303407	5092.52136338587	4897.30272378515
ENSG00000066322	64834	ELOVL1	ELOVL fatty acid elongase 1	1303.53527213849	1273.3238774272	1228.61971452633	1195.35329290224	1431.25990819977	1362.5756459819	1571.77914427753	1402.43158219684	1434.58470953577	1240.72311829395	1280.93542765497	1313.5631020683	1575.89815898701	1474.74422881975	1659.4539921365	1587.74633023773
ENSG00000159479	112950	MED8	mediator complex subunit 8	1195.59572277679	1078.61554453669	1145.1372842143	1164.87559364564	1269.15722615884	1394.86133482921	1416.4370904855	1186.30177523978	1182.33899178202	1011.66654260891	1111.20279834152	1137.34686588082	1259.05677166167	1200.55803336387	1184.40363987995	1144.65433110162
ENSG00000198198	23334	SZT2	SZT2 subunit of KICSTOR complex	245.066834009981	256.894914981103	244.405799268761	263.990659737316	291.687760199411	231.380770072399	218.891075797859	228.190622077436	226.619160770799	267.676579724955	241.695293788442	263.787109658707	226.552670307798	202.16264773649	214.048850580713	206.20819959796
ENSG00000178922	81888	HYI	hydroxypyruvate isomerase (putative)	208.719842898389	195.137205870454	187.286241686848	208.413678739986	261.596843173848	288.777550245397	355.403789736309	271.609556510775	163.306490577627	148.709210958308	156.332684893961	166.008588359553	206.611603972637	154.478092005033	244.429977759911	240.292199531507
ENSG00000229348	100873923	HYI-AS1	HYI antisense RNA 1	2.75355993269642	2.14436489967532	4.94303863689628	5.8266189755265	4.36803634242047	0	4.23660146705534	0	6.53225962310507	2.2195404620643	4.46664813982747	5.90969084775106	1.66175552793006	1.49014236660804	2.30160054387864	1.70419999667735
ENSG00000142949	5792	PTPRF	protein tyrosine phosphatase receptor type F	6447.1852264154	6708.8600251242	6475.92984084934	6497.57656063136	7620.2820680382	7549.47024212966	6928.72633262083	7325.73910411389	6550.85143895545	6655.51402954602	6977.40068864827	6927.76940743182	7797.51085555715	7648.90076779904	7744.88583015161	7850.11325136144
ENSG00000066135	9682	KDM4A	lysine demethylase 4A	1479.76310783106	1476.60966991642	1459.29485091482	1501.02668838756	1924.36267752191	1936.54344771188	1922.00486555411	1911.88041288135	1538.09590048651	1452.02337028247	1474.49018038082	1486.55587052065	1766.44612618965	1811.51640367317	1930.12221609663	1942.21992954662
ENSG00000236200	---	---	---	24.7820393942678	23.5880138964285	21.4198340932172	13.8942452493324	14.0747837700215	20.9259094380722	21.1830073352767	26.5337932648182	15.5769267935582	13.7611508647987	23.3258291746546	30.622943483801	17.1714737886106	25.3324202323366	33.6033679406281	23.2907332879238
ENSG00000126091	6487	ST3GAL3	ST3 beta-galactoside alpha-2,3-sialyltransferase 3	89.7660538059033	115.366831602532	107.099170466086	114.291372212251	124.731704444673	124.957573501631	131.334645478716	143.282483630018	64.8201147215811	70.5813866936449	86.8514916077564	74.6770025306725	84.749531924433	77.9841171858205	63.9844951198261	103.956199797319
ENSG00000117407	9048	ARTN	artemin	2.75355993269642	2.14436489967532	1.64767954563209	7.61942481415004	0	1.79364938040619	1.41220048901845	1.44729781444463	2.5124075473481	3.10735664689003	0	2.68622311261412	0	0	2.30160054387864	0
ENSG00000237950	---	---	---	6.05783185193212	7.29084065889608	1.64767954563209	1.34460437896765	1.45601211414016	4.18518188761445	3.29513447437638	1.44729781444463	7.53722264204431	5.77080520136719	4.46664813982747	1.61173386756847	1.66175552793006	2.48357061101339	2.30160054387864	2.84033332779559
ENSG00000117408	9670	IPO13	importin 13	1367.41786257704	1234.72530923305	1241.80115089139	1277.82236147893	1605.98136189659	1629.23152053562	1577.4279462336	1440.06132537241	1355.19263103957	1241.61093447877	1400.04604471703	1421.01202657287	1655.66242432765	1621.77160899175	1819.64538999045	1728.62686329639
ENSG00000132768	1802	DPH2	diphthamide biosynthesis 2	2373.01794999777	2275.17115855551	2280.93771767003	2287.17204862398	2475.70593140965	2418.43724791435	2599.86110028296	2386.59409601919	2495.82565753561	2322.9710475965	2518.69325662493	2724.36748081324	2704.78408096083	2860.57662976523	2934.54069344526	2847.71819444785
ENSG00000117410	533	ATP6V0B	ATPase H+ transporting V0 subunit b	3770.72497183448	3519.76054632707	3489.23605113356	3465.04548459965	3931.7180455498	3974.12914385332	4023.35919321355	3782.75405435344	4304.75909162624	4057.76387274596	4338.10793224799	3976.14745129142	4698.8907144769	4580.2009208309	4947.06020901274	4809.82045728905
ENSG00000117411	8704	B4GALT2	beta-1,4-galactosyltransferase 2	2086.64771699735	1962.95162916279	2037.08114491648	2156.29722240446	2027.25420025448	2070.46926811555	2220.44990223334	1944.68583000877	2493.81573149773	2279.46805454004	2418.4418205977	2381.60541164368	2331.44300568587	2330.08594725276	2448.44265857809	2539.82606171481
ENSG00000159214	149473	CCDC24	coiled-coil domain containing 24	71.0418462635676	65.6175659300648	52.1765189450163	67.6784204080386	62.6085209080267	62.7777283142167	81.4368948667304	76.7067841655653	56.7804105700672	43.0590849640475	49.1331295381022	47.8147714045313	69.2398136637525	57.122124053308	58.4606538145174	47.1495332414068
ENSG00000196517	6536	SLC6A9	solute carrier family 6 member 9	406.976158052531	442.168042313051	406.976847771127	402.036709311329	578.036809313642	532.713865980639	539.931320301386	528.263702272289	221.594345676103	201.978182047852	211.917639522926	225.105496837063	307.424772667061	313.42661110989	361.351285388946	336.863532676557
ENSG00000233514	---	---	---	3.85498390577499	9.86407853850647	6.04149166731768	8.51582773346181	5.33871108518057	10.1640131556351	1.41220048901845	3.37702823370413	4.52233358522659	10.2098861254958	9.42959051741355	8.05866933784236	4.98526658379018	4.47042709982411	7.82544184918737	7.38486665226853
ENSG00000178028	55929	DMAP1	DNA methyltransferase 1 associated protein 1	1002.84652748804	970.539553593049	1018.81518571584	1008.00508276608	1177.91380033939	1220.27946180301	1288.39757948116	1105.25309763088	995.415870259319	891.811357657437	915.662868664632	952.534715732967	1131.65551452037	998.892099749586	1210.18156597139	1076.48633123453
ENSG00000117419	79033	ERI3	ERI1 exoribonuclease family member 3	1987.51955942028	1975.81781856084	1944.81109036108	1981.49865313867	2075.78793739248	2131.45334704936	2468.0557213079	2087.48588103397	2162.17793524778	1881.72640373812	2014.45831106219	2007.68315436779	2135.35585339013	2088.68288386226	2430.95049444462	2129.68192918113
ENSG00000187147	55182	RNF220	ring finger protein 220	1837.72589908159	1797.40665890785	1808.60291458883	1917.85404586753	2384.4625055902	2422.02454667516	2480.29479221273	2419.3995131466	1819.4855457895	1842.66249160578	1863.58486278357	1844.36078912085	2334.76651674173	2362.86907931814	2606.79277599694	2442.11859523865
ENSG00000126106	79639	TMEM53	transmembrane protein 53	212.024114817624	184.844254352013	199.369225021483	212.895693336545	184.9135384958	185.941652435442	188.764132032132	175.1230355478	213.554641524589	183.334042166511	197.028812390167	191.796330240648	196.641070805057	197.195506514463	216.810771233368	170.988066333294
ENSG00000142945	11004	KIF2C	kinesin family member 2C	1811.29172372771	1719.35177655967	1751.48335700692	1794.15044300251	2655.28075882027	2636.0667060703	2572.55855749527	2293.00217068511	1669.74605596755	1388.98842115984	1550.91949299565	1703.60269801988	2206.25742258181	2089.67631210667	2467.77610314667	2214.891929015
ENSG00000225721	---	---	---	143.735828486753	153.965399796688	106.000717435665	162.697129855086	133.467777129514	197.899314971483	151.105452324974	72.8473233270463	104.013672460212	87.4498942053335	96.7773763629285	66.0810885703073	114.661131427174	131.62924238371	126.588029913325	165.307399677703
ENSG00000142937	6202	RPS8	ribosomal protein S8	39296.0537995106	37460.768178388	37916.950930601	40432.701877017	42021.9656261991	43316.0346536827	45628.6685336823	41607.400002259	37950.9209657121	35362.1625497009	37321.8229736851	36435.3930548754	39030.7599215119	39205.1489513352	42134.4805165687	39709.564122579
ENSG00000200913	94161	SNORD46	small nucleolar RNA, C/D box 46	8.26067979808926	3.85985681941557	10.4353037890033	4.93021605621473	7.28006057070078	5.38094814121858	4.23660146705534	3.37702823370413	7.53722264204431	9.32206994067008	3.47405966431026	5.90969084775106	2.7695925465501	2.48357061101339	0	7.38486665226853
ENSG00000234093	644790	RPS15AP11	ribosomal protein S15a pseudogene 11	0	1.28661893980519	1.64767954563209	0	2.42668685690026	0	1.41220048901845	0	3.51737056628735	0	1.48888271327582	3.76071235765977	2.7695925465501	1.49014236660804	0	2.84033332779559
ENSG00000142959	266675	BEST4	bestrophin 4	2.75355993269642	2.14436489967532	3.84458560647488	4.03381313690296	0	1.79364938040619	2.35366748169741	1.44729781444463	3.51737056628735	3.99517283171575	4.46664813982747	5.90969084775106	1.66175552793006	2.48357061101339	3.22224076143009	2.84033332779559
ENSG00000173846	1263	PLK3	polo like kinase 3	40.2019750173677	40.7429330938311	36.7981765191168	42.579138667309	33.4882786252236	63.9734945678208	40.9538141815349	33.2878497322265	35.6761871723431	35.068739300616	30.2739485032751	44.5913036693944	32.6811920492912	61.0958370309295	55.698733161863	53.9663332281162
ENSG00000117425	8643	PTCH2	patched 2	10.4635277442464	6.43309469902596	6.04149166731768	11.2050364913971	7.28006057070078	7.77248064842683	2.35366748169741	4.34189344333389	11.5570747178013	10.2098861254958	15.3851213705168	11.2821370729793	8.3087776396503	1.49014236660804	5.98416141408446	5.11259999003206
ENSG00000226499	---	---	---	1.65213595961785	1.28661893980519	0	3.13741021759119	0	0	2.35366748169741	2.41216302407438	0	0	1.48888271327582	2.68622311261412	2.7695925465501	3.47699885541875	0	2.84033332779559
ENSG00000070785	8891	EIF2B3	eukaryotic translation initiation factor 2B subunit gamma	1425.79333315021	1392.55056584915	1392.28921605912	1376.42668260322	1487.55904327986	1518.02525895044	1674.39904647954	1483.48025980574	1447.64922878198	1311.74841308	1451.66064544393	1409.19264487737	1516.07495998152	1509.51421737394	1581.19957364462	1508.21699705946
ENSG00000126107	79654	HECTD3	HECT domain E3 ubiquitin protein ligase 3	1281.50679267691	1200.41547083824	1195.66612361369	1333.39934247626	1466.20419893914	1539.54905151532	1622.61836188219	1438.13159495315	1411.47056010016	1166.14655876859	1360.34250569634	1321.08452678362	1602.48624743389	1480.70479828618	1683.39063779284	1521.85059703288
ENSG00000126088	7389	UROD	uroporphyrinogen decarboxylase	2685.82235835209	2449.29358840915	2596.19373740097	2575.81378864237	2817.3834408612	2847.71733295823	3027.28711495921	2540.00766435032	2726.96715189163	2601.74532963178	2608.02621942148	2738.33584099883	2977.31198754136	2829.78035418866	2986.09654562814	2905.66099433489
ENSG00000162415	57643	ZSWIM5	zinc finger SWIM-type containing 5	208.719842898389	200.283681629675	204.86149017359	190.485620353751	225.681877691724	212.248510014733	181.232396090701	209.858183094471	182.400787937472	211.744160080935	226.806466655684	210.062647406424	191.101885711957	226.004925602219	234.302935366845	244.83673285598
ENSG00000132781	4595	MUTYH	mutY DNA glycosylase	235.154018252274	191.706222030973	204.86149017359	215.584902094481	232.476600891045	262.470692666106	240.544816629475	237.839274173734	164.311453596566	160.250821361043	169.236335075685	167.083077604598	163.405960246456	170.372943915519	204.842448405199	197.119132949014
ENSG00000132773	114034	TOE1	target of EGR1, exonuclease	942.268208968715	931.940985398893	1034.19352814174	1027.72594699094	946.893211562482	995.475406125437	986.186674831215	1039.64226337606	1013.50520460023	939.753431638026	917.648045615666	1079.32444664835	1088.44987079419	1048.56351196985	1133.76842791462	1019.67966467862
ENSG00000070759	10420	TESK2	testis associated actin remodelling kinase 2	145.93867643291	147.103432117727	155.431103804627	147.458280226786	161.617344669557	158.439028602547	126.627310515321	133.633831533721	116.073228687482	140.718865294877	132.510561481548	147.742271193777	135.710034780955	127.655529406088	145.921474481906	145.993133048693
ENSG00000236624	---	---	---	131.620164782889	147.961178077597	134.560496226621	122.358998486057	127.643728672954	129.740638516048	122.861442544605	112.406796921866	128.132784914753	123.850357783188	139.458680810169	168.157566849644	105.798435278214	100.832966807144	131.191231001082	120.998199764092
ENSG00000132763	25974	MMACHC	metabolism of cobalamin associated C	897.109826072493	795.559377779543	856.244137213478	851.134571886525	825.558868717469	802.957039295172	886.391173607244	799.39082617825	937.128015160843	930.875269789769	901.766630007391	951.460226487921	891.254881479822	920.411268441563	905.449653961856	854.940331666472
ENSG00000117450	5052	PRDX1	peroxiredoxin 1	20293.1859919861	20091.4124910179	19592.5574771112	19587.7483913411	20853.4908360867	21287.6287297875	22278.4041812587	20625.4411536504	23031.2399865401	21639.1877808497	21822.5539284837	21791.1791341483	22747.7714218346	23181.1513690768	24019.9635960262	22857.2984221022
ENSG00000117448	10327	AKR1A1	aldo-keto reductase family 1 member A1	1469.85029207335	1353.951997655	1316.49595696004	1324.43531328314	1386.60887003281	1398.44863359003	1576.48647924093	1256.73693554275	1472.77330425546	1228.29369170639	1294.83166631221	1336.12737621426	1329.95834085336	1285.99286238273	1386.02384752372	1234.40886425996
ENSG00000132780	4678	NASP	nuclear autoantigenic sperm protein	9174.31098375793	8844.64746520082	8893.62496080683	8984.1982588022	7937.69270892075	8018.21061354248	8161.1066260376	7684.66896209616	8338.68064964836	8040.50727787414	8146.66991280754	8284.84932392447	7365.45441829534	7455.18226014	7673.0758931826	7457.01111879454
ENSG00000159588	149483	CCDC17	coiled-coil domain containing 17	4.95640787885356	3.85985681941557	9.33685075858186	5.8266189755265	1.45601211414016	0	0	0	1.50744452840886	2.2195404620643	7.44441356637912	6.98418009279671	1.66175552793006	0	0	0
ENSG00000159592	60313	GPBP1L1	GC-rich promoter binding protein 1 like 1	1118.49604466129	1205.56194659746	1130.85739481883	1118.26264184143	1176.94312559663	1036.13145874798	990.89400979461	1233.58017051164	1049.68387328204	1205.21047090092	1125.09903699876	1099.73974230422	930.029177131524	960.148398217778	968.053188755355	945.830998155931
ENSG00000159596	51249	TMEM69	transmembrane protein 69	725.287686272237	672.901705518115	727.725132654174	667.371973427612	501.353504635594	536.301164741452	533.341051352633	547.561006464884	571.321476266959	550.88994268436	553.368075100848	499.100254323703	469.168977385587	476.348843192369	425.796100617548	393.670199232468
ENSG00000197429	3652	IPP	intracisternal A particle-promoted polypeptide	151.445796298303	162.542859395389	169.710993200106	165.386338613021	126.673053930194	93.8676509079241	144.515183376221	121.090583808534	195.465307183682	167.353350839648	173.206688977754	177.827970055055	123.523827576134	114.740962228819	150.524675569663	118.725933101856
ENSG00000230896	---	---	---	12.6663756904035	10.7218244983766	12.632209849846	6.72302189483827	6.30938582794068	1.79364938040619	6.11953545241327	5.30675865296364	11.5570747178013	7.54643757101863	14.3925328949996	13.4311155630706	14.9557997513705	10.4309965662562	3.22224076143009	9.657133314505
ENSG00000236111	440587	RPL6P1	ribosomal protein L6 pseudogene 1	1.65213595961785	1.28661893980519	0	3.13741021759119	1.45601211414016	2.98941563401032	3.29513447437638	0	2.5124075473481	1.33172427723858	3.47405966431026	2.68622311261412	0	1.49014236660804	0	0
ENSG00000086015	23139	MAST2	microtubule associated serine/threonine kinase 2	1131.71313233823	1118.92960465058	1093.5099917845	1034.00076742613	1330.30973495272	1410.40629612607	1372.18814182959	1270.24504847757	1082.84765290703	1064.04769751363	1011.9439507898	1063.20710797267	1370.9483105423	1341.62484406943	1437.5796997066	1410.50953058329
ENSG00000117461	8503	PIK3R3	phosphoinositide-3-kinase regulatory subunit 3	1175.77009126137	1136.94226980785	1149.53109633599	1120.05544768006	1031.34191418261	997.866938632645	955.118264072809	954.73412492864	1558.19516086529	1582.53234945185	1664.07457920461	1689.63433783428	1510.53577488842	1512.49450210716	1531.48500189685	1449.13806384131
ENSG00000227857	101929626	LOC101929626	uncharacterized LOC101929626	1.65213595961785	2.14436489967532	0	1.34460437896765	1.45601211414016	7.77248064842683	0	2.41216302407438	0	3.10735664689003	5.45923661534469	3.76071235765977	2.7695925465501	0	0	0
ENSG00000085998	55624	POMGNT1	protein O-linked mannose N-acetylglucosaminyltransferase 1 (beta 1,2-)	1776.04615658919	1748.51513919526	1863.5255661099	1780.70439921283	1611.80541035315	1678.25793693339	1763.83841078404	1653.29653670058	1927.016588816	1834.67214594235	1858.62192040599	1930.31992872451	1786.38719252481	1751.91070900885	1961.42398349337	1743.39659660093
ENSG00000171357	541468	LURAP1	leucine rich adaptor protein 1	43.5062469366034	38.1696952142207	42.2904416712237	37.2007211514384	33.4882786252236	40.0581694957383	28.7147432767084	35.217580151486	38.6910762291608	17.3124156041016	25.311006125689	25.2504972585727	32.6811920492912	23.3455637435259	30.8414472879737	38.0604665924609
ENSG00000085999	8438	RAD54L	RAD54 like	1206.60996250757	1158.38591880461	1129.75894178841	1203.42091917605	1560.35964898687	1668.69180690456	1837.272836213	1499.88296836945	974.311646861595	979.705159955184	1092.3436173067	981.545925349199	1561.49627774495	1578.06076623791	1555.42164755318	1517.3060637084
ENSG00000132128	10489	LRRC41	leucine rich repeat containing 41	2525.01445828262	2282.03312623447	2543.46799194074	2498.72313758156	2363.10766124947	2522.46891197791	2352.25528120839	2256.33729271918	2333.02164846745	2218.20873778706	2382.70863547908	2562.11960481135	2581.814171894	2448.303908337	2665.71374992024	2702.29312806472
ENSG00000173660	7388	UQCRH	ubiquinol-cytochrome c reductase hinge protein	5325.93562182142	5257.55386102395	5041.35018311899	5375.28010565302	5968.1936558605	6137.27029662319	6705.59865535592	5934.40347182779	5228.3201060314	4836.37866683812	4889.98712463556	5017.32752974065	5641.66001732255	5481.24033850656	6076.68575594838	5543.76258919142
ENSG00000117481	387338	NSUN4	NOP2/Sun RNA methyltransferase 4	445.525997110281	470.473658988765	516.822150813267	446.856855276917	593.567605197804	547.063061023889	574.765599030508	560.104254190071	553.232141926052	518.040743845808	587.116083268433	565.718587516534	595.462397508271	608.474799698281	547.32060933434	572.043132218031
ENSG00000117480	2166	FAAH	fatty acid amide hydrolase	8.26067979808926	10.7218244983766	11.5337568194247	9.41223065277358	11.1627595417412	12.5555456628433	12.709804401166	12.0608151203719	9.5471486799228	11.0977023103215	12.4073559439652	16.6545832982075	14.9557997513705	14.4047095438777	11.5080027193932	19.8823332945691
ENSG00000232022	---	---	---	28.0863113135035	49.3203926925323	20.3213810627958	28.2366919583207	31.5469291397034	24.5132081988846	33.4220782401032	25.5689280551884	23.6166309450722	26.1905774523588	24.3184176501718	23.1015187684814	29.357680993431	34.2732744319848	39.1272092459368	27.8352666123968
ENSG00000225667	---	---	---	3.85498390577499	1.28661893980519	0	2.24100729827942	2.42668685690026	2.98941563401032	3.29513447437638	0	1.50744452840886	4.88298901654147	0	0	0	0	0	3.97646665891382
ENSG00000197587	127343	DMBX1	diencephalon/mesencephalon homeobox 1	132.721588755967	134.237242719675	129.068231074514	109.809357615692	107.259559074992	123.761807248027	140.749315405505	109.512201292977	114.063302649604	88.3377103901593	101.740318740515	83.2729164910377	101.367087203734	100.832966807144	91.6037016463698	115.317533108501
ENSG00000079277	8569	MKNK1	MAPK interacting serine/threonine kinase 1	712.070598595294	681.479165116816	699.165353863218	709.502910635265	703.253851129695	786.216311744714	802.600611258817	703.869170424904	690.912075520729	679.62328948409	718.137762036706	696.806275412103	750.559580115077	775.370744758381	698.305605012778	750.416065203594
ENSG00000123472	64756	ATPAF1	ATP synthase mitochondrial F1 complex assembly factor 1	2813.5875392292	2728.91877132681	2769.74931620755	2602.70587622172	2669.84087996167	2565.51649710766	2479.35332522005	2730.08611064738	2839.52301001283	2901.82720010287	2819.44756470665	2962.90409321337	2663.79411127188	2945.01803053968	2745.80944884721	2860.21566109016
ENSG00000159658	9813	EFCAB14	EF-hand calcium binding domain 14	650.390856102894	702.92281411357	676.097840224369	703.228090200083	803.233349633986	735.994129093341	715.985647932352	812.898939113066	723.070892126785	763.078010857708	739.974708498085	725.817485028335	736.157698873016	775.370744758381	738.813774585043	800.405931772797
ENSG00000186377	260293	CYP4X1	cytochrome P450 family 4 subfamily X member 1	1.65213595961785	3.85985681941557	2.74613257605349	4.93021605621473	1.45601211414016	1.79364938040619	4.23660146705534	6.27162386259339	4.52233358522659	4.88298901654147	12.4073559439652	4.83520160270541	4.98526658379018	7.45071183304018	7.82544184918737	8.52099998338676
ENSG00000225506	---	---	---	1.65213595961785	0	1.64767954563209	0	0	0	1.41220048901845	0	3.51737056628735	5.77080520136719	2.48147118879304	0	1.66175552793006	2.48357061101339	3.22224076143009	2.84033332779559
ENSG00000224805	100874253	LINC00853	long intergenic non-protein coding RNA 853	7.15925582501069	9.86407853850647	8.23839772816047	6.72302189483827	3.39736159966037	1.79364938040619	10.8268704158081	5.30675865296364	7.53722264204431	5.77080520136719	6.4518250908619	8.05866933784236	3.87742956517014	3.47699885541875	7.82544184918737	9.657133314505
ENSG00000123473	6491	STIL	STIL centriolar assembly protein	823.314419876229	835.873437893439	772.761706901452	834.999319338913	832.353591916789	868.724183243399	860.971564804913	911.315190495301	849.696232513129	890.035725287786	800.522605504634	880.543936314908	856.9119339026	955.181256995751	878.751087652864	851.531931673117
ENSG00000162368	51727	CMPK1	cytidine/uridine monophosphate kinase 1	1201.10284264218	1276.75486126668	1243.99805695223	1198.93890457949	1112.87859257446	964.38548353173	909.927848424219	1249.01801386571	1255.70129216458	1442.25739224938	1270.01695442428	1295.29678490253	1060.75394532869	1152.87347763242	913.735415919819	1032.17713132092
ENSG00000237424	84793	FOXD2-AS1	FOXD2 adjacent opposite strand RNA 1	254.979649767688	230.304790225129	222.436738660333	239.787780915898	68.4325693645874	66.3650270750291	80.4954278740514	54.514884344081	150.241971331417	133.616335816271	163.280804222582	171.381034584781	69.2398136637525	60.1024087865241	65.825775554929	50.5579332347614
ENSG00000186564	2306	FOXD2	forkhead box D2	165.764307948324	129.090766960454	119.182153800721	144.769071468851	131.526427643994	129.740638516048	140.749315405505	124.950044647053	144.212193217781	143.382313849354	127.547619103962	133.773911008183	154.543264097496	150.504379027412	143.159553829251	125.542733088565
ENSG00000269113	388630	TRABD2B	TraB domain containing 2B	69.9404222904891	76.7682634083764	82.9332037968154	73.953240843221	76.1979673066682	81.9099883718828	72.9636919326197	75.7419189559356	46.7307803806747	67.030121954342	60.0516027687915	61.7831315901247	67.0241396265124	63.0826935197402	61.2225744671718	71.0083331948897
ENSG00000132122	54558	SPATA6	spermatogenesis associated 6	87.5632058597461	103.35838816435	95.0161871314507	82.0208671170269	121.819680216393	120.174508487215	122.861442544605	127.844640275942	98.9888573655153	107.869666456325	96.7773763629285	89.7198519613116	112.445457389934	123.681816428467	100.810103821884	102.8200664662
ENSG00000235105	---	---	---	193.299907275289	148.818924037467	147.741932591678	142.079862710915	166.470718383358	147.67713232011	153.929853303011	161.614922612984	118.083154725361	116.747828304582	124.569853677411	91.8688304514029	137.925708818195	101.826395051549	116.460987520259	107.364599790673
ENSG00000162373	79656	BEND5	BEN domain containing 5	6.05783185193212	7.29084065889608	6.04149166731768	7.61942481415004	8.25073531346089	6.5767143948227	8.94393643045016	9.16621949148265	11.5570747178013	10.2098861254958	6.4518250908619	6.98418009279671	2.7695925465501	11.4244248106616	7.82544184918737	6.24873332115029
ENSG00000234080	343184	RPS2P11	ribosomal protein S2 pseudogene 11	1.65213595961785	6.43309469902596	2.74613257605349	4.03381313690296	6.30938582794068	11.3597794092392	3.29513447437638	8.2013542818529	3.51737056628735	1.33172427723858	2.48147118879304	1.61173386756847	3.87742956517014	3.47699885541875	3.22224076143009	2.84033332779559
ENSG00000142700	63950	DMRTA2	DMRT like family A2	22.5791914481106	20.157030056948	20.3213810627958	23.7546773617619	21.8401817121023	16.1428444236557	26.8318092913505	31.358119312967	17.5868528314367	27.9662098220102	20.3480637481029	20.9525402783901	19.3871478258507	9.43756832185089	22.5556853300106	16.4739333012144
ENSG00000185104	11124	FAF1	Fas associated factor 1	1763.93049288533	1803.41088062694	1882.19926762706	1921.43965754478	2191.29823178094	2382.56426030623	2253.4012469771	2252.47783188066	1920.98681070236	1667.76270319512	1812.96285053219	1682.11291311896	2223.98281487973	2185.04542356958	2244.98117049922	2133.09032917449
ENSG00000123080	1031	CDKN2C	cyclin dependent kinase inhibitor 2C	1371.82355846936	1290.47879662461	1328.57894029468	1317.26408992865	1753.52392279613	1692.60713197664	1839.15577019836	1611.8073326865	1219.52262348277	1231.84495644569	1191.60246485842	1258.76415057098	1550.41790755875	1523.42221279561	1635.51734648016	1578.65726358879
ENSG00000203356	105378716	LINC01562	long intergenic non-protein coding RNA 1562	0	2.14436489967532	0	1.34460437896765	0	1.79364938040619	1.41220048901845	1.44729781444463	1.50744452840886	2.2195404620643	1.48888271327582	1.61173386756847	2.7695925465501	0	2.30160054387864	6.24873332115029
ENSG00000123091	26994	RNF11	ring finger protein 11	463.148780679538	509.929973142791	546.480382634644	526.636715095664	411.080753558904	425.094903156267	479.677432769932	508.966398079694	573.331402304837	660.979149602749	574.212433086709	557.122673556169	466.953303348347	590.593091298985	451.574026708989	486.833132384164
ENSG00000233406	440589	RPS2P8	ribosomal protein S2 pseudogene 8	12.6663756904035	10.7218244983766	23.61674015406	7.61942481415004	13.1041090272614	8.96824690203096	12.709804401166	5.30675865296364	8.54218566098355	9.32206994067008	12.4073559439652	13.4311155630706	8.3087776396503	16.3915660326884	7.82544184918737	19.8823332945691
ENSG00000085831	22996	TTC39A	tetratricopeptide repeat domain 39A	204.314147006074	222.585076586298	234.519721994968	226.341737126222	253.831445231767	280.407186470168	262.198557461092	239.769004592993	217.574493600346	180.670593612034	206.954697145339	188.572862505511	250.925084717439	227.991782091029	262.84278211094	225.52246622697
ENSG00000261664	102724097	TTC39A-AS1	TTC39A antisense RNA 1	2.75355993269642	1.28661893980519	1.64767954563209	2.24100729827942	0	1.79364938040619	1.41220048901845	1.44729781444463	6.53225962310507	2.2195404620643	1.48888271327582	3.76071235765977	0	1.49014236660804	1.38096032632718	0
ENSG00000085832	2060	EPS15	epidermal growth factor receptor pathway substrate 15	840.937203445486	769.82699898344	879.311650852327	790.179173373324	758.582311467022	677.401582666738	556.877726169607	779.128656776025	828.592009115405	916.670210832558	848.166852329461	808.55315689685	730.618513779916	746.561325670626	632.940149566625	725.421131918993
ENSG00000227070	---	---	---	3.85498390577499	2.14436489967532	4.94303863689628	1.34460437896765	2.42668685690026	0	2.35366748169741	1.44729781444463	2.5124075473481	3.10735664689003	0	1.61173386756847	0	0	0	0
ENSG00000117859	114883	OSBPL9	oxysterol binding protein like 9	1683.52654285059	1679.89546240565	1716.33286003343	1725.1274182155	1703.0488361726	1570.63897410902	1734.65293401099	1815.39389191838	1599.3986446418	1495.52636333893	1487.39383056255	1595.07928427026	1514.9671229629	1494.61279370786	1534.2469225495	1458.22713049025
ENSG00000078618	4898	NRDC	nardilysin convertase	4486.65055433555	4407.52761479265	4530.56952397305	4491.42682721162	3799.70628053443	3943.03922125961	4061.01787292071	3999.84872652014	4689.65992787997	4299.24987501856	4612.06235149074	4788.46132054593	3966.61044516905	4053.68395129606	4034.70575341925	3781.61979262705
ENSG00000266993	---	---	---	0	0	0	2.24100729827942	0	0	0	3.37702823370413	2.5124075473481	2.2195404620643	0	14.5056048081162	0	1.49014236660804	2.30160054387864	0
ENSG00000169213	5865	RAB3B	RAB3B, member RAS oncogene family	175.677123706032	200.283681629675	224.633644721175	194.96763495031	205.297708093762	231.380770072399	239.603349636796	233.979813335215	116.073228687482	131.84070344662	135.4883269081	147.742271193777	168.945145339556	144.543809560979	189.191564706824	139.176333061984
ENSG00000117862	51060	TXNDC12	thioredoxin domain containing 12	2490.87031511718	2569.37802279097	2651.11638892204	2632.28717255901	2213.62375086442	2261.79186869221	2386.14809294483	2383.6995003903	2459.64698885379	2407.31358515494	2533.58208375769	2650.22772290509	2242.81604419627	2296.30938694298	2319.55302812089	2213.75579568388
ENSG00000198841	112970	KTI12	KTI12 chromatin associated homolog	542.451306741195	534.804605979024	487.163918991889	477.334554533517	481.940009780392	495.645112118911	515.453178491733	551.420467303403	499.969101922273	554.441207423663	486.864647241194	537.781867145347	531.207850428309	500.191121058097	541.796768029031	460.702065768444
ENSG00000223390	---	---	---	4.95640787885356	3.85985681941557	1.64767954563209	1.34460437896765	0	0	1.41220048901845	1.44729781444463	1.50744452840886	2.2195404620643	2.48147118879304	1.61173386756847	2.7695925465501	1.49014236660804	0	1.70419999667735
ENSG00000134717	91408	BTF3L4	basic transcription factor 3 like 4	955.485296645658	1103.49017737292	1002.33839025952	978.423786428796	1057.55013223713	1093.52823892097	1073.74310515036	1170.8639318857	898.939420441152	966.387917182797	963.307115489458	938.566355547373	969.911309801845	1055.51750968069	923.862458312885	969.689798109414
ENSG00000157077	9372	ZFYVE9	zinc finger FYVE-type containing 9	484.075836168031	499.637021624349	476.179388687675	462.095704905217	534.356445889438	568.586853588763	534.282518345312	565.89344544785	460.775544183642	506.499133443074	457.086992975678	570.016544496716	595.462397508271	484.296269147612	539.034847376377	587.948998853687
ENSG00000228407	---	---	---	1.65213595961785	1.28661893980519	0	4.03381313690296	2.42668685690026	4.18518188761445	2.35366748169741	0	1.50744452840886	1.33172427723858	2.48147118879304	3.76071235765977	0	2.48357061101339	1.38096032632718	1.70419999667735
ENSG00000154222	200014	CC2D1B	coiled-coil and C2 domain containing 1B	893.805554153258	875.329752047465	908.969882673705	903.125941206608	981.837502301845	945.253223474063	900.513178497429	959.558450976788	902.959272516909	968.163549552449	946.433111405665	947.162269507739	990.960213155625	990.944673794344	1067.48233225091	1070.80566457894
ENSG00000224680	---	---	---	3.85498390577499	12.4373164181169	17.0260219715316	12.1014394107089	25.7228806831428	20.9259094380722	23.0659413206346	3.37702823370413	4.52233358522659	9.32206994067008	30.2739485032751	31.6974327288466	19.3871478258507	18.3784225214991	3.22224076143009	27.8352666123968
ENSG00000085840	4998	ORC1	origin recognition complex subunit 1	1796.97321207768	1761.38132859331	1767.96015246324	1736.78065616655	1239.06630913327	1332.6814896418	1310.05132031278	1281.82343099313	1583.31923633877	1510.61923848097	1594.59338591841	1621.94151539641	1177.07683228379	1183.66975320898	1247.00717467345	1167.37699772399
ENSG00000134748	84950	PRPF38A	pre-mRNA processing factor 38A	3010.74243041027	3048.0002683985	2997.12909350478	2948.71740307607	2938.71778370622	3053.38912857814	3089.42393647602	3051.38622545409	3113.87791418324	2995.04789950957	2994.14313639768	3098.28973808913	3334.03550753701	3228.14508019521	3335.9398282977	3151.06579385643
ENSG00000134744	23318	TUT4	terminal uridylyl transferase 4	870.675650718608	906.20860660279	860.637949335164	775.836726664336	869.239232141673	795.782441773547	691.507506122699	837.02056935381	873.81534496767	1010.77872642408	937.49981512601	926.746973851871	805.951431046079	918.424411952752	752.623377848314	864.029398315417
ENSG00000162377	65260	COA7	cytochrome c oxidase assembly factor 7	1245.15980156532	1219.28588195539	1224.22590240465	1242.86264762577	1123.55601474482	1061.24255007366	993.718410772647	1031.92334169902	1341.12314877442	1274.46013331732	1378.20909825565	1376.957967526	1193.69438756309	1261.1571562726	1138.37162900237	1211.6861976376
ENSG00000162378	79699	ZYG11B	zyg-11 family member B, cell cycle regulator	527.031371118095	598.277807009414	586.024691729815	522.154700499106	574.154110342602	517.168904683785	453.316356974921	604.48805383304	551.222215888174	736.443525312936	622.849268387053	705.402189372468	593.246723471031	638.277647030442	562.971493032715	627.713665442825
ENSG00000228929	729236	RPS13P2	ribosomal protein S13 pseudogene 2	355.209231317838	366.686397844479	311.411434124466	323.153252411893	315.954628768414	317.475940331896	356.345256728988	332.39606471745	333.145240778359	323.608999368975	302.243190794992	287.425873049711	330.689350058082	356.14402561932	285.858787549727	333.455132683202
ENSG00000203995	440590	ZYG11A	zyg-11 family member A, cell cycle regulator	205.415570979153	202.856919509285	197.17231896064	215.584902094481	173.265441582679	196.703548717879	206.652004893033	188.631148482617	191.445455107926	245.481175104312	224.821289704649	217.584072121744	214.366463102978	200.175791247679	232.461654931742	195.982999617896
ENSG00000230953	---	---	---	4.95640787885356	1.28661893980519	1.64767954563209	2.24100729827942	0	1.79364938040619	2.35366748169741	0	2.5124075473481	2.2195404620643	4.46664813982747	0	1.66175552793006	2.48357061101339	2.30160054387864	2.84033332779559
ENSG00000116171	6342	SCP2	sterol carrier protein 2	1486.37165166953	1472.32094011707	1381.3046857549	1411.38639645638	1514.73793607714	1488.13110261034	1388.19308070513	1615.66679352502	1309.9692951873	1441.36957606456	1397.06827929048	1379.10694601609	1387.5658658216	1388.31597155649	1295.80110620367	1348.02219737179
ENSG00000236360	---	---	---	46.8105188558391	63.0443280504544	42.2904416712237	41.6827357479973	47.0777250238651	41.2539357493424	38.129413203498	39.077040990005	49.7456694374925	31.5174745613131	46.1553641115505	44.5913036693944	59.2692804961721	57.122124053308	35.444648375731	36.9243332613426
ENSG00000157184	1376	CPT2	carnitine palmitoyltransferase 2	918.036881560987	898.488892963959	967.187893286039	1002.62666525021	891.564751225156	826.872364367255	816.722616149001	861.142199594554	983.356314032048	1009.89091023926	975.218177195664	985.843882329382	897.901903591542	862.792430266053	837.322277863048	862.893264984299
ENSG00000236723	---	---	---	4.95640787885356	11.5795704582467	14.8291159106888	12.1014394107089	8.25073531346089	6.5767143948227	3.29513447437638	8.2013542818529	12.5620377367405	7.54643757101863	13.3999444194824	5.90969084775106	11.6322886955104	4.47042709982411	11.5080027193932	5.11259999003206
ENSG00000162384	54987	CZIB	CXXC motif containing zinc binding protein	735.200502029944	766.396015143959	754.088005384288	829.620901823042	680.928332046213	783.824779237506	730.107652822537	671.063753297493	776.333932130564	621.027421285592	747.915416302222	761.275630114842	685.197196016494	616.422225653524	679.89280066175	736.782465230175
ENSG00000162385	4116	MAGOH	mago homolog, exon junction complex subunit	1741.90201342376	1774.24751799136	1565.8447948657	1664.1720197023	1572.97842064275	1605.31619546354	1698.87718828919	1651.36680628132	1865.7138446607	1824.01835172444	1713.70400298047	1734.7628861262	1639.04486904835	1662.50216701236	1802.15322585697	1672.9563300716
ENSG00000226754	100507564	MAGOH-DT	MAGOH divergent transcript	20.3763435019535	13.295062377987	12.632209849846	14.7906481686442	9.22141005622099	16.1428444236557	19.3000733499188	15.9202759588909	13.5670007556798	17.3124156041016	15.3851213705168	23.1015187684814	18.2793108072307	21.3587072547152	14.2699233720476	18.7461999634509
ENSG00000270172	---	---	---	39.1005510442892	40.7429330938311	41.1919886408023	39.8899299093737	25.7228806831428	32.8835719741135	49.4270171156456	47.7608278766727	37.6861132102216	70.5813866936449	59.0590142932743	53.1872176297596	36.0047031051513	52.1549828312812	44.6510505512456	41.4688665858156
ENSG00000157193	7804	LRP8	LDL receptor related protein 8	265.993889498474	314.363894292402	261.981047755503	273.851091849746	311.101255054613	272.036822694939	324.335378977903	350.728503700415	301.991387191242	326.272447923453	322.094960305336	300.319743990259	336.228535151182	383.96001646267	355.827444083637	292.554332762945
ENSG00000174332	148979	GLIS1	GLIS family zinc finger 1	8.26067979808926	1.28661893980519	2.74613257605349	2.24100729827942	1.45601211414016	5.38094814121858	8.94393643045016	3.37702823370413	3.51737056628735	3.99517283171575	3.47405966431026	0	1.66175552793006	8.44414007744554	0	7.38486665226853
ENSG00000058804	55706	NDC1	NDC1 transmembrane nucleoporin	2940.25129613324	3061.72420375642	2957.58478440961	2883.27998996631	2798.94062074876	2582.25722465811	2565.96828854652	3171.99437665781	3321.90525910366	3550.82083121047	3539.07420945663	3386.25285576136	3098.06622257094	3227.1516519508	2862.73075647625	3057.90286070473
ENSG00000058799	54432	YIPF1	Yip1 domain family member 1	753.92470957228	770.68474494331	809.010656905358	727.430969021501	692.576428959335	706.099972753238	795.068875317385	684.571866232309	704.981557785878	637.895928797281	683.397165393603	703.253210882376	646.422900364793	635.297362297226	728.686732191977	662.93379870749
ENSG00000081870	51668	HSPB11	heat shock protein family B (small) member 11	567.784058122002	601.708790848895	553.071100817172	521.258297579794	701.312501644176	731.211064078924	753.644327639511	706.763766053793	581.371106456351	593.505119555995	501.753474373953	542.079824125529	793.765223841258	768.416747047544	736.97249414994	689.064865323209
ENSG00000116212	115353	LRRC42	leucine rich repeat containing 42	1043.59921449194	1022.86205714513	1078.1316493586	1089.57774842346	903.212848138277	985.909276096604	1014.43068461158	954.73412492864	984.361277050987	965.500100997972	969.262646342561	949.31124799783	844.72572669778	858.818717288431	906.370294179407	815.175665077333
ENSG00000219102	100421395	HNRNPA3P12	heterogeneous nuclear ribonucleoprotein A3 pseudogene 12	22.5791914481106	23.5880138964285	24.7151931844814	11.2050364913971	15.0454585127816	13.7513119164475	16.4756723718819	16.8851411685207	19.5967788693152	21.7514965282302	10.4221789929308	15.5800940531619	3.87742956517014	13.4112812994723	12.4286429369446	8.52099998338676
ENSG00000272091	---	---	---	14.8692236365607	12.4373164181169	14.8291159106888	6.72302189483827	10.1920847989811	7.77248064842683	18.3586063572398	12.0608151203719	17.5868528314367	26.1905774523588	18.3628867970685	18.8035617882988	16.0636367699906	11.4244248106616	10.5873625018417	15.3377999700962
ENSG00000116209	9528	TMEM59	transmembrane protein 59	2423.68345275939	2357.51477070305	2301.80832524803	2293.44686905916	2182.56215909609	2277.33682998906	2425.68970663735	2371.15625266512	2258.65438506595	2208.44275975398	2161.36140543874	2353.66869127249	2395.69755276584	2257.56568541117	2216.44132375513	2067.19459596963
ENSG00000116205	127428	TCEANC2	transcription elongation factor A N-terminal and central domain containing 2	612.942441018223	622.294693885778	571.744802334336	542.771967643276	586.772881998483	587.719113646429	623.721882649814	575.542097544147	675.83763023664	645.886274460713	585.130906317399	684.986893716601	585.491864340691	561.783672211229	597.95582129967	608.399398813815
ENSG00000212670	---	---	---	8.26067979808926	11.5795704582467	8.23839772816047	3.13741021759119	4.36803634242047	5.38094814121858	6.11953545241327	3.37702823370413	3.51737056628735	9.32206994067008	7.44441356637912	12.356626318025	2.7695925465501	3.47699885541875	8.74608206673882	5.11259999003206
ENSG00000157211	200008	CDCP2	CUB domain containing protein 2	2.75355993269642	1.28661893980519	2.74613257605349	1.34460437896765	1.45601211414016	1.79364938040619	2.35366748169741	2.41216302407438	1.50744452840886	0	2.48147118879304	3.76071235765977	0	1.49014236660804	3.22224076143009	0
ENSG00000256407	---	---	---	1.65213595961785	1.28661893980519	0	2.24100729827942	0	2.98941563401032	1.41220048901845	0	2.5124075473481	4.88298901654147	1.48888271327582	3.76071235765977	0	0	0	0
ENSG00000248835	---	---	---	225.241202494567	214.865362947467	234.519721994968	219.170513771728	221.799178720684	225.401938804378	176.525061127306	220.471700400398	265.812718509429	262.349682616001	310.18389859913	299.245254745213	260.895617885019	273.689481333676	269.287263633801	300.507266080773
ENSG00000215883	606495	CYB5RL	cytochrome b5 reductase like	240.661138117667	236.30901194422	286.147014424774	245.166198431769	265.479542144889	256.491861398085	233.013080688044	248.452791479661	320.080721532149	332.487161217233	326.065314207405	334.703399831719	332.905024095322	331.308319509187	296.906470160344	306.187932736364
ENSG00000116221	51253	MRPL37	mitochondrial ribosomal protein L37	9184.22379951564	8563.30679036342	8673.93435472255	8819.26012164885	10174.12731624	11439.2978651039	11873.3109781708	10059.202242995	9769.74798861784	8353.90639111763	9393.36103805718	9486.12829988551	11750.2733379934	10796.0814460752	11844.4967189082	11088.0932450484
ENSG00000157216	23648	SSBP3	single stranded DNA binding protein 3	1774.94473261611	1903.76715793175	1888.78998580959	1878.41231741781	1838.94330015902	1984.37409785605	1938.95127142233	1805.74523982208	1837.5748801304	1770.7493806349	1686.90411414151	1717.57105820547	1996.87622606262	1848.27324871617	1870.28060195578	1833.15112975927
ENSG00000162390	26027	ACOT11	acyl-CoA thioesterase 11	24.7820393942678	30.4499815753895	23.61674015406	25.5474832003854	43.1950260528246	28.100506959697	53.1928850863615	17.8500063781504	34.6712241534038	27.9662098220102	22.3332406991374	14.5056048081162	13.8479627327505	31.2929896987687	33.6033679406281	17.6100666323326
ENSG00000243725	7268	TTC4	tetratricopeptide repeat domain 4	355.209231317838	390.703284720843	378.417068980171	396.658291795458	420.787500986505	386.830383040935	418.4820782458	476.160980952283	455.750729088946	367.999808610262	391.576153591541	418.51356094528	475.815999497307	493.23712334726	499.447318021664	515.236465662119
ENSG00000162396	25973	PARS2	prolyl-tRNA synthetase 2, mitochondrial	382.744830644802	361.539922085259	354.2511023109	342.874116636752	404.286030359583	441.835630706725	431.662616143305	422.128529213017	395.452947952592	382.204867567473	374.702149507749	418.51356094528	391.620386082184	445.552567615803	409.224576701622	467.518865755154
ENSG00000116133	1718	DHCR24	24-dehydrocholesterol reductase	11359.5361463458	10746.2702582329	10557.7813018952	10630.8904215779	10700.233026816	11894.8848077271	12259.3124451691	11183.2702122136	11516.3737155342	10119.772782736	11392.4342277489	11506.1680805713	11926.419423954	11522.2774927355	11966.021227625	11193.7536448424
ENSG00000242396	---	---	---	8.26067979808926	18.4415381372077	14.8291159106888	6.72302189483827	18.928157483822	8.96824690203096	21.1830073352767	13.9905455396314	11.5570747178013	15.5367832344501	10.4221789929308	14.5056048081162	24.9263329189509	13.4112812994723	19.7937646773563	18.7461999634509
ENSG00000233203	---	---	---	1.65213595961785	4.7176027792857	0	6.72302189483827	0	4.18518188761445	2.35366748169741	3.37702823370413	3.51737056628735	4.88298901654147	6.4518250908619	8.05866933784236	3.87742956517014	7.45071183304018	1.38096032632718	7.38486665226853
ENSG00000162402	23358	USP24	ubiquitin specific peptidase 24	2442.40766030172	2559.08507127253	2454.49329647661	2396.53320478002	2492.20740203657	2246.24690739535	2034.0394376829	2419.3995131466	2836.50812095601	3061.6341133715	2976.27654383837	2998.36223829988	2564.08877959608	2743.35209692539	2622.44365969532	2655.71166148887
ENSG00000162407	8613	PLPP3	phospholipid phosphatase 3	368.426318994781	357.251192285908	358.644914432586	359.905772103675	366.429715391939	321.063239092708	359.169657707025	326.606873459671	422.586949463951	449.678897614228	426.316750234644	430.332942640782	412.669289435965	397.868011884346	434.081862575511	437.97939914608
ENSG00000162409	5563	PRKAA2	protein kinase AMP-activated catalytic subunit alpha 2	625.058104722087	641.16510500292	598.10767506445	585.799307770241	606.186376853685	596.089477421658	561.585061133002	757.90162216417	683.877334388154	757.751113748753	650.641745701535	706.476678617514	579.95267924759	682.981918028683	508.653720197179	568.634732224677
ENSG00000173406	1600	DAB1	DAB adaptor protein 1	0	0	1.64767954563209	0	1.45601211414016	0	1.41220048901845	1.44729781444463	1.50744452840886	10.2098861254958	3.47405966431026	6.98418009279671	6.09310360241022	3.47699885541875	5.98416141408446	2.84033332779559
ENSG00000223416	---	---	---	2.75355993269642	3.00211085954545	1.64767954563209	2.24100729827942	3.39736159966037	1.79364938040619	2.35366748169741	4.34189344333389	3.51737056628735	0	0	1.61173386756847	6.09310360241022	3.47699885541875	5.98416141408446	1.70419999667735
ENSG00000162600	115209	OMA1	OMA1 zinc metallopeptidase	766.040373276144	742.379128267596	788.140049327351	722.05255150563	647.92539079237	606.851373704095	581.35586797926	671.063753297493	855.726010626764	794.151577326608	848.166852329461	875.17149008968	639.775878253073	685.962202761899	621.892466956008	602.718732158223
ENSG00000185839	266920	AK2P1	adenylate kinase 2 pseudogene 1	393.759070375588	407.858203918246	397.090770497335	471.956137017646	442.142345327227	466.946722032412	466.496894872427	467.477194065615	439.671320785918	403.51245600329	452.124050598092	445.375792071421	504.619761981428	503.171405791313	568.495334338023	490.241532377518
ENSG00000162601	114803	MYSM1	Myb like, SWIRM and MPN domains 1	226.342626467646	269.761104379155	236.716628055811	257.715839302134	196.561635408921	134.523703530464	140.749315405505	198.279800578914	270.837533604126	395.522110339859	307.206133172578	297.096276255122	216.582137140218	209.116645447328	168.016839703141	211.888866253551
ENSG00000177606	3725	JUN	Jun proto-oncogene, AP-1 transcription factor subunit	4450.30356322395	4416.96282035122	4478.94223154324	4493.21963305024	6221.53976372089	6032.04286630602	5919.47371646899	5831.16289439741	5065.51609696325	5193.28077313806	5147.06753979452	4930.29390089195	6813.75158302255	6384.26661267103	6484.52937232367	6723.06898689216
ENSG00000272226	---	---	---	7.15925582501069	5.57534873915583	6.04149166731768	4.93021605621473	3.39736159966037	1.79364938040619	1.41220048901845	4.34189344333389	5.52729660416583	4.88298901654147	4.46664813982747	3.76071235765977	1.66175552793006	3.47699885541875	0	3.97646665891382
ENSG00000232453	105378753	LINC02777	long intergenic non-protein coding RNA 2777	0	2.14436489967532	2.74613257605349	2.24100729827942	2.42668685690026	1.79364938040619	0	1.44729781444463	1.50744452840886	0	1.48888271327582	0	0	0	2.30160054387864	3.97646665891382
ENSG00000228121	---	---	---	8.26067979808926	9.86407853850647	3.84458560647488	17.4798569265795	12.1334342845013	13.7513119164475	11.768337408487	7.23648907222314	6.53225962310507	7.54643757101863	11.414767468448	6.98418009279671	9.41661465827034	12.417853055067	8.74608206673882	14.2016666389779
ENSG00000172456	55277	FGGY	FGGY carbohydrate kinase domain containing	86.4617818866676	81.9147391675972	82.9332037968154	83.8136729556504	96.5821369046304	78.3226896110704	60.7246210277932	69.952727698157	115.068265668543	92.7767913142879	113.651380446721	106.911679882042	129.063012669235	129.642385894899	111.857786432502	102.8200664662
ENSG00000134709	51361	HOOK1	hook microtubule tethering protein 1	824.415843849308	905.35086064292	884.803916004434	755.219459520166	815.852121289868	814.914701831213	627.48775062053	885.263829835298	820.552304963891	1028.5350501206	964.299703964975	904.182699705913	914.519458870843	989.951245549938	763.671060458932	884.479798275546
ENSG00000134716	1573	CYP2J2	cytochrome P450 family 2 subfamily J member 2	110.693109294396	104.21613412422	135.658949257042	112.498566373627	108.230233817752	181.158587421025	145.4566503689	128.809505485572	90.9491532140014	81.2351809115535	80.8959607546531	72.5280240405812	96.9357391292534	85.9315431410634	114.619707085156	105.092333128437
ENSG00000162599	4774	NFIA	nuclear factor I A	193.299907275289	214.007616987597	177.400164413055	210.20648457861	170.353417354398	151.264431080922	146.398117361579	188.631148482617	172.35115774808	221.510138114018	165.265981173616	145.593292703685	177.807841488516	175.340085137546	168.016839703141	133.495666406393
ENSG00000162604	83941	TM2D1	TM2 domain containing 1	436.714605325652	422.439885236038	399.287676558177	439.685631922423	378.077812305061	329.433602867937	330.925647926656	367.131212264121	413.542282293498	467.435221310742	458.079581451195	430.332942640782	381.649852914604	353.163740886104	330.970158209748	372.083665941222
ENSG00000132849	10207	PATJ	PATJ crumbs cell polarity complex component	508.307163575759	422.439885236038	513.526791722002	445.064049438294	505.236203606634	445.422929467538	515.453178491733	519.579915385621	508.008806073787	440.800735765971	507.709005227056	473.312512442608	474.708162478687	517.079401212988	449.732746273886	458.429799106208
ENSG00000162607	7398	USP1	ubiquitin specific peptidase 1	4595.69152767032	4873.28367100213	4707.42046187089	4378.48005937834	4213.21372095023	4124.79569180744	4112.79855751806	5096.90046986917	5006.22327884583	5704.66289559767	5160.96377845176	5312.81207212821	5120.97661857113	5336.19981482338	4432.42232740148	4648.48952427026
ENSG00000116641	85440	DOCK7	dedicator of cytokinesis 7	1921.43412103556	1896.04744429292	1944.81109036108	1863.17346778951	1754.49459753889	1775.11500347533	1503.99352080464	1853.98850030357	1795.36643333496	1947.42480141522	1846.71085869978	1792.78530535866	1716.59346035175	1666.47587998999	1521.35795950378	1789.97806317678
ENSG00000235545	---	---	---	1.65213595961785	2.14436489967532	3.84458560647488	4.93021605621473	0	0	2.35366748169741	1.44729781444463	1.50744452840886	1.33172427723858	0	2.68622311261412	1.66175552793006	2.48357061101339	0	0
ENSG00000125703	84938	ATG4C	autophagy related 4C cysteine peptidase	736.301926003023	792.986139899933	773.860159931873	719.363342747695	744.02219032562	758.713687911819	746.112591698079	869.825986481222	748.194967600265	864.28905592784	754.863535630842	755.903183889613	808.167105083319	897.56241882024	706.591366970741	798.13366511056
ENSG00000230798	100996301	FOXD3-AS1	FOXD3 antisense RNA 1	204.314147006074	184.844254352013	188.384694717269	168.971950290268	170.353417354398	189.528951196254	166.168924207837	160.650057403354	212.54967850565	188.660939275466	245.665647690511	185.349394770374	184.454863600237	193.221793536842	188.270924489273	208.480466260196
ENSG00000187140	27022	FOXD3	forkhead box D3	221.936930575331	252.606185181753	253.193423512132	266.679868495251	247.036722032447	224.206172550774	231.130146702686	236.874408964104	250.738273225341	249.032439843615	287.354363662234	277.7554698443	238.738877512619	237.926064535083	241.668057107257	265.287132816108
ENSG00000088035	29929	ALG6	ALG6 alpha-1,3-glucosyltransferase	1300.23100021925	1464.60122647824	1406.5691054546	1238.38063302921	1151.70558228486	1180.81917543408	1224.37782397899	1491.19918148278	1520.0065661456	1550.57096679812	1522.13442720565	1653.10170350273	1410.83044321262	1499.57993492989	1336.30927577594	1225.31979761102
ENSG00000142856	23421	ITGB3BP	integrin subunit beta 3 binding protein	966.499536376444	1058.88738745967	1063.85175996312	1038.48278202268	933.303765163841	989.496574857416	1104.81151590876	1241.29909218868	1147.16528611914	1193.66886049818	1187.63211095635	1231.90191944484	1240.22354234513	1339.63798758062	1093.26025834235	1062.85273126111
ENSG00000203965	84455	EFCAB7	EF-hand calcium binding domain 7	232.951170306117	189.990730111233	226.830550782018	228.134542964845	202.385683865482	205.073912493108	194.412933988206	228.190622077436	215.564567562467	209.080711526457	189.08810458603	229.403453817246	196.641070805057	223.024640869003	191.953485359478	191.438466293423
ENSG00000116652	---	---	---	0	0	1.64767954563209	1.34460437896765	6.30938582794068	0	3.29513447437638	0	1.50744452840886	3.99517283171575	3.47405966431026	2.68622311261412	3.87742956517014	1.49014236660804	0	2.84033332779559
ENSG00000079739	5236	PGM1	phosphoglucomutase 1	3149.52185101816	3022.26788960239	3216.81969958906	3151.30446284052	3223.12548333493	3427.66396595623	3596.87464552998	3053.31595587335	2626.47084999771	2206.66712738433	2540.53020308631	2532.03390595007	2589.56903102434	2501.94903353489	2693.33295644678	2489.83619514561
ENSG00000244256	106479269	RN7SL130P	RNA, 7SL, cytoplasmic 130, pseudogene	2.75355993269642	1.28661893980519	8.23839772816047	10.3086335720853	6.30938582794068	1.79364938040619	1.41220048901845	7.23648907222314	2.5124075473481	3.10735664689003	8.43700204189633	2.68622311261412	0	2.48357061101339	0	6.24873332115029
ENSG00000185483	4919	ROR1	receptor tyrosine kinase like orphan receptor 1	185.589939463739	201.141427589545	191.680053808534	200.34605246618	265.479542144889	193.116249957067	222.656943768575	278.363612978184	125.117895857936	143.382313849354	148.391977089824	141.295335723503	194.425396767817	235.939208046272	199.31860709989	202.799799604605
ENSG00000158966	57685	CACHD1	cache domain containing 1	1124.00316452668	1075.1845606972	1120.97131754503	1008.00508276608	1076.96362709234	1098.31130393539	938.171858204588	1114.90174972718	1015.5151306381	1181.23943391062	1058.59560913911	952.534715732967	1080.69501166385	1100.22178067893	1047.22824746478	1060.58046459887
ENSG00000162437	55225	RAVER2	ribonucleoprotein, PTB binding 2	918.036881560987	931.940985398893	929.840490251711	936.292849221143	887.682052254115	942.861690966855	952.293863094772	1047.3611850531	931.098237047207	925.548372680814	921.618399517735	962.205118938378	1002.03858334183	989.951245549938	897.163892003893	874.254598295482
ENSG00000162434	3716	JAK1	Janus kinase 1	2489.7688911441	2532.49494651655	2492.93915254136	2513.06558429054	2235.9492699479	2291.68602503231	2154.54721274581	2400.10220895401	2303.87772091821	2214.65747304776	2406.53075889149	2354.74318051754	2042.29754382604	1981.39263346649	1953.13822153541	1961.53419617563
ENSG00000231485	---	---	---	6.05783185193212	0	3.84458560647488	0	2.42668685690026	0	3.29513447437638	2.41216302407438	1.50744452840886	3.99517283171575	1.48888271327582	5.90969084775106	2.7695925465501	1.49014236660804	0	0
ENSG00000162433	205	AK4	adenylate kinase 4	1174.66866728829	1273.3238774272	1315.39750392962	1225.83099215884	1216.74079004979	1167.66574664443	1253.56330075204	1301.12073518572	1004.46053742977	1178.57598535614	1082.41773255152	1064.28159721771	1096.20472992453	1199.56460511947	1068.40297246846	1107.16193117472
ENSG00000116675	9829	DNAJC6	DnaJ heat shock protein family (Hsp40) member C6	436.714605325652	447.314518072272	438.831985653348	410.104335585134	507.177553092155	545.867294770285	407.184474333652	481.950172210061	497.959175884394	462.996140386614	426.316750234644	405.619690004732	471.384651422827	472.375130214747	485.637714758392	474.335665741863
ENSG00000116678	3953	LEPR	leptin receptor	187.792787409896	202.856919509285	220.23983259949	203.035261224116	173.265441582679	168.00515863138	172.75919315659	210.823048304101	118.083154725361	174.455880318254	129.532796054997	146.667781948731	115.768968445794	125.668672917278	105.413304909642	138.040199730866
ENSG00000213625	54741	LEPROT	leptin receptor overlapping transcript	565.581210175845	605.139774688375	653.03032658552	590.2813223668	515.913625776995	500.428177133328	459.906625923674	577.471827963407	553.232141926052	617.476156546289	567.264313758089	586.133883172401	517.913806204868	489.263410369638	452.49466692654	487.969265715282
ENSG00000184588	5142	PDE4B	phosphodiesterase 4B	28.0863113135035	21.0147760168181	33.5028174278526	23.7546773617619	19.8988322265821	19.7301431844681	15.5342053792029	15.9202759588909	39.6960392481	34.1809231157903	44.1701871605161	41.3678359342574	24.9263329189509	31.2929896987687	20.7144048949077	32.3797999368697
ENSG00000152763	79819	DNAI4	dynein axonemal intermediate chain 4	30.2891592596606	21.8725219766883	36.7981765191168	24.6510802810737	18.928157483822	28.100506959697	14.5927383865239	12.0608151203719	14.571963774619	20.8636803434045	22.3332406991374	22.0270295234358	12.7401257141305	13.4112812994723	5.98416141408446	11.9293999767415
ENSG00000198160	57708	MIER1	MIER1 transcriptional regulator	887.197010314787	994.556440469413	973.778611468567	1021.45112655576	828.470892945749	817.306234338421	707.512444998242	929.647629478266	957.227275539627	1230.06932407604	1138.00268718049	1081.47342513844	946.646732410824	969.089252417426	801.417309378541	1015.13513135414
ENSG00000116704	23169	SLC35D1	solute carrier family 35 member D1	474.163020410324	512.503211022401	481.671653839782	476.438151614205	405.256705102344	394.00498056256	301.740171153608	427.917720470795	447.711024937432	492.294074485862	387.605799689473	416.364582455188	317.395305834641	321.374037065133	313.47799407627	361.858465961158
ENSG00000228523	100130497	DNAJB6P4	DNAJB6 pseudogene 4	2.75355993269642	3.00211085954545	1.64767954563209	1.34460437896765	1.45601211414016	1.79364938040619	1.41220048901845	1.44729781444463	1.50744452840886	2.2195404620643	3.47405966431026	0	1.66175552793006	4.47042709982411	1.38096032632718	1.70419999667735
ENSG00000081985	3595	IL12RB2	interleukin 12 receptor subunit beta 2	2.75355993269642	0	1.64767954563209	2.24100729827942	0	5.38094814121858	4.23660146705534	5.30675865296364	4.52233358522659	3.99517283171575	5.45923661534469	2.68622311261412	4.98526658379018	3.47699885541875	5.063521196533	7.38486665226853
ENSG00000142864	26135	SERBP1	SERPINE1 mRNA binding protein 1	35095.2227661889	35843.9170440328	36152.8353637442	34757.5749948542	36201.7998686095	36870.8545467565	34448.7479956196	36884.3848011213	36813.3028282728	37631.4207181154	37261.2750766785	39148.4783986157	38216.4997128262	39183.2935299583	36565.5278405999	37406.6218604023
ENSG00000116717	1647	GADD45A	growth arrest and DNA damage inducible alpha	155.851492190617	177.982286673051	165.31718107842	199.449649546869	176.177465810959	190.724717449858	173.700660149269	180.912226805579	222.599308695042	241.929910365009	191.073281537064	189.647351750557	213.258626084358	234.945779801867	250.874459282771	206.20819959796
ENSG00000172380	55970	GNG12	G protein subunit gamma 12	1324.46232762698	1500.62655679279	1482.36236455367	1368.35905632942	1118.70264103102	1146.14195407956	1203.66555014006	1383.13427800425	1236.60699480474	1460.0137159459	1272.99471985083	1354.39369338004	1180.40034333965	1228.37402420722	1011.32327898027	1142.38206443938
ENSG00000232284	100289178	GNG12-AS1	GNG12, DIRAS3 and WLS antisense RNA 1	0	0	2.74613257605349	0	2.42668685690026	0	0	1.44729781444463	5.52729660416583	4.88298901654147	2.48147118879304	1.61173386756847	2.7695925465501	2.48357061101339	2.30160054387864	2.84033332779559
ENSG00000162595	9077	DIRAS3	DIRAS family GTPase 3	0	5.57534873915583	2.74613257605349	3.13741021759119	4.36803634242047	0	1.41220048901845	0	6.53225962310507	10.2098861254958	5.45923661534469	8.05866933784236	2.7695925465501	6.45728358863482	10.5873625018417	11.9293999767415
ENSG00000116729	79971	WLS	Wnt ligand secretion mediator	3968.98128698862	3778.79982620785	3936.30643451507	3754.58362753735	4546.15515771695	4720.2872861023	4785.94745728351	4561.40027852465	4005.28011198235	3755.01855372039	3716.74754657421	4030.94640278875	4722.15529186792	4925.91394988396	4911.15524052824	4862.08259052049
ENSG00000234383	---	---	---	20.3763435019535	14.1528083378571	12.632209849846	13.8942452493324	11.1627595417412	26.9047407060929	15.5342053792029	17.8500063781504	8.54218566098355	21.7514965282302	14.3925328949996	9.13315858288801	9.41661465827034	10.4309965662562	7.82544184918737	13.0655333078597
ENSG00000229133	149224	RPS7P4	ribosomal protein S7 pseudogene 4	3.85498390577499	3.85985681941557	2.74613257605349	7.61942481415004	16.0161332555417	4.18518188761445	10.8268704158081	5.30675865296364	9.5471486799228	5.77080520136719	6.4518250908619	4.83520160270541	7.20094062103026	6.45728358863482	7.82544184918737	3.97646665891382
ENSG00000024526	55635	DEPDC1	DEP domain containing 1	1055.71487819581	1094.91271777422	1140.74347209262	1071.64969003722	1233.24226067671	1104.29013520341	1034.20149145784	1296.29640913757	1368.25715028578	1555.89786390708	1408.97934099669	1514.49259089184	1291.18404520166	1431.03338606592	1217.5466877118	1348.02219737179
ENSG00000234264	101927220	DEPDC1-AS1	DEPDC1 antisense RNA 1	6.05783185193212	2.14436489967532	3.84458560647488	4.03381313690296	1.45601211414016	1.79364938040619	4.23660146705534	1.44729781444463	0	4.88298901654147	6.4518250908619	2.68622311261412	4.98526658379018	5.46385534422946	3.22224076143009	1.70419999667735
ENSG00000066557	55631	LRRC40	leucine rich repeat containing 40	1073.33766176506	1199.55772487837	1172.59860997484	1064.47846668273	873.121931112714	928.512495923605	794.127408324706	1085.95579343829	1111.99158045627	1320.62657492826	1243.21706558531	1219.00804850429	934.460525206003	1068.43207685796	779.321944157307	941.286464831458
ENSG00000116754	9295	SRSF11	serine and arginine rich splicing factor 11	2831.21032279846	2975.09186180954	2985.04611017014	2928.99653885121	2875.62392542681	2884.78608681996	2597.03669930492	2849.72939664147	3293.76629457337	3684.88107511916	3357.43051843698	3452.87118895419	3102.49757064542	3285.76391837072	2952.95349779629	3036.31632741348
ENSG00000118454	81573	ANKRD13C	ankyrin repeat domain 13C	660.303671860602	648.027072681881	673.900934163526	685.300031813848	709.077899586256	675.01005015953	645.37562348143	800.355691387879	688.90214948285	707.145591213687	683.397165393603	716.147081822924	709.569610426135	735.633614982167	672.527678921338	690.200998654328
ENSG00000197568	11147	HHLA3	HERV-H LTR-associating 3	239.559714144589	222.585076586298	257.587235633817	222.756125448975	228.593901920005	256.491861398085	235.83748166608	215.64737435225	238.67871699807	215.295424820237	244.673059214994	228.3289645722	245.385899624339	234.945779801867	217.731411450919	209.616599591314
ENSG00000226088	102724548	HHLA3-AS1	HHLA3 antisense RNA 1	1.65213595961785	2.14436489967532	4.94303863689628	1.34460437896765	1.45601211414016	1.79364938040619	5.1780684597343	1.44729781444463	2.5124075473481	1.33172427723858	1.48888271327582	1.61173386756847	4.98526658379018	1.49014236660804	3.22224076143009	0
ENSG00000116761	1491	CTH	cystathionine gamma-lyase	473.061596437245	499.637021624349	505.837620509053	500.641030435623	623.658522223367	642.724361312219	497.565305630832	614.136705929337	503.98895399803	567.758450196049	521.605243884297	568.942055251671	687.412870053734	652.185642452117	703.829446318087	695.881665309919
ENSG00000271992	---	---	---	1.65213595961785	3.00211085954545	3.84458560647488	3.13741021759119	8.25073531346089	8.96824690203096	6.11953545241327	12.0608151203719	3.51737056628735	7.54643757101863	7.44441356637912	11.2821370729793	8.3087776396503	10.4309965662562	17.0318440247019	7.38486665226853
ENSG00000233020	---	---	---	11.564951717325	8.14858661876621	8.23839772816047	6.72302189483827	15.0454585127816	10.1640131556351	7.06100244509223	11.0959499107422	10.552111698862	11.0977023103215	15.3851213705168	20.9525402783901	10.5244516768904	15.398137788283	8.74608206673882	6.24873332115029
ENSG00000132485	9406	ZRANB2	zinc finger RANBP2-type containing 2	2411.56778905552	2505.04707580071	2579.71694194465	2413.56486024694	1832.1485769597	1886.32126506051	1906.94139367124	2033.4534292947	2707.87285453179	2741.13247064942	2635.81869673597	2789.91132476102	2009.06243326744	2248.62483121153	1931.96349653173	1922.90566291761
ENSG00000229956	---	---	---	7.15925582501069	5.57534873915583	14.8291159106888	5.8266189755265	8.25073531346089	6.5767143948227	8.94393643045016	6.27162386259339	12.5620377367405	2.2195404620643	6.4518250908619	3.76071235765977	6.09310360241022	5.46385534422946	9.66672228429028	8.52099998338676
ENSG00000233994	100420259	GDI2P2	GDP dissociation inhibitor 2 pseudogene 2	10.4635277442464	11.5795704582467	7.13994469773907	11.2050364913971	15.0454585127816	7.77248064842683	10.8268704158081	11.0959499107422	7.53722264204431	12.873334679973	8.43700204189633	14.5056048081162	9.41661465827034	9.43756832185089	4.14288097898155	6.24873332115029
ENSG00000225087	105378798	LOC105378798	uncharacterized LOC105378798	10.4635277442464	9.00633257863634	3.84458560647488	2.24100729827942	11.1627595417412	11.3597794092392	5.1780684597343	7.23648907222314	0	4.88298901654147	2.48147118879304	4.83520160270541	1.66175552793006	4.47042709982411	4.14288097898155	1.70419999667735
ENSG00000162620	127255	LRRIQ3	leucine rich repeats and IQ motif containing 3	83.1575099674319	91.3499447261686	77.4409386447084	78.4352554397798	53.8724482231858	56.7988970461961	56.9587530570773	58.3743451826	100.998783403394	130.065071076968	95.7847878874113	85.421894981129	54.837932421692	87.9183996298741	88.8417809937154	63.055399877062
ENSG00000254685	8790	FPGT	fucose-1-phosphate guanylyltransferase	264.892465525396	329.803321570064	352.054196250057	290.882747316669	180.060164781999	188.33318494265	186.881198046774	280.293343397443	341.184944929873	443.464184320448	411.427923101886	457.195173766923	273.08182508984	327.334606531565	216.810771233368	225.52246622697
ENSG00000116791	1429	CRYZ	crystallin zeta	511.611435494995	543.382065577726	533.298946269587	472.852539936958	417.875476758225	404.766876844997	440.135819077416	452.039350711539	407.512504179863	425.707860623933	413.41310005292	404.545200759686	373.894993784263	377.999446996238	369.637047346909	370.947532610104
ENSG00000162623	127253	TYW3	tRNA-yW synthesizing protein 3 homolog	686.737847214487	768.96925302357	737.611209927967	678.128808459353	633.365269650968	641.528595058615	636.902420547319	680.71240539379	689.907112501789	661.866965787575	624.834445338087	692.50831843192	544.501894651749	616.422225653524	567.574694120472	547.04819893343
ENSG00000162624	431707	LHX8	LIM homeobox 8	12.6663756904035	17.5837921773376	15.9275689411102	12.9978423300207	19.8988322265821	1.79364938040619	8.94393643045016	8.2013542818529	22.6116679261329	14.6489670496244	11.414767468448	11.2821370729793	18.2793108072307	9.43756832185089	10.5873625018417	18.7461999634509
ENSG00000137968	204962	SLC44A5	solute carrier family 44 member 5	108.490261348239	101.64289624461	138.954308348307	130.426624759862	111.142258046032	84.301520879091	104.032102691026	142.317618420388	109.038487554908	119.41127685906	88.8366685587908	128.401464782955	81.4260208685729	89.9052561186848	90.6830614288183	108.500733121791
ENSG00000230863	---	---	---	2.75355993269642	6.43309469902596	1.64767954563209	5.8266189755265	0	0	1.41220048901845	1.44729781444463	1.50744452840886	3.10735664689003	1.48888271327582	1.61173386756847	2.7695925465501	1.49014236660804	0	2.84033332779559
ENSG00000117054	34	ACADM	acyl-CoA dehydrogenase medium chain	1849.84156278545	1977.53331048058	1855.83639489695	1849.72742399984	1733.13975319817	1623.2526892676	1490.81298290714	1749.78305766356	1853.65428843343	2096.57792046594	1849.68862412633	1825.01998271003	1600.27057339665	1702.23929678858	1636.43798669771	1712.72099666074
ENSG00000181227	---	---	---	7.15925582501069	5.57534873915583	7.13994469773907	6.72302189483827	7.28006057070078	2.98941563401032	6.11953545241327	5.30675865296364	2.5124075473481	7.54643757101863	8.43700204189633	6.98418009279671	3.87742956517014	4.47042709982411	2.30160054387864	2.84033332779559
ENSG00000137955	5876	RABGGTB	Rab geranylgeranyltransferase subunit beta	2371.9165260247	2378.9584196998	2339.15572828236	2328.40658291232	2094.23075750492	2229.5061798449	2041.57117362433	2386.59409601919	2380.25491035759	2484.55359323478	2271.53872622115	2236.54936356252	2057.80726208672	2230.74312281223	2124.37730199998	2164.9020624458
ENSG00000057468	4438	MSH4	mutS homolog 4	2.75355993269642	1.28661893980519	1.64767954563209	0	1.45601211414016	1.79364938040619	2.35366748169741	1.44729781444463	2.5124075473481	0	0	1.61173386756847	2.7695925465501	0	1.38096032632718	6.24873332115029
ENSG00000184005	256435	ST6GALNAC3	ST6 N-acetylgalactosaminide alpha-2,6-sialyltransferase 3	117.301653132868	93.923182605779	115.886794709457	98.1561196646387	145.115874042636	147.67713232011	143.573716383542	183.806822434468	130.142710952632	117.635644489408	133.503149957066	146.667781948731	161.190286209216	177.326941626356	172.620040790898	166.443533008821
ENSG00000226415	---	---	---	1006.15079940727	987.694472790452	1013.32292056374	996.351844815031	1141.0281601145	1235.82442309987	1347.71000001994	1116.83148014644	1255.70129216458	1023.20815301164	1225.350473026	1170.65603247723	1367.62479948644	1252.21630207295	1296.72174642122	1226.45593094213
ENSG00000117069	81849	ST6GALNAC5	ST6 N-acetylgalactosaminide alpha-2,6-sialyltransferase 5	21.4777674750321	10.7218244983766	17.0260219715316	15.687051087956	18.928157483822	29.2962732133011	29.6562102693874	27.4986584744479	50.7506324564317	23.5271288978816	35.2368908808612	39.2188574441661	42.6517252168715	41.2272721428223	50.1748918565543	48.285666572525
ENSG00000142892	10026	PIGK	phosphatidylinositol glycan anchor biosynthesis class K	2089.95198891658	2282.03312623447	2191.96302220589	2015.56196407251	1811.76440736173	1881.5382000461	1824.09229831549	2025.73450761766	2145.09356392581	2242.17977477736	2201.06494445943	2389.126836359	1997.98406308124	2084.70917088464	1897.89980848232	1937.67539622215
ENSG00000226084	645441	RPL17P6	ribosomal protein L17 pseudogene 6	2277.19406433994	2281.1753802746	2288.62688888298	2239.66269390046	2382.52115610468	2514.09854820268	2680.82726165335	2347.03462242437	2066.70644844855	1796.49604999485	1826.85908918944	1930.31992872451	1989.12136693228	1977.41892048886	2004.69407371829	1819.51752978585
ENSG00000154027	26289	AK5	adenylate kinase 5	23.6806154211892	13.295062377987	19.2229280323744	7.61942481415004	20.8695069693422	20.9259094380722	26.8318092913505	21.7094672166694	19.5967788693152	11.0977023103215	18.3628867970685	14.5056048081162	22.7106588817108	18.3784225214991	38.2065690283854	18.7461999634509
ENSG00000036549	26009	ZZZ3	zinc finger ZZ-type containing 3	1390.54776601169	1541.79836286655	1524.10357970969	1450.8281249061	1726.34502999885	1513.24219393602	1504.93498779732	1744.95873161541	1607.43834879332	1813.36455750654	1734.54836096633	1713.27310122529	1767.55396320827	1761.8449914529	1701.80344214386	1677.50086339607
ENSG00000077254	23032	USP33	ubiquitin specific peptidase 33	2254.06416090529	2358.37251666292	2247.98412675739	2229.80226178803	1981.63248734475	2041.77087802905	1860.80951102997	2265.98594481547	2203.38141902429	2279.46805454004	2374.76792767494	2428.88293842569	2022.35647749088	2069.80774721856	1892.37596717702	2045.60806267838
ENSG00000180488	374986	MIGA1	mitoguardin 1	215.32838673686	221.727330626428	248.799611390446	211.102887497922	201.415009122722	191.920483703463	155.812787288369	213.71764393299	212.54967850565	320.057734629673	265.517417200855	226.179986082109	225.444833289178	226.998353846624	200.239247317441	205.072066266841
ENSG00000219201	---	---	---	228.545474413803	228.589298305389	193.876959869376	223.652528368286	207.239057579282	213.444276268337	187.822665039453	270.644691301145	229.634049827617	229.500483777449	191.073281537064	261.638131168615	207.719440991257	255.807772934379	237.985496237051	219.841799571378
ENSG00000235613	100420557	NSRP1P1	nuclear speckle splicing regulatory protein 1 pseudogene 1	2.75355993269642	1.28661893980519	2.74613257605349	1.34460437896765	1.45601211414016	4.18518188761445	3.29513447437638	2.41216302407438	9.5471486799228	3.10735664689003	6.4518250908619	6.98418009279671	4.98526658379018	6.45728358863482	1.38096032632718	5.11259999003206
ENSG00000235927	374987	NEXN-AS1	NEXN antisense RNA 1	3.85498390577499	4.7176027792857	7.13994469773907	14.7906481686442	3.39736159966037	4.18518188761445	3.29513447437638	2.41216302407438	7.53722264204431	11.0977023103215	2.48147118879304	5.90969084775106	4.98526658379018	1.49014236660804	2.30160054387864	5.11259999003206
ENSG00000162614	91624	NEXN	nexilin F-actin binding protein	132.721588755967	147.103432117727	135.658949257042	124.15180432468	104.347534846711	130.936404769652	119.095574573889	108.547336083347	118.083154725361	131.84070344662	94.7921994118941	124.103507802772	122.415990557514	110.767249251197	109.095865779847	100.547799803964
ENSG00000162613	8880	FUBP1	far upstream element binding protein 1	3723.3637409921	3888.59130907122	3891.26986026779	3827.1922640016	3425.02582982903	3183.72765022099	2968.91616141311	3256.90251510523	3956.03692405433	4227.33676404767	4020.47962008248	4034.16987052389	3447.03488343625	3321.52733516931	3284.38397611481	3371.47566009336
ENSG00000162616	11080	DNAJB4	DnaJ heat shock protein family (Hsp40) member B4	212.024114817624	194.279459910584	193.876959869376	196.760440788933	195.590960666161	195.507782464275	213.242273841785	259.066308785588	208.529826429893	280.993822497341	237.724939886373	253.04221720825	214.366463102978	236.932636290678	237.0648560195	248.245132849334
ENSG00000137960	54810	GIPC2	GIPC PDZ domain containing family member 2	0	1.28661893980519	1.64767954563209	1.34460437896765	0	0	0	0	4.52233358522659	3.10735664689003	6.4518250908619	1.61173386756847	0	1.49014236660804	0	3.97646665891382
ENSG00000273338	---	---	---	0	0	1.64767954563209	0	0	1.79364938040619	0	2.41216302407438	1.50744452840886	4.88298901654147	0	5.90969084775106	1.66175552793006	0	1.38096032632718	1.70419999667735
ENSG00000137959	10964	IFI44L	interferon induced protein 44 like	0	1.28661893980519	2.74613257605349	1.34460437896765	2.42668685690026	1.79364938040619	0	1.44729781444463	1.50744452840886	2.2195404620643	0	0	0	4.47042709982411	2.30160054387864	3.97646665891382
ENSG00000230787	729779	PSAT1P3	phosphoserine aminotransferase 1 pseudogene 3	0	1.28661893980519	1.64767954563209	2.24100729827942	3.39736159966037	1.79364938040619	1.41220048901845	2.41216302407438	3.51737056628735	1.33172427723858	0	0	1.66175552793006	0	0	2.84033332779559
ENSG00000117114	23266	ADGRL2	adhesion G protein-coupled receptor L2	1603.12259281586	1661.88279724837	1786.6338539804	1661.48281094436	1550.65290155927	1466.60731004546	1401.37361860264	1653.29653670058	1514.98175105091	1597.62522459389	1594.59338591841	1556.39767144862	1348.7915701699	1340.63141582503	1374.9761649131	1462.77166381473
ENSG00000227288	---	---	---	54.5204866673891	53.609122491883	56.5703310667019	45.2683474252443	56.7844724514661	65.169260821425	55.0758190717194	62.233806021119	58.7903366079456	47.4981658881761	57.0738373422399	61.7831315901247	63.7006285706523	67.0564064973616	61.2225744671718	51.6940665658797
ENSG00000137941	79739	TTLL7	tubulin tyrosine ligase like 7	99.6788695636104	126.517529080844	86.2285628880796	90.0884933908328	112.112932788792	121.370274740819	102.149168705668	138.458157581869	87.9342641571836	113.196563565279	72.9552529505154	97.2412766766311	89.1808799989132	115.734390473224	107.254585344744	88.0503331616632
ENSG00000271576	---	---	---	26.9848873404249	27.018997735909	24.7151931844814	25.5474832003854	17.9574827410619	11.3597794092392	24.9488753059925	13.9905455396314	30.6513720776469	27.0783936371845	21.3406522236201	24.1760080135271	22.7106588817108	12.417853055067	17.9524842422534	19.8823332945691
ENSG00000142875	5567	PRKACB	protein kinase cAMP-activated catalytic subunit beta	329.876479937031	373.548365523441	331.183588672051	328.531669927763	329.544075167055	325.846304107125	281.027897314671	375.814999150788	299.981461153364	373.326705719216	335.991198962577	372.310523408317	296.346402480861	316.406895843106	280.334946244418	309.596332729719
ENSG00000203943	148418	SAMD13	sterile alpha motif domain containing 13	20.3763435019535	18.4415381372077	34.601270458274	19.272662765203	14.0747837700215	10.1640131556351	18.3586063572398	25.5689280551884	27.6364830208291	19.088047973753	20.3480637481029	33.8464112189379	10.5244516768904	14.4047095438777	11.5080027193932	10.7932666456232
ENSG00000117133	80135	RPF1	ribosome production factor 1 homolog	2417.07490892092	2318.91620250889	2275.44545251792	2230.69866470734	2078.69996162076	2191.24165972956	2119.71293401669	2228.35620163991	2473.71647111894	2275.91678980074	2414.47146669563	2492.27780388338	2208.47309661905	2105.57116401715	2143.71074656856	2180.80792908145
ENSG00000174021	2787	GNG5	G protein subunit gamma 5	2719.96650151752	2648.29065109902	2665.39627831752	2669.03969225079	2691.19572430239	2935.00826947133	3294.66374088003	3110.24300324151	2811.38404548253	2477.45106375618	2477.00454065321	2423.51049220046	2828.86182704627	2801.96436334531	2838.79411081991	2589.81592828402
ENSG00000122432	100505741	SPATA1	spermatogenesis associated 1	2.75355993269642	1.28661893980519	3.84458560647488	0	1.45601211414016	0	1.41220048901845	1.44729781444463	0	2.2195404620643	1.48888271327582	2.68622311261412	4.98526658379018	0	2.30160054387864	0
ENSG00000117151	1486	CTBS	chitobiase	155.851492190617	165.116097275	153.234197743785	170.764756128892	129.585078158474	144.089833559297	130.393178486037	146.177079258907	188.430566051108	189.548755460291	172.214100502237	214.360604386607	130.170849687855	169.379515671113	168.016839703141	152.809933035403
ENSG00000117155	117178	SSX2IP	SSX family member 2 interacting protein	908.124065803279	997.129678349023	1008.92910844205	869.06263027276	856.620460485792	847.200390678525	784.712738397916	994.29359852346	968.281868747959	1112.87758767904	952.388642258769	997.663264024884	854.696259865361	941.273261574076	792.210907203027	871.982331633245
ENSG00000171517	23566	LPAR3	lysophosphatidic acid receptor 3	516.017131387309	525.369400420453	510.231432630738	471.956137017646	427.582224185826	377.264253012102	415.657677267763	410.55014669746	336.160129835176	369.775440979913	415.398277003955	383.055415858774	310.748283722921	356.14402561932	313.47799407627	351.633265981094
ENSG00000153898	255231	MCOLN2	mucolipin TRP cation channel 2	192.19848330221	207.145649308636	207.058396234433	227.238140045533	182.00151426752	230.185003818795	212.300806849106	238.804139383364	188.430566051108	210.856343896109	206.954697145339	191.796330240648	162.298123227836	156.464948493844	179.064522313758	172.124199664413
ENSG00000162643	126820	DNAI3	dynein axonemal intermediate chain 3	24.7820393942678	45.0316628931817	35.6997234886954	39.8899299093737	47.0777250238651	34.0793382277176	21.1830073352767	41.0067714092645	34.6712241534038	34.1809231157903	30.2739485032751	46.7402821594857	44.8673992541116	29.306133209958	39.1272092459368	28.971399943515
ENSG00000055732	55283	MCOLN3	mucolipin TRP cation channel 3	160.257188082932	173.693556873701	183.990882595584	175.246770725451	172.294766839919	169.200924884984	128.510244500679	217.577104771509	121.098043782179	138.0554167404	128.540207579479	115.507593842407	124.631664594754	131.62924238371	126.588029913325	132.359533075274
ENSG00000097096	84144	SYDE2	synapse defective Rho GTPase homolog 2	115.09880518671	138.525972519026	103.803811374822	116.980580970186	132.497102386754	87.8888196399034	109.680904647099	114.336527341126	145.21715623672	128.289438707317	136.480915383617	119.80555082259	108.014109315454	106.793536273576	87.0005005586125	102.8200664662
ENSG00000162642	148423	C1orf52	chromosome 1 open reading frame 52	675.723607483701	666.897483799024	717.839055380382	765.976294551907	775.083782093943	828.068130620858	741.405256734684	735.709722342686	870.800455910853	929.099637420118	900.774041531873	861.203129904087	899.009740610162	776.364173002787	862.179563736938	834.489931706344
ENSG00000142867	8915	BCL10	BCL10 immune signaling adaptor	300.13803266391	358.108938245778	335.577400793736	319.567640734646	370.31241436298	280.407186470168	251.842420541623	307.309569267076	294.956646058667	376.877970458519	280.406244333613	277.7554698443	263.111291922259	288.590904999756	245.350617977463	290.282066100709
ENSG00000223653	---	---	---	2.75355993269642	6.43309469902596	4.94303863689628	5.8266189755265	4.36803634242047	1.79364938040619	2.35366748169741	3.37702823370413	7.53722264204431	7.54643757101863	10.4221789929308	2.68622311261412	3.87742956517014	10.4309965662562	5.98416141408446	3.97646665891382
ENSG00000153904	23576	DDAH1	dimethylarginine dimethylaminohydrolase 1	1360.80931873857	1450.01954516045	1457.09794485398	1385.39071179634	1592.39191549795	1479.76073883511	1345.82706603458	1734.34521430948	1148.17024913808	1351.70014139716	1228.32823845255	1279.17944622684	1496.13389364636	1642.63360212426	1320.65839207756	1365.06419733856
ENSG00000142871	3491	CCN1	cellular communication network factor 1	529.234219064252	503.9257514237	469.588670505147	484.505777888011	343.133521565697	298.34368027423	345.989119809519	353.623099329304	392.438058895774	418.605331145328	396.539095969128	377.682969633545	211.042952047117	205.142932469706	242.588697324808	261.878732822753
ENSG00000117174	54680	ZNHIT6	zinc finger HIT-type containing 6	1125.10458849976	1284.47457490552	1261.57330543897	1215.97056004641	1247.80238181811	1155.70808410839	1093.51391199662	1304.98019602424	1192.38862197141	1404.9691124867	1270.01695442428	1272.73251075657	1206.98843178653	1261.1571562726	1184.40363987995	1250.31473089562
ENSG00000171502	255631	COL24A1	collagen type XXIV alpha 1 chain	14.8692236365607	18.4415381372077	30.2074583365884	21.0654686038266	22.8108564548625	5.38094814121858	25.8903422986715	27.4986584744479	23.6166309450722	20.8636803434045	15.3851213705168	19.8780510333445	21.6028218630908	21.3587072547152	9.66672228429028	27.8352666123968
ENSG00000122417	57489	ODF2L	outer dense fiber of sperm tails 2 like	203.212723032996	201.999173549415	231.224362903704	227.238140045533	202.385683865482	242.142666354836	168.993325185874	219.506835190769	238.67871699807	257.910601691872	198.021400865685	216.509582876698	185.562700618857	234.945779801867	185.509003836618	206.20819959796
ENSG00000261737	---	---	---	15.9706476096392	21.0147760168181	4.94303863689628	18.3762598458913	6.30938582794068	5.38094814121858	5.1780684597343	8.2013542818529	6.53225962310507	8.43425375584435	11.414767468448	9.13315858288801	9.41661465827034	4.47042709982411	5.98416141408446	7.38486665226853
ENSG00000097033	51100	SH3GLB1	SH3 domain containing GRB2 like, endophilin B1	1832.2187792162	1863.45309781785	1968.97705703035	1829.11015685566	1527.35670773302	1629.23152053562	1440.91523229515	1717.94250574577	1781.29695106981	1944.76135286074	1932.07346759426	1892.71280514791	1582.54518109873	1730.05528763193	1575.67573233932	1636.60006347582
ENSG00000183291	9403	SELENOF	selenoprotein F	3413.86360455702	3581.51825543772	3519.99273598536	3465.94188751895	3009.5770399277	3131.11393506241	3140.26315408068	3385.22958798599	3549.02690138393	3842.02453983331	3682.99953840663	3799.93121510393	3375.02547722595	3449.6795786976	3469.43265984266	3109.02886060505
ENSG00000153936	9653	HS2ST1	heparan sulfate 2-O-sulfotransferase 1	969.803808295679	1132.6535400085	1163.81098573147	1011.59069444333	1006.10437087085	981.126211082187	902.396112482787	1174.72339272422	1069.78313366082	1317.96312637378	1251.15777338945	1294.22229565748	1012.00911650941	1187.6434661866	988.307273541487	1099.20899785689
ENSG00000235251	100421465	LOC100421465	ubiquitin like modifier activating enzyme 2 pseudogene	4.95640787885356	3.85985681941557	2.74613257605349	4.93021605621473	5.33871108518057	7.77248064842683	4.23660146705534	7.23648907222314	3.51737056628735	8.43425375584435	3.47405966431026	8.05866933784236	0	2.48357061101339	4.14288097898155	3.97646665891382
ENSG00000225568	100421468	LOC100421468	ubiquitin like modifier activating enzyme 2 pseudogene	28.0863113135035	38.1696952142207	41.1919886408023	39.8899299093737	35.4296281107438	50.8200657781754	24.9488753059925	19.7797367974099	34.6712241534038	39.5078202247446	36.2294793563784	26.3249865036184	24.9263329189509	32.2864179431741	33.6033679406281	33.5159332679879
ENSG00000267272	339524	LINC01140	long intergenic non-protein coding RNA 1140	0	2.14436489967532	1.64767954563209	3.13741021759119	0	0	1.41220048901845	0	7.53722264204431	3.10735664689003	3.47405966431026	5.90969084775106	6.09310360241022	1.49014236660804	2.30160054387864	0
ENSG00000143013	8543	LMO4	LIM domain only 4	1100.87326109203	1149.80845920591	1101.19916299745	1091.37055426208	1202.18066890839	1173.64457791245	1149.06046456468	1201.73961859386	1220.52758650171	1228.29369170639	1174.72846077463	1306.04167735299	1172.64548420931	1202.54488985269	1195.45132249056	1181.01059769741
ENSG00000237505	101927891	PKN2-AS1	PKN2 antisense RNA 1	3.85498390577499	3.85985681941557	1.64767954563209	4.03381313690296	1.45601211414016	4.18518188761445	4.23660146705534	2.41216302407438	3.51737056628735	5.77080520136719	11.414767468448	4.83520160270541	6.09310360241022	1.49014236660804	6.90480163163591	3.97646665891382
ENSG00000065243	5586	PKN2	protein kinase N2	1225.33417004991	1251.02248247058	1279.14855392572	1167.56480240358	1244.89035758983	1131.79275903631	921.225452336366	1281.82343099313	1248.66655103201	1532.81464310161	1296.81684326324	1352.24471488995	1130.54767750175	1298.90742956	1102.46666051787	1162.83246439951
ENSG00000241975	---	---	---	3.85498390577499	3.85985681941557	2.74613257605349	1.34460437896765	3.39736159966037	0	1.41220048901845	3.37702823370413	4.52233358522659	2.2195404620643	2.48147118879304	0	0	0	2.30160054387864	1.70419999667735
ENSG00000137947	2959	GTF2B	general transcription factor IIB	881.689890449394	936.229715198244	885.902369034856	791.075576292636	816.822796032628	861.549585721774	849.673960892765	809.039478274547	917.028754782058	827.000776165159	828.315082819116	838.638855758128	938.891873280484	915.444127219536	851.13188112632	877.662998288836
ENSG00000137944	56267	KYAT3	kynurenine aminotransferase 3	832.125811660858	881.333973766556	873.81938570022	833.206513500289	761.494335695302	800.565506787964	857.205696834197	905.525999237523	1026.56972384644	1002.78838076065	971.247823293595	1036.34487684653	880.176511293621	978.030106617074	887.957489828378	889.024331600019
ENSG00000213516	494115	RBMXL1	RBMX like 1	1203.30569058834	1267.31965570811	1341.76037665973	1194.45688998293	967.277381160444	988.300808603812	992.776943779967	1095.60444553458	1232.58714272898	1268.24542002354	1284.90578155704	1259.83863981602	947.754569429444	1017.76723639329	933.989500705951	956.056198135995
ENSG00000234518	---	---	---	247.269681956138	220.869584666558	235.618175025389	261.301450979381	213.063106035843	260.079160158898	222.656943768575	212.75277872336	280.887163793518	215.295424820237	256.5841209212	267.010577393844	222.121322233318	259.781485912001	239.826776672154	210.752732922433
ENSG00000225492	400759	GBP1P1	guanylate binding protein 1 pseudogene 1	34.6948551519749	35.5964573346103	28.0105522757456	24.6510802810737	21.8401817121023	11.3597794092392	15.5342053792029	11.0959499107422	15.5769267935582	37.7321878550932	23.3258291746546	20.9525402783901	7.20094062103026	15.398137788283	17.0318440247019	9.657133314505
ENSG00000197147	23507	LRRC8B	leucine rich repeat containing 8 VRAC subunit B	546.857002633509	567.398952454089	569.547896273494	553.528802675018	499.412155150074	426.290669409871	390.238068465431	580.366423592296	527.103103433632	665.418230526878	576.197610037744	615.145092788634	453.659259124906	493.23712334726	412.907137571827	470.927265748508
ENSG00000231999	400761	LRRC8C-DT	LRRC8C divergent transcript	14.8692236365607	11.5795704582467	10.4353037890033	12.1014394107089	5.33871108518057	6.5767143948227	11.768337408487	6.27162386259339	7.53722264204431	4.88298901654147	14.3925328949996	11.2821370729793	12.7401257141305	8.44414007744554	4.14288097898155	3.97646665891382
ENSG00000171488	84230	LRRC8C	leucine rich repeat containing 8 VRAC subunit C	470.858748491088	526.227146380323	497.049996265682	488.091389565258	405.256705102344	398.788045576977	345.989119809519	486.77449825821	447.711024937432	547.338677945057	526.568186261883	544.228802615621	421.531985584925	420.716861505669	335.573359297505	403.895399212532
ENSG00000272931	---	---	---	20.3763435019535	31.3077275352597	19.2229280323744	23.7546773617619	10.1920847989811	14.9470781700516	14.5927383865239	14.9554107492612	11.5570747178013	24.4149450827073	19.3554752725857	8.05866933784236	10.5244516768904	3.47699885541875	6.90480163163591	9.657133314505
ENSG00000171492	55144	LRRC8D	leucine rich repeat containing 8 VRAC subunit D	704.360630783744	674.617197437855	638.750437190042	732.809386537372	715.872622785577	658.269322609072	719.751515903068	740.534048390835	615.539849100285	611.261443252509	611.930795156364	601.17673260304	608.756441731712	597.547089009822	527.987164765759	556.137265582376
ENSG00000228175	---	---	---	60.027606532782	69.0485497695453	47.7827068233307	59.6107941342326	36.4003028535039	32.8835719741135	52.2514180936825	38.1121757803752	52.7605584943102	61.7032248453876	50.1257180136194	67.155577815353	51.5144213658318	30.2995614543634	53.8574527267601	46.0133999102885
ENSG00000162664	284695	ZNF326	zinc finger protein 326	1832.2187792162	1833.4319892224	1785.53540094998	1789.66842840595	1481.7349948233	1501.28453139998	1309.1098533201	1493.12891190204	1770.24235786147	1855.09191819334	1724.62247621116	1787.41285913344	1462.89878308776	1602.89647234804	1481.77043014907	1466.18006380808
ENSG00000143032	343472	BARHL2	BarH like homeobox 2	163.561460002167	153.107653836818	183.990882595584	155.525906500592	122.790354959153	133.32793727686	127.568777508	121.090583808534	171.346194729141	159.363005176217	174.199277453271	184.274905525329	114.661131427174	121.694959939656	104.49266469209	143.720866386457
ENSG00000233593	105378853	LINC02609	long intergenic non-protein coding RNA 2609	151.445796298303	188.275238191493	162.021821987156	168.075547370957	173.265441582679	168.00515863138	155.812787288369	145.212214049278	94.9690052897583	117.635644489408	119.606911299824	125.177997047818	92.5043910547733	98.846110318333	109.095865779847	113.045266446264
ENSG00000232882	---	---	---	36.897703098132	53.609122491883	52.1765189450163	61.4035999728562	52.9017734804257	44.8412345101548	61.6660880204721	70.9175929077868	56.7804105700672	65.2544895846905	51.1183064891366	49.9637498946226	53.7300954030719	68.049834741767	42.8097701161427	66.4637998704168
ENSG00000122482	84146	ZNF644	zinc finger protein 644	1078.84478163046	1259.59994206928	1206.6506539179	1139.77631190491	985.720201272886	954.819353502896	828.961687053828	1169.89906667607	1167.26454649793	1340.15853099443	1243.21706558531	1274.88148924666	924.489992038423	1049.55694021426	815.226912641813	965.145264784941
ENSG00000162669	164045	HFM1	helicase for meiosis 1	2.75355993269642	3.00211085954545	3.84458560647488	2.24100729827942	1.45601211414016	5.38094814121858	2.35366748169741	2.41216302407438	2.5124075473481	4.88298901654147	3.47405966431026	5.90969084775106	6.09310360241022	0	2.30160054387864	0
ENSG00000097046	8317	CDC7	cell division cycle 7	1928.04266487403	2112.19942618019	2113.97285704598	2072.93175090847	1841.8553243873	1704.56479451268	1766.66281176208	1913.81014330061	2306.89260997503	2488.99267415891	2427.37511687735	2499.7992285987	2063.34644717982	2072.78803195178	1927.36029544397	1878.596463004
ENSG00000241318	---	---	---	4.95640787885356	3.00211085954545	3.84458560647488	1.34460437896765	4.36803634242047	5.38094814121858	5.1780684597343	13.0256803300017	4.52233358522659	1.33172427723858	8.43700204189633	1.61173386756847	1.66175552793006	3.47699885541875	2.30160054387864	3.97646665891382
ENSG00000203914	343477	HSP90B3P	heat shock protein 90 beta family member 3, pseudogene	13.7677996634821	9.00633257863634	2.74613257605349	12.1014394107089	11.1627595417412	12.5555456628433	11.768337408487	10.1310847011124	19.5967788693152	9.32206994067008	17.3702983215513	17.7290725432532	12.7401257141305	15.398137788283	9.66672228429028	18.7461999634509
ENSG00000069702	7049	TGFBR3	transforming growth factor beta receptor 3	575.494025933552	642.880596922661	607.993752338242	582.213696092994	820.705495003668	732.406830332528	651.024425437504	874.650312529371	549.212289850296	600.607649034601	531.531128639469	548.526759595803	701.814751295795	667.087066118198	643.987832177243	724.284998587875
ENSG00000172031	253152	EPHX4	epoxide hydrolase 4	127.214468890575	117.940069482143	138.954308348307	133.115833517798	117.936981245353	92.6718846543199	112.505305625136	146.177079258907	108.033524535968	94.5524236839393	99.7551417894802	116.582083087453	102.474924222354	115.734390473224	105.413304909642	109.63686645291
ENSG00000230667	646817	SETSIP	SET like protein	87.5632058597461	65.6175659300648	70.85022046218	70.3676291659739	56.7844724514661	53.2115982853837	51.3099511010035	71.8824581174165	80.8995230246089	91.8889751294621	92.8070224608597	82.1984272459921	62.5927915520322	74.0104042081991	70.4289766426863	68.7360665326532
ENSG00000189195	284697	BTBD8	BTB domain containing 8	8.26067979808926	6.43309469902596	3.84458560647488	13.8942452493324	7.28006057070078	5.38094814121858	8.00246943777119	10.1310847011124	5.52729660416583	10.2098861254958	9.42959051741355	11.2821370729793	9.41661465827034	9.43756832185089	8.74608206673882	13.0655333078597
ENSG00000069712	---	---	---	36.897703098132	33.0232194549999	41.1919886408023	45.2683474252443	32.5176038824635	29.2962732133011	27.7732762840294	27.4986584744479	47.735743399614	39.5078202247446	35.2368908808612	32.7719219738923	28.249843974811	23.3455637435259	29.0001668528708	34.6520665991062
ENSG00000174842	11146	GLMN	glomulin, FKBP associated protein	466.453052598774	513.360956982271	506.936073539474	427.135991052058	416.904802015465	422.703370649059	526.75078240388	613.171840719708	571.321476266959	682.286738038567	616.89373753395	633.411409954409	572.197820117251	637.284218786036	500.367958239216	511.828065668765
ENSG00000122484	79871	RPAP2	RNA polymerase II associated protein 2	699.95493489143	666.897483799024	765.072535688502	692.471255168342	708.107224843496	713.274570274862	746.112591698079	706.763766053793	791.408377414653	661.866965787575	715.159996610154	774.169501055389	800.412245952979	817.094731023406	744.337615890351	741.326998554648
ENSG00000162676	2672	GFI1	growth factor independent 1 transcriptional repressor	351.904959398602	356.393446326038	342.168118976265	333.013684524322	215.004455521363	242.142666354836	213.242273841785	219.506835190769	251.74323624428	211.744160080935	227.799055131201	250.893238718159	147.896241985775	162.425517960276	175.381961443552	168.715799671058
ENSG00000067208	7813	EVI5	ecotropic viral integration site 5	207.61841892531	268.903358419285	248.799611390446	260.405048060069	247.036722032447	197.899314971483	135.100513449431	263.890634833737	233.653901903374	346.692220174444	320.109783354302	274.532002109163	254.248595773299	258.788057667596	230.620374496639	244.83673285598
ENSG00000122406	6125	RPL5	ribosomal protein L5	51868.8084522024	50411.0166805072	49928.5348182589	51341.0290021219	50240.6686731489	51807.1708205257	57166.3465289631	50838.2654627868	48831.6555717672	44258.9685378395	46489.3701335621	47101.8477904436	46071.0641748423	45757.801651433	48713.3755111914	45411.8173114614
ENSG00000251795	---	---	---	4.95640787885356	8.14858661876621	2.74613257605349	4.93021605621473	5.33871108518057	2.98941563401032	1.41220048901845	2.41216302407438	0	7.54643757101863	7.44441356637912	3.76071235765977	0	1.49014236660804	2.30160054387864	2.84033332779559
ENSG00000207523	26782	SNORA66	small nucleolar RNA, H/ACA box 66	3.85498390577499	5.57534873915583	4.94303863689628	4.03381313690296	4.36803634242047	1.79364938040619	2.35366748169741	1.44729781444463	9.5471486799228	10.2098861254958	8.43700204189633	2.68622311261412	1.66175552793006	4.47042709982411	1.38096032632718	5.11259999003206
ENSG00000154511	388650	DIPK1A	divergent protein kinase domain 1A	301.239456636988	290.347007416038	271.867125029295	302.535985267722	235.388625119325	289.973316499001	233.013080688044	323.712277830782	230.639012846556	257.910601691872	218.865758851546	242.297324757794	224.336996270558	270.70919660046	230.620374496639	209.616599591314
ENSG00000143033	22823	MTF2	metal response element binding transcription factor 2	1398.25773382324	1417.42519868539	1452.7041327323	1319.95329868658	1317.69096329684	1270.50164445439	1330.76359415172	1416.90456034129	1505.93708388045	1604.72775407249	1477.46794580738	1512.34361240175	1407.50693215676	1461.82966164248	1352.88079969186	1293.48779747811
ENSG00000117500	50999	TMED5	transmembrane p24 trafficking protein 5	1759.52479699301	1823.13903770396	1769.05860549366	1723.33461237688	1571.03707115723	1561.07284408019	1513.40819073143	1853.98850030357	2107.90993222506	2408.20140133977	2028.35454971943	2241.92180978774	1972.50381165298	2122.45944417205	1681.54935735773	1875.18806301065
ENSG00000122483	343099	CCDC18	coiled-coil domain containing 18	234.052594279196	271.476596298895	230.125909873282	245.166198431769	234.417950376565	213.444276268337	192.530000002848	271.609556510775	204.509974354136	208.192895341632	224.821289704649	199.317754955968	150.111916023015	180.307226359572	191.032845141927	182.349399644477
ENSG00000223745	---	---	---	37.9991270712106	36.4542032944804	53.2749719754377	41.6827357479973	15.0454585127816	17.3386106772599	13.651271393845	25.5689280551884	37.6861132102216	43.0590849640475	36.2294793563784	48.889260649577	20.4949848444707	20.3652790103098	29.0001668528708	10.7932666456232
ENSG00000117505	1810	DR1	down-regulator of transcription 1	1679.12084695828	1772.53202607162	1635.04733578225	1733.19504448931	1935.04009969227	1757.17850967127	1689.4625183624	1994.85882090951	2058.66674429704	2135.64183259827	1934.0586445453	2099.01474019667	2083.28751351498	2219.81541212377	1931.96349653173	2146.7239291479
ENSG00000137942	54874	FNBP1L	formin binding protein 1 like	507.20573960268	498.779275664479	537.692758391273	455.820884470035	375.16578807678	350.957395432812	355.403789736309	410.55014669746	450.72591399425	471.874302234871	459.072169926712	510.919636019206	381.649852914604	394.887727151129	392.653052785695	407.303799205887
ENSG00000137936	8412	BCAR3	BCAR3 adaptor protein, NSP family member	125.011620944417	120.513307361753	103.803811374822	107.120148857756	106.288884332231	98.6507159223406	90.85156479352	89.2500318907521	90.9491532140014	84.7864456508564	72.9552529505154	92.9433196964485	82.5338578871929	60.1024087865241	57.5400135969659	64.1915332081803
ENSG00000224093	---	---	---	6.05783185193212	5.57534873915583	0	0	3.39736159966037	1.79364938040619	1.41220048901845	0	1.50744452840886	0	1.48888271327582	1.61173386756847	0	0	1.38096032632718	0
ENSG00000230439	---	---	---	14.8692236365607	9.00633257863634	13.7306628802674	9.41223065277358	7.28006057070078	2.98941563401032	3.29513447437638	9.16621949148265	9.5471486799228	12.873334679973	7.44441356637912	13.4311155630706	2.7695925465501	5.46385534422946	4.14288097898155	1.70419999667735
ENSG00000260464	---	---	---	17.0720715827178	11.5795704582467	12.632209849846	14.7906481686442	6.30938582794068	1.79364938040619	3.29513447437638	1.44729781444463	12.5620377367405	12.873334679973	14.3925328949996	15.5800940531619	8.3087776396503	3.47699885541875	5.98416141408446	2.84033332779559
ENSG00000067334	30836	DNTTIP2	deoxynucleotidyltransferase terminal interacting protein 2	3261.86709627218	3197.2480654159	3290.41605262729	3155.78647743708	3669.63586500457	3669.20874918427	3934.86129590173	3938.09735310383	3734.94505988769	3321.76425552544	3467.60783921939	3645.20476381736	4159.37408640894	4166.93477115827	4133.21425669726	4084.96739203561
ENSG00000023909	2730	GCLM	glutamate-cysteine ligase modifier subunit	568.88548209508	558.821492855388	550.87419475633	550.839593917082	531.444421661157	549.454593531097	473.08716382118	581.331288801926	650.713554763159	716.91156924677	602.997498876708	679.614447491372	526.776502353829	612.448512675903	548.241249551892	557.273398913494
ENSG00000198691	24	ABCA4	ATP binding cassette subfamily A member 4	6.05783185193212	3.85985681941557	6.04149166731768	2.24100729827942	2.42668685690026	2.98941563401032	6.11953545241327	2.41216302407438	3.51737056628735	1.33172427723858	3.47405966431026	3.76071235765977	0	8.44414007744554	9.66672228429028	1.70419999667735
ENSG00000137962	9411	ARHGAP29	Rho GTPase activating protein 29	329.876479937031	320.368116011493	308.116075033201	315.085626138087	285.863711742851	270.841056441335	251.842420541623	330.46633429819	332.140277759419	393.746477970207	366.761441703611	342.224824547039	324.042327946362	372.038877529806	287.70006798483	334.59126601432
ENSG00000117528	5825	ABCD3	ATP binding cassette subfamily D member 3	1707.75787025832	1933.7882665272	1850.34412974484	1825.52454517842	1625.39485675179	1660.32144312933	1568.95474329949	1877.14526533468	1932.04140391069	2110.78297942315	1997.5843069784	2106.53616491199	1897.17089438682	1979.40577697767	1781.89914107084	1774.07219654112
ENSG00000117525	2152	F3	coagulation factor III, tissue factor	30.2891592596606	36.4542032944804	36.7981765191168	24.6510802810737	16.0161332555417	22.1216756916764	15.5342053792029	24.6040628455587	18.591815850376	23.5271288978816	28.2887715522406	25.2504972585727	11.6322886955104	19.3718507659045	17.0318440247019	15.3377999700962
ENSG00000235565	---	---	---	4.95640787885356	5.57534873915583	7.13994469773907	7.61942481415004	8.25073531346089	11.3597794092392	6.11953545241327	7.23648907222314	7.53722264204431	6.65862138619291	2.48147118879304	5.90969084775106	11.6322886955104	4.47042709982411	5.063521196533	2.84033332779559
ENSG00000224081	101928079	SLC44A3-AS1	SLC44A3 antisense RNA 1	20.3763435019535	8.14858661876621	19.2229280323744	8.51582773346181	8.25073531346089	18.534376930864	13.651271393845	4.34189344333389	11.5570747178013	5.77080520136719	3.47405966431026	5.90969084775106	8.3087776396503	10.4309965662562	10.5873625018417	11.9293999767415
ENSG00000143036	126969	SLC44A3	solute carrier family 44 member 3	83.1575099674319	72.4795336090258	87.327015918501	64.0928087307915	103.376860103951	89.0845858935076	121.919975551926	122.055449018164	63.8151517026418	47.4981658881761	66.9997220974121	70.3790455504899	91.3965540361533	77.9841171858205	86.079860341061	77.8251331815991
ENSG00000117519	1266	CNN3	calponin 3	4008.63255001945	4166.50100006915	4035.167207253	4017.2296828957	3698.75610728738	3422.88090094182	3048.94085579083	3613.90264266824	4137.93523048233	4484.80345764713	4138.59764866903	3997.63723619233	3661.95526504854	3646.37837108986	3358.95583373648	3660.05352619739
ENSG00000235501	---	---	---	72.1432702366462	83.6302310873374	75.2440325838656	65.885614569415	56.7844724514661	62.7777283142167	54.1343520790404	56.4446147633405	79.8945600056697	105.206217901848	107.695849593618	97.2412766766311	65.9163026078924	69.0432629861723	67.6670559900319	59.6469998837073
ENSG00000172339	199857	ALG14	ALG14 UDP-N-acetylglucosaminyltransferase subunit	448.830269029516	480.766610507206	454.210328079247	508.708656709429	429.523573671346	420.311838141851	445.784621033489	425.023124841906	469.820211354096	403.51245600329	434.257458038782	424.960496415554	449.227911050426	405.815437839588	442.367624533474	455.021399112853
ENSG00000152078	148534	TLCD4	TLC domain containing 4	247.269681956138	242.313233663311	216.944473508226	192.278426192375	224.711202948964	227.793471311586	237.720415651438	298.625782380408	196.470270202622	237.49082944088	185.117750683961	215.435093631652	191.101885711957	248.853775223542	185.509003836618	199.39139961125
ENSG00000271092	100527978	TLCD4-RWDD3	TLCD4-RWDD3 readthrough	2.75355993269642	0	3.84458560647488	2.24100729827942	0	1.79364938040619	3.29513447437638	1.44729781444463	2.5124075473481	0	3.47405966431026	0	0	4.47042709982411	0	3.97646665891382
ENSG00000122481	25950	RWDD3	RWD domain containing 3	95.2731736712961	120.513307361753	95.0161871314507	108.91295469638	90.7580884480697	75.9311571038621	88.0271638154831	77.6716493751951	100.998783403394	97.2158722384165	86.8514916077564	112.28412610727	88.0730429802932	96.8592538295223	104.49266469209	74.4167331882444
ENSG00000228502	---	---	---	36.897703098132	58.7555982511037	49.9796128841735	48.8539591024914	62.6085209080267	68.7565595822374	65.431955991188	72.8473233270463	38.6910762291608	33.2931069309646	32.2591254543095	26.3249865036184	43.7595622354916	38.2469874096062	26.2382462002165	36.9243332613426
ENSG00000137970	653702	RPL7P9	ribosomal protein L7 pseudogene 9	2142.82033962435	2149.94024841448	1952.50026157403	2098.92743556851	2151.50056732777	2346.6912726981	2597.9781662976	2165.63996301398	2084.79578278946	1650.89419568343	1807.00731967909	1877.66995571727	1944.80788618748	1955.56349911195	2239.45732919391	1883.14099632847
ENSG00000117569	58155	PTBP2	polypyrimidine tract binding protein 2	215.32838673686	298.066721054869	257.587235633817	307.914402783593	216.945805006883	193.116249957067	190.64706601749	227.225756867807	292.946720020789	447.903265244576	348.894849144301	334.703399831719	264.219128940879	246.866918734731	205.76308862275	238.01993286927
ENSG00000188641	1806	DPYD	dihydropyrimidine dehydrogenase	0	4.7176027792857	1.64767954563209	0	2.42668685690026	2.98941563401032	0	1.44729781444463	3.51737056628735	1.33172427723858	2.48147118879304	0	0	1.49014236660804	0	0
ENSG00000228057	100420341	SEC63P1	SEC63 homolog, protein translocation regulator pseudogene 1	49.0133668019963	21.8725219766883	43.3888947016451	33.6151094741913	32.5176038824635	35.2751044813218	34.3635452327822	31.358119312967	15.5769267935582	24.4149450827073	25.311006125689	20.9525402783901	27.142006956191	25.3324202323366	22.5556853300106	30.1075332746332
ENSG00000162627	51375	SNX7	sorting nexin 7	649.289432129816	689.198878755647	644.242702342149	602.830963237165	626.570546451647	698.925375231613	705.629511012883	741.498913600465	686.892223444972	713.360304507467	781.663424469807	751.605226909431	777.147668561958	792.259024913272	755.385298500969	821.992465064043
ENSG00000227034	---	---	---	1.65213595961785	2.14436489967532	2.74613257605349	0	3.39736159966037	0	1.41220048901845	2.41216302407438	1.50744452840886	1.33172427723858	1.48888271327582	5.90969084775106	4.98526658379018	3.47699885541875	3.22224076143009	1.70419999667735
ENSG00000117600	9890	PLPPR4	phospholipid phosphatase related 4	0	3.00211085954545	6.04149166731768	7.61942481415004	4.36803634242047	4.18518188761445	3.29513447437638	3.37702823370413	11.5570747178013	18.2002317889273	25.311006125689	18.8035617882988	21.6028218630908	21.3587072547152	15.190563589599	16.4739333012144
ENSG00000099260	54873	PALMD	palmdelphin	6.05783185193212	2.14436489967532	1.64767954563209	3.13741021759119	2.42668685690026	10.1640131556351	4.23660146705534	7.23648907222314	0	3.99517283171575	0	3.76071235765977	0	2.48357061101339	1.38096032632718	2.84033332779559
ENSG00000156869	391059	FRRS1	ferric chelate reductase 1	213.125538790703	211.434379107986	153.234197743785	178.832382402698	212.092431293083	228.989237565191	179.349462105343	224.331161238917	229.634049827617	270.340028279432	222.836112753615	235.85038928752	213.258626084358	268.722340111649	198.397966882339	250.517399511571
ENSG00000162688	178	AGL	amylo-alpha-1, 6-glucosidase, 4-alpha-glucanotransferase	1110.78607684974	1255.31121226993	1169.30325088358	1092.26695718139	919.714318765199	806.544338055984	713.161246954315	1019.38009397383	1502.92219482364	1790.28133670107	1576.7267933591	1602.60070898558	1206.98843178653	1225.39373947401	1058.2759300754	1254.85926422009
ENSG00000228084	---	---	---	10.4635277442464	17.5837921773376	10.4353037890033	21.0654686038266	12.1334342845013	13.7513119164475	12.709804401166	13.9905455396314	14.571963774619	12.873334679973	21.3406522236201	10.2076478279337	6.09310360241022	5.46385534422946	9.66672228429028	8.52099998338676
ENSG00000117620	23443	SLC35A3	solute carrier family 35 member A3	260.486769633081	304.07094277396	227.92900381244	281.02231520424	224.711202948964	232.576536326003	215.125207827143	321.782547411522	207.524863410953	335.15060977171	234.747174459822	240.148346267702	228.768344345038	279.650050800108	215.890131015816	241.428332862625
ENSG00000261254	---	---	---	9.36210377116783	7.29084065889608	8.23839772816047	13.8942452493324	13.1041090272614	11.3597794092392	8.00246943777119	10.1310847011124	4.52233358522659	4.88298901654147	3.47405966431026	10.2076478279337	3.87742956517014	9.43756832185089	3.22224076143009	7.38486665226853
ENSG00000156875	64645	MFSD14A	major facilitator superfamily domain containing 14A	989.629439811094	1056.31414958006	1025.40590389837	926.432417108713	936.215789392121	921.337898401981	889.215574585282	1053.15037631087	1127.06602574036	1158.15621310515	1159.83963364187	1167.4325647421	1095.09689290591	1086.31378525726	976.338950713318	1066.26113125446
ENSG00000156876	163786	SASS6	SAS-6 centriolar assembly protein	460.945932733381	604.282028728505	533.298946269587	525.740312176353	501.353504635594	507.602774654952	428.838215165268	618.961031977486	511.023695130604	634.344664057978	576.197610037744	597.953264867903	493.541391795228	594.566804276606	489.320275628598	510.691932337647
ENSG00000122435	54482	TRMT13	tRNA methyltransferase 13 homolog	415.787549837159	374.406111483311	339.971212915422	375.144621731975	281.98101277181	285.190251484585	254.66682151966	330.46633429819	356.259390213961	484.303728822431	398.524272920162	448.599259806558	306.316935648441	346.209743175267	298.747750595447	290.282066100709
ENSG00000122477	127495	LRRC39	leucine rich repeat containing 39	2.75355993269642	1.28661893980519	3.84458560647488	1.34460437896765	0	0	4.23660146705534	0	1.50744452840886	3.99517283171575	0	0	0	0	1.38096032632718	0
ENSG00000137992	1629	DBT	dihydrolipoamide branched chain transacylase E2	427.903213541024	486.770832226297	398.189223527756	415.482753101005	415.934127272705	374.872720504894	340.340317853446	485.80963304858	491.929397770759	594.39293574082	525.575597786366	515.217592999388	490.217880739368	517.079401212988	442.367624533474	508.41966567541
ENSG00000224616	---	---	---	14.8692236365607	22.7302679365584	12.632209849846	15.687051087956	16.0161332555417	23.3174419452805	9.88540342312912	12.0608151203719	15.5769267935582	10.2098861254958	12.4073559439652	12.356626318025	14.9557997513705	10.4309965662562	14.2699233720476	13.0655333078597
ENSG00000137996	8634	RTCA	RNA 3'-terminal phosphate cyclase	1010.55649529959	1133.51128596837	1077.03319632818	992.766233137784	843.031014087151	1020.58649745112	798.834743288101	918.069246962709	1049.68387328204	1116.42885241834	1011.9439507898	1001.96122100507	886.823533405341	897.56241882024	837.322277863048	816.311798408452
ENSG00000079335	8556	CDC14A	cell division cycle 14A	149.242948352146	128.233021000584	119.182153800721	108.91295469638	163.558694155078	136.915236037673	144.515183376221	135.56356195298	169.336268691262	147.821394773483	172.214100502237	153.114717419005	163.405960246456	148.517522538601	151.445315787214	139.176333061984
ENSG00000234332	---	---	---	23.6806154211892	27.8767436957791	19.2229280323744	19.272662765203	16.0161332555417	19.7301431844681	29.6562102693874	20.7446020070397	25.6265569829507	18.2002317889273	12.4073559439652	12.356626318025	33.7890290679112	20.3652790103098	19.7937646773563	18.7461999634509
ENSG00000181656	54112	GPR88	G protein-coupled receptor 88	2.75355993269642	4.7176027792857	6.04149166731768	1.34460437896765	0	5.38094814121858	1.41220048901845	1.44729781444463	2.5124075473481	4.88298901654147	3.47405966431026	2.68622311261412	0	1.49014236660804	0	0
ENSG00000162694	2135	EXTL2	exostosin like glycosyltransferase 2	433.410333406417	449.030009992012	439.930438683769	434.307214406552	376.13646281954	371.285421744082	330.925647926656	424.058259632276	422.586949463951	488.742809746559	419.368630906024	530.260442430027	361.708786579443	370.052021040995	272.969824504006	347.088732656621
ENSG00000273204	---	---	---	19.2749195288749	12.4373164181169	18.124475001953	15.687051087956	11.1627595417412	12.5555456628433	9.88540342312912	11.0959499107422	9.5471486799228	8.43425375584435	15.3851213705168	6.98418009279671	6.09310360241022	3.47699885541875	7.82544184918737	6.24873332115029
ENSG00000162695	148867	SLC30A7	solute carrier family 30 member 7	267.095313471553	303.21319681409	287.245467455195	227.238140045533	281.98101277181	280.407186470168	228.305745724649	337.220390765598	256.768051338976	344.916587804793	292.31730603982	260.56364192357	255.356432791919	270.70919660046	205.76308862275	244.83673285598
ENSG00000117543	51611	DPH5	diphthamide biosynthesis 5	1390.54776601169	1303.34498602266	1342.85882969016	1290.37200234929	1117.73196628826	1101.8986026962	1181.07034231576	1143.84770601607	1298.91470197897	1151.94149981137	1234.28376930566	1211.48662378897	1082.91068570109	1060.48465090272	1098.78409964766	960.600731460468
ENSG00000233184	102606465	DPH5-DT	DPH5 divergent transcript	76.5489661289605	67.333057849805	55.4718780362805	65.885614569415	37.370977596264	29.2962732133011	33.4220782401032	40.0419061996347	83.9144120814267	74.1326514329477	55.0886603912055	83.2729164910377	50.4065843472118	39.2404156540116	44.6510505512456	40.3327332546973
ENSG00000170989	1901	S1PR1	sphingosine-1-phosphate receptor 1	17.0720715827178	15.0105542977272	26.9120992453242	20.1690656845148	10.1920847989811	13.7513119164475	22.1244743279557	10.1310847011124	14.571963774619	16.4245994192758	17.3702983215513	11.2821370729793	3.87742956517014	14.4047095438777	16.1112038071505	9.657133314505
ENSG00000183298	730029	RPSAP19	ribosomal protein SA pseudogene 19	1177.97293920753	1191.83801123954	1066.04866602396	1170.25401116152	1433.20125768529	1428.34278993013	1499.28618584125	1236.47476614053	1058.72854045249	1055.16953566537	1075.4696132229	1169.58154323219	1288.96837116442	1361.49340895754	1223.07052901711	1136.70139778379
ENSG00000185946	55599	RNPC3	RNA binding region (RNP1, RRM) containing 3	252.776801821531	319.510370051623	260.882594725082	266.679868495251	249.948746260727	237.359601340419	316.803643036471	248.452791479661	269.832570585186	288.096351975947	259.561886347752	246.595281737976	215.474300121598	236.932636290678	223.255252756228	230.066999551443
ENSG00000227850	100873333	SEPTIN2P1	septin 2 pseudogene 1	4.95640787885356	10.7218244983766	9.33685075858186	13.8942452493324	6.30938582794068	4.18518188761445	3.29513447437638	13.9905455396314	6.53225962310507	5.77080520136719	7.44441356637912	9.13315858288801	6.09310360241022	7.45071183304018	7.82544184918737	6.24873332115029
ENSG00000232952	401957	LOC401957	matrin 3 pseudogene	83.1575099674319	87.061214926818	98.3115462227149	73.0568379239092	94.6407874191102	83.1057546254869	41.8952811742139	101.793279615939	98.9888573655153	106.981850271499	81.8885492301703	110.135147617179	106.906272296834	88.9118278742795	75.0321777304436	66.4637998704168
ENSG00000198890	55170	PRMT6	protein arginine methyltransferase 6	1722.07638190834	1756.23485283409	1776.74777670661	1741.26267076311	1354.57660352173	1262.13128067916	1224.37782397899	1318.48830895906	2043.59229901295	2010.45975053785	2060.11738093598	1993.7147941822	1499.45740470222	1648.59417159069	1561.86612907604	1513.89766371505
ENSG00000162631	22854	NTNG1	netrin G1	3.85498390577499	6.43309469902596	1.64767954563209	0	4.36803634242047	1.79364938040619	2.35366748169741	3.37702823370413	3.51737056628735	6.65862138619291	3.47405966431026	12.356626318025	6.09310360241022	5.46385534422946	1.38096032632718	8.52099998338676
ENSG00000224550	---	---	---	19.2749195288749	30.4499815753895	26.9120992453242	18.3762598458913	21.8401817121023	30.4920394669053	26.8318092913505	32.3229845225967	25.6265569829507	26.1905774523588	30.2739485032751	32.7719219738923	21.6028218630908	33.2798461875795	31.7620875055252	34.6520665991062
ENSG00000134215	10451	VAV3	vav guanine nucleotide exchange factor 3	77.650390102039	70.7640416892855	66.4564083404944	75.7460466818445	115.995631759832	145.285599812902	121.919975551926	131.704101114461	61.8052256647634	69.6935705088191	82.8811377056875	84.3474057360834	127.955175650615	109.773821006792	98.04818316923	102.8200664662
ENSG00000085491	29957	SLC25A24	solute carrier family 25 member 24	682.332151322173	722.650971190583	695.869994771954	687.092837652471	713.931273300057	625.983633761761	579.472933993902	705.798900844164	653.728443819977	746.209503346019	639.723272470845	719.370549558061	630.913182104112	656.159355429739	552.844450639649	574.315398880268
ENSG00000260879	---	---	---	23.6806154211892	33.88096541487	13.7306628802674	25.5474832003854	8.25073531346089	14.9470781700516	16.4756723718819	7.23648907222314	13.5670007556798	21.7514965282302	27.2961830767234	31.6974327288466	7.20094062103026	9.43756832185089	9.66672228429028	13.0655333078597
ENSG00000162636	284611	EEIG2	EEIG family member 2	208.719842898389	290.347007416038	250.996517451289	229.030945884157	183.94286375304	148.872898573714	142.632249390863	195.385204950025	203.505011335196	341.36532306549	242.687882263959	244.446303247885	198.856744842297	223.024640869003	196.556686447236	211.888866253551
ENSG00000134186	55119	PRPF38B	pre-mRNA processing factor 38B	1730.88777369297	1725.35599827876	1781.14158882829	1671.34324305679	2039.87297191036	2155.36867212144	1933.30246946625	2132.83454588657	1807.42598956223	1761.87121878664	1786.16296169323	1780.96592366316	2052.26807699362	2032.05747393116	1997.32895197788	2004.70726275813
ENSG00000143107	163479	FNDC7	fibronectin type III domain containing 7	0	3.00211085954545	0	4.03381313690296	1.45601211414016	6.5767143948227	1.41220048901845	1.44729781444463	0	2.2195404620643	1.48888271327582	1.61173386756847	0	0	2.30160054387864	0
ENSG00000116266	6814	STXBP3	syntaxin binding protein 3	779.257460953087	834.157945973699	747.49728720176	778.525935422271	679.957657303453	610.438672464907	545.58012225746	740.534048390835	799.448081566167	841.205835122371	769.752362763601	815.000092367124	538.962709558649	611.455084431497	527.987164765759	570.906998886913
ENSG00000121957	29899	GPSM2	G protein signaling modulator 2	639.376616372109	595.704569129804	707.952978106589	633.308662493765	611.039750567486	576.957217363992	532.399584359954	618.961031977486	711.011335899513	649.437539200015	657.589865030155	643.08181315982	523.452991297969	572.711382899688	572.177895208229	587.948998853687
ENSG00000121940	23155	CLCC1	chloride channel CLIC like 1	1353.09935092702	1379.6843764511	1279.14855392572	1380.90869719978	1540.94615413167	1341.05185341703	1299.69518339331	1433.307268905	1343.1330748123	1340.15853099443	1328.57967447979	1338.27635470435	1445.17339078984	1334.6708463586	1245.16589423834	1459.36326382137
ENSG00000085433	22911	WDR47	WD repeat domain 47	241.762562090746	252.606185181753	238.913534116654	278.333106446304	204.327033351002	213.444276268337	198.178801958922	186.701418063357	208.529826429893	253.471520767743	217.873170376029	283.127916069528	237.631040493999	216.070643158165	191.953485359478	200.527532942369
ENSG00000244716	100132742	RPL17P7	ribosomal protein L17 pseudogene 7	672.419335564466	578.549649932401	626.667453855406	604.623769075788	644.042691821329	642.724361312219	758.351662602905	541.771815207106	598.455477778318	478.089015528651	517.634889982228	594.729797132766	548.93324272623	502.177977546908	676.210239791543	577.723798873622
ENSG00000197780	6884	TAF13	TATA-box binding protein associated factor 13	456.540236841066	450.745501911752	450.914968987983	413.689947262382	384.872535504381	360.523525461645	336.57444988273	421.163664003387	509.013769092726	600.607649034601	510.686770653607	562.495119781397	383.865526951844	466.414560748315	389.891132133041	437.97939914608
ENSG00000273382	---	---	---	80.9546620212748	84.4879770472076	74.1455795534442	82.0208671170269	80.0806662777086	47.2327670173631	66.373422983867	46.795962667043	88.9392271761229	89.225526574985	94.7921994118941	68.2300670603986	39.3282141610114	49.1746980980652	40.0478494634883	52.8301998969979
ENSG00000215717	56900	TMEM167B	transmembrane protein 167B	278.109553202338	273.192088218636	274.064031090138	314.189223218775	350.898919507778	288.777550245397	303.623105138966	358.447425377453	337.165092854115	366.22417624061	288.346952137751	288.500362294756	353.953927449103	375.019162263023	317.160554946476	353.90553264333
ENSG00000270066	---	---	---	55.6219106404677	3.00211085954545	2.74613257605349	4.93021605621473	5.33871108518057	4.18518188761445	3.29513447437638	3.37702823370413	4.52233358522659	1.33172427723858	1.48888271327582	6.98418009279671	1.66175552793006	0	5.98416141408446	1.70419999667735
ENSG00000116299	57535	ELAPOR1	endosome-lysosome associated apoptosis and autophagy regulator 1	3.85498390577499	3.85985681941557	0	0	0	1.79364938040619	1.41220048901845	1.44729781444463	3.51737056628735	4.88298901654147	0	2.68622311261412	1.66175552793006	2.48357061101339	3.22224076143009	5.11259999003206
ENSG00000031698	6301	SARS1	seryl-tRNA synthetase 1	7797.53101740972	7263.82166116018	7531.5432030843	7568.77804920892	8276.45819414403	8839.70202976852	9275.8035453695	7912.37715156879	7410.0948201485	6265.76272440753	6857.29748311068	7183.49784775268	7968.11775642463	7551.54479984732	8200.60273783958	7511.54551868821
ENSG00000143126	1952	CELSR2	cadherin EGF LAG seven-pass G-type receptor 2	748.417589706887	809.283313137465	781.549331144823	753.426653681542	904.183522881037	936.882859698834	823.312885097754	846.669221450108	741.160226467691	668.081679081355	662.552807407742	708.625657107605	869.098141107421	834.976439422703	804.179230031196	916.291531546856
ENSG00000134222	84722	PSRC1	proline and serine rich coiled-coil 1	727.490534218394	692.629862595128	742.005022049653	726.534566102189	1065.31553017921	1049.28488753762	997.484278743362	872.720582110111	870.800455910853	749.760768085322	890.848156776701	937.491866302328	945.538895392204	889.614992864997	1055.51400942274	1063.98886459223
ENSG00000134243	6272	SORT1	sortilin 1	2608.72268023659	2680.88499757408	2646.72257680035	2534.57925435403	2726.14001504175	2511.70701569547	2413.45063573252	2595.96984650885	2500.8504726303	2631.04326373103	2611.00398484804	2486.90535765815	2428.93266332444	2283.39481976571	2414.37897052869	2423.94046194075
ENSG00000143106	5686	PSMA5	proteasome 20S subunit alpha 5	4312.62556658913	4116.75173439668	4215.31350424211	4224.29875725671	3599.74728352585	3749.32508817574	3873.6659413776	3492.32962625489	4355.0072425732	4012.48524731985	4161.42718360593	4120.12901012754	3653.09256889958	3581.80553520352	3739.18024358524	3728.22152606449
ENSG00000143028	284612	SYPL2	synaptophysin like 2	388.251950510195	404.427220078765	410.272206862391	421.757573536187	375.16578807678	346.174330418395	428.838215165268	334.325795136709	370.32887247911	353.79474965305	351.872614570853	347.597270772267	336.228535151182	369.05859279659	363.192565824049	355.041665974448
ENSG00000162650	127002	ATXN7L2	ataxin 7 like 2	253.87822579461	265.472374579804	244.405799268761	252.337421786263	256.743469460048	258.883393905294	265.964425431807	244.593330641142	284.907015869275	307.628308042113	290.332129088786	261.638131168615	284.16019527604	318.393752331917	319.001835381579	345.952599325503
ENSG00000174151	284613	CYB561D1	cytochrome b561 family member D1	218.632658656096	220.011838706688	198.270771991062	267.576271414563	175.206791068199	197.899314971483	156.754254281048	177.05276596706	192.450418126865	227.724851407798	170.228923551202	173.530013074872	185.562700618857	152.491235516222	156.969157092523	161.898999684348
ENSG00000181754	57463	AMIGO1	adhesion molecule with Ig like domain 1	250.573953875374	185.702000311883	208.156849264854	179.72878532201	133.467777129514	115.391443472798	151.105452324974	128.809505485572	266.817681528369	249.032439843615	276.435890431545	246.595281737976	178.915678507136	176.333513381951	171.699400573346	177.804866320004
ENSG00000065135	2773	GNAI3	G protein subunit alpha i3	3167.14463458742	3125.19740478681	3214.62279352821	3114.55194314874	2832.91423674536	2864.45806050869	2925.60867974988	3300.32144953857	3308.84073985745	3195.69435728018	3234.34954747285	3470.06301687492	3152.35023648332	3225.16479546199	2862.73075647625	3121.52632724735
ENSG00000225113	---	---	---	0	3.00211085954545	2.74613257605349	1.34460437896765	4.36803634242047	0	4.23660146705534	4.34189344333389	0	5.77080520136719	1.48888271327582	1.61173386756847	0	1.49014236660804	0	1.70419999667735
ENSG00000134183	2780	GNAT2	G protein subunit alpha transducin 2	7.15925582501069	10.7218244983766	9.33685075858186	15.687051087956	4.36803634242047	8.96824690203096	13.651271393845	6.27162386259339	18.591815850376	13.7611508647987	12.4073559439652	17.7290725432532	18.2793108072307	11.4244248106616	16.1112038071505	16.4739333012144
ENSG00000116337	271	AMPD2	adenosine monophosphate deaminase 2	1700.04790244677	1642.15464017136	1671.29628578615	1688.37489852372	1575.89044487103	1662.71297563654	1678.16491445025	1437.16672974352	1499.90730576682	1467.1162454245	1616.43033237979	1555.32318220358	1592.51571426631	1452.88880744284	1641.96182800302	1482.08593044374
ENSG00000168765	2948	GSTM4	glutathione S-transferase mu 4	195.502755221446	170.26257303422	178.498617443477	177.039576564074	137.350476100555	225.401938804378	208.534938878391	177.05276596706	237.673753979131	212.63197626576	224.821289704649	220.807539856881	225.444833289178	230.972066824246	261.922141893389	252.789666173807
ENSG00000213366	2946	GSTM2	glutathione S-transferase mu 2	425.700365594866	471.331404948635	410.272206862391	523.947506337729	448.937068526548	486.078982090078	522.984914433164	484.84476783895	454.745766070007	410.614985481896	450.138873647057	423.886007170508	421.531985584925	418.730005016858	474.590032147775	480.016332397454
ENSG00000134184	2944	GSTM1	glutathione S-transferase mu 1	2.75355993269642	0	0	4.93021605621473	3.39736159966037	0	3.29513447437638	0	5.52729660416583	1.33172427723858	2.48147118879304	0	2.7695925465501	4.47042709982411	2.30160054387864	0
ENSG00000134202	2947	GSTM3	glutathione S-transferase mu 3	1073.33766176506	1055.45640362019	1039.68579329385	958.702922203937	1104.14251988962	1254.95668315753	1252.62183375936	1077.27200655162	917.028754782058	841.205835122371	903.751806958425	955.758183468104	969.911309801845	1052.53722494748	1015.92648006803	934.469664844748
ENSG00000184371	1435	CSF1	colony stimulating factor 1	160.257188082932	153.965399796688	142.249667439571	168.971950290268	131.526427643994	111.804144711986	122.861442544605	119.160853389274	134.162563028389	147.821394773483	170.228923551202	133.773911008183	111.337620371314	107.786964517981	134.873791871288	132.359533075274
ENSG00000168710	10768	AHCYL1	adenosylhomocysteinase like 1	3550.44017721876	3550.63940088239	3393.6706374869	3526.00088311284	3137.70610597204	3001.97117967316	2986.80403427401	3187.43222001189	3393.25763344835	3303.1201156441	3438.82277342939	3455.02016744428	3061.50760095648	2965.88002367219	2956.6360586665	3096.53139396275
ENSG00000143093	85369	STRIP1	striatin interacting protein 1	888.298434287865	874.472006087595	843.062700848421	883.405076981748	1257.50912924572	1288.43813825845	1080.33337409911	1156.39095374126	861.7557887404	861.625607373363	827.322494343599	803.180710671622	1205.88059476791	1235.32802191806	1191.76876162036	1385.51459729869
ENSG00000258634	---	---	---	217.531234683017	250.890693262012	224.633644721175	240.68418383521	347.016220536737	315.084407824688	255.608288512339	319.852816992263	198.4801962405	227.724851407798	226.806466655684	216.509582876698	383.865526951844	336.275460731213	319.922475599131	328.910599358729
ENSG00000197106	388662	SLC6A17	solute carrier family 6 member 17	30.2891592596606	39.0274411740908	48.8811598537521	36.3043182321267	45.1363755383449	38.8624032421342	46.6026161376087	36.1824453611157	37.6861132102216	34.1809231157903	37.2220678318956	27.399475748664	26.0341699375709	25.3324202323366	26.2382462002165	26.6991332812785
ENSG00000224965	---	---	---	30.2891592596606	51.0358846122726	40.0935356103809	46.1647503445561	23.7815311976226	57.9946632998002	57.9002200497563	42.936501828524	23.6166309450722	33.2931069309646	17.3702983215513	31.6974327288466	24.9263329189509	27.3192767211473	38.2065690283854	28.971399943515
ENSG00000116396	3749	KCNC4	potassium voltage-gated channel subfamily C member 4	532.538490983488	573.40317417318	561.858725060544	572.353263980565	507.177553092155	499.232410879723	526.75078240388	508.966398079694	396.457910971531	383.092683752299	405.472392248783	375.533991143454	421.531985584925	379.986303485049	410.145216919173	362.994599292276
ENSG00000227963	440600	RBM15-AS1	RBM15 antisense RNA 1	39.1005510442892	39.8851871339609	34.601270458274	23.7546773617619	43.1950260528246	54.4073645389878	41.8952811742139	27.4986584744479	26.6315200018899	35.9565554854417	27.2961830767234	40.2933466892118	51.5144213658318	38.2469874096062	38.2065690283854	39.1965999235791
ENSG00000162775	64783	RBM15	RNA binding motif protein 15	437.816029298731	461.038453430193	369.6294447368	454.924481550723	607.157051596445	494.449345865307	465.555427879748	562.998849818961	467.810285316217	542.011780836103	522.597832359814	536.707377900301	614.295626824812	583.639093588147	563.892133250266	640.211132085125
ENSG00000168679	9122	SLC16A4	solute carrier family 16 member 4	10.4635277442464	13.295062377987	6.04149166731768	12.1014394107089	8.25073531346089	25.7089744524888	14.5927383865239	13.9905455396314	10.552111698862	8.43425375584435	4.46664813982747	11.2821370729793	14.9557997513705	14.4047095438777	11.5080027193932	8.52099998338676
ENSG00000273373	---	---	---	24.7820393942678	22.7302679365584	22.5182871236386	31.8223036355678	19.8988322265821	16.1428444236557	7.06100244509223	13.9905455396314	12.5620377367405	21.7514965282302	19.3554752725857	16.6545832982075	4.98526658379018	11.4244248106616	9.66672228429028	11.9293999767415
ENSG00000224699	101410535	LAMTOR5-AS1	LAMTOR5 antisense RNA 1	17.0720715827178	30.4499815753895	23.61674015406	20.1690656845148	15.0454585127816	12.5555456628433	15.5342053792029	11.0959499107422	20.6017418882545	24.4149450827073	32.2591254543095	14.5056048081162	22.7106588817108	14.4047095438777	21.6350451124592	26.6991332812785
ENSG00000134248	10542	LAMTOR5	late endosomal/lysosomal adaptor, MAPK and MTOR activator 5	1264.98543308073	1177.25632992175	1097.90380390619	1204.31732209536	1001.25099715705	1052.87218629843	1143.4116626086	1029.02874607013	1164.24965744111	1205.21047090092	1189.61728790738	1147.01726908623	1068.50880445903	1084.32692876845	1138.37162900237	1060.58046459887
ENSG00000143125	84432	PROK1	prokineticin 1	1.65213595961785	0	2.74613257605349	4.03381313690296	0	5.38094814121858	11.768337408487	5.30675865296364	0	1.33172427723858	2.48147118879304	0	1.66175552793006	0	3.22224076143009	3.97646665891382
ENSG00000177301	3737	KCNA2	potassium voltage-gated channel subfamily A member 2	2.75355993269642	0	1.64767954563209	2.24100729827942	2.42668685690026	4.18518188761445	2.35366748169741	1.44729781444463	3.51737056628735	3.99517283171575	2.48147118879304	1.61173386756847	3.87742956517014	1.49014236660804	3.22224076143009	3.97646665891382
ENSG00000259834	---	---	---	3.85498390577499	3.00211085954545	2.74613257605349	2.24100729827942	1.45601211414016	0	0	1.44729781444463	1.50744452840886	9.32206994067008	2.48147118879304	2.68622311261412	1.66175552793006	2.48357061101339	4.14288097898155	1.70419999667735
ENSG00000177272	3738	KCNA3	potassium voltage-gated channel subfamily A member 3	2.75355993269642	4.7176027792857	7.13994469773907	4.93021605621473	4.36803634242047	1.79364938040619	1.41220048901845	5.30675865296364	12.5620377367405	8.43425375584435	10.4221789929308	10.2076478279337	2.7695925465501	5.46385534422946	5.063521196533	3.97646665891382
ENSG00000121931	55791	LRIF1	ligand dependent nuclear receptor interacting factor 1	488.481532060345	500.494767584219	528.905134147902	466.577719501776	279.06898854353	251.708796383669	252.783887534302	288.012265074481	499.969101922273	556.216839793314	508.701593702573	503.398211303886	266.43480297812	287.597476755351	251.795099500323	278.920732789527
ENSG00000273010	---	---	---	3.85498390577499	3.85985681941557	1.64767954563209	6.72302189483827	0	1.79364938040619	3.29513447437638	0	6.53225962310507	2.2195404620643	1.48888271327582	1.61173386756847	1.66175552793006	0	0	2.84033332779559
ENSG00000156171	128338	DRAM2	DNA damage regulated autophagy modulator 2	879.487042503236	882.191719726427	850.751872061371	840.377736854784	746.9342145539	722.840700303695	846.849559914728	784.917848033804	877.835197043428	768.404907966662	821.366963490496	847.234769718494	704.030425333035	731.659902004545	657.797435440515	714.059798607811
ENSG00000134255	10390	CEPT1	choline/ethanolamine phosphotransferase 1	797.981668495423	816.145280816426	835.373529635471	790.179173373324	775.083782093943	724.036466557299	672.67816626912	816.758399951585	882.860012138124	924.660556495989	922.610987993252	904.182699705913	807.059268064699	866.766143243674	822.592034382225	795.861398448323
ENSG00000173947	128344	PIFO	primary cilia formation	7.15925582501069	12.4373164181169	8.23839772816047	8.51582773346181	12.1334342845013	11.3597794092392	15.5342053792029	20.7446020070397	9.5471486799228	3.99517283171575	9.42959051741355	2.68622311261412	2.7695925465501	3.47699885541875	9.66672228429028	5.11259999003206
ENSG00000085465	5016	OVGP1	oviductal glycoprotein 1	17.0720715827178	23.5880138964285	35.6997234886954	22.8582744424501	9.22141005622099	1.79364938040619	3.29513447437638	2.41216302407438	13.5670007556798	29.7418421916617	12.4073559439652	20.9525402783901	2.7695925465501	4.47042709982411	6.90480163163591	14.2016666389779
ENSG00000260948	---	---	---	22.5791914481106	35.5964573346103	20.3213810627958	29.1330948776325	12.1334342845013	18.534376930864	12.709804401166	17.8500063781504	24.6215939640114	47.4981658881761	32.2591254543095	31.6974327288466	13.8479627327505	17.3849942770937	21.6350451124592	21.0184666256873
ENSG00000243960	---	---	---	15.9706476096392	20.157030056948	22.5182871236386	17.4798569265795	15.0454585127816	25.7089744524888	18.3586063572398	10.1310847011124	19.5967788693152	16.4245994192758	18.3628867970685	18.8035617882988	16.0636367699906	9.43756832185089	11.5080027193932	8.52099998338676
ENSG00000116455	79084	WDR77	WD repeat domain 77	4644.15418248578	4371.50228447811	4637.11946792392	4480.66999217988	4281.16095294344	4206.10779705252	4081.73014675965	4227.55691599276	5276.55833094049	4744.93359980107	5231.43756021348	4971.12449220369	4588.10701261489	4696.43202542633	4989.40965902011	4676.89285754822
ENSG00000116459	515	ATP5PB	ATP synthase peripheral stalk-membrane subunit b	8738.14709041882	8575.3152338016	8710.18330472646	8372.85146783158	8141.53440490038	8431.94573728951	8780.59190722035	8277.09620080883	9050.19446705734	8193.21166166417	8738.25264421581	8980.043865469	8697.07451467662	8202.24029993283	8868.06689556438	8586.32764992606
ENSG00000143110	128346	C1orf162	chromosome 1 open reading frame 162	4.95640787885356	2.14436489967532	6.04149166731768	2.24100729827942	1.45601211414016	0	2.35366748169741	0	1.50744452840886	1.33172427723858	2.48147118879304	1.61173386756847	3.87742956517014	1.49014236660804	2.30160054387864	1.70419999667735
ENSG00000116473	5906	RAP1A	RAP1A, member of RAS oncogene family	898.211250045572	892.484671244868	861.736402365585	886.990688658996	871.180581627194	867.528416989795	908.98638143154	884.298964625668	917.028754782058	952.182858225586	934.522049699458	1033.12140911139	918.950806945323	1008.82638219364	911.894135484716	877.662998288836
ENSG00000231346	---	---	---	1.65213595961785	0	0	4.03381313690296	0	1.79364938040619	1.41220048901845	1.44729781444463	2.5124075473481	2.2195404620643	0	0	1.66175552793006	0	5.98416141408446	3.97646665891382
ENSG00000197852	55924	INKA2	inka box actin regulator 2	83.1575099674319	86.2034689669478	93.9177341010293	82.9172700363386	64.5498703935469	69.9523258358415	67.3148899765459	57.4094799729703	52.7605584943102	55.4885115516076	65.0145451463776	56.4106853648965	70.3476506823725	56.1286958089027	55.698733161863	33.5159332679879
ENSG00000227811	100506343	INKA2-AS1	INKA2 antisense RNA 1	31.3905832327392	16.7260462174675	24.7151931844814	22.8582744424501	23.7815311976226	34.0793382277176	28.7147432767084	21.7094672166694	11.5570747178013	11.9855184951472	11.414767468448	14.5056048081162	6.09310360241022	22.3521354991205	14.2699233720476	14.2016666389779
ENSG00000064703	11218	DDX20	DEAD-box helicase 20	1856.45010662393	1772.53202607162	1815.19363277136	1781.60080213214	1904.9491826667	1911.4323563862	1861.75097802265	2095.20480271101	1903.90243938039	1879.06295518364	2007.51019173357	2016.27906832816	2015.70945537916	2224.7825533458	1939.32861827214	1989.93752945359
ENSG00000171385	3752	KCND3	potassium voltage-gated channel subfamily D member 3	8.26067979808926	9.86407853850647	1.64767954563209	2.24100729827942	8.25073531346089	2.98941563401032	2.35366748169741	3.37702823370413	4.52233358522659	2.2195404620643	7.44441356637912	2.68622311261412	18.2793108072307	7.45071183304018	9.66672228429028	13.0655333078597
ENSG00000143079	55917	CTTNBP2NL	CTTNBP2 N-terminal like	528.132795091173	582.838379731752	549.775741725909	484.505777888011	547.945892288079	515.973138430181	500.389706608869	592.909671317483	515.043547206361	554.441207423663	559.323605953951	589.357350907538	509.051110055908	529.993968390258	555.606371292303	555.001132251258
ENSG00000134245	7482	WNT2B	Wnt family member 2B	17.0720715827178	20.157030056948	38.9950825799596	30.0294977969443	28.6349049114231	18.534376930864	28.7147432767084	30.3932541033372	26.6315200018899	33.2931069309646	45.1627756360333	32.7719219738923	43.7595622354916	36.2601309207955	40.9684896810397	26.6991332812785
ENSG00000007341	54879	ST7L	suppression of tumorigenicity 7 like	449.931693002595	517.649686781622	502.542261417788	518.569088821858	470.291912867271	513.581605922973	514.511711499054	502.212341612286	460.775544183642	430.146941548062	439.220400416368	489.429851118293	453.659259124906	435.618285171749	430.399301705305	443.660065801671
ENSG00000116489	829	CAPZA1	capping actin protein of muscle Z-line subunit alpha 1	4276.27857547754	4606.52467748252	4509.69891639504	4359.65559807279	3583.24581289892	3244.7117291548	3076.24339857851	3968.00817460236	4475.60280484591	5053.89363212042	4601.14387826005	4750.85419696933	3560.0342593355	3840.09687874891	3386.57504026303	3555.52925973452
ENSG00000155363	4343	MOV10	Mov10 RISC complex RNA helicase	1562.36990581195	1554.66455226461	1599.89683880876	1527.0223730476	1843.79667387282	2039.37934552184	2144.19107582634	1818.28848754727	1146.16032310021	1035.6375795992	1108.22503291497	1197.51826360337	1479.51633836706	1327.71684864776	1478.08786927886	1363.92806400744
ENSG00000155366	389	RHOC	ras homolog family member C	910.326913749436	891.626925284998	874.917838730642	857.409392321707	946.893211562482	1040.91452376239	1069.97723717964	935.436820736045	787.388525338896	676.959840929613	767.767185812566	731.189931253564	843.61788967916	733.646758493356	924.783098530437	790.180731792732
ENSG00000155367	333926	PPM1J	protein phosphatase, Mg2+/Mn2+ dependent 1J	80.9546620212748	75.9105174485063	68.6533144013372	74.8496437625327	76.1979673066682	86.6930533862993	102.149168705668	93.1094927292711	77.8846339677912	59.0397762909105	66.9997220974121	71.4535347955356	65.9163026078924	75.9972606970098	87.921140776164	72.1444665260079
ENSG00000184599	284467	TAFA3	TAFA chemokine like family member 3	0	4.7176027792857	2.74613257605349	5.8266189755265	1.45601211414016	4.18518188761445	1.41220048901845	6.27162386259339	0	1.33172427723858	2.48147118879304	3.76071235765977	0	0	0	0
ENSG00000155380	6566	SLC16A1	solute carrier family 16 member 1	10869.4024783258	10880.9363739325	11250.9051640911	10465.0558815052	10501.2447045502	10591.4995912986	9962.13298303246	11218.0053597603	12612.7883691969	13006.9510157892	12942.8574265067	13114.6784804047	12526.8670880461	13012.4198593436	12244.9752135431	12450.3171090592
ENSG00000226419	100506392	SLC16A1-AS1	SLC16A1 antisense RNA 1	91.9689017520604	121.371053321623	112.591435618193	109.809357615692	86.8753894770293	75.9311571038621	75.7880929106566	74.7770537463058	93.9640422708191	83.0108132812049	72.9552529505154	102.613722901859	71.4554877009925	64.0761217641455	71.3496168602377	50.5579332347614
ENSG00000236066	---	---	---	0	3.85985681941557	0	2.24100729827942	0	0	3.29513447437638	4.34189344333389	1.50744452840886	2.2195404620643	4.46664813982747	1.61173386756847	0	1.49014236660804	1.38096032632718	2.84033332779559
ENSG00000198799	9860	LRIG2	leucine rich repeats and immunoglobulin like domains 2	199.90845111376	220.011838706688	219.141379569068	214.688499175169	203.356358608242	191.920483703463	186.881198046774	230.120352496696	204.509974354136	294.311065269727	241.695293788442	202.541222691105	202.180255898157	185.274367581599	180.905802748861	203.935932935723
ENSG00000081026	260425	MAGI3	membrane associated guanylate kinase, WW and PDZ domain containing 3	571.088330041237	535.662351938895	604.698393246978	533.807938450159	612.010425310246	600.872542436074	564.409462111039	608.347514671559	667.797926085126	627.242134579372	676.449046064983	674.242001266144	585.491864340691	605.494514965065	589.670059341707	608.399398813815
ENSG00000232499	100421402	LOC100421402	heterogeneous nuclear ribonucleoprotein A1 pseudogene	194.401331248367	215.723108907337	196.073865930219	192.278426192375	200.444334379962	219.423107536357	186.881198046774	173.193305128541	159.28663850187	188.660939275466	155.340096418444	183.200416280283	166.729471302316	163.418946204681	136.715072306391	163.035133015467
ENSG00000116793	10745	PHTF1	putative homeodomain transcription factor 1	656.999399941366	647.169326722011	657.424138707205	629.723050816518	588.714231484003	597.285243675262	576.648533015865	649.836718685638	665.788000047248	616.588340361464	668.508338260845	630.187942219272	615.403463843432	655.165927185333	562.050852815163	585.67673219145
ENSG00000232450	100270827	RPS2P14	ribosomal protein S2 pseudogene 14	1.65213595961785	3.85985681941557	7.13994469773907	3.13741021759119	6.30938582794068	0	5.1780684597343	4.34189344333389	2.5124075473481	3.10735664689003	4.46664813982747	0	11.6322886955104	1.49014236660804	8.74608206673882	1.70419999667735
ENSG00000081019	54665	RSBN1	round spermatid basic protein 1	333.180751856267	351.246970566817	348.758837158793	359.905772103675	444.083694812748	447.814461974746	435.428484114021	453.004215921169	352.239538138204	420.380963514979	433.264869563265	352.969716997495	492.433554776608	559.796815722419	395.41497343835	458.429799106208
ENSG00000134262	10717	AP4B1	adaptor related protein complex 4 subunit beta 1	458.743084787224	473.904642828246	473.982482626832	489.884195403882	481.940009780392	500.428177133328	506.038508564943	468.442059275245	470.825174373035	505.611317258248	467.01287773085	473.312512442608	473.600325460067	464.427704259504	484.717074540841	441.387799139434
ENSG00000118655	64858	DCLRE1B	DNA cross-link repair 1B	1176.87151523445	1105.20566929266	1145.1372842143	1125.43386519593	961.453332703883	961.993951024521	957.942665050846	946.050338041972	1153.19506423278	1121.7557495273	1198.55058418704	1151.31522606641	936.676199243244	964.122111195399	935.830781141054	982.187264751714
ENSG00000235527	101928846	HIPK1-AS1	HIPK1 antisense RNA 1	3.85498390577499	0	1.64767954563209	12.1014394107089	4.36803634242047	5.38094814121858	1.41220048901845	3.37702823370413	14.571963774619	4.88298901654147	8.43700204189633	5.90969084775106	1.66175552793006	2.48357061101339	3.22224076143009	1.70419999667735
ENSG00000163349	204851	HIPK1	homeodomain interacting protein kinase 1	1033.68639873424	1074.32681473733	1050.67032359806	1132.60508855042	992.514924472207	884.269144540253	790.361540353991	937.366551155304	1205.45314121762	1311.74841308	1138.00268718049	1206.11417756374	1046.35206408663	1042.60294250342	887.957489828378	999.229264718488
ENSG00000116774	56944	OLFML3	olfactomedin like 3	1.65213595961785	0	2.74613257605349	3.13741021759119	2.42668685690026	0	4.23660146705534	1.44729781444463	2.5124075473481	0	0	0	0	0	1.38096032632718	5.11259999003206
ENSG00000134207	148281	SYT6	synaptotagmin 6	20.3763435019535	11.5795704582467	17.0260219715316	12.1014394107089	18.928157483822	17.3386106772599	20.2415403425977	21.7094672166694	18.591815850376	12.873334679973	23.3258291746546	22.0270295234358	12.7401257141305	15.398137788283	24.3969657651136	17.6100666323326
ENSG00000197323	51592	TRIM33	tripartite motif containing 33	833.227235633937	892.484671244868	959.498722073089	885.197882820372	764.406359923582	734.798362839736	619.014547686419	833.161108515291	920.043643838876	1183.9028824651	975.218177195664	1000.88673176002	859.127607939841	888.621564620592	759.988499588726	849.259665010881
ENSG00000236480	---	---	---	7.15925582501069	9.86407853850647	8.23839772816047	12.1014394107089	11.1627595417412	16.1428444236557	11.768337408487	10.1310847011124	12.5620377367405	8.43425375584435	7.44441356637912	4.83520160270541	11.6322886955104	15.398137788283	6.90480163163591	9.657133314505
ENSG00000116752	10286	BCAS2	BCAS2 pre-mRNA processing factor	1948.96972036253	1972.38683472136	1975.56777521288	1834.48857437154	2028.22487499724	1808.59645857624	1902.23405870785	2044.06694660063	2113.93971033869	1997.14250776546	2060.11738093598	2151.66471320391	2068.88563227292	2122.45944417205	1962.34462371093	1911.54432960643
ENSG00000175984	163259	DENND2C	DENN domain containing 2C	199.90845111376	161.685113435519	191.680053808534	149.25108606541	158.705320441277	124.957573501631	184.056797068737	187.666283272987	158.281675482931	165.577718469997	191.073281537064	202.541222691105	191.101885711957	198.188934758869	191.953485359478	169.851933002176
ENSG00000116748	270	AMPD1	adenosine monophosphate deaminase 1	1.65213595961785	3.00211085954545	1.64767954563209	2.24100729827942	1.45601211414016	2.98941563401032	0	2.41216302407438	1.50744452840886	2.2195404620643	1.48888271327582	1.61173386756847	2.7695925465501	0	1.38096032632718	1.70419999667735
ENSG00000213281	4893	NRAS	NRAS proto-oncogene, GTPase	2653.88106313281	2756.36664204265	2812.58898439398	2610.77350249553	2450.46838809788	2329.95054514764	2197.85469440904	2665.44014160219	2783.24508095223	3306.6713803834	2959.40253975458	3294.92126993248	2527.53015798162	2864.55034274285	2526.69707706997	2606.85792825079
ENSG00000009307	7812	CSDE1	cold shock domain containing E1	27754.2319856203	27497.1911085366	28236.2843734972	27386.4537893535	24705.1282153588	25774.1437133102	26465.107897702	26074.0349924296	28107.3081952022	26765.4384320334	27473.3601196033	28974.1397372784	25756.6567644066	26087.9224122069	25430.3844093151	25034.1298845247
ENSG00000052723	80143	SIKE1	suppressor of IKBKE 1	912.529761695593	1042.59021422214	1048.47341753722	976.630980590173	839.14831511611	816.110468084817	744.229657712721	906.490864447152	945.167719312356	1344.59761191856	1101.27691358635	1151.31522606641	819.245475269519	932.332407374427	793.131547420578	831.081531712989
ENSG00000134198	10100	TSPAN2	tetraspanin 2	43.5062469366034	45.8894088530518	37.8966295495381	28.2366919583207	35.4296281107438	43.6454682565507	54.1343520790404	56.4446147633405	27.6364830208291	39.5078202247446	33.2517139298267	31.6974327288466	40.4360511796314	38.2469874096062	37.2859288108339	25.5629999501603
ENSG00000173218	81839	VANGL1	VANGL planar cell polarity protein 1	840.937203445486	817.860772736167	873.81938570022	830.517304742354	815.852121289868	768.279817940652	751.761393654153	810.969208693807	824.572157039648	870.50376922162	888.862979825666	865.501086884269	778.255505580578	803.186735601731	839.163558298151	766.321931839249
ENSG00000214204	---	---	---	0	0	1.64767954563209	0	1.45601211414016	0	1.41220048901845	0	2.5124075473481	1.33172427723858	2.48147118879304	1.61173386756847	3.87742956517014	1.49014236660804	3.22224076143009	1.70419999667735
ENSG00000163393	55356	SLC22A15	solute carrier family 22 member 15	23.6806154211892	19.2992840970779	13.7306628802674	16.5834540072677	19.8988322265821	18.534376930864	27.7732762840294	20.7446020070397	23.6166309450722	22.6393127130559	15.3851213705168	15.5800940531619	24.9263329189509	33.2798461875795	22.5556853300106	22.1545999568056
ENSG00000173212	126868	MAB21L3	mab-21 like 3	0	2.14436489967532	6.04149166731768	4.03381313690296	1.45601211414016	2.98941563401032	0	2.41216302407438	0	0	1.48888271327582	0	0	0	0	0
ENSG00000163399	476	ATP1A1	ATPase Na+/K+ transporting subunit alpha 1	28628.7626202447	27755.3726424575	28732.7851432477	27824.794816897	28367.4840197927	30187.716955363	32784.2343525632	28896.2657305966	30754.3807870882	27254.6251498724	30494.7994390776	31301.4834420473	31956.1127206044	30533.5138059208	33044.0790084656	30851.1325398501
ENSG00000269279	---	---	---	40.2019750173677	28.7344896556493	32.4043643974312	25.5474832003854	40.2830018245443	41.2539357493424	46.6026161376087	35.217580151486	50.7506324564317	43.0590849640475	30.2739485032751	29.5484542387553	32.6811920492912	50.1681263424705	43.7304103336941	64.1915332081803
ENSG00000203865	84852	ATP1A1-AS1	ATP1A1 antisense RNA 1	24.7820393942678	23.5880138964285	20.3213810627958	20.1690656845148	13.1041090272614	25.7089744524888	18.3586063572398	19.7797367974099	30.6513720776469	17.3124156041016	11.414767468448	15.5800940531619	21.6028218630908	8.44414007744554	20.7144048949077	11.9293999767415
ENSG00000116815	965	CD58	CD58 molecule	172.372851786796	128.233021000584	138.954308348307	162.697129855086	101.435510618431	136.915236037673	92.7344987788779	140.387888001129	136.172489066267	130.952887261794	130.525384530514	121.954529312681	129.063012669235	139.576668338953	135.79443208884	135.767933068629
ENSG00000177173	---	---	---	9.36210377116783	12.4373164181169	15.9275689411102	14.7906481686442	9.22141005622099	8.96824690203096	9.88540342312912	4.34189344333389	12.5620377367405	14.6489670496244	11.414767468448	8.05866933784236	3.87742956517014	13.4112812994723	7.82544184918737	7.38486665226853
ENSG00000143061	3321	IGSF3	immunoglobulin superfamily member 3	924.645425399458	973.11279147266	933.135849342975	886.094285739684	1008.04572035637	901.009872090711	797.893276295422	939.296281574564	764.274375903293	824.337327610682	779.678247518773	731.189931253564	813.706290176419	825.042156978649	794.972827855681	925.380598195802
ENSG00000272715	---	---	---	4.95640787885356	3.85985681941557	0	3.13741021759119	1.45601211414016	1.79364938040619	0	2.41216302407438	2.5124075473481	1.33172427723858	0	1.61173386756847	2.7695925465501	0	0	2.84033332779559
ENSG00000134247	5738	PTGFRN	prostaglandin F2 receptor inhibitor	1444.51754069254	1454.3082749598	1484.55927061452	1430.21085776193	1504.06051390678	1380.51213978597	1213.08022006685	1469.0072816613	1241.63180989943	1417.39853907426	1316.66861277359	1263.06210755116	1355.43859228162	1393.28311277851	1256.21357684896	1366.20033066968
ENSG00000134256	9398	CD101	CD101 molecule	10.4635277442464	15.0105542977272	12.632209849846	15.687051087956	10.1920847989811	12.5555456628433	13.651271393845	16.8851411685207	12.5620377367405	20.8636803434045	10.4221789929308	15.5800940531619	13.8479627327505	13.4112812994723	17.0318440247019	15.3377999700962
ENSG00000236137	101929099	CD101-AS1	CD101 antisense RNA 1	12.6663756904035	13.295062377987	19.2229280323744	25.5474832003854	12.1334342845013	20.9259094380722	16.4756723718819	21.7094672166694	20.6017418882545	10.2098861254958	19.3554752725857	20.9525402783901	8.3087776396503	18.3784225214991	11.5080027193932	21.0184666256873
ENSG00000116830	8458	TTF2	transcription termination factor 2	1642.77385584668	1592.40537449889	1599.89683880876	1618.4554708174	1976.77911363095	1870.77630376366	1702.64305625991	1980.38584276507	1400.41596689183	1475.10659108794	1441.73476068876	1488.70484901074	1671.17214258833	1772.77270214136	1678.78743670508	1774.07219654112
ENSG00000134253	80263	TRIM45	tripartite motif containing 45	129.417316836732	123.944291201233	115.886794709457	141.183459791604	101.435510618431	81.9099883718828	73.9051589252987	92.1446275196413	121.098043782179	110.533115010802	108.688438069135	109.060658372133	67.0241396265124	82.9512584078473	72.2702570777892	100.547799803964
ENSG00000198162	10905	MAN1A2	mannosidase alpha class 1A member 2	921.341153480222	918.217050040972	1011.12601450289	895.954717852113	884.770028025835	854.374988200149	770.590733507732	941.226011993823	916.023791763119	1107.55069057009	935.514638174976	1019.1530489258	889.039207442581	956.174685240156	889.798770263481	841.306731693053
ENSG00000183508	54855	TENT5C	terminal nucleotidyltransferase 5C	127.214468890575	150.534415957207	119.182153800721	133.115833517798	179.089490039239	172.788223645797	151.105452324974	185.736552853727	155.266786426113	158.475188991391	167.251158124651	149.891249683868	184.454863600237	213.090358424949	214.048850580713	207.344332929078
ENSG00000196505	54834	GDAP2	ganglioside induced differentiation associated protein 2	445.525997110281	494.490545865129	465.194858383461	445.064049438294	489.705407722473	441.835630706725	466.496894872427	457.828541969318	439.671320785918	401.736823633639	441.205577367402	510.919636019206	414.884963473205	433.631428682939	402.780095178761	431.16259915937
ENSG00000065183	10885	WDR3	WD repeat domain 3	4214.59883298514	4232.54743897915	4268.03924970233	4172.30738793663	4100.61545079006	4257.5257459575	3977.22731057228	4240.10016371795	4419.32487578532	4224.6733154932	4445.30748760385	4670.26750359091	4257.97158106612	4259.32359788797	4009.84846754536	4228.12019175651
ENSG00000116874	10352	WARS2	tryptophanyl tRNA synthetase 2, mitochondrial	718.679142433766	734.659414628764	756.284911445131	746.255430327048	724.608695470418	788.607844251922	755.527261624869	808.074613064917	806.482822698741	829.664224719637	773.722716665669	849.383748208585	789.333875766778	874.713569198917	795.893468073233	684.520331998737
ENSG00000231365	101929147	WARS2-AS1	WARS2 antisense RNA 1	245.066834009981	220.869584666558	259.78414169466	226.341737126222	265.479542144889	231.380770072399	249.959486556265	226.260891658177	223.604271713981	258.798417876698	257.576709396717	226.179986082109	209.935115028498	234.945779801867	208.525009275405	241.428332862625
ENSG00000143067	90874	ZNF697	zinc finger protein 697	347.499263506288	354.677954406298	298.229997759409	335.702893282258	385.843210247141	356.936226700832	327.15977995594	415.374472745608	341.184944929873	369.775440979913	388.59838816499	415.290093210143	422.639822603545	480.32255616999	393.573693003247	424.345799172661
ENSG00000092621	26227	PHGDH	phosphoglycerate dehydrogenase	16830.3090206271	15945.9262669656	16627.8327480039	16239.6834877117	18029.7980093976	19080.2442256343	20533.8658438245	17490.5940875633	14016.7217066551	11807.5113500897	13271.4042119029	14098.9106288665	15431.6157508678	14779.7287061407	15678.9632250101	14743.0341712558
ENSG00000134193	83998	REG4	regenerating family member 4	0	1.28661893980519	8.23839772816047	1.34460437896765	2.42668685690026	4.18518188761445	0	1.44729781444463	0	1.33172427723858	1.48888271327582	1.61173386756847	0	1.49014236660804	0	0
ENSG00000261662	---	---	---	10.4635277442464	8.14858661876621	9.33685075858186	9.41223065277358	10.1920847989811	4.18518188761445	8.00246943777119	7.23648907222314	7.53722264204431	11.9855184951472	4.46664813982747	11.2821370729793	10.5244516768904	5.46385534422946	5.98416141408446	7.38486665226853
ENSG00000134250	4853	NOTCH2	notch receptor 2	2838.92029061001	2933.0623097759	2825.77042075904	2877.00516953112	2965.8966765035	2841.73850169021	2322.12833744266	2992.52944766668	2817.41382359616	2838.79225098024	2811.50685690251	2891.98780304036	2770.14646505941	2749.31266639183	2706.2219194925	2851.12659444121
ENSG00000273131	---	---	---	24.7820393942678	31.3077275352597	36.7981765191168	24.6510802810737	18.928157483822	16.1428444236557	12.709804401166	12.0608151203719	27.6364830208291	35.068739300616	27.2961830767234	42.4423251793031	13.8479627327505	12.417853055067	10.5873625018417	16.4739333012144
ENSG00000236933	---	---	---	18.1734955557964	15.0105542977272	12.632209849846	14.7906481686442	22.8108564548625	2.98941563401032	7.06100244509223	9.16621949148265	6.53225962310507	16.4245994192758	6.4518250908619	11.2821370729793	11.6322886955104	15.398137788283	10.5873625018417	18.7461999634509
ENSG00000188610	653820	FAM72B	family with sequence similarity 72 member B	162.460036029089	124.802037161104	135.658949257042	136.701445195045	198.502984894441	225.401938804378	195.354400980885	231.085217706326	227.624123789738	169.1289832093	168.243746600168	203.61571193615	235.415366456758	197.195506514463	226.937813626434	248.245132849334
ENSG00000171943	653464	SRGAP2C	SLIT-ROBO Rho GTPase activating protein 2C	51.2162147481534	33.88096541487	68.6533144013372	53.3359736990503	55.813797708706	41.2539357493424	39.070880196177	47.7608278766727	41.7059652859785	59.0397762909105	45.1627756360333	37.0698789540749	45.9752362727316	53.1484110756866	29.9208070704223	44.8772665791703
ENSG00000269996	---	---	---	10.4635277442464	13.295062377987	26.9120992453242	12.9978423300207	17.9574827410619	19.7301431844681	20.2415403425977	22.6743324262992	4.52233358522659	25.3027612675331	13.3999444194824	28.4739649937097	26.0341699375709	19.3718507659045	11.5080027193932	13.0655333078597
ENSG00000233432	80713	MTIF2P1	mitochondrial translational initiation factor 2 pseudogene 1	0	0	2.74613257605349	1.34460437896765	3.39736159966037	0	0	1.44729781444463	3.51737056628735	1.33172427723858	2.48147118879304	0	0	4.47042709982411	0	1.70419999667735
ENSG00000272583	---	---	---	17.0720715827178	12.4373164181169	9.33685075858186	9.41223065277358	3.39736159966037	6.5767143948227	5.1780684597343	6.27162386259339	4.52233358522659	5.77080520136719	2.48147118879304	9.13315858288801	3.87742956517014	2.48357061101339	5.063521196533	1.70419999667735
ENSG00000231752	647121	EMBP1	embigin pseudogene 1	4.95640787885356	12.4373164181169	3.84458560647488	7.61942481415004	4.36803634242047	7.77248064842683	6.11953545241327	3.37702823370413	9.5471486799228	2.2195404620643	5.45923661534469	1.61173386756847	2.7695925465501	3.47699885541875	5.063521196533	7.38486665226853
ENSG00000234978	---	---	---	66.6361503712534	68.1908038096751	51.0780659145949	62.300002892168	46.107050281105	52.0158320317796	62.6075550131511	46.795962667043	62.8101886837026	45.7225335185247	40.1998332584472	52.1127283847139	58.1614434775521	33.2798461875795	45.571690768797	49.4217999036432
ENSG00000230850	---	---	---	2.75355993269642	8.14858661876621	2.74613257605349	5.8266189755265	11.1627595417412	4.18518188761445	8.94393643045016	4.34189344333389	5.52729660416583	3.99517283171575	3.47405966431026	6.98418009279671	0	6.45728358863482	4.14288097898155	5.11259999003206
ENSG00000185044	---	---	---	90.8674777789819	97.3541664452595	89.5239219793437	76.6424496011563	76.1979673066682	69.9523258358415	80.4954278740514	63.1986712307488	70.8498928352165	75.9082838025992	80.8959607546531	89.7198519613116	84.749531924433	67.0564064973616	100.810103821884	73.2805998571262
ENSG00000223804	---	---	---	10.4635277442464	14.1528083378571	7.13994469773907	14.7906481686442	13.1041090272614	16.1428444236557	8.94393643045016	9.16621949148265	12.5620377367405	9.32206994067008	15.3851213705168	12.356626318025	17.1714737886106	17.3849942770937	17.0318440247019	16.4739333012144
ENSG00000236334	644591	PPIAL4G	peptidylprolyl isomerase A like 4G	3.85498390577499	5.57534873915583	6.04149166731768	5.8266189755265	11.1627595417412	2.98941563401032	4.23660146705534	1.44729781444463	3.51737056628735	3.10735664689003	5.45923661534469	9.13315858288801	2.7695925465501	5.46385534422946	1.38096032632718	1.70419999667735
ENSG00000215784	728833	FAM72D	family with sequence similarity 72 member D	61.1290305058605	73.3372795688959	67.5548613709158	60.5071970535444	163.558694155078	165.613626124172	116.271173595852	181.877092015208	116.073228687482	87.4498942053335	85.8589031322391	84.3474057360834	152.327590060255	161.432089715871	139.476992959045	176.668732988886
ENSG00000196369	647135	SRGAP2B	SLIT-ROBO Rho GTPase activating protein 2B	94.1717496982175	81.0569932077271	79.6378447055512	90.9848963101446	128.614403415714	120.174508487215	80.4954278740514	99.8635491966794	79.8945600056697	93.6646074991136	94.7921994118941	96.1667874315855	98.0435761478735	104.806679784765	108.175225562296	86.914199830545
ENSG00000162825	100288142	NBPF20	NBPF member 20	14.8692236365607	20.157030056948	31.3059113670098	29.1330948776325	22.8108564548625	12.5555456628433	10.8268704158081	13.9905455396314	18.591815850376	21.7514965282302	12.4073559439652	16.6545832982075	14.9557997513705	8.44414007744554	13.3492831544961	17.6100666323326
ENSG00000235398	---	---	---	6.05783185193212	1.28661893980519	2.74613257605349	2.24100729827942	0	1.79364938040619	1.41220048901845	15.9202759588909	3.51737056628735	0	2.48147118879304	1.61173386756847	2.7695925465501	10.4309965662562	3.22224076143009	0
ENSG00000231360	---	---	---	19.2749195288749	20.157030056948	14.8291159106888	15.687051087956	13.1041090272614	12.5555456628433	21.1830073352767	15.9202759588909	11.5570747178013	13.7611508647987	18.3628867970685	14.5056048081162	4.98526658379018	8.44414007744554	8.74608206673882	9.657133314505
ENSG00000236943	---	---	---	40.2019750173677	46.747154812922	37.8966295495381	30.925900716256	43.1950260528246	43.6454682565507	31.5391442547453	32.3229845225967	32.6612981155254	32.4052907461388	36.2294793563784	43.5168144243487	41.5438881982515	48.1812698536598	26.2382462002165	39.1965999235791
ENSG00000225241	---	---	---	109.591685321318	110.220355843311	121.379059861564	137.597848114357	112.112932788792	91.4761184007158	88.0271638154831	83.4608406329736	92.9590792518799	122.962541598362	105.710672642583	121.954529312681	94.7200650920134	94.8723973407116	102.651384256987	98.2755331417273
ENSG00000168614	---	---	---	96.3745976443747	145.387940197987	140.052761378728	103.534537180509	105.318209589471	114.195677219194	99.3247677276307	126.879775066312	79.8945600056697	118.523460674234	125.562442152928	95.0922981865398	90.2887170175332	83.9446866522527	115.540347302708	89.1864664927815
ENSG00000178104	9659	PDE4DIP	phosphodiesterase 4D interacting protein	1715.46783806987	1796.54891294798	1795.42147822377	1672.23964597611	1605.01068715383	1546.72364903694	1575.54501224825	1586.72083723613	1824.51036088419	1752.10524075356	1721.64471078461	1878.74444496232	1589.19220321045	1651.57445632391	1734.94648997572	1709.31259666738
ENSG00000272755	---	---	---	3.85498390577499	3.85985681941557	6.04149166731768	4.03381313690296	4.36803634242047	5.38094814121858	0	3.37702823370413	1.50744452840886	2.2195404620643	2.48147118879304	1.61173386756847	0	2.48357061101339	3.22224076143009	0
ENSG00000223380	---	---	---	1270.49255294613	1357.38298149448	1286.83772513867	1247.34466222233	1340.98715712308	1269.30587820078	1187.66061126451	1251.9126094946	1263.7409963161	1348.14887665786	1323.61673210221	1279.17944622684	1213.63545389825	1326.72342040335	1138.37162900237	1215.09459763095
ENSG00000177144	440672	NUDT4B	nudix hydrolase 4B	43.5062469366034	33.88096541487	45.5858007624879	30.925900716256	14.0747837700215	37.66663698853	23.0659413206346	32.3229845225967	46.7307803806747	61.7032248453876	52.1108949646538	53.1872176297596	45.9752362727316	16.3915660326884	36.3652885932825	11.9293999767415
ENSG00000272709	---	---	---	3.85498390577499	3.00211085954545	3.84458560647488	3.13741021759119	1.45601211414016	0	0	1.44729781444463	2.5124075473481	3.99517283171575	1.48888271327582	2.68622311261412	2.7695925465501	0	0	0
ENSG00000213240	---	---	---	32.4920072058178	38.1696952142207	38.9950825799596	32.7187065548796	38.3416523390241	35.2751044813218	31.5391442547453	33.2878497322265	31.6563350965861	43.9469011488732	35.2368908808612	27.399475748664	20.4949848444707	34.2732744319848	30.8414472879737	44.8772665791703
ENSG00000163386	---	---	---	57.8247585866248	87.9189608866881	78.5393916751298	89.192090471521	80.0806662777086	43.6454682565507	52.2514180936825	64.1635364403785	70.8498928352165	85.6742618356821	46.1553641115505	72.5280240405812	43.7595622354916	39.2404156540116	41.8891298985912	52.8301998969979
ENSG00000233396	---	---	---	55.6219106404677	44.1739169333116	49.9796128841735	53.3359736990503	59.6964966797464	37.66663698853	52.2514180936825	48.7256930863025	65.8250777405203	58.1519601060848	60.0516027687915	55.3361961198509	55.945769440312	51.1615545868759	54.7780929443116	58.5108665525891
ENSG00000201558	101954276	RNVU1-6	RNA, variant U1 small nuclear 6	1.65213595961785	3.85985681941557	2.74613257605349	0	0	0	0	0	2.5124075473481	2.2195404620643	1.48888271327582	3.76071235765977	1.66175552793006	2.48357061101339	1.38096032632718	3.97646665891382
ENSG00000117289	---	---	---	273.703857310024	245.744217502792	254.291876542553	237.994975077275	267.420891630409	258.883393905294	244.310684600191	223.366296029288	233.653901903374	283.657271051818	243.680470739476	242.297324757794	187.778374656097	192.228365292437	199.31860709989	219.841799571378
ENSG00000121851	84265	POLR3GL	RNA polymerase III subunit GL	518.219979333466	495.348291824999	453.111875048826	510.501462548053	394.579282931982	388.026149294539	394.003936436146	415.374472745608	486.904582676063	474.537750789348	530.538540163952	558.197162801214	375.002830802883	391.907442417913	456.177227796746	443.660065801671
ENSG00000181039	---	---	---	120.605925052103	121.371053321623	118.0837007703	119.669789728121	91.7287631908299	89.0845858935076	104.032102691026	94.0743579389008	221.594345676103	181.55840979686	174.199277453271	204.690201181196	171.160819376796	138.583240094547	152.365956004766	124.406599757447
ENSG00000234222	105371260	LIX1L-AS1	LIX1L antisense RNA 1	4.95640787885356	10.7218244983766	7.13994469773907	6.72302189483827	7.28006057070078	17.3386106772599	8.94393643045016	6.27162386259339	10.552111698862	12.873334679973	14.3925328949996	9.13315858288801	7.20094062103026	6.45728358863482	11.5080027193932	3.97646665891382
ENSG00000152022	---	---	---	622.85525677593	667.755229758894	648.636514463834	698.746075603524	583.860857770203	463.3594232716	430.721149150626	559.139388980441	530.11799249045	636.120296427629	572.227256135675	503.398211303886	375.002830802883	423.697146238885	399.097534308556	443.660065801671
ENSG00000131795	---	---	---	4991.10273400553	4717.17390630577	4754.65394217901	5084.84555979601	4724.75931038481	4613.86408953153	4374.5263814828	4419.56509270908	4885.62771657312	4958.89730034407	4909.83889414591	4809.95110544684	4575.92080541007	4443.10782310296	4648.77277852607	4572.36859108534
ENSG00000211451	114814	GNRHR2	gonadotropin releasing hormone receptor 2 (pseudogene)	21.4777674750321	13.295062377987	17.0260219715316	10.3086335720853	6.30938582794068	7.77248064842683	7.06100244509223	13.9905455396314	7.53722264204431	10.2098861254958	6.4518250908619	6.98418009279671	6.09310360241022	9.43756832185089	6.90480163163591	8.52099998338676
ENSG00000131779	8799	PEX11B	peroxisomal biogenesis factor 11 beta	242.863986063824	222.585076586298	209.255302295276	225.44533420691	361.576341678139	329.433602867937	361.052591692383	369.06094268338	234.658864922313	194.875652569246	227.799055131201	207.913668916333	329.581513039462	407.802294328399	428.558021270202	357.313932636685
ENSG00000143127	8515	ITGA10	integrin subunit alpha 10	0	0	2.74613257605349	3.13741021759119	0	1.79364938040619	1.41220048901845	0	2.5124075473481	4.88298901654147	2.48147118879304	3.76071235765977	0	0	2.30160054387864	2.84033332779559
ENSG00000131788	10401	PIAS3	protein inhibitor of activated STAT 3	796.880244522344	769.82699898344	765.072535688502	760.597877036036	683.840356274494	700.121141485217	648.200024459467	657.555640362676	759.249560808597	664.530414342053	725.085881365326	665.646087305779	595.462397508271	546.882248545149	582.304937601295	566.36246556244
ENSG00000186364	200035	NUDT17	nudix hydrolase 17	86.4617818866676	90.4921987662984	58.7672371275447	91.8812992294563	85.9047147342692	68.7565595822374	91.793031786199	78.6365145848248	108.033524535968	98.9915046080679	75.933018377067	100.464744411768	98.0435761478735	78.9775454302259	90.6830614288183	97.1393998106091
ENSG00000186141	10623	POLR3C	RNA polymerase III subunit C	1284.81106459615	1196.12674103889	1233.01352664802	1269.75473520512	1491.4417422509	1629.23152053562	1547.30100246788	1464.18295561315	1037.62431705477	902.465151875346	970.255234818079	1021.30202741589	1159.35143998587	1198.57117687506	1225.83244966976	1136.70139778379
ENSG00000121848	---	---	---	1075.54050971122	1154.09718900526	1150.62954936641	1113.78062724487	1184.70852353871	1221.47522805662	1138.70432764521	1254.80720512349	1100.93698724794	1101.33597727631	1060.58078609015	976.173479123971	1085.12635973833	1102.20863716774	1105.22858117052	1103.75353118137
ENSG00000117262	653519	GPR89A	G protein-coupled receptor 89A	209.821266871467	201.141427589545	211.452208356119	141.183459791604	263.538192659368	250.513030130065	267.847359417165	236.874408964104	199.485159259439	172.680247948603	202.984343243271	224.031007592018	221.013485214698	188.254652314815	248.112538630117	299.371132749655
ENSG00000152042	---	---	---	4.95640787885356	3.85985681941557	3.84458560647488	4.03381313690296	11.1627595417412	1.79364938040619	6.11953545241327	6.27162386259339	7.53722264204431	1.33172427723858	9.42959051741355	8.05866933784236	0	4.47042709982411	1.38096032632718	3.97646665891382
ENSG00000232637	---	---	---	20.3763435019535	25.3035058161688	8.23839772816047	24.6510802810737	19.8988322265821	6.5767143948227	12.709804401166	13.0256803300017	5.52729660416583	19.088047973753	24.3184176501718	13.4311155630706	7.20094062103026	8.44414007744554	10.5873625018417	8.52099998338676
ENSG00000186275	---	---	---	39.1005510442892	35.5964573346103	55.4718780362805	34.5115123935031	23.7815311976226	17.3386106772599	28.7147432767084	21.7094672166694	28.6414460397684	39.5078202247446	35.2368908808612	20.9525402783901	24.9263329189509	12.417853055067	12.4286429369446	25.5629999501603
ENSG00000234225	---	---	---	4.95640787885356	3.85985681941557	6.04149166731768	4.93021605621473	8.25073531346089	10.1640131556351	7.06100244509223	7.23648907222314	3.51737056628735	11.0977023103215	4.46664813982747	4.83520160270541	6.09310360241022	7.45071183304018	4.14288097898155	5.11259999003206
ENSG00000225603	---	---	---	8.26067979808926	5.57534873915583	3.84458560647488	3.13741021759119	5.33871108518057	11.3597794092392	3.29513447437638	4.34189344333389	7.53722264204431	2.2195404620643	5.45923661534469	3.76071235765977	4.98526658379018	3.47699885541875	4.14288097898155	8.52099998338676
ENSG00000230832	---	---	---	20.3763435019535	11.5795704582467	29.109005306167	13.8942452493324	12.1334342845013	7.77248064842683	15.5342053792029	10.1310847011124	16.5818898124975	20.8636803434045	11.414767468448	25.2504972585727	12.7401257141305	12.417853055067	9.66672228429028	9.657133314505
ENSG00000131791	5565	PRKAB2	protein kinase AMP-activated non-catalytic subunit beta 2	378.339134752488	400.996236239285	385.007787162699	381.419442167158	368.37106487746	324.650537853521	362.935525677741	454.933946340428	365.304057384414	457.669243277659	416.390865479472	422.811517925462	388.296875026324	420.716861505669	348.462322343226	461.838199099562
ENSG00000237188	---	---	---	12.6663756904035	9.86407853850647	6.04149166731768	12.1014394107089	0	1.79364938040619	5.1780684597343	3.37702823370413	8.54218566098355	8.43425375584435	6.4518250908619	13.4311155630706	1.66175552793006	3.47699885541875	2.30160054387864	5.11259999003206
ENSG00000131781	2330	FMO5	flavin containing dimethylaniline monoxygenase 5	9.36210377116783	17.5837921773376	14.8291159106888	21.9618715231383	7.28006057070078	12.5555456628433	21.1830073352767	6.27162386259339	11.5570747178013	21.7514965282302	13.3999444194824	10.2076478279337	11.6322886955104	16.3915660326884	9.66672228429028	13.0655333078597
ENSG00000271721	---	---	---	3.85498390577499	3.85985681941557	3.84458560647488	2.24100729827942	0	1.79364938040619	0	3.37702823370413	2.5124075473481	4.88298901654147	7.44441356637912	8.05866933784236	4.98526658379018	1.49014236660804	2.30160054387864	2.84033332779559
ENSG00000180867	---	---	---	780.358884926165	804.136837378245	813.404469027043	822.449678468548	783.819854778784	836.438494396088	786.595672383275	774.304330727876	1047.67394724416	984.144240879312	1016.90689316739	1092.2183175889	1142.73388470657	1063.46493563593	1121.80010508645	1026.49646466532
ENSG00000226015	644131	CCT8P1	chaperonin containing TCP1 subunit 8 pseudogene 1	237.356866198431	242.313233663311	267.47331290761	269.369077253187	231.505926148285	250.513030130065	246.193618585549	228.190622077436	260.787903414733	213.519792450586	234.747174459822	202.541222691105	219.905648196078	204.149504225301	226.937813626434	247.108999518216
ENSG00000131778	9557	CHD1L	chromodomain helicase DNA binding protein 1 like	2605.41840831735	2632.85122382136	2583.01230103591	2600.01666746379	2450.46838809788	2430.39491045039	2582.91469441474	2503.34278638439	2657.62470358482	2415.30393081838	2514.72290272287	2788.83683551598	2481.00100319958	2327.10566251955	2369.26759986867	2334.18592878241
ENSG00000234610	---	---	---	0	0	0	0	0	0	1.41220048901845	4.34189344333389	0	1.33172427723858	1.48888271327582	1.61173386756847	6.09310360241022	2.48357061101339	1.38096032632718	1.70419999667735
ENSG00000116128	607	BCL9	BCL9 transcription coactivator	1284.81106459615	1169.53661628292	1316.49595696004	1201.62811333743	1208.00471736495	1211.90909802778	1184.83621028648	1205.59907943238	1183.34395480096	1216.75208130365	1367.29062502496	1255.54068283584	1282.3213490527	1229.36745245163	1194.53068227301	1198.05259766418
ENSG00000162836	51205	ACP6	acid phosphatase 6, lysophosphatidic	751.721861626123	761.249539384738	717.839055380382	765.976294551907	684.811031017254	689.35924520278	702.805110034847	673.958348926382	735.130448354055	674.296392375135	658.582453505673	645.230791649912	591.031049433791	663.113353140576	691.861123489919	634.530465429534
ENSG00000143140	---	---	---	3.85498390577499	3.00211085954545	4.94303863689628	4.03381313690296	1.45601211414016	0	3.29513447437638	4.34189344333389	1.50744452840886	0	1.48888271327582	1.61173386756847	0	1.49014236660804	0	0
ENSG00000188092	51463	GPR89B	G protein-coupled receptor 89B	37.9991270712106	54.4668684517531	64.2595022796516	123.255401405368	57.7551471942262	146.481366066506	83.3198288520883	58.3743451826	47.735743399614	49.2737982578275	38.2146563074128	44.5913036693944	51.5144213658318	59.1089805421188	51.0955320741057	40.3327332546973
ENSG00000203836	---	---	---	9.36210377116783	20.157030056948	0	5.8266189755265	6.30938582794068	12.5555456628433	1.41220048901845	2.41216302407438	5.52729660416583	15.5367832344501	6.4518250908619	11.2821370729793	6.09310360241022	4.47042709982411	7.82544184918737	5.11259999003206
ENSG00000215863	---	---	---	1.65213595961785	1.28661893980519	0	3.13741021759119	4.36803634242047	2.98941563401032	0	2.41216302407438	1.50744452840886	1.33172427723858	0	1.61173386756847	1.66175552793006	2.48357061101339	5.063521196533	1.70419999667735
ENSG00000122497	---	---	---	25.8834633673463	33.88096541487	24.7151931844814	42.579138667309	48.0483997666252	41.2539357493424	28.7147432767084	21.7094672166694	30.6513720776469	51.9372468123047	35.2368908808612	30.622943483801	30.4655180120511	37.2535591652009	28.0795266353194	25.5629999501603
ENSG00000223612	---	---	---	40.2019750173677	32.1654734951298	34.601270458274	33.6151094741913	48.0483997666252	65.169260821425	62.6075550131511	68.0229972788975	51.7555954753709	29.7418421916617	66.0071336218948	61.7831315901247	71.4554877009925	54.141839320092	60.3019342496203	86.914199830545
ENSG00000207501	101954266	RNVU1-14	RNA, variant U1 small nuclear 14	2.75355993269642	10.7218244983766	4.94303863689628	5.8266189755265	4.36803634242047	2.98941563401032	1.41220048901845	5.30675865296364	10.552111698862	4.88298901654147	3.47405966431026	9.13315858288801	7.20094062103026	5.46385534422946	4.14288097898155	2.84033332779559
ENSG00000236140	---	---	---	3.85498390577499	8.14858661876621	1.64767954563209	4.03381313690296	3.39736159966037	4.18518188761445	0	1.44729781444463	5.52729660416583	1.33172427723858	2.48147118879304	4.83520160270541	3.87742956517014	0	2.30160054387864	0
ENSG00000203832	---	---	---	26.9848873404249	39.8851871339609	34.601270458274	39.8899299093737	48.0483997666252	37.66663698853	29.6562102693874	30.3932541033372	34.6712241534038	75.0204676177734	44.1701871605161	38.1443681991205	48.1909103099717	27.3192767211473	19.7937646773563	27.8352666123968
ENSG00000243452	---	---	---	183.387091517582	161.685113435519	160.923368956734	140.287056872292	168.412067868878	121.370274740819	158.637188266405	180.912226805579	156.271749445052	162.91426991552	182.139985257409	169.23205609469	122.415990557514	163.418946204681	145.921474481906	149.401533042048
ENSG00000203827	---	---	---	18.1734955557964	8.14858661876621	11.5337568194247	14.7906481686442	8.25073531346089	7.77248064842683	2.35366748169741	4.34189344333389	7.53722264204431	9.32206994067008	8.43700204189633	4.83520160270541	6.09310360241022	7.45071183304018	3.22224076143009	5.11259999003206
ENSG00000232527	100996732	LINC02802	long intergenic non-protein coding RNA 2802	149.242948352146	134.237242719675	119.182153800721	135.805042275733	132.497102386754	145.285599812902	133.217579464073	115.301392550755	134.162563028389	123.850357783188	137.473503859134	136.99737874332	134.602197762335	119.708103450846	155.12787665742	143.720866386457
ENSG00000232721	---	---	---	2.75355993269642	2.14436489967532	6.04149166731768	1.34460437896765	4.36803634242047	4.18518188761445	6.11953545241327	4.34189344333389	3.51737056628735	7.54643757101863	6.4518250908619	4.83520160270541	7.20094062103026	11.4244248106616	7.82544184918737	7.38486665226853
ENSG00000226067	---	---	---	8.26067979808926	3.85985681941557	3.84458560647488	1.34460437896765	1.45601211414016	7.77248064842683	6.11953545241327	0	2.5124075473481	0	6.4518250908619	1.61173386756847	1.66175552793006	1.49014236660804	0	0
ENSG00000235999	---	---	---	6.05783185193212	15.0105542977272	8.23839772816047	10.3086335720853	5.33871108518057	11.3597794092392	6.11953545241327	4.34189344333389	3.51737056628735	7.54643757101863	1.48888271327582	5.90969084775106	3.87742956517014	4.47042709982411	3.22224076143009	5.11259999003206
ENSG00000203817	---	---	---	14.8692236365607	3.85985681941557	3.84458560647488	3.13741021759119	14.0747837700215	7.77248064842683	9.88540342312912	7.23648907222314	8.54218566098355	10.2098861254958	11.414767468448	10.2076478279337	18.2793108072307	15.398137788283	5.98416141408446	39.1965999235791
ENSG00000198161	---	---	---	1.65213595961785	6.43309469902596	0	4.03381313690296	4.36803634242047	1.79364938040619	8.94393643045016	1.44729781444463	4.52233358522659	7.54643757101863	5.45923661534469	4.83520160270541	3.87742956517014	0	0	3.97646665891382
ENSG00000269501	---	---	---	8.26067979808926	16.7260462174675	20.3213810627958	13.8942452493324	5.33871108518057	11.3597794092392	18.3586063572398	9.16621949148265	4.52233358522659	3.10735664689003	9.42959051741355	3.76071235765977	6.09310360241022	6.45728358863482	4.14288097898155	5.11259999003206
ENSG00000233368	---	---	---	8.26067979808926	5.57534873915583	10.4353037890033	13.8942452493324	1.45601211414016	4.18518188761445	5.1780684597343	1.44729781444463	2.5124075473481	4.88298901654147	5.45923661534469	2.68622311261412	4.98526658379018	3.47699885541875	5.98416141408446	0
ENSG00000202496	---	---	---	2.75355993269642	0	3.84458560647488	0	2.42668685690026	2.98941563401032	1.41220048901845	1.44729781444463	5.52729660416583	1.33172427723858	0	3.76071235765977	0	1.49014236660804	2.30160054387864	2.84033332779559
ENSG00000223759	---	---	---	1.65213595961785	2.14436489967532	0	0	3.39736159966037	0	2.35366748169741	1.44729781444463	3.51737056628735	1.33172427723858	0	3.76071235765977	0	0	0	3.97646665891382
ENSG00000203815	---	---	---	3.85498390577499	3.00211085954545	2.74613257605349	6.72302189483827	0	0	1.41220048901845	2.41216302407438	2.5124075473481	1.33172427723858	1.48888271327582	0	1.66175552793006	0	0	1.70419999667735
ENSG00000203814	440689	H2BC18	H2B clustered histone 18	22.5791914481106	4.7176027792857	4.94303863689628	12.1014394107089	12.1334342845013	10.1640131556351	8.94393643045016	8.2013542818529	5.52729660416583	9.32206994067008	5.45923661534469	5.90969084775106	8.3087776396503	10.4309965662562	15.190563589599	8.52099998338676
ENSG00000183598	653604	H3C13	H3 clustered histone 13	4.95640787885356	3.00211085954545	2.74613257605349	2.24100729827942	4.36803634242047	6.5767143948227	5.1780684597343	3.37702823370413	1.50744452840886	1.33172427723858	7.44441356637912	2.68622311261412	3.87742956517014	0	3.22224076143009	2.84033332779559
ENSG00000220323	337874	H2BC19P	H2B clustered histone 19, pseudogene	8.26067979808926	9.86407853850647	6.04149166731768	12.9978423300207	1.45601211414016	2.98941563401032	3.29513447437638	3.37702823370413	14.571963774619	20.8636803434045	27.2961830767234	14.5056048081162	3.87742956517014	2.48357061101339	1.38096032632718	3.97646665891382
ENSG00000261716	337873	H2BC20P	H2B clustered histone 20, pseudogene	52.317638721232	41.6006790537012	56.5703310667019	38.993526990062	25.7228806831428	4.18518188761445	22.1244743279557	19.7797367974099	130.142710952632	153.148291882437	154.347507942927	106.911679882042	21.6028218630908	43.214128631633	27.1588864177679	26.6991332812785
ENSG00000272993	---	---	---	17.0720715827178	26.1612517760389	25.8136462149028	27.340289039009	7.28006057070078	7.77248064842683	1.41220048901845	10.1310847011124	45.7258173617355	57.264143921259	51.1183064891366	62.8576208351704	13.8479627327505	12.417853055067	16.1112038071505	6.24873332115029
ENSG00000203819	---	---	---	21.4777674750321	10.7218244983766	9.33685075858186	3.13741021759119	5.33871108518057	6.5767143948227	10.8268704158081	4.34189344333389	13.5670007556798	25.3027612675331	16.3777098460341	15.5800940531619	7.20094062103026	8.44414007744554	7.82544184918737	3.97646665891382
ENSG00000184678	8349	H2BC21	H2B clustered histone 21	115.09880518671	112.793593722922	79.6378447055512	109.809357615692	16.0161332555417	18.534376930864	45.6611491449298	33.2878497322265	125.117895857936	103.430585532197	85.8589031322391	134.848400253229	32.6811920492912	25.3324202323366	37.2859288108339	16.4739333012144
ENSG00000184260	8338	H2AC20	H2A clustered histone 20	29.187735286582	15.8683002575974	20.3213810627958	12.9978423300207	22.8108564548625	30.4920394669053	31.5391442547453	20.7446020070397	20.6017418882545	27.0783936371845	13.3999444194824	27.399475748664	27.142006956191	30.2995614543634	36.3652885932825	26.6991332812785
ENSG00000184270	317772	H2AC21	H2A clustered histone 21	2.75355993269642	2.14436489967532	0	0	0	2.98941563401032	5.1780684597343	1.44729781444463	4.52233358522659	3.99517283171575	3.47405966431026	1.61173386756847	4.98526658379018	4.47042709982411	2.30160054387864	3.97646665891382
ENSG00000178096	51027	BOLA1	bolA family member 1	239.559714144589	303.21319681409	266.374859877188	299.846776509787	288.775735971131	299.539446527834	290.44256724146	254.24198273744	319.075758513209	329.823712662756	336.983787438095	306.766679460532	335.120698132562	320.380608820728	343.859121255468	311.868599391956
ENSG00000159164	9900	SV2A	synaptic vesicle glycoprotein 2A	281.413825121574	251.748439221882	232.322815934125	271.16188309181	301.394507627012	328.237836614333	323.393911985224	293.80145633226	201.495085297318	191.324387829943	190.080693061547	213.286115141561	259.787780866399	248.853775223542	259.160221240735	242.564466193743
ENSG00000143368	10262	SF3B4	splicing factor 3b subunit 4	3779.53636361911	3753.92519337161	3866.0054405681	3847.80953114577	4298.63309831312	4421.34572270126	4460.19987781659	4131.07039502979	3851.52077008464	3562.36244161321	3652.2292956656	3710.74860776514	3963.28693411319	4001.03225434258	4265.78644802467	4053.1556587643
ENSG00000014914	10903	MTMR11	myotubularin related protein 11	13.7677996634821	14.1528083378571	21.4198340932172	12.9978423300207	13.1041090272614	14.9470781700516	15.5342053792029	25.5689280551884	15.5769267935582	4.88298901654147	8.43700204189633	8.05866933784236	10.5244516768904	3.47699885541875	11.5080027193932	13.0655333078597
ENSG00000163113	---	---	---	869.574226745529	918.217050040972	913.363694795391	878.026659465878	1081.81700080614	1076.78751137052	989.011075809252	1117.79634535607	862.760751759339	874.055033960923	893.825922203253	932.1194200771	1219.17463899135	1125.05748678907	1143.89547030768	1194.64419767082
ENSG00000136631	11311	VPS45	vacuolar protein sorting 45 homolog	1166.95869947674	1097.48595565383	1182.48468724863	1080.61371923034	1188.59122250975	1161.68691537641	1208.37288510345	1256.73693554275	1065.76328158507	1104.88724201561	1101.27691358635	1130.89993041054	1091.77338185005	1069.42550510237	1110.75242247583	1085.57539788347
ENSG00000023902	51177	PLEKHO1	pleckstrin homology domain containing O1	654.796551995209	627.441169644998	646.439608402991	655.718735476559	562.506013429481	524.34350220541	572.882665045149	504.142072031546	634.634146460131	572.197531120177	624.834445338087	601.17673260304	604.325093657232	540.921679078717	585.987498471501	644.755665409598
ENSG00000143401	81611	ANP32E	acidic nuclear phosphoprotein 32 family member E	3059.20508522572	3217.83396845278	3188.2599207981	3178.19655041988	2472.79390718137	2193.63319223677	1964.37088022466	2627.81039842663	3365.11866891805	4200.7022785029	3316.73439094078	3496.92524800106	2360.24676816999	2653.94355492891	2269.83845637311	2476.20259517219
ENSG00000118298	23632	CA14	carbonic anhydrase 14	1.65213595961785	0	0	2.24100729827942	1.45601211414016	1.79364938040619	2.35366748169741	0	0	2.2195404620643	2.48147118879304	2.68622311261412	1.66175552793006	0	1.38096032632718	2.84033332779559
ENSG00000117362	51107	APH1A	aph-1 homolog A, gamma-secretase subunit	5107.85367515186	5258.41160698382	5042.44863614942	5273.98657577079	4981.98811721623	5187.83189126151	5122.0511736699	5111.37344801361	5535.83878982682	5249.21319278208	5564.94728798727	5497.62422227606	5225.11329832142	5207.05414305068	5427.6344025746	5296.08552300765
ENSG00000118292	79630	C1orf54	chromosome 1 open reading frame 54	31.3905832327392	28.7344896556493	49.9796128841735	36.3043182321267	47.0777250238651	55.603130792592	52.2514180936825	53.5500191344512	31.6563350965861	27.9662098220102	39.20724478293	39.2188574441661	49.2987473285918	51.1615545868759	39.1272092459368	22.1545999568056
ENSG00000187145	---	---	---	2336.67095888618	2364.37673838201	2256.77175100076	2392.94759310277	2288.36570605695	2475.83402808735	2699.65660150693	2163.71023259472	2453.61721074016	2046.8602141157	2232.82777567598	2224.72998186701	2232.84551102869	2126.43315714967	2612.31661730225	2328.50526212682
ENSG00000117360	9129	PRPF3	pre-mRNA processing factor 3	1648.28097571208	1667.88701896746	1711.93904791175	1664.1720197023	1737.02245216921	1801.42186105462	1963.42941323198	1716.97764053614	1605.42842275544	1537.25372402574	1643.23022121875	1796.0087730938	1706.62292718417	1663.49559525677	1836.21691390638	1829.74272976592
ENSG00000163125	23248	RPRD2	regulation of nuclear pre-mRNA domain containing 2	1515.00867496957	1600.12508813772	1666.90247366447	1525.22956720898	1753.52392279613	1708.1520932735	1609.43782398469	1830.83173527246	1588.34405143347	1617.15718066005	1673.00787548427	1721.86901518565	1737.64236370553	1729.06185938752	1666.81911387691	1702.49579668067
ENSG00000143374	80222	TARS2	threonyl-tRNA synthetase 2, mitochondrial	2918.22281667167	2839.56800015006	2840.05031015452	2856.38790238695	3222.15480859217	3223.18793658993	3104.48740835888	2944.28618718519	3390.24274439153	2945.33019315933	3273.06049801802	3327.15594728385	3218.82045760052	3241.05964737248	3553.21091963984	3401.01512670244
ENSG00000143369	1893	ECM1	extracellular matrix protein 1	2.75355993269642	9.00633257863634	3.84458560647488	8.51582773346181	5.33871108518057	2.98941563401032	4.23660146705534	2.41216302407438	3.51737056628735	6.65862138619291	6.4518250908619	10.2076478279337	2.7695925465501	4.47042709982411	1.38096032632718	2.84033332779559
ENSG00000228126	100874054	FALEC	focally amplified long non-coding RNA in epithelial cancer	4.95640787885356	4.7176027792857	8.23839772816047	14.7906481686442	4.36803634242047	1.79364938040619	2.35366748169741	1.44729781444463	6.53225962310507	7.54643757101863	7.44441356637912	3.76071235765977	6.09310360241022	4.47042709982411	5.98416141408446	2.84033332779559
ENSG00000143382	54507	ADAMTSL4	ADAMTS like 4	24.7820393942678	15.0105542977272	17.0260219715316	12.9978423300207	14.0747837700215	25.7089744524888	8.00246943777119	13.0256803300017	8.54218566098355	3.10735664689003	9.42959051741355	3.76071235765977	9.41661465827034	4.47042709982411	4.14288097898155	6.24873332115029
ENSG00000143384	4170	MCL1	MCL1 apoptosis regulator, BCL2 family member	3889.67876092696	4045.55881972746	3941.79869966718	3865.737589532	4459.7651056113	4371.12354004989	4325.5700978635	4926.1193277647	4275.615164077	4364.06045651083	4229.91578841661	4129.79941333295	4705.53773658862	5087.84275372204	4739.91616006366	5005.23539024139
ENSG00000143420	2029	ENSA	endosulfine alpha	6091.42528311102	6314.29688358394	6180.44597566599	6279.7506512386	7219.39339927828	6541.43929034138	6984.2728851889	6663.84157030789	5909.68503287221	6184.08363540356	6154.54484244449	5760.87408731224	6340.70517607179	6504.47143024408	7129.89816482724	6919.62005317561
ENSG00000143457	55204	GOLPH3L	golgi phosphoprotein 3 like	860.762834960901	879.618481846816	917.757506917076	800.936008405066	884.770028025835	828.068130620858	871.327701724381	930.612494687896	930.093274028268	929.099637420118	877.944506594977	913.853102911324	801.520082971599	808.153876823758	772.877462634447	864.029398315417
ENSG00000143387	1513	CTSK	cathepsin K	3.85498390577499	2.14436489967532	2.74613257605349	3.13741021759119	2.42668685690026	0	5.1780684597343	0	4.52233358522659	6.65862138619291	3.47405966431026	2.68622311261412	2.7695925465501	0	0	1.70419999667735
ENSG00000143437	405	ARNT	aryl hydrocarbon receptor nuclear translocator	1485.27022769645	1446.58856132097	1510.92214334463	1463.37776577646	1533.18075618958	1497.69723263917	1447.50550124391	1508.56675525612	1449.65915481986	1449.35992172799	1463.57170715013	1575.73847785944	1526.0454931491	1446.9282379764	1451.38930296987	1413.91793057664
ENSG00000143379	9869	SETDB1	SET domain bifurcated histone lysine methyltransferase 1	1553.55851402732	1584.68566086006	1568.04170092654	1606.80223286635	1929.21605123571	2051.33700805788	1983.20022007824	1846.26957862653	1484.83286048273	1431.60359803148	1452.65323391945	1462.91710712965	1757.58343004069	1718.13414869907	1884.09020521905	1800.20326315684
ENSG00000143418	29956	CERS2	ceramide synthase 2	5893.16896795687	5781.63664250459	5810.26730441397	5834.23840034065	5105.26380954677	5409.04864817827	5662.45322746763	5389.25462838698	5502.67501020182	5116.04076505822	5557.99916865865	5665.24454450318	5040.10451621187	5060.02676287869	5267.44300472065	4931.3867237187
ENSG00000259357	---	---	---	4.95640787885356	3.85985681941557	7.13994469773907	1.34460437896765	2.42668685690026	5.38094814121858	1.41220048901845	7.23648907222314	1.50744452840886	1.33172427723858	4.46664813982747	3.76071235765977	0	1.49014236660804	3.22224076143009	6.24873332115029
ENSG00000231073	---	---	---	3.85498390577499	1.28661893980519	2.74613257605349	1.34460437896765	0	1.79364938040619	1.41220048901845	0	2.5124075473481	3.10735664689003	0	0	0	0	2.30160054387864	1.70419999667735
ENSG00000143412	8416	ANXA9	annexin A9	2.75355993269642	3.00211085954545	1.64767954563209	1.34460437896765	2.42668685690026	0	2.35366748169741	2.41216302407438	1.50744452840886	1.33172427723858	0	0	2.7695925465501	1.49014236660804	0	0
ENSG00000143409	55793	MINDY1	MINDY lysine 48 deubiquitinase 1	296.833760744674	262.899136700194	280.654749272667	230.823751722781	289.746410713891	286.386017738189	274.437628365918	233.014948125585	242.698569073827	260.574050246349	251.621178543614	304.617700970441	257.572106829159	226.004925602219	258.239581023183	234.611532875915
ENSG00000143363	58497	PRUNE1	prune exopolyphosphatase 1	1031.48355078808	1052.02541978071	1033.09507511132	1144.25832650147	1236.15428490499	1183.21070794128	1122.69938876966	1152.53149290274	1095.91217215324	1050.73045474124	1006.98100841222	1073.95200042313	1147.16523278105	1164.79461656528	1196.37196270812	1140.10979777715
ENSG00000163141	149428	BNIPL	BCL2 interacting protein like	8.26067979808926	14.1528083378571	11.5337568194247	4.03381313690296	6.30938582794068	5.38094814121858	6.11953545241327	9.16621949148265	10.552111698862	17.3124156041016	7.44441356637912	8.05866933784236	2.7695925465501	6.45728358863482	2.30160054387864	5.11259999003206
ENSG00000143443	54964	C1orf56	chromosome 1 open reading frame 56	209.821266871467	174.551302833571	210.353755325697	183.314396999257	174.236116325439	190.724717449858	190.64706601749	190.560878901876	236.668790960191	209.080711526457	212.910227998443	248.744260228068	234.307529438138	189.24808055922	206.683728840302	217.569532909142
ENSG00000197622	56882	CDC42SE1	CDC42 small effector 1	1456.63320439641	1310.20695370162	1301.11761453414	1325.33171620245	1430.28923345701	1428.34278993013	1227.20222495703	1317.52344374943	1509.95693595621	1508.84360611131	1515.18630787703	1376.957967526	1370.9483105423	1485.67193950821	1389.70640839392	1493.44726375492
ENSG00000213190	10962	MLLT11	MLLT11 transcription factor 7 cofactor	204.314147006074	244.886471542921	189.483147747691	223.652528368286	208.209732322042	182.35435367463	214.183740834464	207.928452675212	188.430566051108	235.715197071229	212.910227998443	226.179986082109	233.199692419518	243.886634001515	226.017173408882	236.883799538152
ENSG00000143458	126626	GABPB2	GA binding protein transcription factor subunit beta 2	112.895957240553	120.513307361753	146.643479561256	147.458280226786	123.761029701913	120.174508487215	116.271173595852	133.633831533721	119.0881177443	150.48484332796	111.666203495687	145.593292703685	108.014109315454	125.668672917278	99.8894636043328	107.364599790673
ENSG00000261168	---	---	---	0	3.85985681941557	1.64767954563209	1.34460437896765	1.45601211414016	2.98941563401032	2.35366748169741	1.44729781444463	1.50744452840886	2.2195404620643	1.48888271327582	0	0	1.49014236660804	3.22224076143009	0
ENSG00000143434	10500	SEMA6C	semaphorin 6C	129.417316836732	137.668226559155	104.902264405243	158.215115258527	114.054282274312	133.32793727686	109.680904647099	115.301392550755	74.8697449109735	88.3377103901593	82.8811377056875	94.0178089414942	61.4849545334122	74.0104042081991	71.3496168602377	80.0973998438356
ENSG00000163156	79005	SCNM1	sodium channel modifier 1	1177.97293920753	1124.0760804098	1078.1316493586	1070.75328711791	1274.9812746154	1392.46980232201	1524.70579464358	1153.49635811237	1170.27943555475	985.032057064138	1070.50667084532	1072.87751117808	1239.11570532651	1231.35430894044	1422.84945622577	1261.6760642068
ENSG00000163155	388695	LYSMD1	LysM domain containing 1	260.486769633081	287.773769536428	227.92900381244	266.679868495251	378.077812305061	382.047318026519	408.125941326331	365.201481844861	265.812718509429	248.144623658789	244.673059214994	273.457512864117	301.885587573961	371.045449285401	332.811438644851	365.266865954512
ENSG00000163159	6944	VPS72	vacuolar protein sorting 72 homolog	2119.6904361897	2002.40794331681	2095.29915552881	2084.58498885952	2734.87608772659	3004.36271218037	3023.52124698849	2538.07793393106	2183.2821586455	1852.42846963887	2005.52501478253	2088.26984774622	2485.43235127406	2533.73873735586	2700.69807818719	2596.63272827073
ENSG00000143398	8394	PIP5K1A	phosphatidylinositol-4-phosphate 5-kinase type 1 alpha	3048.19084549494	3212.68749269356	3071.82389957343	3162.95770079158	3267.77652150189	3055.78066108535	2947.2624205815	3214.44844588152	3726.90535573618	3883.75190052012	3645.28117633697	3683.886376639	3435.95651325005	3466.56785885249	3486.00418375858	3605.51912630372
ENSG00000159352	5710	PSMD4	proteasome 26S subunit ubiquitin receptor, non-ATPase 4	6549.6176559117	6246.5349527542	6585.77514389148	6499.36936646998	5656.60706343451	5741.47166668022	6117.18178493157	5549.42225318552	6409.15165328501	5955.02705971853	6493.01751259586	6228.2769089071	5567.43493707501	5438.52292399713	5678.96918196615	5398.33752280829
ENSG00000232671	100507670	ZNF687-AS1	ZNF687 antisense RNA 1	72.1432702366462	65.6175659300648	58.7672371275447	71.2640320852856	56.7844724514661	54.4073645389878	76.7295599033356	57.4094799729703	66.8300407594596	60.8154086605619	69.9774875239637	65.0065993252617	43.7595622354916	50.1681263424705	55.698733161863	60.7831332148256
ENSG00000143373	57592	ZNF687	zinc finger protein 687	1562.36990581195	1573.53496338175	1575.73087213949	1556.60366938489	1678.7819676036	1728.48011958477	1634.85743278702	1676.45330173169	1381.32166953199	1352.58795758199	1362.32768264738	1475.8109780702	1508.32010085118	1491.63250897464	1539.77076385481	1480.94979711262
ENSG00000143393	5298	PI4KB	phosphatidylinositol 4-kinase beta	3021.75667014105	3033.41858708071	3053.15019805627	3010.56920450858	3312.42755966886	3495.82264241167	3350.21029344809	3158.48626372299	3354.06407570972	3118.45434920035	3461.65230836629	3370.13551708567	3627.61231747132	3484.44956725179	3691.30695227256	3630.51405958832
ENSG00000143390	5993	RFX5	regulatory factor X5	1964.38965598563	1990.39949987863	1978.86313430414	1961.77778891381	2068.99321419316	1903.06199261097	1857.04364305926	1951.43988647617	2251.61964393337	2171.1544799913	2230.84259872494	2352.59420202745	2286.02168792245	2274.45396556606	2429.10921400951	2488.70006181449
ENSG00000237976	---	---	---	62.2304544789391	64.7598199701946	63.1610492492302	66.7820174887268	75.2272925639081	74.735390850258	92.7344987788779	58.3743451826	32.6612981155254	64.3666733998648	42.1850102094817	58.5596638549878	52.6222583844519	80.9644019190366	84.2385799059581	66.4637998704168
ENSG00000143416	8991	SELENBP1	selenium binding protein 1	47.9119428289177	41.6006790537012	46.6842537929093	50.646764941115	44.1657007955848	54.4073645389878	66.373422983867	50.655423505562	107.028561517029	106.094034086674	119.606911299824	81.1239380009464	131.278686706475	102.819823295954	103.572024474539	110.772999784028
ENSG00000159377	5692	PSMB4	proteasome 20S subunit beta 4	7655.44732488258	7346.1652733077	7232.76397880968	7375.15501863758	7357.22921275021	7559.03637215849	7792.05156490745	6964.87951571236	7736.70780130375	6802.89151622709	7359.54725172239	7283.42534754192	7033.10331270932	7188.94349063937	7665.71077144219	7150.25511939261
ENSG00000143442	23126	POGZ	pogo transposable element derived with ZNF domain	1587.70265719276	1649.87435381019	1630.65352366056	1590.66698031873	1574.91977012827	1463.02001128465	1377.83694378566	1579.96678076872	1390.36633670244	1524.82429743818	1558.86020079979	1448.94874694406	1334.38968892784	1427.0596730883	1415.48433448536	1438.91286386124
ENSG00000143375	57530	CGN	cingulin	801.285940414658	757.818555545258	805.715297814094	729.223774860124	698.400477415895	727.623765318112	697.156308078773	684.571866232309	745.180078543448	728.453179649504	788.611543798428	716.147081822924	723.971491668196	784.31159895803	715.797769146256	849.259665010881
ENSG00000143367	7286	TUFT1	tuftelin 1	381.643406671724	430.159598874869	419.059831105762	413.689947262382	482.910684523152	433.465266931496	424.130880201873	434.671776938203	338.170055873055	373.326705719216	379.665091885335	330.405442851537	421.531985584925	390.914014173508	378.843449522424	370.947532610104
ENSG00000143376	81609	SNX27	sorting nexin 27	587.609689637416	678.905927237206	653.03032658552	604.623769075788	632.394594908208	529.126567219827	449.550489004205	538.877219578217	462.785470221521	625.466502209721	519.620066933262	459.344152257014	433.718192789746	503.171405791313	407.383296266519	425.481932503779
ENSG00000159409	11189	CELF3	CUGBP Elav-like family member 3	2.75355993269642	14.1528083378571	3.84458560647488	14.7906481686442	9.22141005622099	11.3597794092392	10.8268704158081	7.23648907222314	5.52729660416583	5.77080520136719	9.42959051741355	9.13315858288801	6.09310360241022	15.398137788283	7.82544184918737	10.7932666456232
ENSG00000143436	65005	MRPL9	mitochondrial ribosomal protein L9	3408.35648469163	3086.59883659265	3250.87174353212	3138.75482197016	3092.08439306231	3117.96050627276	3208.04877755357	2875.78075730148	3533.95245609984	2950.65709026828	3413.01547306595	3595.77825854526	3171.18346579986	3226.1582237064	3309.24126198871	3216.96152706128
ENSG00000143450	51686	OAZ3	ornithine decarboxylase antizyme 3	23.6806154211892	28.7344896556493	28.0105522757456	23.7546773617619	18.928157483822	16.1428444236557	25.8903422986715	20.7446020070397	32.6612981155254	25.3027612675331	25.311006125689	26.3249865036184	26.0341699375709	28.3127049655527	39.1272092459368	24.426866619042
ENSG00000249602	---	---	---	1.65213595961785	1.28661893980519	6.04149166731768	0	2.42668685690026	5.38094814121858	2.35366748169741	1.44729781444463	2.5124075473481	0	1.48888271327582	4.83520160270541	2.7695925465501	3.47699885541875	5.063521196533	2.84033332779559
ENSG00000268288	---	---	---	7.15925582501069	6.43309469902596	2.74613257605349	7.61942481415004	9.22141005622099	5.38094814121858	9.88540342312912	5.30675865296364	6.53225962310507	4.88298901654147	4.46664813982747	5.90969084775106	3.87742956517014	5.46385534422946	5.063521196533	5.11259999003206
ENSG00000182134	11022	TDRKH	tudor and KH domain containing	1079.94620560354	1035.72824654318	985.861594803202	1123.6410593573	912.919595565878	911.771768373147	1011.60628363355	931.577359897526	983.356314032048	906.016416614649	956.358996160837	974.02450063388	874.637326200521	861.799002021647	864.941484389592	903.794064904556
ENSG00000203288	109729141	TDRKH-AS1	TDRKH antisense RNA 1	41.3033989904463	33.0232194549999	35.6997234886954	37.2007211514384	44.1657007955848	42.4497020029465	51.3099511010035	39.077040990005	23.6166309450722	27.0783936371845	36.2294793563784	26.3249865036184	43.7595622354916	34.2732744319848	26.2382462002165	18.7461999634509
ENSG00000159445	117145	THEM4	thioesterase superfamily member 4	404.773310106374	432.73283675448	430.044361409976	406.518723907887	327.602725681535	366.502356729665	354.46232274363	404.760955439681	395.452947952592	397.29774270951	397.531684444645	416.364582455188	375.002830802883	330.314891264781	371.478327782012	378.900465927931
ENSG00000197747	6281	S100A10	S100 calcium binding protein A10	1278.20252075768	1190.98026527967	1238.50579180012	1268.85833228581	1324.48568649616	1248.97785188951	1497.40325185589	1251.9126094946	1092.89728309643	1012.55435879374	1090.35844035566	976.173479123971	1125.00849240865	1100.22178067893	1171.51467683423	1156.0156644128
ENSG00000163191	6282	S100A11	S100 calcium binding protein A11	640.478040345187	569.11444437383	582.72933263855	581.317293173682	702.283176386936	755.126389151007	740.463789742005	669.134022878233	454.745766070007	379.541419012996	422.346396332575	387.353372838956	448.120074031806	445.552567615803	575.860456078435	509.555799006529
ENSG00000159450	7062	TCHH	trichohyalin	2.75355993269642	2.14436489967532	1.64767954563209	3.13741021759119	1.45601211414016	4.18518188761445	0	0	1.50744452840886	3.99517283171575	0	1.61173386756847	3.87742956517014	0	1.38096032632718	2.84033332779559
ENSG00000244094	6705	SPRR2F	small proline rich protein 2F	2.75355993269642	1.28661893980519	1.64767954563209	0	1.45601211414016	1.79364938040619	1.41220048901845	1.44729781444463	2.5124075473481	1.33172427723858	2.48147118879304	1.61173386756847	3.87742956517014	0	0	0
ENSG00000237008	---	---	---	3.85498390577499	8.14858661876621	6.04149166731768	10.3086335720853	4.36803634242047	12.5555456628433	12.709804401166	5.30675865296364	9.5471486799228	3.10735664689003	3.47405966431026	6.98418009279671	4.98526658379018	8.44414007744554	11.5080027193932	8.52099998338676
ENSG00000196154	6275	S100A4	S100 calcium binding protein A4	13.7677996634821	9.00633257863634	10.4353037890033	12.1014394107089	10.1920847989811	6.5767143948227	15.5342053792029	11.0959499107422	6.53225962310507	5.77080520136719	5.45923661534469	0	6.09310360241022	2.48357061101339	5.063521196533	0
ENSG00000196754	6273	S100A2	S100 calcium binding protein A2	1.65213595961785	3.85985681941557	1.64767954563209	2.24100729827942	1.45601211414016	1.79364938040619	5.1780684597343	1.44729781444463	4.52233358522659	0	1.48888271327582	1.61173386756847	0	2.48357061101339	5.98416141408446	1.70419999667735
ENSG00000188643	140576	S100A16	S100 calcium binding protein A16	1.65213595961785	0	3.84458560647488	1.34460437896765	2.42668685690026	2.98941563401032	2.35366748169741	0	2.5124075473481	0	0	0	0	1.49014236660804	4.14288097898155	2.84033332779559
ENSG00000189171	6284	S100A13	S100 calcium binding protein A13	344.194991587052	391.561030680713	313.608340185308	326.73886408914	413.022103044424	334.216667882354	426.95528117991	359.412290587083	336.160129835176	318.282102260021	359.813322374991	323.958507381263	360.600949560823	331.308319509187	386.208571262835	347.088732656621
ENSG00000271853	---	---	---	2.75355993269642	3.85985681941557	0	0	0	1.79364938040619	0	0	2.5124075473481	3.99517283171575	0	1.61173386756847	1.66175552793006	0	1.38096032632718	1.70419999667735
ENSG00000160678	6271	S100A1	S100 calcium binding protein A1	6.05783185193212	4.7176027792857	0	4.03381313690296	6.30938582794068	4.18518188761445	4.23660146705534	5.30675865296364	0	3.10735664689003	0	4.83520160270541	4.98526658379018	0	4.14288097898155	2.84033332779559
ENSG00000272030	---	---	---	25.8834633673463	19.2992840970779	14.8291159106888	19.272662765203	17.9574827410619	11.3597794092392	14.5927383865239	12.0608151203719	11.5570747178013	26.1905774523588	19.3554752725857	15.5800940531619	11.6322886955104	5.46385534422946	12.4286429369446	16.4739333012144
ENSG00000160679	26097	CHTOP	chromatin target of PRMT1	3778.43493964603	3709.32240345837	3838.54411480757	3758.16923921459	4404.43664527397	4118.81686053942	4315.21396094403	4139.75418191645	3681.68201988391	3669.78819997712	3773.32508967869	3618.34253269122	3924.51263846149	4062.62480549571	4326.54870238306	4134.95725860481
ENSG00000143553	23557	SNAPIN	SNAP associated protein	1201.10284264218	1187.54928144019	1176.99242209653	1302.02524030034	1263.33317770228	1263.32704693276	1274.27557459098	1221.03692278645	1328.05862952821	1118.204484788	1205.49870351566	1244.79579038538	1342.14454805818	1364.47369369076	1458.75442471028	1315.07433076936
ENSG00000143621	3608	ILF2	interleukin enhancer binding factor 2	17289.6028174008	16286.4514130341	16988.1253419821	16491.5727080383	14810.0698876623	14813.7502327747	15321.9045723538	14500.4768029207	17292.901148397	15750.3030269007	16350.4136629573	16622.8858654787	15019.5003799412	14665.4844580341	15413.8188423552	14763.4845712159
ENSG00000143624	65123	INTS3	integrator complex subunit 3	3481.05046691481	3313.90151595824	3409.0489799128	3196.12460880611	3349.31319989374	3117.96050627276	2844.64251837949	2961.65376095853	4144.9699716149	4047.99789471288	4067.13127843179	3977.22194053647	3694.08253858852	3763.6029039297	3673.81478813908	3811.15925923612
ENSG00000143554	11000	SLC27A3	solute carrier family 27 member 3	201.009875086839	177.124540713181	202.664584112748	215.584902094481	244.124697804166	255.296095144481	286.676699270745	237.839274173734	240.688643035948	186.885306905814	176.184454404306	210.062647406424	222.121322233318	222.031212624597	231.541014714191	180.07713298224
ENSG00000143614	57459	GATAD2B	GATA zinc finger domain containing 2B	907.022641830201	889.053687405387	921.052866008341	940.774863817702	1267.21587667332	934.491327191626	923.108386321724	1090.78011948643	862.760751759339	988.583321803441	875.959329643943	874.097000844635	993.175887192866	1042.60294250342	1002.11687680476	1103.75353118137
ENSG00000223599	---	---	---	0	0	2.74613257605349	3.13741021759119	1.45601211414016	1.79364938040619	4.23660146705534	2.41216302407438	0	0	0	1.61173386756847	3.87742956517014	2.48357061101339	3.22224076143009	0
ENSG00000198837	9909	DENND4B	DENN domain containing 4B	894.906978126337	974.8282833924	946.317285708032	926.432417108713	1043.96068583849	1022.97802995833	1017.25508558962	1034.81793732791	828.592009115405	911.343313723603	836.255790623255	905.257188950958	968.803472783225	992.931530283154	1049.06952789988	999.229264718488
ENSG00000160741	200186	CRTC2	CREB regulated transcription coactivator 2	1126.20601247284	1065.74935513863	1085.82082057155	1065.37486960204	1124.52668948758	1069.61291384889	1047.38202935535	999.117924571609	1087.87246800173	1030.31068249025	1069.5140823698	1055.68568325735	1077.37150060799	1025.71466234853	1121.80010508645	1066.26113125446
ENSG00000143570	27173	SLC39A1	solute carrier family 39 member 1	4449.20213925087	4621.96410476018	4682.1560421712	4762.14050884377	4687.87367015992	4762.13910497844	4857.49894872711	4643.41382134318	5413.23330151623	5192.39295695323	5383.30359696762	5323.55696457866	5687.08133508597	5526.93803774921	6139.28929074188	5669.87338894555
ENSG00000273026	---	---	---	3.85498390577499	3.85985681941557	2.74613257605349	3.13741021759119	1.45601211414016	1.79364938040619	1.41220048901845	3.37702823370413	2.5124075473481	3.99517283171575	0	3.76071235765977	0	4.47042709982411	2.30160054387864	3.97646665891382
ENSG00000143578	148327	CREB3L4	cAMP responsive element binding protein 3 like 4	167.967155894482	138.525972519026	156.529556835049	169.86835320958	148.027898270916	141.698301052089	134.159046456752	154.860866145575	174.361083785958	185.109674536163	157.325273369479	169.23205609469	132.386523725095	138.583240094547	171.699400573346	147.129266379811
ENSG00000143543	10899	JTB	jumping translocation breakpoint	5412.94811569462	5545.75650354031	5410.43040134058	5548.2858690802	5500.32842985013	6143.24912789121	6293.23611256253	5745.28989074036	5963.95303589493	5217.25181012835	5720.78367864347	5854.35465163121	6351.783546258	5787.2162377834	6209.25794727578	5997.0797883076
ENSG00000272654	---	---	---	19.2749195288749	26.1612517760389	18.124475001953	15.687051087956	9.22141005622099	24.5132081988846	15.5342053792029	8.2013542818529	20.6017418882545	29.7418421916617	21.3406522236201	12.356626318025	22.7106588817108	15.398137788283	17.9524842422534	24.426866619042
ENSG00000143545	5872	RAB13	RAB13, member RAS oncogene family	1870.76861827395	1854.87563821915	1738.30192064186	1838.97058896809	2011.72340437032	2066.88196935473	2066.04931543399	1900.3020303658	1597.38871860392	1436.0426789556	1597.57115134496	1490.85382750084	1724.34831948209	1772.77270214136	1784.6610617235	1665.00339675377
ENSG00000177954	6232	RPS27	ribosomal protein S27	14168.1672776962	13764.6782910159	12863.4342127497	15032.2287553987	16166.1025032982	17666.8485138742	18333.6574819338	14798.6201526963	12730.3690424128	10039.8693261017	10880.258574382	10747.5786735691	12834.8457792225	12570.3442905832	14523.559751983	13386.4909739006
ENSG00000143549	7170	TPM3	tropomyosin 3	11284.6393161765	10742.8392743934	11291.5479262167	10612.9623631917	11159.3621801415	12138.8211234623	12795.9486309961	11664.7379518189	12057.0438197235	10780.3080242463	11811.3065644171	12690.2552286116	12954.4921772334	12567.36400585	13522.8238355046	12104.9325763992
ENSG00000163263	388701	CFAP141	cilia and flagella associated protein 141	2.75355993269642	0	1.64767954563209	0	0	0	1.41220048901845	3.37702823370413	1.50744452840886	3.10735664689003	0	1.61173386756847	4.98526658379018	3.47699885541875	0	3.97646665891382
ENSG00000143612	25912	C1orf43	chromosome 1 open reading frame 43	7225.89197538195	7332.44133794979	7321.73867427381	7469.27732516532	7067.9681394077	7347.38574527056	7780.7539609953	7138.55525344572	8151.75752812566	7330.25433001357	7672.21262151032	8102.18615226671	7383.17981059326	7266.43089370299	7314.02620833754	7310.44991908028
ENSG00000143569	9898	UBAP2L	ubiquitin associated protein 2 like	8892.34644664982	8635.35745099251	8836.50540322492	8605.91622685264	8612.31165513902	8971.23631766497	8794.71391211054	8327.26919170958	9707.4402814436	8978.92898523493	9508.50130121717	10105.0341050318	9885.78363565593	9528.46700621398	10092.5183849078	9387.30164836441
ENSG00000143575	10456	HAX1	HCLS1 associated protein X-1	4335.75547002378	4096.16583135979	4070.31770422648	4234.15918936914	4251.07003591788	4398.62616388279	4829.25493894675	3970.90277023125	4403.24546748229	3858.893047345	4046.28692044593	4231.87589161228	4215.87377435856	4046.72995358522	4484.89881980191	4171.3135252006
ENSG00000143515	57198	ATP8B2	ATPase phospholipid transporting 8B2	2142.82033962435	2171.38389741123	2196.35683432758	2241.45549973908	2521.32764431937	2370.60659777018	2243.98657705031	2458.95898674142	2014.44837146371	2341.61518747784	2163.34658238977	2182.82490131023	2307.07059127623	2233.72340754545	2187.90147701103	2297.82966218663
ENSG00000226855	100270873	RPSAP17	ribosomal protein SA pseudogene 17	4.95640787885356	3.00211085954545	8.23839772816047	5.8266189755265	5.33871108518057	4.18518188761445	3.29513447437638	9.16621949148265	4.52233358522659	4.88298901654147	2.48147118879304	2.68622311261412	4.98526658379018	6.45728358863482	3.22224076143009	7.38486665226853
[truncated: 17,825 more rows]
